# Supplementary material for: Mass-Spectrometry Based Proteome Comparison of Extracellular Vesicle Isolation Methods: Comparison of ME-kit, Size-Exclusion Chromatography, and High-Speed Centrifugation
Source: Biomedicines. 2020 Jul 25;8(8):246. doi: 10.3390/biomedicines8080246 (PMC7459681; doi:10.3390/biomedicines8080246)
Supplement: Supplementary file 1 [file biomedicines-08-00246-s001.zip]

Archive with 112 entries (101 files):
- File S2 - Unedited_images/
- __MACOSX/._File S2 - Unedited_images
- File S2 - Unedited_images/TEM/
- __MACOSX/File S2 - Unedited_images/._TEM
- File S2 - Unedited_images/Western blot/
- __MACOSX/File S2 - Unedited_images/._Western blot
- File S2 - Unedited_images/Protein_venn_diagram.tiff
- __MACOSX/File S2 - Unedited_images/._Protein_venn_diagram.tiff
- File S2 - Unedited_images/Protein_clustering.png
- __MACOSX/File S2 - Unedited_images/._Protein_clustering.png
- File S2 - Unedited_images/Reproducability_correlation_matrix.png
- __MACOSX/File S2 - Unedited_images/._Reproducability_correlation_matrix.png
- File S2 - Unedited_images/TEM/SEC (2).png
- __MACOSX/File S2 - Unedited_images/TEM/._SEC (2).png
- File S2 - Unedited_images/TEM/scale_bar 2.png
- __MACOSX/File S2 - Unedited_images/TEM/._scale_bar 2.png
- File S2 - Unedited_images/TEM/Cent (1).png
- __MACOSX/File S2 - Unedited_images/TEM/._Cent (1).png
- File S2 - Unedited_images/TEM/Vn96(1).png
- __MACOSX/File S2 - Unedited_images/TEM/._Vn96(1).png
- File S2 - Unedited_images/TEM/Vn96(2).png
- __MACOSX/File S2 - Unedited_images/TEM/._Vn96(2).png
- File S2 - Unedited_images/TEM/Cent (2).png
- __MACOSX/File S2 - Unedited_images/TEM/._Cent (2).png
- File S2 - Unedited_images/TEM/SEC (1).png
- __MACOSX/File S2 - Unedited_images/TEM/._SEC (1).png
- File S2 - Unedited_images/TEM/scale_bar.png
- __MACOSX/File S2 - Unedited_images/TEM/._scale_bar.png
- File S2 - Unedited_images/Western blot/ApoB.tif
- __MACOSX/File S2 - Unedited_images/Western blot/._ApoB.tif
- File S2 - Unedited_images/Western blot/CD9.png
- __MACOSX/File S2 - Unedited_images/Western blot/._CD9.png
- File S2 - Unedited_images/Western blot/CD9_for_centrifugation.png
- __MACOSX/File S2 - Unedited_images/Western blot/._CD9_for_centrifugation.png
- File S3 - R_code/
- __MACOSX/._File S3 - R_code
- File S3 - R_code/Statistical analysis and figures.R
- __MACOSX/File S3 - R_code/._Statistical analysis and figures.R
- File S3 - R_code/.DS_Store
- __MACOSX/File S3 - R_code/._.DS_Store
- File S3 - R_code/image_editing.R
- __MACOSX/File S3 - R_code/._image_editing.R
- File S3 - R_code/MS data processing.R
- __MACOSX/File S3 - R_code/._MS data processing.R
- File S3 - R_code/Correlation matrix.R
- __MACOSX/File S3 - R_code/._Correlation matrix.R
- File S3 - R_code/NTA-Data_import.R
- __MACOSX/File S3 - R_code/._NTA-Data_import.R
- File S3 - R_code/size_disribution.R
- __MACOSX/File S3 - R_code/._size_disribution.R
- File S3 - R_code/Functions.R
- __MACOSX/File S3 - R_code/._Functions.R
- File S5 - Raw MaxQuant data/
- __MACOSX/._File S5 - Raw MaxQuant data
- File S5 - Raw MaxQuant data/peptides.txt
- __MACOSX/File S5 - Raw MaxQuant data/._peptides.txt
- File S5 - Raw MaxQuant data/experimentalDesign.txt
- __MACOSX/File S5 - Raw MaxQuant data/._experimentalDesign.txt
- File S5 - Raw MaxQuant data/proteinGroups.txt
- __MACOSX/File S5 - Raw MaxQuant data/._proteinGroups.txt
- File S6 - Exported Perseus data/
- __MACOSX/._File S6 - Exported Perseus data
- File S6 - Exported Perseus data/.DS_Store
- __MACOSX/File S6 - Exported Perseus data/._.DS_Store
- File S6 - Exported Perseus data/T-tests/
- __MACOSX/File S6 - Exported Perseus data/._T-tests
- File S6 - Exported Perseus data/Clustering/
- __MACOSX/File S6 - Exported Perseus data/._Clustering
- File S6 - Exported Perseus data/Venn-diagrams/
- __MACOSX/File S6 - Exported Perseus data/._Venn-diagrams
- File S6 - Exported Perseus data/Repeatability/
- __MACOSX/File S6 - Exported Perseus data/._Repeatability
- File S6 - Exported Perseus data/Correlation-matrix/
- __MACOSX/File S6 - Exported Perseus data/._Correlation-matrix
- File S6 - Exported Perseus data/T-tests/Lipoproteins.txt
- __MACOSX/File S6 - Exported Perseus data/T-tests/._Lipoproteins.txt
- File S6 - Exported Perseus data/T-tests/Albumin.txt
- __MACOSX/File S6 - Exported Perseus data/T-tests/._Albumin.txt
- File S6 - Exported Perseus data/T-tests/Large-EVs.txt
- __MACOSX/File S6 - Exported Perseus data/T-tests/._Large-EVs.txt
- File S6 - Exported Perseus data/T-tests/Total-EVs.txt
- __MACOSX/File S6 - Exported Perseus data/T-tests/._Total-EVs.txt
- File S6 - Exported Perseus data/T-tests/Small-EVs.txt
- __MACOSX/File S6 - Exported Perseus data/T-tests/._Small-EVs.txt
- File S6 - Exported Perseus data/T-tests/Non-EVs.txt
- __MACOSX/File S6 - Exported Perseus data/T-tests/._Non-EVs.txt
- File S6 - Exported Perseus data/Clustering/Clustering_isolation-methods.txt
- __MACOSX/File S6 - Exported Perseus data/Clustering/._Clustering_isolation-methods.txt
- File S6 - Exported Perseus data/Venn-diagrams/.DS_Store
- __MACOSX/File S6 - Exported Perseus data/Venn-diagrams/._.DS_Store
- File S6 - Exported Perseus data/Venn-diagrams/EV-overlap.txt
- __MACOSX/File S6 - Exported Perseus data/Venn-diagrams/._EV-overlap.txt
- File S6 - Exported Perseus data/Venn-diagrams/Protein-overlap.txt
- __MACOSX/File S6 - Exported Perseus data/Venn-diagrams/._Protein-overlap.txt
- File S6 - Exported Perseus data/Repeatability/Repeatability.txt
- __MACOSX/File S6 - Exported Perseus data/Repeatability/._Repeatability.txt
- File S6 - Exported Perseus data/Correlation-matrix/All-proteins.txt
- __MACOSX/File S6 - Exported Perseus data/Correlation-matrix/._All-proteins.txt
- File S6 - Exported Perseus data/Correlation-matrix/Only-EVs.txt
- __MACOSX/File S6 - Exported Perseus data/Correlation-matrix/._Only-EVs.txt
- Figure S1 - NTA_size_distribution.png
- __MACOSX/._Figure S1 - NTA_size_distribution.png
- File S1 - Readme.pdf
- __MACOSX/._File S1 - Readme.pdf
- File S4 - Perseus_analysis_file.sps
- __MACOSX/._File S4 - Perseus_analysis_file.sps
- Table S1 - Processed_MS_data.txt
- __MACOSX/._Table S1 - Processed_MS_data.txt
- Table S2 - EV_and_contamination_markers.ods
- __MACOSX/._Table S2 - EV_and_contamination_markers.ods
- Table S3 - NTA_data.ods
- __MACOSX/._Table S3 - NTA_data.ods
