# Supplementary material for: Mass-Spectrometry Based Proteome Comparison of Extracellular Vesicle Isolation Methods: Comparison of ME-kit, Size-Exclusion Chromatography, and High-Speed Centrifugation
Source: Biomedicines. 2020 Jul 25;8(8):246. doi: 10.3390/biomedicines8080246 (PMC7459681; doi:10.3390/biomedicines8080246)
Supplement: Supplementary file 1 [file biomedicines-08-00246-s001.zip › File S5 - Raw MaxQuant data/peptides.txt]

Sequence	N-term cleavage window	C-term cleavage window	Amino acid before	First amino acid	Second amino acid	Second last amino acid	Last amino acid	Amino acid after	A Count	R Count	N Count	D Count	C Count	Q Count	E Count	G Count	H Count	I Count	L Count	K Count	M Count	F Count	P Count	S Count	T Count	W Count	Y Count	V Count	U Count	O Count	Length	Missed cleavages	Mass	Proteins	Leading razor protein	Start position	End position	Gene names	Protein names	Unique (Groups)	Unique (Proteins)	Charges	PEP	Score	Identification type 1-SEC-A	Identification type 1-SEC-B	Identification type 1-UC-A	Identification type 1-UC-B	Identification type 1-VN96-B
AAAAAAALQAK	NHKLRVDKAAAAAAAL	AAAALQAKSDEKAAVA	K	A	A	A	K	S	8	0	0	0	0	1	0	0	0	0	1	1	0	0	0	0	0	0	0	0	0	0	11	0	955.54508	H3BM89;P36578;H3BU31	H3BM89	260	270	RPL4	60S ribosomal protein L4	yes	no	2	0.0031174	88.495	By matching	By matching	By matching	By MS/MS	By matching
AAAATGTIFTFR	EVDESGTRAAAATGTI	TGTIFTFRSARLNSQR	R	A	A	F	R	S	4	1	0	0	0	0	0	1	0	1	0	0	0	2	0	0	3	0	0	0	0	0	12	0	1225.6455	P05154;G3V5I3	P05154	362	373	SERPINA5;SERPINA3	Plasma serine protease inhibitor	yes	no	2	0.00052855	99.5	By matching	By matching	By matching	By matching	By matching
AAAEVNQDYGLDPK	KAFGILKRAAAEVNQD	QDYGLDPKIANAIMKA	R	A	A	P	K	I	3	0	1	2	0	1	1	1	0	0	1	1	0	0	1	0	0	0	1	1	0	0	14	0	1489.7049	P07954	P07954	102	115	FH	Fumarate hydratase, mitochondrial	yes	yes	2	0.057273	43.03	By matching	By matching	By matching	By matching	By matching
AAAFEEQENETVVVK	NLVKAAQKAAAFEEQE	ENETVVVKEKMVGGIA	K	A	A	V	K	E	3	0	1	0	0	1	4	0	0	0	0	1	0	1	0	0	1	0	0	3	0	0	15	0	1662.8101	Q9Y490	Q9Y490	2477	2491	TLN1	Talin-1	yes	yes	2;3	1.6404E-06	115.91	By matching	By matching	By MS/MS	By matching	By matching
AAAGGGGGGAAAAGR	________________	GGAAAAGRAYSFKVVL	M	A	A	G	R	A	7	1	0	0	0	0	0	7	0	0	0	0	0	0	0	0	0	0	0	0	0	0	15	0	1070.5217	Q9UL25	Q9UL25	2	16	RAB21	Ras-related protein Rab-21	yes	yes	2	0.039761	50.897	By matching	By matching	By MS/MS	By matching	By matching
AAAIGIDLGTTYSCVGVFQHGK	________________	VGVFQHGKVEIIANDQ	K	A	A	G	K	V	3	0	0	1	1	1	0	4	1	2	1	1	0	1	0	1	2	0	1	2	0	0	22	0	2264.126	A0A0G2JIW1;P0DMV9;P0DMV8;V9GZ37	A0A0G2JIW1	5	26	HSPA1B;HSPA1A	Heat shock 70 kDa protein 1B;Heat shock 70 kDa protein 1A	yes	no	3	8.5295E-06	72.359	By matching	By matching	By matching	By matching	By matching
AAAITSDILEALGR	EDDLSSFRAAAITSDI	DILEALGRDGHFTLFA	R	A	A	G	R	D	4	1	0	1	0	0	1	1	0	2	2	0	0	0	0	1	1	0	0	0	0	0	14	0	1399.7671	B1ALD9;Q15063	B1ALD9	252	265	POSTN	Periostin	yes	no	2	4.4288E-15	152.16	By MS/MS	By MS/MS	By matching	By matching	By matching
AAALEFLNR	WGKGYSRKAAALEFLN	AALEFLNRFEEAKRTY	K	A	A	N	R	F	3	1	1	0	0	0	1	0	0	0	2	0	0	1	0	0	0	0	0	0	0	0	9	0	1003.5451	P31948;F5GXD8;F5H783	P31948	79	87	STIP1	Stress-induced-phosphoprotein 1	yes	no	2	0.024571	76.064	By matching	By matching	By matching	By matching	By matching
AAAPNTPK	EPAPTTPKAAAPNTPK	AAAPNTPKEPAPTTPK	K	A	A	P	K	E	3	0	1	0	0	0	0	0	0	0	0	1	0	0	2	0	1	0	0	0	0	0	8	0	768.413	A0A0U1RR20;Q92954;J3KP74	A0A0U1RR20	628	635	PRG4	Proteoglycan 4;Proteoglycan 4 C-terminal part	yes	no	2	0.0057636	122.18	By matching	By matching	By matching	By matching	By matching
AAATGPSFWLGNETLK	________________	WLGNETLKVPLALFAL	M	A	A	L	K	V	3	0	1	0	0	0	1	2	0	0	2	1	0	1	1	1	2	1	0	0	0	0	16	0	1661.8413	P12955	P12955	2	17	PEPD	Xaa-Pro dipeptidase	yes	yes	2	2.8764E-06	108.63	By matching	By matching	By matching	By matching	By matching
AAATLMSER	IDYTQLGRAAATLMSE	AATLMSERVFRIDAYM	R	A	A	E	R	V	3	1	0	0	0	0	1	0	0	0	1	0	1	0	0	1	1	0	0	0	0	0	9	0	948.46987	P02730	P02730	284	292	SLC4A1	Band 3 anion transport protein	yes	yes	2	0.00022748	149.72	By matching	By MS/MS	By MS/MS	By MS/MS	By matching
AACAQLNDFLQEYGTQGCQV	LCRSTRQRAACAQLND	YGTQGCQV________	R	A	A	Q	V	-	3	0	1	1	2	4	1	2	0	0	2	0	0	1	0	0	1	0	1	1	0	0	20	0	2271.9889	P0C0L4;A0A0G2JPR0;A0A140TA49;P0C0L5;F5GXS0	P0C0L5	1725	1744	C4A;C4B	Complement C4-A;Complement C4 beta chain;Complement C4-A alpha chain;C4a anaphylatoxin;C4b-A;C4d-A;Complement C4 gamma chain;Complement C4-B;Complement C4 beta chain;Complement C4-B alpha chain;C4a anaphylatoxin;C4b-B;C4d-B;Complement C4 gamma chain	no	no	2;3	3.0547E-57	185.99	By matching	By matching	By matching	By MS/MS	By MS/MS
AACGPSSCYALFPR	DPWAAEPRAACGPSSC	SCYALFPRRRTFLEAW	R	A	A	P	R	R	3	1	0	0	2	0	0	1	0	0	1	0	0	1	2	2	0	0	1	0	0	0	14	0	1555.6912	Q9HCU0	Q9HCU0	27	40	CD248	Endosialin	yes	yes	2	0.007763	63.185	By matching	By matching	By matching	By matching	By matching
AACLLPK	ECCQAADKAACLLPKL	KAACLLPKLDELRDEG	K	A	A	P	K	L	2	0	0	0	1	0	0	0	0	0	2	1	0	0	1	0	0	0	0	0	0	0	7	0	771.4313	P02768;A0A0C4DGB6;B7WNR0;H0YA55;D6RHD5	P02768	199	205	ALB	Serum albumin	yes	no	2	0.046129	103.28	By matching	By matching	By matching	By matching	By matching
AACLLPKLDELR	ECCQAADKAACLLPKL	LPKLDELRDEGKASSA	K	A	A	L	R	D	2	1	0	1	1	0	1	0	0	0	4	1	0	0	1	0	0	0	0	0	0	0	12	1	1397.7701	P02768;A0A0C4DGB6;B7WNR0;H0YA55;D6RHD5	P02768	199	210	ALB	Serum albumin	yes	no	3	0.012887	62.528	By matching	By matching	By matching	By matching	By matching
AACLLPKLDELRDEGK	ECCQAADKAACLLPKL	DELRDEGKASSAKQRL	K	A	A	G	K	A	2	1	0	2	1	0	2	1	0	0	4	2	0	0	1	0	0	0	0	0	0	0	16	2	1826.956	P02768;A0A0C4DGB6;B7WNR0;H0YA55;D6RHD5	P02768	199	214	ALB	Serum albumin	yes	no	4	8.2716E-05	90.853	By matching	By matching	By matching	By matching	By matching
AADAEAEVASLNR	KLELAEKKAADAEAEV	AEVASLNRRIQLVEEE	K	A	A	N	R	R	5	1	1	1	0	0	2	0	0	0	1	0	0	0	0	1	0	0	0	1	0	0	13	0	1315.6368	J3KN67	J3KN67	79	91	TPM3		no	no	2;3	0.00057252	76.326	By matching	By matching	By matching	By MS/MS	By matching
AADDTWEPFASGK	VAVHVFRKAADDTWEP	WEPFASGKTSESGELH	K	A	A	G	K	T	3	0	0	2	0	0	1	1	0	0	0	1	0	1	1	1	1	1	0	0	0	0	13	0	1393.615	P02766;A0A087WT59;A0A087WV45	P02766	56	68	TTR	Transthyretin	yes	no	2	1.8957E-23	178.15	By MS/MS	By MS/MS	By MS/MS	By MS/MS	By MS/MS
AADFQLHTHVNDGTEFGGSIYQK	NNFALGYKAADFQLHT	FGGSIYQKVNEKIETS	K	A	A	Q	K	V	2	0	1	2	0	2	1	3	2	1	1	1	0	2	0	1	2	0	1	1	0	0	23	0	2534.1826	Q9Y277	Q9Y277	175	197	VDAC3	Voltage-dependent anion-selective channel protein 3	yes	yes	4	7.1354E-07	73.675	By matching	By matching	By matching	By matching	By matching
AADIEQQAVFAVFDENK	LDRRGIQRAADIEQQA	FAVFDENKSWYLEDNI	R	A	A	N	K	S	4	0	1	2	0	2	2	0	0	1	0	1	0	2	0	0	0	0	0	2	0	0	17	0	1893.9109	A0A0A0MRJ7;P12259;CON__Q28107	A0A0A0MRJ7	539	555	F5	Coagulation factor V;Coagulation factor V heavy chain;Coagulation factor V light chain	no	no	2;3	4.3479E-101	259.29	By matching	By MS/MS	By MS/MS	By MS/MS	By MS/MS
AAEAAAAPAESAAPAAGEEPSKEEGEPK	AAGGEAPKAAEAAAAP	SKEEGEPKKTEAPAAP	K	A	A	P	K	K	11	0	0	0	0	0	7	2	0	0	0	2	0	0	4	2	0	0	0	0	0	0	28	1	2635.2249	P80723	P80723	122	149	BASP1	Brain acid soluble protein 1	yes	yes	3	8.9923E-09	77.51	By matching	By matching	By MS/MS	By MS/MS	By matching
AAEILYYFALR	RIMESHLRAAEILYYF	ILYYFALRQAHKYKIN	R	A	A	L	R	Q	3	1	0	0	0	0	1	0	0	1	2	0	0	1	0	0	0	0	2	0	0	0	11	0	1328.7129	Q16706	Q16706	527	537	MAN2A1	Alpha-mannosidase 2	yes	yes	2	0.018534	62.466	By matching	By matching	By matching	By matching	By matching
AAELIANSLATAGDGLIELR	ISAEGDSKAAELIANS	GDGLIELRKLEAAEDI	K	A	A	L	R	K	5	1	1	1	0	0	2	2	0	2	4	0	0	0	0	1	1	0	0	0	0	0	20	0	1997.0793	P35232;C9JW96	P35232	220	239	PHB	Prohibitin	yes	no	3	4.5159E-05	70.837	By matching	By matching	By matching	By MS/MS	By matching
AAFDDAIAELDTLSEESYK	DRACRLAKAAFDDAIA	TLSEESYKDSTLIMQL	K	A	A	Y	K	D	4	0	0	3	0	0	3	0	0	1	2	1	0	1	0	2	1	0	1	0	0	0	19	0	2086.9583	P62258;K7EM20	P62258	197	215	YWHAE	14-3-3 protein epsilon	yes	no	2;3	2.0313E-36	170.11	By MS/MS	By MS/MS	By MS/MS	By MS/MS	By matching
AAFGQGSGPIMLDEVQCTGTEASLADCK	NATQALGRAAFGQGSG	EASLADCKSLGWLKSN	R	A	A	C	K	S	4	0	0	2	2	2	2	4	0	1	2	1	1	1	1	2	2	0	0	1	0	0	28	0	2912.299	Q08380;K7EP36;K7ESM3;K7EKQ5;K7ERZ6;K7EJD3	Q08380	77	104	LGALS3BP	Galectin-3-binding protein	yes	no	2;3	1.7605E-239	270.72	By matching	By MS/MS	By matching	By MS/MS	By MS/MS
AAFPLHDCK	LVNSGIYKAAFPLHDC	AFPLHDCKFRRQSEDP	K	A	A	C	K	F	2	0	0	1	1	0	0	0	1	0	1	1	0	1	1	0	0	0	0	0	0	0	9	0	1057.5015	Q4KMQ2	Q4KMQ2	243	251	ANO6	Anoctamin-6	yes	yes	3	0.077895	37.344	By matching	By matching	By matching	By matching	By matching
AAFTECCQAADK	LFFAKRYKAAFTECCQ	ECCQAADKAACLLPKL	K	A	A	D	K	A	4	0	0	1	2	1	1	0	0	0	0	1	0	1	0	0	1	0	0	0	0	0	12	0	1370.5595	P02768;A0A0C4DGB6;B7WNR0;H0YA55;D6RHD5	P02768	187	198	ALB	Serum albumin	yes	no	2;3	4.4311E-36	198.81	By MS/MS	By MS/MS	By MS/MS	By MS/MS	By MS/MS
AAFTECCQAADKAACLLPK	LFFAKRYKAAFTECCQ	KAACLLPKLDELRDEG	K	A	A	P	K	L	6	0	0	1	3	1	1	0	0	0	2	2	0	1	1	0	1	0	0	0	0	0	19	1	2123.9802	P02768;A0A0C4DGB6;B7WNR0;H0YA55;D6RHD5	P02768	187	205	ALB	Serum albumin	yes	no	3	0.00023086	73.432	By matching	By matching	By matching	By matching	By matching
AAGGAVCEQPLGLECR	FDTYSNIRAAGGAVCE	QPLGLECRAQAQPGVP	R	A	A	C	R	A	3	1	0	0	2	1	2	3	0	0	2	0	0	0	1	0	0	0	0	1	0	0	16	0	1686.7818	Q9HC84	Q9HC84	2346	2361	MUC5B	Mucin-5B	yes	no	2;3	5.3828E-38	190.86	By MS/MS	By matching	By matching	By matching	By matching
AAGGQGLHVTAL	AAWDDSARAAGGQGLH	QGLHVTAL________	R	A	A	A	L	-	3	0	0	0	0	1	0	3	1	0	2	0	0	0	0	0	1	0	0	1	0	0	12	0	1093.588	Q14761	Q14761	195	206	PTPRCAP	Protein tyrosine phosphatase receptor type C-associated protein	yes	yes	2	0.05002	53.013	By MS/MS	By matching	By matching	By MS/MS	By matching
AAGHPGDPESQQR	SLIEEAKKAAGHPGDP	GDPESQQRLAQVAKAV	K	A	A	Q	R	L	2	1	0	1	0	2	1	2	1	0	0	0	0	0	2	1	0	0	0	0	0	0	13	0	1348.612	Q9Y490	Q9Y490	1172	1184	TLN1	Talin-1	yes	yes	3	5.9185E-24	176.05	By matching	By MS/MS	By MS/MS	By MS/MS	By matching
AAGNECPELQPPVHGK	RGWRLSYRAAGNECPE	LQPPVHGKIEPSQAKY	R	A	A	G	K	I	2	0	1	0	1	1	2	2	1	0	1	1	0	0	3	0	0	0	0	1	0	0	16	0	1702.8097	P48740;F8W876	P48740	296	311	MASP1	Mannan-binding lectin serine protease 1;Mannan-binding lectin serine protease 1 heavy chain;Mannan-binding lectin serine protease 1 light chain	yes	no	3	0.00012714	88.311	By matching	By matching	By matching	By matching	By MS/MS
AAGNPSPILTWLK	HSLTLECKAAGNPSPI	SPILTWLKDGVPVKAN	K	A	A	L	K	D	2	0	1	0	0	0	0	1	0	1	2	1	0	0	2	1	1	1	0	0	0	0	13	0	1366.7609	Q96RW7	Q96RW7	1665	1677	HMCN1	Hemicentin-1	yes	yes	2	0.01968	55.724	By matching	By MS/MS	By matching	By matching	By matching
AAGSAPMQLHLR	________________	APMQLHLRATIRMKDG	M	A	A	L	R	A	3	1	0	0	0	1	0	1	1	0	2	0	1	0	1	1	0	0	0	0	0	0	12	0	1250.6554	Q5SRP5	Q5SRP5	2	13	APOM		yes	yes	3	0.00020207	93.096	By matching	By MS/MS	By matching	By matching	By matching
AAGVPSATITWR	RTVRLYCRAAGVPSAT	PSATITWRKEGGSLPP	R	A	A	W	R	K	3	1	0	0	0	0	0	1	0	1	0	0	0	0	1	1	2	1	0	1	0	0	12	0	1228.6564	P98160	P98160	1979	1990	HSPG2	Basement membrane-specific heparan sulfate proteoglycan core protein;Endorepellin;LG3 peptide	yes	yes	2	0.0037678	78.903	By matching	By matching	By matching	By matching	By matching
AAIDSYR	TLEWRNGKAAIDSYRI	KAAIDSYRIKYAPISG	K	A	A	Y	R	I	2	1	0	1	0	0	0	0	0	1	0	0	0	0	0	1	0	0	1	0	0	0	7	0	794.39227	J3QSU6;F5H7V9;P24821;E9PC84	P24821	918	924	TNC	Tenascin	no	no	2	0.0039477	151.17	By MS/MS	By matching	By matching	By matching	By matching
AAIQALRK	KPSLMIQKAAIQALRK	AAIQALRKMEPKDKDQ	K	A	A	R	K	M	3	1	0	0	0	1	0	0	0	1	1	1	0	0	0	0	0	0	0	0	0	0	8	1	869.54469	P04114;A8MUN2;CON__ENSEMBL:ENSBTAP00000032840	P04114	526	533	APOB	Apolipoprotein B-100;Apolipoprotein B-48	no	no	2	0.0051748	138.55	By matching	By MS/MS	By matching	By matching	By matching
AAISGENAGLVR	TAWKQYRKAAISGENA	GENAGLVRASGRTMEQ	K	A	A	V	R	A	3	1	1	0	0	0	1	2	0	1	1	0	0	0	0	1	0	0	0	1	0	0	12	0	1156.62	P19827;F8WAS2	P19827	126	137	ITIH1	Inter-alpha-trypsin inhibitor heavy chain H1	no	no	2;3	2.7371E-17	181.68	By MS/MS	By MS/MS	By MS/MS	By MS/MS	By MS/MS
AAITSYEK	RLKIQVRKAAITSYEK	AAITSYEKSDGVYTGL	K	A	A	E	K	S	2	0	0	0	0	0	1	0	0	1	0	1	0	0	0	1	1	0	1	0	0	0	8	0	881.44945	P30273;A6NCQ8	P30273	53	60	FCER1G	High affinity immunoglobulin epsilon receptor subunit gamma	yes	no	2	0.010787	111.95	By matching	By MS/MS	By MS/MS	By MS/MS	By matching
AALEGFLAALQADPPQAER	ALINDQRRAALEGFLA	ADPPQAERVLLALRRY	R	A	A	E	R	V	6	1	0	1	0	2	2	1	0	0	3	0	0	1	2	0	0	0	0	0	0	0	19	0	1967.0112	F5GZ08;B7Z4G8;P51693;S4R3U6	F5GZ08	351	369	APLP1	Amyloid-like protein 1;C30	yes	no	3	0.0003726	60.334	By matching	By matching	By matching	By matching	By matching
AALGKLPQQANDYLNSFNWER	DQFVRKYRAALGKLPQ	LNSFNWERQVSHAKEK	R	A	A	E	R	Q	3	1	3	1	0	2	1	1	0	0	3	1	0	1	1	1	0	1	1	0	0	0	21	1	2434.203	P04114	P04114	2113	2133	APOB	Apolipoprotein B-100;Apolipoprotein B-48	yes	yes	2;3;4	7.1478E-277	347.44	By MS/MS	By MS/MS	By matching	By matching	By matching
AALGVQSINWQTAFNR	________________	NWQTAFNRQAHHTDKF	M	A	A	N	R	Q	3	1	2	0	0	2	0	1	0	1	1	0	0	1	0	1	1	1	0	1	0	0	16	0	1774.9115	Q08188	Q08188	2	17	TGM3	Protein-glutamine gamma-glutamyltransferase E;Protein-glutamine gamma-glutamyltransferase E 50 kDa catalytic chain;Protein-glutamine gamma-glutamyltransferase E 27 kDa non-catalytic chain	yes	yes	2;3	4.6273E-10	130.72	By matching	By matching	By matching	By MS/MS	By matching
AALNAVR	QQVVSRIRAALNAVRL	RAALNAVRLLVVDPET	R	A	A	V	R	L	3	1	1	0	0	0	0	0	0	0	1	0	0	0	0	0	0	0	0	1	0	0	7	0	713.41842	O14745;J3QRP6	O14745	81	87	SLC9A3R1	Na(+)/H(+) exchange regulatory cofactor NHE-RF1	yes	no	2	0.04687	102.98	By matching	By matching	By MS/MS	By matching	By matching
AALNEIESR	LADVKGARAALNEIES	ALNEIESRHRELLRLE	R	A	A	S	R	H	2	1	1	0	0	0	2	0	0	1	1	0	0	0	0	1	0	0	0	0	0	0	9	0	1001.5142	O75558	O75558	202	210	STX11	Syntaxin-11	yes	yes	2	0.01541	82.287	By matching	By matching	By matching	By matching	By matching
AALSGANVLTLIEK	EQHPSIMRAALSGANV	NVLTLIEKDIRTPNGL	R	A	A	E	K	D	3	0	1	0	0	0	1	1	0	1	3	1	0	0	0	1	1	0	0	1	0	0	14	0	1398.8082	Q07954;H0YJI8	Q07954	2361	2374	LRP1	Prolow-density lipoprotein receptor-related protein 1;Low-density lipoprotein receptor-related protein 1 85 kDa subunit;Low-density lipoprotein receptor-related protein 1 515 kDa subunit;Low-density lipoprotein receptor-related protein 1 intracellular domain	yes	no	2	1.5452E-05	115.91	By MS/MS	By matching	By matching	By matching	By matching
AALTELSLGSAYQAMILGVDSK	AKFSLDGKAALTELSL	MILGVDSKNIFNFKVS	K	A	A	S	K	N	4	0	0	1	0	1	1	2	0	1	4	1	1	0	0	3	1	0	1	1	0	0	22	0	2237.1613	P04114	P04114	1703	1724	APOB	Apolipoprotein B-100;Apolipoprotein B-48	yes	yes	2;3	2.1302E-181	286.97	By MS/MS	By MS/MS	By matching	By MS/MS	By MS/MS
AALTGLLHR	LMPHDLARAALTGLLH	ALTGLLHRTSVPKEVV	R	A	A	H	R	T	2	1	0	0	0	0	0	1	1	0	3	0	0	0	0	0	1	0	0	0	0	0	9	0	950.56615	C9JEY0;C9JE81;B5MD38;P55084	C9JEY0	82	90	HADHB	Trifunctional enzyme subunit beta, mitochondrial;3-ketoacyl-CoA thiolase	yes	no	3	0.021249	58.981	By matching	By matching	By matching	By matching	By matching
AAMEPIVISAK	AQISPEGRAAMEPIVI	EPIVISAKTMLESAGG	R	A	A	A	K	T	3	0	0	0	0	0	1	0	0	2	0	1	1	0	1	1	0	0	0	1	0	0	11	0	1128.6213	Q9Y490	Q9Y490	1594	1604	TLN1	Talin-1	yes	yes	2	0.0047149	69.721	By MS/MS	By matching	By matching	By MS/MS	By matching
AAMIVNQLSK	EDPVVVTKAAMIVNQL	MIVNQLSKKEASRRAL	K	A	A	S	K	K	2	0	1	0	0	1	0	0	0	1	1	1	1	0	0	1	0	0	0	1	0	0	10	0	1073.5903	P14923;C9JTX4;C9J826;C9JK18;C9JKY1	P14923	162	171	JUP	Junction plakoglobin	yes	no	2	0.0092945	82.029	By matching	By matching	By matching	By matching	By matching
AAMVGMLANFLGFR	LDTEDKLRAAMVGMLA	LANFLGFRIYGMHSEL	R	A	A	F	R	I	3	1	1	0	0	0	0	2	0	0	2	0	2	2	0	0	0	0	0	1	0	0	14	0	1496.7632	P01019	P01019	103	116	AGT	Angiotensinogen;Angiotensin-1;Angiotensin-2;Angiotensin-3;Angiotensin-4;Angiotensin 1-9;Angiotensin 1-7;Angiotensin 1-5;Angiotensin 1-4	yes	yes	2;3	7.9825E-06	117.86	By MS/MS	By MS/MS	By matching	By matching	By matching
AANSLEAFIFETQDK	LEKQEREKAANSLEAF	FIFETQDKLYQPEYQE	K	A	A	D	K	L	3	0	1	1	0	1	2	0	0	1	1	1	0	2	0	1	1	0	0	0	0	0	15	0	1682.8152	A0A087X054;Q9Y4L1	A0A087X054	677	691	HYOU1	Hypoxia up-regulated protein 1	yes	no	2	0.004762	65.477	By matching	By matching	By matching	By matching	By matching
AAPEASGTPSSDAVSR	GLDTGRRRAAPEASGT	PSSDAVSRLEEEMRKL	R	A	A	S	R	L	4	1	0	1	0	0	1	1	0	0	0	0	0	0	2	4	1	0	0	1	0	0	16	0	1501.7009	P31146	P31146	417	432	CORO1A	Coronin-1A	yes	yes	2	8.731E-26	158.29	By matching	By MS/MS	By MS/MS	By MS/MS	By matching
AAPLQGMLPGLLAPLR	VFIPAEFRAAPLQGML	PGLLAPLRTLSGTPEV	R	A	A	L	R	T	3	1	0	0	0	1	0	2	0	0	5	0	1	0	3	0	0	0	0	0	0	0	16	0	1616.9436	E7ENL6;P12111	P12111	610	625	COL6A3	Collagen alpha-3(VI) chain	no	no	2;3	6.8738E-14	141.54	By MS/MS	By MS/MS	By matching	By matching	By matching
AAPSVTLFPPSSEELQANK	________________	SEELQANKATLVCLIS	K	A	A	N	K	A	3	0	1	0	0	1	2	0	0	0	2	1	0	1	3	3	1	0	0	1	0	0	19	0	1985.0106	A0M8Q6;A0A075B6L1;A0A075B6L0;A0A075B6K9;P0CG05;P0CG06;P0CF74	A0A075B6L0	5	23	IGLC7;IGLC3;IGLC2;IGLC6	Ig lambda-7 chain C region;Ig lambda-2 chain C regions;Ig lambda-3 chain C regions;Ig lambda-6 chain C region	no	no	2;3;4	5.9247E-35	165.16	By MS/MS	By MS/MS	By MS/MS	By MS/MS	By MS/MS
AAQEEYVK	GGKKENLKAAQEEYVK	AAQEEYVKRALANSLA	K	A	A	V	K	R	2	0	0	0	0	1	2	0	0	0	0	1	0	0	0	0	0	0	1	1	0	0	8	0	936.45526	P04075;J3KPS3;H3BQN4;H3BR68	P04075	323	330	ALDOA	Fructose-bisphosphate aldolase A;Fructose-bisphosphate aldolase	yes	no	2	0.016621	103.74	By matching	By matching	By matching	By MS/MS	By matching
AAQLPDMPLEELGQQVDCDR	VLADIECRAAQLPDMP	GQQVDCDRMRGLMCAN	R	A	A	D	R	M	2	1	0	3	1	3	2	1	0	0	3	0	1	0	2	0	0	0	0	1	0	0	20	0	2284.0464	Q9HC84	Q9HC84	1382	1401	MUC5B	Mucin-5B	yes	yes	3	1.7635E-46	174.2	By matching	By matching	By matching	By matching	By matching
AAQNSGEAEYIEK	NVEELKRKAAQNSGEA	GEAEYIEKVVYTVKQS	K	A	A	E	K	V	3	0	1	0	0	1	3	1	0	1	0	1	0	0	0	1	0	0	1	0	0	0	13	0	1408.647	G3XAI2;P07942	G3XAI2	1686	1698	LAMB1	Laminin subunit beta-1	yes	no	2	5.8138E-05	115.12	By matching	By matching	By matching	By matching	By matching
AAQVTIQSSGTFSSK	ATFTRTGKAAQVTIQS	SSGTFSSKFQVDNNNR	K	A	A	S	K	F	2	0	0	0	0	2	0	1	0	1	0	1	0	1	0	4	2	0	0	1	0	0	15	0	1510.7627	P01023	P01023	1275	1289	A2M	Alpha-2-macroglobulin	yes	yes	2;3	2.4439E-71	202.4	By MS/MS	By MS/MS	By matching	By MS/MS	By MS/MS
AASGTQNNVLR	KELENALKAASGTQNN	GTQNNVLRGEPFIRGG	K	A	A	L	R	G	2	1	2	0	0	1	0	1	0	0	1	0	0	0	0	1	1	0	0	1	0	0	11	0	1129.584	P10643	P10643	362	372	C7	Complement component C7	yes	yes	2	8.442E-12	172.88	By matching	By matching	By matching	By matching	By matching
AASGTTGTYQEWK	DIDVRFQKAASGTTGT	TGTYQEWKDKAQNLYQ	K	A	A	W	K	D	2	0	0	0	0	1	1	2	0	0	0	1	0	0	0	1	3	1	1	0	0	0	13	0	1398.6416	P04114	P04114	4133	4145	APOB	Apolipoprotein B-100;Apolipoprotein B-48	yes	yes	2;3	2.1554E-28	191.53	By MS/MS	By MS/MS	By MS/MS	By matching	By matching
AASGTTGTYQEWKDK	DIDVRFQKAASGTTGT	TYQEWKDKAQNLYQEL	K	A	A	D	K	A	2	0	0	1	0	1	1	2	0	0	0	2	0	0	0	1	3	1	1	0	0	0	15	1	1641.7635	P04114	P04114	4133	4147	APOB	Apolipoprotein B-100;Apolipoprotein B-48	yes	yes	2;3	5.0205E-43	202.32	By matching	By MS/MS	By matching	By matching	By matching
AASILSDGDIGVDISLTGDPVITASYLESHHK	MADFVQTRAASILSDG	SYLESHHKGHFIYKNV	R	A	A	H	K	G	3	0	0	4	0	0	1	3	2	4	3	1	0	0	1	5	2	0	1	2	0	0	32	0	3280.6463	P11597;H3BRJ9	P11597	219	250	CETP	Cholesteryl ester transfer protein	yes	no	4	0.02281	26.224	By matching	By matching	By matching	By MS/MS	By matching
AASSQTPTMCTTTVTVK	INEAQFSKAASSQTPT	CTTTVTVKIIDSDEGP	K	A	A	V	K	I	2	0	0	0	1	1	0	0	0	0	0	1	1	0	1	2	6	0	0	2	0	0	17	0	1782.8492	Q08554	Q08554	445	461	DSC1	Desmocollin-1	yes	yes	2;3	0.00035109	88.427	By matching	By matching	By matching	By matching	By matching
AATAPLLEAVDNLSAFASNPEFSSIPAQISPEGR	EENRAQCRAATAPLLE	AQISPEGRAAMEPIVI	R	A	A	G	R	A	7	1	2	1	0	1	3	1	0	2	3	0	0	2	4	5	1	0	0	1	0	0	34	0	3469.7365	Q9Y490	Q9Y490	1560	1593	TLN1	Talin-1	yes	yes	3;4	1.8242E-43	128.22	By MS/MS	By MS/MS	By matching	By MS/MS	By matching
AATASAGAGGIDGKPR	________________	GGIDGKPRTSPKMGAT	M	A	A	P	R	T	5	1	0	1	0	0	0	4	0	1	0	1	0	0	1	1	1	0	0	0	0	0	16	1	1398.7215	I3L1P8;Q02978	I3L1P8	2	17	SLC25A11	Mitochondrial 2-oxoglutarate/malate carrier protein	yes	no	2	4.2234E-05	102.65	By matching	By matching	By matching	By MS/MS	By matching
AATFGLILDDVSLTHLTFGK	VSDDLTERAATFGLIL	LTHLTFGKEFTEAVEA	R	A	A	G	K	E	2	0	0	2	0	0	0	2	1	1	4	1	0	2	0	1	3	0	0	1	0	0	20	0	2118.1361	P35232;C9JW96;C9JZ20;E7ESE2;E9PCW0	P35232	158	177	PHB	Prohibitin	yes	no	3	0.014804	34.649	By matching	By matching	By matching	By matching	By matching
AATGECTATVGK	CEYKDAAKAATGECTA	ECTATVGKRSSTKFSV	K	A	A	G	K	R	3	0	0	0	1	0	1	2	0	0	0	1	0	0	0	0	3	0	0	1	0	0	12	0	1164.5445	P01042	P01042	102	113	KNG1	Kininogen-1;Kininogen-1 heavy chain;T-kinin;Bradykinin;Lysyl-bradykinin;Kininogen-1 light chain;Low molecular weight growth-promoting factor	yes	yes	2	1.2932E-05	120.57	By matching	By MS/MS	By matching	By MS/MS	By MS/MS
AATGECTATVGKR	CEYKDAAKAATGECTA	CTATVGKRSSTKFSVA	K	A	A	K	R	S	3	1	0	0	1	0	1	2	0	0	0	1	0	0	0	0	3	0	0	1	0	0	13	1	1320.6456	P01042	P01042	102	114	KNG1	Kininogen-1;Kininogen-1 heavy chain;T-kinin;Bradykinin;Lysyl-bradykinin;Kininogen-1 light chain;Low molecular weight growth-promoting factor	yes	yes	2;3	3.7783E-20	162.22	By matching	By matching	By matching	By matching	By MS/MS
AATHYTITIR	STDLPGLKAATHYTIT	THYTITIRGVTQDFST	K	A	A	I	R	G	2	1	0	0	0	0	0	0	1	2	0	0	0	0	0	0	3	0	1	0	0	0	10	0	1145.6193	J3QSU6;P24821;E9PC84	P24821	1227	1236	TNC	Tenascin	no	no	2;3	1.2562E-06	156.48	By MS/MS	By matching	By matching	By matching	By matching
AATPYTVSIYGVIQGYR	AVDIPGLKAATPYTVS	YGVIQGYRTPVLSAEA	K	A	A	Y	R	T	2	1	0	0	0	1	0	2	0	2	0	0	0	0	1	1	2	0	3	2	0	0	17	0	1857.9625	J3QSU6;H0YGZ3;P24821;E9PC84	P24821	1136	1152	TNC	Tenascin	no	no	2;3	2.7139E-54	197.17	By MS/MS	By MS/MS	By matching	By matching	By matching
AATVGSLAGQPLQER	LVEQGRVRAATVGSLA	AGQPLQERAQAWGERL	R	A	A	E	R	A	3	1	0	0	0	2	1	2	0	0	2	0	0	0	1	1	1	0	0	1	0	0	15	0	1496.7947	P02649;H0Y7L5	P02649	210	224	APOE	Apolipoprotein E	yes	no	2;3	1.0778E-88	247.93	By MS/MS	By MS/MS	By MS/MS	By MS/MS	By MS/MS
AATVGSLAGQPLQERAQAWGER	LVEQGRVRAATVGSLA	RAQAWGERLRARMEEM	R	A	A	E	R	L	5	2	0	0	0	3	2	3	0	0	2	0	0	0	1	1	1	1	0	1	0	0	22	1	2295.172	P02649;H0Y7L5	P02649	210	231	APOE	Apolipoprotein E	yes	no	3	1.2864E-05	76.78	By matching	By MS/MS	By matching	By matching	By matching
AATVGSLAGQPLQERAQAWGERLR	LVEQGRVRAATVGSLA	QAWGERLRARMEEMGS	R	A	A	L	R	A	5	3	0	0	0	3	2	3	0	0	3	0	0	0	1	1	1	1	0	1	0	0	24	2	2564.3572	P02649;H0Y7L5	P02649	210	233	APOE	Apolipoprotein E	yes	no	4	1.295E-21	128.38	By matching	By MS/MS	By matching	By matching	By matching
AAVEEGIVLGGGCALLR	TDALNATRAAVEEGIV	GGGCALLRCIPALDSL	R	A	A	L	R	C	3	1	0	0	1	0	2	4	0	1	3	0	0	0	0	0	0	0	0	2	0	0	17	0	1683.8978	P10809	P10809	430	446	HSPD1	60 kDa heat shock protein, mitochondrial	yes	yes	2	3.1594E-05	101.53	By matching	By matching	By matching	By MS/MS	By matching
AAVGQEEIQLR	MAEKLKDKAAVGQEEI	GQEEIQLRLAQFVEHW	K	A	A	L	R	L	2	1	0	0	0	2	2	1	0	1	1	0	0	0	0	0	0	0	0	1	0	0	11	0	1212.6463	P02549	P02549	1783	1793	SPTA1	Spectrin alpha chain, erythrocytic 1	yes	yes	2	0.0026016	90.05	By matching	By matching	By MS/MS	By MS/MS	By matching
AAVPDAVGK	ISMIDPPRAAVPDAVG	AVPDAVGKCRSAGIKV	R	A	A	G	K	C	3	0	0	1	0	0	0	1	0	0	0	1	0	0	1	0	0	0	0	2	0	0	9	0	826.45487	P05023;H0Y7C1;M0R116;B1AKY9;A0A0A0MT26;P13637;P50993	P05023	597	605	ATP1A1;ATP1A2;ATP1A3	Sodium/potassium-transporting ATPase subunit alpha-1;Sodium/potassium-transporting ATPase subunit alpha-3;Sodium/potassium-transporting ATPase subunit alpha-2	yes	no	2	0.029623	72.928	By matching	By matching	By matching	By MS/MS	By matching
AAVPSGASTGIYEALELR	FTSKGLFRAAVPSGAS	IYEALELRDNDKTRYM	R	A	A	L	R	D	4	1	0	0	0	0	2	2	0	1	2	0	0	0	1	2	1	0	1	1	0	0	18	0	1803.9367	P06733;K7EM90;P13929;E5RI09;E5RG95;K7EPM1;K7EKN2;E5RGZ4;P09104;F5H0C8;F5H1C3	P06733	33	50	ENO1;ENO3;ENO2	Alpha-enolase;Enolase;Beta-enolase;Gamma-enolase	no	no	2;3	8.4301E-18	142.35	By matching	By matching	By MS/MS	By MS/MS	By matching
AAVPSGASTGIYEALELRDNDK	FTSKGLFRAAVPSGAS	LELRDNDKTRYMGKGV	R	A	A	D	K	T	4	1	1	2	0	0	2	2	0	1	2	1	0	0	1	2	1	0	1	1	0	0	22	1	2276.1285	P06733;K7EM90	P06733	33	54	ENO1	Alpha-enolase;Enolase	yes	no	3	3.5346E-07	88.09	By matching	By MS/MS	By matching	By matching	By matching
AAVSALLEQHGLQGDVAFGHSK	NHLLGSDKAAVSALLE	DVAFGHSKLFIRSPRT	K	A	A	S	K	L	4	0	0	1	0	2	1	3	2	0	3	1	0	1	0	2	0	0	0	2	0	0	22	0	2234.1444	B0I1T2	B0I1T2	669	690	MYO1G	Unconventional myosin-Ig;Minor histocompatibility antigen HA-2	yes	yes	3;4	0.00069883	45.237	By matching	By matching	By matching	By MS/MS	By matching
AAVYHHFISDGVR	GLQEVEVKAAVYHHFI	HFISDGVRKSLKVVPE	K	A	A	V	R	K	2	1	0	1	0	0	0	1	2	1	0	0	0	1	0	1	0	0	1	2	0	0	13	0	1470.7368	P01024	P01024	914	926	C3	Complement C3;Complement C3 beta chain;C3-beta-c;Complement C3 alpha chain;C3a anaphylatoxin;Acylation stimulating protein;Complement C3b alpha chain;Complement C3c alpha chain fragment 1;Complement C3dg fragment;Complement C3g fragment;Complement C3d fragment;Complement C3f fragment;Complement C3c alpha chain fragment 2	yes	yes	2;3;4	1.0846E-53	230.81	By MS/MS	By MS/MS	By MS/MS	By MS/MS	By MS/MS
AAVYHHFISDGVRK	GLQEVEVKAAVYHHFI	FISDGVRKSLKVVPEG	K	A	A	R	K	S	2	1	0	1	0	0	0	1	2	1	0	1	0	1	0	1	0	0	1	2	0	0	14	1	1598.8318	P01024	P01024	914	927	C3	Complement C3;Complement C3 beta chain;C3-beta-c;Complement C3 alpha chain;C3a anaphylatoxin;Acylation stimulating protein;Complement C3b alpha chain;Complement C3c alpha chain fragment 1;Complement C3dg fragment;Complement C3g fragment;Complement C3d fragment;Complement C3f fragment;Complement C3c alpha chain fragment 2	yes	yes	3;4;5	9.9513E-05	95.183	By MS/MS	By MS/MS	By MS/MS	By MS/MS	By MS/MS
AAVYQPQPHPQPPPYGHCVTDSGVVYSVGMQWLK	SGPFTDVRAAVYQPQP	SVGMQWLKTQGNKQML	R	A	A	L	K	T	2	0	0	1	1	4	0	3	2	0	1	1	1	0	6	2	1	1	3	5	0	0	34	0	3792.8181	P02751	P02751	291	324	FN1	Fibronectin;Anastellin;Ugl-Y1;Ugl-Y2;Ugl-Y3	yes	yes	3;4	1.3797E-195	252.78	By matching	By matching	By matching	By matching	By MS/MS
AAWGKVGAHAGEYGAEALER	PADKTNVKAAWGKVGA	YGAEALERMFLSFPTT	K	A	A	E	R	M	6	1	0	0	0	0	3	4	1	0	1	1	0	0	0	0	0	1	1	1	0	0	20	1	2041.997	P69905	P69905	13	32	HBA1	Hemoglobin subunit alpha	yes	yes	3;4	5.2567E-05	78.708	By matching	By matching	By matching	By matching	By matching
AAYEDFNVQLR	YVFSEHCRAAYEDFNV	EDFNVQLRRGLVGSRP	R	A	A	L	R	R	2	1	1	1	0	1	1	0	0	0	1	0	0	1	0	0	0	0	1	1	0	0	11	0	1324.6412	Q9HC84	Q9HC84	109	119	MUC5B	Mucin-5B	yes	yes	2	0.020864	61.577	By matching	By matching	By matching	By matching	By matching
AAYEDFNVQLRR	YVFSEHCRAAYEDFNV	DFNVQLRRGLVGSRPV	R	A	A	R	R	G	2	2	1	1	0	1	1	0	0	0	1	0	0	1	0	0	0	0	1	1	0	0	12	1	1480.7423	Q9HC84	Q9HC84	109	120	MUC5B	Mucin-5B	yes	yes	3	0.017387	51.286	By matching	By matching	By matching	By matching	By matching
AAYEVTR	GVAMSEMRAAYEVTRA	RAAYEVTRATEGKWEV	R	A	A	T	R	A	2	1	0	0	0	0	1	0	0	0	0	0	0	0	0	0	1	0	1	1	0	0	7	0	808.40792	Q15833;R4GMY7	Q15833	549	555	STXBP2	Syntaxin-binding protein 2	yes	no	2	0.016295	117.93	By matching	By matching	By matching	By matching	By matching
AAYFGIYDTAK	VQGIIIYRAAYFGIYD	FGIYDTAKGMLPDPKN	R	A	A	A	K	G	3	0	0	1	0	0	0	1	0	1	0	1	0	1	0	0	1	0	2	0	0	0	11	0	1218.5921	P05141	P05141	189	199	SLC25A5	ADP/ATP translocase 2;ADP/ATP translocase 2, N-terminally processed	yes	yes	2	0.085435	51.567	By matching	By matching	By matching	By matching	By matching
AAYNLVR	KIDKEACRAAYNLVRD	RAAYNLVRDDGSAVIW	R	A	A	V	R	D	2	1	1	0	0	0	0	0	0	0	1	0	0	0	0	0	0	0	1	1	0	0	7	0	805.44464	Q14019	Q14019	12	18	COTL1	Coactosin-like protein	yes	yes	2	0.035662	107.74	By matching	By matching	By MS/MS	By matching	By matching
ACADATLSQITNNIDPVGR	NQIRDARKACADATLS	NNIDPVGRIQMRTRRT	K	A	C	G	R	I	3	1	2	2	1	1	0	1	0	2	1	0	0	0	1	1	2	0	0	1	0	0	19	0	2014.9742	P62873;F6UT28;B1AKQ8	P62873	24	42	GNB1	Guanine nucleotide-binding protein G(I)/G(S)/G(T) subunit beta-1	yes	no	2;3	1.0778E-05	90.379	By matching	By matching	By matching	By MS/MS	By matching
ACANPAAGSVILLENLR	CVGPEVEKACANPAAG	VILLENLRFHVEEEGK	K	A	C	L	R	F	4	1	2	0	1	0	1	1	0	1	3	0	0	0	1	1	0	0	0	1	0	0	17	0	1767.9302	P00558	P00558	107	123	PGK1	Phosphoglycerate kinase 1	yes	yes	2;3	1.1181E-30	162.79	By matching	By matching	By MS/MS	By MS/MS	By matching
ACDGINDCGDQSDELCCK	GKYISQMKACDGINDC	QSDELCCKACQGKGFH	K	A	C	C	K	A	1	0	1	4	4	1	1	2	0	1	1	1	0	0	0	1	0	0	0	0	0	0	18	0	2115.7602	G3XAM2;E7ETH0;P05156;A0A087X0I2	G3XAM2	240	257	CFI	Complement factor I;Complement factor I heavy chain;Complement factor I light chain	yes	no	2	1.4014E-61	186.75	By matching	By matching	By matching	By matching	By matching
ACEFAGFQCQIQFGPHNEQK	SHPVSFDKACEFAGFQ	FGPHNEQKHKAGFLDL	K	A	C	Q	K	H	2	0	1	0	2	4	2	2	1	1	0	1	0	3	1	0	0	0	0	0	0	0	20	0	2395.0474	Q9Y490	Q9Y490	235	254	TLN1	Talin-1	yes	yes	3	6.0299E-06	85.937	By matching	By matching	By MS/MS	By MS/MS	By matching
ACEPGVDYVYK	TLEERLDKACEPGVDY	PGVDYVYKTRLVKVQL	K	A	C	Y	K	T	1	0	0	1	1	0	1	1	0	0	0	1	0	0	1	0	0	0	2	2	0	0	11	0	1299.5805	P01024;M0QXZ3	P01024	1536	1546	C3	Complement C3;Complement C3 beta chain;C3-beta-c;Complement C3 alpha chain;C3a anaphylatoxin;Acylation stimulating protein;Complement C3b alpha chain;Complement C3c alpha chain fragment 1;Complement C3dg fragment;Complement C3g fragment;Complement C3d fragment;Complement C3f fragment;Complement C3c alpha chain fragment 2	no	no	2	0.00086475	99.283	By matching	By matching	By matching	By matching	By matching
ACEPGVDYVYKTR	TLEERLDKACEPGVDY	VDYVYKTRLVKVQLSN	K	A	C	T	R	L	1	1	0	1	1	0	1	1	0	0	0	1	0	0	1	0	1	0	2	2	0	0	13	1	1556.7293	P01024;M0QXZ3	P01024	1536	1548	C3	Complement C3;Complement C3 beta chain;C3-beta-c;Complement C3 alpha chain;C3a anaphylatoxin;Acylation stimulating protein;Complement C3b alpha chain;Complement C3c alpha chain fragment 1;Complement C3dg fragment;Complement C3g fragment;Complement C3d fragment;Complement C3f fragment;Complement C3c alpha chain fragment 2	no	no	3	0.060553	42.317	By matching	By matching	By matching	By matching	By matching
ACGACPLWGK	TLPASAEKACGACPLW	GACPLWGKCDAESSKC	K	A	C	G	K	C	2	0	0	0	2	0	0	2	0	0	1	1	0	0	1	0	0	1	0	0	0	0	10	0	1118.5001	P10643	P10643	772	781	C7	Complement component C7	yes	yes	2	0.0021774	98.233	By matching	By matching	By matching	By matching	By matching
ACGCAAAPDVK	HRINIPRRACGCAAAP	CAAAPDVKELLSRLEE	R	A	C	V	K	E	4	0	0	1	2	0	0	1	0	0	0	1	0	0	1	0	0	0	0	1	0	0	11	0	1118.4849	J3QSU6;F5H7V9;P24821;E9PC84	P24821	110	120	TNC	Tenascin	no	no	2	0.0017523	92.611	By MS/MS	By matching	By matching	By matching	By matching
ACGDSTLTQITAGLDPVGR	NQIRDARKACGDSTLT	AGLDPVGRIQMRTRRT	K	A	C	G	R	I	2	1	0	2	1	1	0	3	0	1	2	0	0	0	1	1	3	0	0	1	0	0	19	0	1930.9418	P62879;C9JIS1;C9JXA5;C9JZN1	P62879	24	42	GNB2	Guanine nucleotide-binding protein G(I)/G(S)/G(T) subunit beta-2	yes	no	2;3	2.5442E-13	128.79	By matching	By matching	By MS/MS	By MS/MS	By matching
ACIPTGPYPCGK	YTLADNGKACIPTGPY	TGPYPCGKQTLERRKR	K	A	C	G	K	Q	1	0	0	0	2	0	0	2	0	1	0	1	0	0	3	0	1	0	1	0	0	0	12	0	1319.6002	P00742;Q5JVE8;B7ZBK1	P00742	163	174	F10	Coagulation factor X;Factor X light chain;Factor X heavy chain;Activated factor Xa heavy chain	yes	no	2	0.0019778	85.813	By matching	By matching	By matching	By matching	By MS/MS
ACLISLGYDIGNDPQGEAEFAR	TLGPEEFKACLISLGY	QGEAEFARIMSIVDPN	K	A	C	A	R	I	3	1	1	2	1	1	2	3	0	2	2	0	0	1	1	1	0	0	1	0	0	0	22	0	2395.1114	P12814	P12814	773	794	ACTN1	Alpha-actinin-1	yes	yes	3	1.6903E-23	132.67	By matching	By matching	By matching	By MS/MS	By matching
ACLISLGYDVENDR	ALGPEEFKACLISLGY	GYDVENDRQGEAEFNR	K	A	C	D	R	Q	1	1	1	2	1	0	1	1	0	1	2	0	0	0	0	1	0	0	1	1	0	0	14	0	1623.7563	O43707;F5GXS2	O43707	792	805	ACTN4	Alpha-actinin-4	yes	no	2;3	0.043468	47.037	By matching	By matching	By MS/MS	By matching	By matching
ACLISLGYDVENDRQGEAEFNR	ALGPEEFKACLISLGY	QGEAEFNRIMSLVDPN	K	A	C	N	R	I	2	2	2	2	1	1	3	2	0	1	2	0	0	1	0	1	0	0	1	1	0	0	22	1	2555.1711	O43707;F5GXS2	O43707	792	813	ACTN4	Alpha-actinin-4	yes	no	3	0.0055216	42.123	By matching	By matching	By matching	By MS/MS	By matching
ACNLDVILGFDGSR	PGVTDAAKACNLDVIL	ILGFDGSRDQNVFVAQ	K	A	C	S	R	D	1	1	1	2	1	0	0	2	0	1	2	0	0	1	0	1	0	0	0	1	0	0	14	0	1535.7402	E7ENL6;P12111	P12111	1834	1847	COL6A3	Collagen alpha-3(VI) chain	no	no	2	5.5758E-16	157.43	By MS/MS	By matching	By matching	By matching	By matching
ACPGGYYVYR	WNTTVEVKACPGGYYV	PGGYYVYRLTKPSVCF	K	A	C	Y	R	L	1	1	0	0	1	0	0	2	0	0	0	0	0	0	1	0	0	0	3	1	0	0	10	0	1204.5335	Q8WWZ8	Q8WWZ8	123	132	OIT3	Oncoprotein-induced transcript 3 protein	yes	yes	2	0.0082876	83.948	By matching	By matching	By matching	By matching	By matching
ACVVHGSDLK	QVNPRDAKACVVHGSD	VVHGSDLKDMTSEQLD	K	A	C	L	K	D	1	0	0	1	1	0	0	1	1	0	1	1	0	0	0	1	0	0	0	2	0	0	10	0	1084.5335	P05023;H0Y7C1;B1AKY9;P50993	P05023	662	671	ATP1A1;ATP1A2	Sodium/potassium-transporting ATPase subunit alpha-1;Sodium/potassium-transporting ATPase subunit alpha-2	yes	no	3	0.027486	51.276	By matching	By matching	By MS/MS	By matching	By matching
ADAEGESDLENSR	SDLVNAIKADAEGESD	ESDLENSRKLLSAAKI	K	A	D	S	R	K	2	1	1	2	0	0	3	1	0	0	1	0	0	0	0	2	0	0	0	0	0	0	13	0	1391.5801	Q9Y490	Q9Y490	842	854	TLN1	Talin-1	yes	yes	2	2.4405E-35	206.74	By MS/MS	By matching	By MS/MS	By MS/MS	By matching
ADAEGESDLENSRK	SDLVNAIKADAEGESD	SDLENSRKLLSAAKIL	K	A	D	R	K	L	2	1	1	2	0	0	3	1	0	0	1	1	0	0	0	2	0	0	0	0	0	0	14	1	1519.675	Q9Y490	Q9Y490	842	855	TLN1	Talin-1	yes	yes	2;3	3.922E-36	204.13	By MS/MS	By MS/MS	By MS/MS	By MS/MS	By matching
ADAVTLDGGFIYEAGLAPYK	IQAIAENRADAVTLDG	EAGLAPYKLRPVAAEV	R	A	D	Y	K	L	4	0	0	2	0	0	1	3	0	1	2	1	0	1	1	0	1	0	2	1	0	0	20	0	2070.031	E7EQB2;E7ER44;P02788;C9JCF5	E7EQB2	60	79	LTF	Lactotransferrin;Lactoferricin-H;Kaliocin-1;Lactoferroxin-A;Lactoferroxin-B;Lactoferroxin-C	yes	no	2;3	3.6494E-05	82.609	By matching	By matching	By matching	By matching	By matching
ADDGRPFPQVIK	FHETLYQKADDGRPFP	RPFPQVIKSKGGVVGI	K	A	D	I	K	S	1	1	0	2	0	1	0	1	0	1	0	1	0	1	2	0	0	0	0	1	0	0	12	1	1341.7041	P04075;J3KPS3;H3BQN4;H3BPS8;H3BU78;H3BUH7;H3BR04;H3BMQ8	P04075	88	99	ALDOA	Fructose-bisphosphate aldolase A;Fructose-bisphosphate aldolase	yes	no	2;3	0.017442	76.073	By matching	By matching	By MS/MS	By MS/MS	By matching
ADDILASPPR	HPTARPWRADDILASP	DILASPPRLPEPQPYP	R	A	D	P	R	L	2	1	0	2	0	0	0	0	0	1	1	0	0	0	2	1	0	0	0	0	0	0	10	0	1053.5455	P39060;H7BXV5;H7C457	P39060	1533	1542	COL18A1	Collagen alpha-1(XVIII) chain;Endostatin	yes	no	2	0.011485	79.659	By matching	By matching	By matching	By matching	By matching
ADDKETCFAEEGK	AFVEKCCKADDKETCF	TCFAEEGKKLVAASQA	K	A	D	G	K	K	2	0	0	2	1	0	3	1	0	0	0	2	0	1	0	0	1	0	0	0	0	0	13	1	1498.6246	P02768;B7WNR0;H0YA55;D6RHD5;A0A087WWT3;C9JKR2	P02768	585	597	ALB	Serum albumin	yes	no	2;3	1.4247E-112	286.09	By matching	By matching	By matching	By MS/MS	By MS/MS
ADDKETCFAEEGKK	AFVEKCCKADDKETCF	CFAEEGKKLVAASQAA	K	A	D	K	K	L	2	0	0	2	1	0	3	1	0	0	0	3	0	1	0	0	1	0	0	0	0	0	14	2	1626.7196	P02768;B7WNR0;H0YA55;D6RHD5;A0A087WWT3;C9JKR2	P02768	585	598	ALB	Serum albumin	yes	no	2;3;4	2.0498E-112	285.75	By matching	By matching	By matching	By matching	By matching
ADDKVYPGEQYTYMLLATEEQSPGEGDGNCVTR	DNTTDFQRADDKVYPG	GDGNCVTRIYHSHIDA	R	A	D	T	R	I	2	1	1	3	1	2	4	4	0	0	2	1	1	0	2	1	3	0	3	2	0	0	33	1	3692.6247	E9PFZ2;P00450	P00450	145	177	CP	Ceruloplasmin	no	no	3	6.8419E-51	133.57	By matching	By matching	By matching	By matching	By matching
ADDPSSYMEVVQAANTSGNWEELVK	EAIDSYIKADDPSSYM	GNWEELVKYLQMARKK	K	A	D	V	K	Y	3	0	2	2	0	1	3	1	0	0	1	1	1	0	1	3	1	1	1	3	0	0	25	0	2739.2334	A0A087WVQ6;Q00610	A0A087WVQ6	1135	1159	CLTC	Clathrin heavy chain;Clathrin heavy chain 1	yes	no	3	3.5465E-07	70.345	By matching	By matching	By matching	By matching	By matching
ADEFLNWHALFESIK	DKLRSAFKADEFLNWH	HALFESIKRKLPFLNW	K	A	D	I	K	R	2	0	1	1	0	0	2	0	1	1	2	1	0	2	0	1	0	1	0	0	0	0	15	0	1818.8941	P60985	P60985	60	74	KRTDAP	Keratinocyte differentiation-associated protein	yes	yes	3	0.00036303	78.69	By matching	By matching	By matching	By matching	By matching
ADEGISFR	AQDYGVLKADEGISFR	ADEGISFRGLFIIDDK	K	A	D	F	R	G	1	1	0	1	0	0	1	1	0	1	0	0	0	1	0	1	0	0	0	0	0	0	8	0	893.4243	Q06830;A0A0A0MSI0	Q06830	121	128	PRDX1	Peroxiredoxin-1	yes	no	2	0.018517	101.72	By matching	By matching	By matching	By matching	By matching
ADEGWYWCGVK	LTLNLVTRADEGWYWC	GWYWCGVKQGHFYGET	R	A	D	V	K	Q	1	0	0	1	1	0	1	2	0	0	0	1	0	0	0	0	0	2	1	1	0	0	11	0	1369.5761	P01833	P01833	537	547	PIGR	Polymeric immunoglobulin receptor;Secretory component	yes	yes	2	0.00025271	111.73	By matching	By matching	By matching	By matching	By matching
ADEWLMK	YAGKVDYKADEWLMKN	KADEWLMKNMDPLNDN	K	A	D	M	K	N	1	0	0	1	0	0	1	0	0	0	1	1	1	0	0	0	0	1	0	0	0	0	7	0	891.41604	P35579;P35580	P35579	581	587	MYH9;MYH10	Myosin-9;Myosin-10	yes	no	2	0.043876	104.21	By matching	By matching	By MS/MS	By MS/MS	By matching
ADFCIIHYAGK	KPKQLKDKADFCIIHY	CIIHYAGKVDYKADEW	K	A	D	G	K	V	2	0	0	1	1	0	0	1	1	2	0	1	0	1	0	0	0	0	1	0	0	0	11	0	1293.6176	P35579;P35580	P35579	566	576	MYH9;MYH10	Myosin-9;Myosin-10	yes	no	2;3	0.0039404	86.014	By matching	By matching	By MS/MS	By matching	By MS/MS
ADFLEQPVLGFVR	ATLVLVGRADFLEQPV	QPVLGFVRLQEAAELE	R	A	D	V	R	L	1	1	0	1	0	1	1	1	0	0	2	0	0	2	1	0	0	0	0	2	0	0	13	0	1489.7929	P02730;A0A0A0MS98	P02730	234	246	SLC4A1	Band 3 anion transport protein	yes	no	2;3	4.0782E-15	156.14	By MS/MS	By MS/MS	By MS/MS	By MS/MS	By MS/MS
ADGESCSASMMYQEGK	TRKELFYKADGESCSA	SMMYQEGKFRYRRVAE	K	A	D	G	K	F	2	0	0	1	1	1	2	2	0	0	0	1	2	0	0	3	0	0	1	0	0	0	16	0	1749.6644	P01008	P01008	274	289	SERPINC1	Antithrombin-III	yes	yes	2;3	1.0824E-89	251.87	By matching	By matching	By matching	By matching	By MS/MS
ADGGTQVIDTK	KNQVTATKADGGTQVI	GTQVIDTKNILIATGS	K	A	D	T	K	N	1	0	0	2	0	1	0	2	0	1	0	1	0	0	0	0	2	0	0	1	0	0	11	0	1103.5459	E9PEX6;P09622	E9PEX6	144	154	DLD	Dihydrolipoyl dehydrogenase;Dihydrolipoyl dehydrogenase, mitochondrial	yes	no	2	0.0011246	95.618	By matching	By matching	By matching	By matching	By matching
ADGLAVIGVLMK	SLAEAASKADGLAVIG	AVIGVLMKVGEANPKL	K	A	D	M	K	V	2	0	0	1	0	0	0	2	0	1	2	1	1	0	0	0	0	0	0	2	0	0	12	0	1185.6791	P00915;E5RHP7;E5RH81;E5RFE7;H0YBE2;E5RG81;E5RJI8;E5RJF6	P00915	139	150	CA1	Carbonic anhydrase 1	yes	no	2	0.0011832	91.123	By MS/MS	By MS/MS	By MS/MS	By MS/MS	By matching
ADGSGSVVLR	EKMGTCSKADGSGSVV	GSGSVVLRNSTTLVMH	K	A	D	L	R	N	1	1	0	1	0	0	0	2	0	0	1	0	0	0	0	2	0	0	0	2	0	0	10	0	959.50361	Q07954	Q07954	1815	1824	LRP1	Prolow-density lipoprotein receptor-related protein 1;Low-density lipoprotein receptor-related protein 1 85 kDa subunit;Low-density lipoprotein receptor-related protein 1 515 kDa subunit;Low-density lipoprotein receptor-related protein 1 intracellular domain	yes	yes	2	0.0010914	104.22	By matching	By matching	By matching	By matching	By matching
ADGSYAAWLSR	MRIQQFRKADGSYAAW	SYAAWLSRDSSTWLTA	K	A	D	S	R	D	3	1	0	1	0	0	0	1	0	0	1	0	0	0	0	2	0	1	1	0	0	0	11	0	1195.5622	P0C0L4;A0A0G2JPR0;A0A140TA49;P0C0L5;F5GXS0	P0C0L5	1062	1072	C4A;C4B	Complement C4-A;Complement C4 beta chain;Complement C4-A alpha chain;C4a anaphylatoxin;C4b-A;C4d-A;Complement C4 gamma chain;Complement C4-B;Complement C4 beta chain;Complement C4-B alpha chain;C4a anaphylatoxin;C4b-B;C4d-B;Complement C4 gamma chain	no	no	2	1.6329E-12	181.68	By MS/MS	By MS/MS	By MS/MS	By MS/MS	By MS/MS
ADHHATNGVVHLIDK	VNCARLLKADHHATNG	GVVHLIDKVISTITNN	K	A	D	D	K	V	2	0	1	2	0	0	0	1	3	1	1	1	0	0	0	0	1	0	0	2	0	0	15	0	1625.8274	Q15582	Q15582	220	234	TGFBI	Transforming growth factor-beta-induced protein ig-h3	yes	yes	4	0.040712	29.58	By matching	By matching	By matching	By matching	By matching
ADIGCTPGSGK	KIWDVVEKADIGCTPG	GCTPGSGKDYAGVFSD	K	A	D	G	K	D	1	0	0	1	1	0	0	3	0	1	0	1	0	0	1	1	1	0	0	0	0	0	11	0	1061.4812	P01024	P01024	623	633	C3	Complement C3;Complement C3 beta chain;C3-beta-c;Complement C3 alpha chain;C3a anaphylatoxin;Acylation stimulating protein;Complement C3b alpha chain;Complement C3c alpha chain fragment 1;Complement C3dg fragment;Complement C3g fragment;Complement C3d fragment;Complement C3f fragment;Complement C3c alpha chain fragment 2	yes	yes	2	0.00029666	108.53	By matching	By MS/MS	By matching	By matching	By matching
ADIGCTPGSGKDYAGVFSDAGLTFTSSSGQQTAQR	KIWDVVEKADIGCTPG	SGQQTAQRAELQCPQP	K	A	D	Q	R	A	4	1	0	3	1	3	0	6	0	1	1	1	0	2	1	5	4	0	1	1	0	0	35	1	3536.6114	P01024	P01024	623	657	C3	Complement C3;Complement C3 beta chain;C3-beta-c;Complement C3 alpha chain;C3a anaphylatoxin;Acylation stimulating protein;Complement C3b alpha chain;Complement C3c alpha chain fragment 1;Complement C3dg fragment;Complement C3g fragment;Complement C3d fragment;Complement C3f fragment;Complement C3c alpha chain fragment 2	yes	yes	3;4	1.8885E-52	144.89	By matching	By matching	By matching	By matching	By matching
ADKPDMGEIASFDK	________________	GEIASFDKAKLKKTET	M	A	D	D	K	A	2	0	0	3	0	0	1	1	0	1	0	2	1	1	1	1	0	0	0	0	0	0	14	1	1522.6974	P63313	P63313	2	15	TMSB10	Thymosin beta-10	yes	yes	2	5.029E-05	95.57	By matching	By matching	By MS/MS	By MS/MS	By matching
ADKPLSIHPQGIR	IKVHFKNKADKPLSIH	SIHPQGIRYSKLSEGA	K	A	D	I	R	Y	1	1	0	1	0	1	0	1	1	2	1	1	0	0	2	1	0	0	0	0	0	0	13	1	1430.7994	A0A0A0MRJ7;P12259	A0A0A0MRJ7	106	118	F5	Coagulation factor V;Coagulation factor V heavy chain;Coagulation factor V light chain	yes	no	2;3;4	8.6709E-07	123.75	By matching	By matching	By matching	By matching	By MS/MS
ADLAKYICENQDSISSK	LLECADDRADLAKYIC	NQDSISSKLKECCEKP	R	A	D	S	K	L	2	0	1	2	1	1	1	0	0	2	1	2	0	0	0	3	0	0	1	0	0	0	17	1	1940.915	P02768;A0A0C4DGB6;B7WNR0;H0YA55;D6RHD5;C9JKR2	P02768	282	298	ALB	Serum albumin	yes	no	3	0.00081188	74.732	By matching	By matching	By matching	By matching	By matching
ADLDVSGPK	DVDVNLPKADLDVSGP	DLDVSGPKVDIDVPDV	K	A	D	P	K	V	1	0	0	2	0	0	0	1	0	0	1	1	0	0	1	1	0	0	0	1	0	0	9	0	900.45526	Q09666	Q09666	3049	3057	AHNAK	Neuroblast differentiation-associated protein AHNAK	yes	no	2	0.087911	59.908	By matching	By matching	By matching	By MS/MS	By matching
ADLEEQLSDEEK	________________	EQLSDEEKVRIAAKFI	M	A	D	E	K	V	1	0	0	2	0	1	4	0	0	0	2	1	0	0	0	1	0	0	0	0	0	0	12	0	1404.6256	P47755;C9JUG7;F8W9N7;F8WED3	P47755	2	13	CAPZA2	F-actin-capping protein subunit alpha-2	yes	no	2	0.00051604	105.65	By matching	By matching	By MS/MS	By matching	By matching
ADLEMQIESLK	LDELTLARADLEMQIE	EMQIESLKEELAYLKK	R	A	D	L	K	E	1	0	0	1	0	1	2	0	0	1	2	1	1	0	0	1	0	0	0	0	0	0	11	0	1275.6381	CON__P02533;CON__Q6IFX2	CON__P02533	233	243			no	no	2	0.00014791	119.39	By matching	By matching	By matching	By matching	By matching
ADLEMQIESLKEELAYLK	LDELTLARADLEMQIE	KEELAYLKKNHEEEMN	R	A	D	L	K	K	2	0	0	1	0	1	4	0	0	1	4	2	1	0	0	1	0	0	1	0	0	0	18	1	2122.0868	CON__P02533	CON__P02533	233	250			no	no	3	4.2662E-09	118.48	By matching	By matching	By matching	By MS/MS	By MS/MS
ADLEMQIESLKEELAYLKK	LDELTLARADLEMQIE	EELAYLKKNHEEEMNA	R	A	D	K	K	N	2	0	0	1	0	1	4	0	0	1	4	3	1	0	0	1	0	0	1	0	0	0	19	2	2250.1817	CON__P02533	CON__P02533	233	251			no	no	3;4	4.229E-19	135.09	By matching	By matching	By matching	By matching	By matching
ADLEMQIESLTEELAYLK	LDELTLTKADLEMQIE	TEELAYLKKNHEEEMK	K	A	D	L	K	K	2	0	0	1	0	1	4	0	0	1	4	1	1	0	0	1	1	0	1	0	0	0	18	0	2095.0395	P13645	P13645	267	284	KRT10	Keratin, type I cytoskeletal 10	no	no	2;3	1.0434E-31	163.91	By MS/MS	By MS/MS	By matching	By MS/MS	By MS/MS
ADLEMQIESLTEELAYLKK	LDELTLTKADLEMQIE	EELAYLKKNHEEEMKD	K	A	D	K	K	N	2	0	0	1	0	1	4	0	0	1	4	2	1	0	0	1	1	0	1	0	0	0	19	1	2223.1345	P13645	P13645	267	285	KRT10	Keratin, type I cytoskeletal 10	no	no	3;4	7.4862E-77	219.01	By MS/MS	By MS/MS	By matching	By MS/MS	By MS/MS
ADLFYDVEALDLESPK	PNVFGFCRADLFYDVE	ALDLESPKNLVINCEV	R	A	D	P	K	N	2	0	0	3	0	0	2	0	0	0	3	1	0	1	1	1	0	0	1	1	0	0	16	0	1823.8829	P04196	P04196	220	235	HRG	Histidine-rich glycoprotein	yes	yes	2;3	3.8817E-33	180.56	By MS/MS	By MS/MS	By MS/MS	By MS/MS	By MS/MS
ADLIAYLK	GIKKKEERADLIAYLK	ADLIAYLKK_______	R	A	D	L	K	K	2	0	0	1	0	0	0	0	0	1	2	1	0	0	0	0	0	0	1	0	0	0	8	0	905.52222	C9JFR7;P99999	C9JFR7	93	100	CYCS	Cytochrome c	yes	no	2	0.049177	81.296	By matching	By matching	By matching	By matching	By matching
ADLINNLGTIAK	DTGIGMTKADLINNLG	NNLGTIAKSGTKAFME	K	A	D	A	K	S	2	0	2	1	0	0	0	1	0	2	2	1	0	0	0	0	1	0	0	0	0	0	12	0	1241.698	P08238;Q58FF8;P07900;Q14568	P07900	101	112	HSP90AB1;HSP90AB2P;HSP90AA1;HSP90AA2P	Heat shock protein HSP 90-beta;Putative heat shock protein HSP 90-beta 2;Heat shock protein HSP 90-alpha;Heat shock protein HSP 90-alpha A2	no	no	2	0.00022155	108.72	By matching	By matching	By MS/MS	By MS/MS	By matching
ADLQDDTFIGNEPLTPEVR	AGGFLDLKADLQDDTF	EPLTPEVRAGYLGYTV	K	A	D	V	R	A	1	1	1	3	0	1	2	1	0	1	2	0	0	1	2	0	2	0	0	1	0	0	19	0	2129.0277	P20701	P20701	382	400	ITGAL	Integrin alpha-L	yes	yes	3	0.056403	26.344	By matching	By matching	By matching	By MS/MS	By matching
ADLSGITGAR	IEEAFTSKADLSGITG	LSGITGARNLAVSQVV	K	A	D	A	R	N	2	1	0	1	0	0	0	2	0	1	1	0	0	0	0	1	1	0	0	0	0	0	10	0	959.50361	P01011;G3V3A0	P01011	341	350	SERPINA3	Alpha-1-antichymotrypsin;Alpha-1-antichymotrypsin His-Pro-less	yes	no	2	8.0452E-07	167.67	By MS/MS	By MS/MS	By MS/MS	By MS/MS	By MS/MS
ADLTGISPSPNLYLSK	TDIFDETRADLTGISP	SPNLYLSKIIHKTFVE	R	A	D	S	K	I	1	0	1	1	0	0	0	1	0	1	3	1	0	0	2	3	1	0	1	0	0	0	16	0	1674.8829	Q96P63	Q96P63	328	343	SERPINB12	Serpin B12	yes	yes	2	4.0512E-07	117.13	By matching	By matching	By matching	By matching	By MS/MS
ADMQNLVER	________________	DMQNLVERLERAVGRL	M	A	D	E	R	L	1	1	1	1	0	1	1	0	0	0	1	0	1	0	0	0	0	0	0	1	0	0	9	0	1074.5128	Q01518;Q5T0R1;Q5T0R7;Q5T0R6;Q5T0R5;Q5T0R4;Q5T0R3;Q5T0R2;Q5T0R9;Q5T0S3;Q5T0R8	Q01518	2	10	CAP1	Adenylyl cyclase-associated protein 1;Adenylyl cyclase-associated protein	yes	no	2	0.024521	83.862	By matching	By matching	By MS/MS	By MS/MS	By matching
ADNFLLENTLPAQSTFTLAISAYALSLGDK	KIDTALIKADNFLLEN	YALSLGDKTHPQFRSI	K	A	D	D	K	T	5	0	2	2	0	1	1	1	0	1	6	1	0	2	1	3	3	0	1	0	0	0	30	0	3183.634	P01031	P01031	1171	1200	C5	Complement C5;Complement C5 beta chain;Complement C5 alpha chain;C5a anaphylatoxin;Complement C5 alpha chain	yes	yes	3	3.3952E-10	76.002	By matching	By matching	By matching	By matching	By matching
ADQCYEDVR	HVFGQPAKADQCYEDV	DQCYEDVRVSQTTWDS	K	A	D	V	R	V	1	1	0	2	1	1	1	0	0	0	0	0	0	0	0	0	0	0	1	1	0	0	9	0	1154.4662	P31146;H3BRY3;H3BTU6;H3BRJ0;H3BNA2;H3BU76;H3BSL1	P31146	21	29	CORO1A	Coronin-1A;Coronin	yes	no	2	0.00046909	137.95	By matching	By matching	By matching	By MS/MS	By matching
ADQELMTYSHDNIICGITSVSFSK	TCRLFDLRADQELMTY	ITSVSFSKSGRLLLAG	R	A	D	S	K	S	1	0	1	2	1	1	1	1	1	3	1	1	1	1	0	4	2	0	1	1	0	0	24	0	2715.252	P62873;B3KVK2	P62873	257	280	GNB1	Guanine nucleotide-binding protein G(I)/G(S)/G(T) subunit beta-1	yes	no	3	7.1262E-13	103.02	By matching	By matching	By matching	By matching	By matching
ADQLTEEQIAEFK	HFAQQPCKADQLTEEQ	EEQIAEFKEAFSLFDK	K	A	D	F	K	E	2	0	0	1	0	2	3	0	0	1	1	1	0	1	0	0	1	0	0	0	0	0	13	0	1520.7359	H0Y7A7;P62158;M0QZ52;F8WBR5;G3V479	H0Y7A7	40	52	CALM2;CALM1;CALM3	Calmodulin	yes	no	2	5.8314E-23	173.59	By matching	By MS/MS	By MS/MS	By MS/MS	By matching
ADRDQYELLCLDNTR	IFENLANKADRDQYEL	LLCLDNTRKPVDEYKD	K	A	D	T	R	K	1	2	1	3	1	1	1	0	0	0	3	0	0	0	0	0	1	0	1	0	0	0	15	1	1880.8687	P02787;C9JVG0	P02787	237	251	TF	Serotransferrin	yes	no	2;3	3.0087E-161	303.96	By MS/MS	By MS/MS	By MS/MS	By MS/MS	By MS/MS
ADSPMDDFFQCVNGK	DVVCYTQKADSPMDDF	FFQCVNGKYISQMKAC	K	A	D	G	K	Y	1	0	1	3	1	1	0	1	0	0	0	1	1	2	1	1	0	0	0	1	0	0	15	0	1729.7076	G3XAM2;E7ETH0;P05156;A0A087X0I2	G3XAM2	219	233	CFI	Complement factor I;Complement factor I heavy chain;Complement factor I light chain	yes	no	2	0.012892	45.614	By matching	By matching	By matching	By matching	By matching
ADSQAQLLLSTVVGVFTAPGLHLK	GLLVAQGRADSQAQLL	TAPGLHLKQPFVQGLA	R	A	D	L	K	Q	3	0	0	1	0	2	0	2	1	0	5	1	0	1	1	2	2	0	0	3	0	0	24	0	2464.369	P01019	P01019	197	220	AGT	Angiotensinogen;Angiotensin-1;Angiotensin-2;Angiotensin-3;Angiotensin-4;Angiotensin 1-9;Angiotensin 1-7;Angiotensin 1-5;Angiotensin 1-4	yes	yes	2;3;4	7.1965E-102	212.63	By MS/MS	By MS/MS	By matching	By MS/MS	By matching
ADSRDPASDQMQHWK	________________	SDQMQHWKEQRAAQKA	M	A	D	W	K	E	2	1	0	3	0	2	0	0	1	0	0	1	1	0	1	2	0	1	0	0	0	0	15	1	1770.7744	P04040	P04040	2	16	CAT	Catalase	yes	yes	3	0.0025936	80.632	By matching	By matching	By MS/MS	By matching	By matching
ADSVVDLLSYNVQGSGETTYDHK	LRARYHMKADSVVDLL	GETTYDHKNTFTLSYD	K	A	D	H	K	N	1	0	1	3	0	1	1	2	1	0	2	1	0	0	0	3	2	0	2	3	0	0	23	0	2497.1609	P04114	P04114	1393	1415	APOB	Apolipoprotein B-100;Apolipoprotein B-48	yes	yes	2;3;4	2.2449E-241	316.97	By MS/MS	By MS/MS	By MS/MS	By MS/MS	By MS/MS
ADTAKEVSFDVELPK	VTMRAVNRADTAKEVS	SFDVELPKTAFITNFT	R	A	D	P	K	T	2	0	0	2	0	0	2	0	0	0	1	2	0	1	1	1	1	0	0	2	0	0	15	1	1647.8356	Q06033;A0A087WW43;E7ET33	Q06033	71	85	ITIH3	Inter-alpha-trypsin inhibitor heavy chain H3	yes	no	3	0.0056697	54.073	By matching	By matching	By matching	By matching	By matching
ADTLTDEINFLR	NKVELQAKADTLTDEI	TDEINFLRALYDAELS	K	A	D	L	R	A	1	1	1	2	0	0	1	0	0	1	2	0	0	1	0	0	2	0	0	0	0	0	12	0	1406.7042	CON__P02538;CON__P04259;P48668;P04259	CON__P04259	288	299	KRT6C;KRT6B	Keratin, type II cytoskeletal 6C;Keratin, type II cytoskeletal 6B	no	no	2;3	6.0209E-46	227.37	By matching	By MS/MS	By MS/MS	By MS/MS	By MS/MS
ADTLTPEECQQFK	NIIPLIAKADTLTPEE	PEECQQFKKQIMKEIQ	K	A	D	F	K	K	1	0	0	1	1	2	2	0	0	0	1	1	0	1	1	0	2	0	0	0	0	0	13	0	1565.7032	E7ES33;E7EPK1;Q16181;G3V1Q4;A0A0U1RRE1	E7ES33	176	188	SEPT7	Septin-7	yes	no	2	0.061726	46.88	By matching	By matching	By MS/MS	By matching	By matching
ADTPSLGEGPEK	LAKLNAFKADTPSLGE	SLGEGPEKTRSQLLIM	K	A	D	E	K	T	1	0	0	1	0	0	2	2	0	0	1	1	0	0	2	1	1	0	0	0	0	0	12	0	1199.567	Q15833;M0R0M7	Q15833	214	225	STXBP2	Syntaxin-binding protein 2	yes	no	2	0.0012469	90.697	By matching	By matching	By MS/MS	By MS/MS	By matching
ADTTICLK	HDCTQVEKADTTICLK	ADTTICLKWKNIETFT	K	A	D	L	K	W	1	0	0	1	1	0	0	0	0	1	1	1	0	0	0	0	2	0	0	0	0	0	8	0	920.46372	X6R433;A0A0A0MT22;P08575;M3ZCP1;A0A075B788;E9PKH0;A0A140TA77;A0A140TA68;A0A0G2JNW2	X6R433	156	163	PTPRC	Protein-tyrosine-phosphatase;Receptor-type tyrosine-protein phosphatase C	yes	no	2	0.084037	71.379	By matching	By matching	By MS/MS	By matching	By matching
ADVDISGPK	EVDVNLPKADVDISGP	DVDISGPKIDVTAPDV	K	A	D	P	K	I	1	0	0	2	0	0	0	1	0	1	0	1	0	0	1	1	0	0	0	1	0	0	9	0	900.45526	Q09666	Q09666	776	784	AHNAK	Neuroblast differentiation-associated protein AHNAK	yes	no	2	0.087911	59.908	By matching	By matching	By MS/MS	By matching	By matching
ADVLTTGAGNPVGDK	KEQRAAQKADVLTTGA	AGNPVGDKLNVITVGP	K	A	D	D	K	L	2	0	1	2	0	0	0	3	0	0	1	1	0	0	1	0	2	0	0	2	0	0	15	0	1413.71	P04040	P04040	24	38	CAT	Catalase	yes	yes	2	0.00016581	97.45	By matching	By matching	By MS/MS	By MS/MS	By matching
ADVQAHGEGQEFSITCLVDEEEMK	DNKQSSFKADVQAHGE	LVDEEEMKKLLRERGH	K	A	D	M	K	K	2	0	0	2	1	2	5	2	1	1	1	1	1	1	0	1	1	0	0	2	0	0	24	0	2721.1898	P19827;H7C0N0	P19827	525	548	ITIH1	Inter-alpha-trypsin inhibitor heavy chain H1	yes	no	2;3;4	2.6973E-197	293.22	By matching	By matching	By matching	By MS/MS	By MS/MS
ADVQAHGEGQEFSITCLVDEEEMKK	DNKQSSFKADVQAHGE	VDEEEMKKLLRERGHM	K	A	D	K	K	L	2	0	0	2	1	2	5	2	1	1	1	2	1	1	0	1	1	0	0	2	0	0	25	1	2849.2848	P19827;H7C0N0	P19827	525	549	ITIH1	Inter-alpha-trypsin inhibitor heavy chain H1	yes	no	3;4	8.6852E-117	232.7	By MS/MS	By MS/MS	By matching	By MS/MS	By MS/MS
ADVVEAWIADK	AFQEFNWKADVVEAWI	VEAWIADKETSLKTNG	K	A	D	D	K	E	3	0	0	2	0	0	1	0	0	1	0	1	0	0	0	0	0	1	0	2	0	0	11	0	1215.6136	P02549	P02549	1937	1947	SPTA1	Spectrin alpha chain, erythrocytic 1	yes	yes	2	0.042035	59.227	By matching	By matching	By MS/MS	By matching	By matching
ADYVETVLDSTCSSTVQFLEYELNVLGTHK	WSASLKNKADYVETVL	LNVLGTHKIEDGTLAS	K	A	D	H	K	I	1	0	1	2	1	1	3	1	1	0	4	1	0	1	0	3	4	0	2	4	0	0	30	0	3417.6286	P04114	P04114	3906	3935	APOB	Apolipoprotein B-100;Apolipoprotein B-48	yes	yes	3;4;5	5.7244E-140	224.83	By matching	By MS/MS	By matching	By matching	By matching
AEAEALYQTK	EEIARSSKAEAEALYQ	AEALYQTKYQELQVSA	K	A	E	T	K	Y	3	0	0	0	0	1	2	0	0	0	1	1	0	0	0	0	1	0	1	0	0	0	10	0	1122.5557	CON__ENSEMBL:ENSBTAP00000038253;Q8N1N4;CON__Q32MB2;CON__Q7RTS7;CON__Q3SY84;CON__P19013	Q8N1N4	298	307	KRT78	Keratin, type II cytoskeletal 78	no	no	2	0.0016977	100.88	By matching	By MS/MS	By matching	By MS/MS	By matching
AEAEEDGDLQCLCVK	PVVVAFARAEAEEDGD	DLQCLCVKTTSQVRPR	R	A	E	V	K	T	2	0	0	2	2	1	3	1	0	0	2	1	0	0	0	0	0	0	0	1	0	0	15	0	1735.7393	P10720	P10720	34	48	PF4V1	Platelet factor 4 variant;Platelet factor 4 variant(4-74);Platelet factor 4 variant(5-74);Platelet factor 4 variant(6-74)	yes	yes	2;3	5.453E-07	118.52	By matching	By matching	By MS/MS	By MS/MS	By matching
AEAEENEKETAVSTEDDSHHK	NTAIPSLRAEAEENEK	TEDDSHHKAEKSSVLK	R	A	E	H	K	A	3	0	1	2	0	0	6	0	2	0	0	2	0	0	0	2	2	0	0	1	0	0	21	1	2355.0099	Q14515;F5H4Y3;D6RA29;F5H331;C9JJR8;E9PC64	Q14515	47	67	SPARCL1	SPARC-like protein 1	yes	no	3;4	5.4291E-78	204.31	By matching	By matching	By matching	By matching	By matching
AEAESLYQSK	EDIAQKSKAEAESLYQ	AESLYQSKYEELQITA	K	A	E	S	K	Y	2	0	0	0	0	1	2	0	0	0	1	1	0	0	0	2	0	0	1	0	0	0	10	0	1124.535	P04264;CON__P04264	P04264	367	376	KRT1	Keratin, type II cytoskeletal 1	no	no	2	2.5127E-06	160.53	By matching	By MS/MS	By MS/MS	By MS/MS	By MS/MS
AEAESLYQSKYEELQITAGR	EDIAQKSKAEAESLYQ	ELQITAGRHGDSVRNS	K	A	E	G	R	H	3	1	0	0	0	2	4	1	0	1	2	1	0	0	0	2	1	0	2	0	0	0	20	1	2285.1176	P04264;CON__P04264	P04264	367	386	KRT1	Keratin, type II cytoskeletal 1	no	no	2;3	2.7418E-113	256.11	By matching	By MS/MS	By matching	By MS/MS	By matching
AEAESWYQTK	EEIAQRSRAEAESWYQ	AESWYQTKYEELQVTA	R	A	E	T	K	Y	2	0	0	0	0	1	2	0	0	0	0	1	0	0	0	1	1	1	1	0	0	0	10	0	1211.5459	CON__P02538;CON__Q8VED5;CON__P04259;O95678;P48668;CON__P50446;CON__Q8BGZ7;P04259	CON__P04259	350	359	KRT75;KRT6C;KRT6B	Keratin, type II cytoskeletal 75;Keratin, type II cytoskeletal 6C;Keratin, type II cytoskeletal 6B	no	no	2	8.5058E-05	132.32	By matching	By MS/MS	By MS/MS	By MS/MS	By matching
AEAESWYQTKYEELQITAGR	EEIAQRSRAEAESWYQ	ELQITAGRHGDDLRNT	R	A	E	G	R	H	3	1	0	0	0	2	4	1	0	1	1	1	0	0	0	1	2	1	2	0	0	0	20	1	2372.1285	P04259	P04259	350	369	KRT6B	Keratin, type II cytoskeletal 6B	yes	yes	3	1.4529E-05	87.352	By matching	By MS/MS	By matching	By matching	By matching
AEAESWYQTKYEELQVTAGR	EEIAQRSRAEAESWYQ	ELQVTAGRHGDDLRNT	R	A	E	G	R	H	3	1	0	0	0	2	4	1	0	0	1	1	0	0	0	1	2	1	2	1	0	0	20	1	2358.1128	CON__P02538;CON__P04259;O95678;P48668;CON__P50446;CON__Q8BGZ7	CON__P04259	350	369	KRT75;KRT6C	Keratin, type II cytoskeletal 75;Keratin, type II cytoskeletal 6C	no	no	3	2.3407E-57	184.15	By matching	By MS/MS	By matching	By matching	By matching
AEAESWYR	DDIVTRSRAEAESWYR	AEAESWYRSKCEEMKA	R	A	E	Y	R	S	2	1	0	0	0	0	2	0	0	0	0	0	0	0	0	1	0	1	1	0	0	0	8	0	1010.4458	CON__Q14533;CON__Q6NT21;CON__P78385;O43790;A0A087X106;Q14533;A6NCN2;P78386;F5GYI5	O43790	291	298	KRT86;KRT81;KRT87P;KRT85	Keratin, type II cuticular Hb6;Keratin, type II cuticular Hb1;Putative keratin-87 protein;Keratin, type II cuticular Hb5	no	no	2	0.024065	95.815	By matching	By matching	By matching	By matching	By matching
AEAGDNLGALVR	MFHKSLERAEAGDNLG	DNLGALVRGLKREDLR	R	A	E	V	R	G	3	1	1	1	0	0	1	2	0	0	2	0	0	0	0	0	0	0	0	1	0	0	12	0	1184.6149	P49411	P49411	316	327	TUFM	Elongation factor Tu, mitochondrial	yes	yes	2	0.081986	47.991	By matching	By matching	By matching	By matching	By matching
AEAGVPAEFSIWTR	AGGPGLERAEAGVPAE	AEFSIWTREAGAGGLA	R	A	E	T	R	E	3	1	0	0	0	0	2	1	0	1	0	0	0	1	1	1	1	1	0	1	0	0	14	0	1532.7623	P21333;Q5HY54;Q60FE5;H0Y5C6	P21333	2251	2264	FLNA	Filamin-A	yes	no	2;3	9.274E-09	131.66	By MS/MS	By matching	By MS/MS	By MS/MS	By matching
AEALPLQR	LLLVGAPRAEALPLQR	AEALPLQRANRTGGLY	R	A	E	Q	R	A	2	1	0	0	0	1	1	0	0	0	2	0	0	0	1	0	0	0	0	0	0	0	8	0	896.50797	P23229	P23229	69	76	ITGA6	Integrin alpha-6;Integrin alpha-6 heavy chain;Integrin alpha-6 light chain;Processed integrin alpha-6	yes	yes	2	0.041893	85.212	By matching	By matching	By MS/MS	By matching	By matching
AEANQHVVDEK	WLACEELKAEANQHVV	NQHVVDEKARLIYEDY	K	A	E	E	K	A	2	0	1	1	0	1	2	0	1	0	0	1	0	0	0	0	0	0	0	2	0	0	11	0	1238.5891	P49795	P49795	128	138	RGS19	Regulator of G-protein signaling 19	yes	yes	3	0.063725	36.417	By matching	By matching	By MS/MS	By matching	By matching
AEAQAQYSAAVAK	YPGIIKEKAEAQAQYS	QYSAAVAKGKSAGLVK	K	A	E	A	K	G	6	0	0	0	0	2	1	0	0	0	0	1	0	0	0	1	0	0	1	1	0	0	13	0	1306.6517	Q14624;B7ZKJ8	B7ZKJ8	99	111	ITIH4	Inter-alpha-trypsin inhibitor heavy chain H4;70 kDa inter-alpha-trypsin inhibitor heavy chain H4;35 kDa inter-alpha-trypsin inhibitor heavy chain H4	no	no	1;2;3	1.1363E-19	162.31	By matching	By matching	By MS/MS	By MS/MS	By MS/MS
AEAQVELR	VLLDVPVRAEAQVELR	AEAQVELRGNSFPASL	R	A	E	L	R	G	2	1	0	0	0	1	2	0	0	0	1	0	0	0	0	0	0	0	0	1	0	0	8	0	914.48214	P08514	P08514	775	782	ITGA2B	Integrin alpha-IIb;Integrin alpha-IIb heavy chain;Integrin alpha-IIb light chain, form 1;Integrin alpha-IIb light chain, form 2	yes	yes	2	0.0022966	146.81	By matching	By matching	By matching	By matching	By MS/MS
AEATTLHVAPQGTAMAVSTFR	FLQEQGHRAEATTLHV	AMAVSTFRKLDGICWQ	R	A	E	F	R	K	5	1	0	0	0	1	1	1	1	0	1	0	1	1	1	1	4	0	0	2	0	0	21	0	2158.0841	P07360;Q5SQ08	P07360	70	90	C8G	Complement component C8 gamma chain	yes	no	3	4.7442E-09	101.48	By matching	By matching	By matching	By matching	By matching
AECMLQQAER	REKDDIQRAECMLQQA	CMLQQAERLGCRQFVT	R	A	E	E	R	L	2	1	0	0	1	2	2	0	0	0	1	0	1	0	0	0	0	0	0	0	0	0	10	0	1234.5434	P13796	P13796	334	343	LCP1	Plastin-2	yes	yes	2	0.055015	61.344	By matching	By matching	By matching	By matching	By matching
AEDGATPSPSNETPK	ASSTSSPKAEDGATPS	SPSNETPKKKKKRFSF	K	A	E	P	K	K	2	0	1	1	0	0	2	1	0	0	0	1	0	0	3	2	2	0	0	0	0	0	15	0	1499.674	P29966	P29966	138	152	MARCKS	Myristoylated alanine-rich C-kinase substrate	yes	yes	2	0.043083	43.69	By matching	By matching	By MS/MS	By matching	By matching
AEDGSVIDYELIDQDAR	VALAKGRRAEDGSVID	ELIDQDARDLYDAGVK	R	A	E	A	R	D	2	1	0	4	0	1	2	1	0	2	1	0	0	0	0	1	0	0	1	1	0	0	17	0	1907.8749	P07355;H0YN42;H0YMD0;H0YMU9;H0YNP5;H0YM50;H0YN28;H0YL33;H0YNA0	P07355	180	196	ANXA2	Annexin A2;Annexin	yes	no	3	4.1081E-11	121.82	By matching	By matching	By matching	By MS/MS	By matching
AEDHFSVIDFNQNIR	KTILDDLRAEDHFSVI	IDFNQNIRTWRNDLIS	R	A	E	I	R	T	1	1	2	2	0	1	1	0	1	2	0	0	0	2	0	1	0	0	0	1	0	0	15	0	1803.854	P19823;Q5T985	P19823	342	356	ITIH2	Inter-alpha-trypsin inhibitor heavy chain H2	yes	no	2;3;4	6.7364E-142	297.45	By MS/MS	By MS/MS	By MS/MS	By MS/MS	By MS/MS
AEDLFVEFAHK	EKQLPLQKAEDLFVEF	LFVEFAHKASALNNWC	K	A	E	H	K	A	2	0	0	1	0	0	2	0	1	0	1	1	0	2	0	0	0	0	0	1	0	0	11	0	1304.6401	P02549	P02549	2041	2051	SPTA1	Spectrin alpha chain, erythrocytic 1	yes	yes	3	0.0081575	61.344	By matching	By matching	By MS/MS	By MS/MS	By matching
AEDLVGK	LDGVQNPRAEDLVGKS	RAEDLVGKSLYVSATV	R	A	E	G	K	S	1	0	0	1	0	0	1	1	0	0	1	1	0	0	0	0	0	0	0	1	0	0	7	0	730.38612	P01024	P01024	316	322	C3	Complement C3;Complement C3 beta chain;C3-beta-c;Complement C3 alpha chain;C3a anaphylatoxin;Acylation stimulating protein;Complement C3b alpha chain;Complement C3c alpha chain fragment 1;Complement C3dg fragment;Complement C3g fragment;Complement C3d fragment;Complement C3f fragment;Complement C3c alpha chain fragment 2	yes	yes	2	0.082395	89.55	By matching	By matching	By matching	By matching	By matching
AEDMAVYYCAR	YLQMGSLRAEDMAVYY	MAVYYCAR________	R	A	E	A	R	-	3	1	0	1	1	0	1	0	0	0	0	0	1	0	0	0	0	0	2	1	0	0	11	0	1347.5588	A0A075B6Q5	A0A075B6Q5	108	118	IGHV3-64		no	no	2	2.5712E-06	140.49	By matching	By matching	By matching	By matching	By matching
AEDSDATGHEWK	DSSLECSKAEDSDATG	DATGHEWKLEGALSEE	K	A	E	W	K	L	2	0	0	2	0	0	2	1	1	0	0	1	0	0	0	1	1	1	0	0	0	0	12	0	1344.5582	P16157	P16157	1590	1601	ANK1	Ankyrin-1	yes	yes	3	0.043436	39.006	By matching	By matching	By MS/MS	By MS/MS	By matching
AEDSLLAAEEAAAK	RVLEELHKAEDSLLAA	AAEEAAAKLEDELVSL	K	A	E	A	K	L	6	0	0	1	0	0	3	0	0	0	2	1	0	0	0	1	0	0	0	0	0	0	14	0	1387.6831	Q6ZN40;H0YNC7	Q6ZN40	67	80	TPM1		yes	no	2	4.3224E-05	108.66	By matching	By matching	By matching	By MS/MS	By matching
AEDTALYYCAK	YLQMNSLRAEDTALYY	TALYYCAKD_______	R	A	E	A	K	D	3	0	0	1	1	0	1	0	0	0	1	1	0	0	0	0	1	0	2	0	0	0	11	0	1303.5755	P01782	P01782	107	117		Ig heavy chain V-III region DOB	yes	yes	2	5.5161E-05	128.01	By MS/MS	By MS/MS	By MS/MS	By matching	By matching
AEDTAVYYCAK	YLQMNSLRAEDTAVYY	TAVYYCAK________	R	A	E	A	K	-	3	0	0	1	1	0	1	0	0	0	0	1	0	0	0	0	1	0	2	1	0	0	11	0	1289.5598	P01764;P01768;A0A0J9YY99	P01768	107	117	IGHV3-23	Ig heavy chain V-III region 23;Ig heavy chain V-III region CAM	no	no	2	1.861E-06	141.88	By MS/MS	By MS/MS	By MS/MS	By MS/MS	By MS/MS
AEDTAVYYCAR	YLQMNSLRAEDTAVYY	TAVYYCAR________	R	A	E	A	R	-	3	1	0	1	1	0	1	0	0	0	0	0	0	0	0	0	1	0	2	1	0	0	11	0	1317.566	A0A0J9YVT0;A0A0C4DH42;P01767;A0A0J9YVY3;P01772;A0A0B4J1X5;P01780;A0A0B4J1V1;P01763;P01762	A0A0B4J1X5	107	117	IGHV3-66;IGHV3-74;IGHV3-21	Ig heavy chain V-III region BUT;Ig heavy chain V-III region KOL;Ig heavy chain V-III region JON;Ig heavy chain V-III region WEA;Ig heavy chain V-III region TRO	no	no	2;3	8.3505E-23	204.5	By MS/MS	By MS/MS	By MS/MS	By MS/MS	By MS/MS
AEDTAVYYCVK	YLQMNSLRAEDTAVYY	TAVYYCVK________	R	A	E	V	K	-	2	0	0	1	1	0	1	0	0	0	0	1	0	0	0	0	1	0	2	2	0	0	11	0	1317.5911	A0A0B4J2B5;A0A0J9YX35	A0A0B4J2B5	88	98	IGHV3OR16-9		no	no	2	0.024457	65.241	By matching	By matching	By matching	By matching	By matching
AEDTAVYYCVR	YLQTNSLRAEDTAVYY	TAVYYCVR________	R	A	E	V	R	-	2	1	0	1	1	0	1	0	0	0	0	0	0	0	0	0	1	0	2	2	0	0	11	0	1345.5973	A0A0C4DH35	A0A0C4DH35	107	117	IGHV3-35		yes	yes	2	1.3402E-23	208.6	By MS/MS	By matching	By matching	By matching	By matching
AEECYYDENVAR	EACNCHGKAEECYYDE	YYDENVARRNLSLNIR	K	A	E	A	R	R	2	1	1	1	1	0	3	0	0	0	0	0	0	0	0	0	0	0	2	1	0	0	12	0	1517.6093	P24043;A0A087WYF1;A0A087WX80	P24043	350	361	LAMA2	Laminin subunit alpha-2	yes	no	2	2.3321E-06	130.56	By matching	By matching	By matching	By matching	By matching
AEEDEILNR	EEEDRKPKAEEDEILN	EEDEILNRSPRNRKPR	K	A	E	N	R	S	1	1	1	1	0	0	3	0	0	1	1	0	0	0	0	0	0	0	0	0	0	0	9	0	1087.5146	P27824	P27824	574	582	CANX	Calnexin	yes	yes	2	0.014354	83.948	By matching	By matching	By matching	By matching	By matching
AEEEHLGILGPQLHADVGDK	FRVPVERKAEEEHLGI	LHADVGDKVKIIFKNM	K	A	E	D	K	V	2	0	0	2	0	1	3	3	2	1	3	1	0	0	1	0	0	0	0	1	0	0	20	0	2127.0596	E9PFZ2;P00450	P00450	800	819	CP	Ceruloplasmin	no	no	2;3;4	2.3773E-68	206.34	By matching	By matching	By MS/MS	By MS/MS	By MS/MS
AEEHTVVLTVTGEPCHFPFQYHR	APKEHKYKAEEHTVVL	HFPFQYHRQLYHKCTH	K	A	E	H	R	Q	1	1	0	0	1	1	3	1	3	0	1	0	0	2	2	0	3	0	1	3	0	0	23	0	2753.302	P00748	P00748	33	55	F12	Coagulation factor XII;Coagulation factor XIIa heavy chain;Beta-factor XIIa part 1;Coagulation factor XIIa light chain	yes	yes	4;5	8.1799E-11	93.804	By matching	By matching	By matching	By matching	By matching
AEEQPQVELFVK	________________	PQVELFVKAGSDGAKI	M	A	E	V	K	A	1	0	0	0	0	2	3	0	0	0	1	1	0	1	1	0	0	0	0	2	0	0	12	0	1415.7296	O00299	O00299	2	13	CLIC1	Chloride intracellular channel protein 1	yes	yes	2	0.0024777	89.301	By matching	By matching	By matching	By matching	By matching
AEERAEVSELK	ILEGELERAEERAEVS	RAEVSELKCGDLEEEL	R	A	E	L	K	C	2	1	0	0	0	0	4	0	0	0	1	1	0	0	0	1	0	0	0	1	0	0	11	1	1259.6357	K7ENT6;K7EPV9;P67936;K7EMU5;K7EPB9	P67936	143	153	TPM4	Tropomyosin alpha-4 chain	no	no	3	0.043244	54.005	By matching	By matching	By matching	By MS/MS	By matching
AEEWGVQYVETSAK	PVEEARSKAEEWGVQY	QYVETSAKTRANVDKV	K	A	E	A	K	T	2	0	0	0	0	1	3	1	0	0	0	1	0	0	0	1	1	1	1	2	0	0	14	0	1595.7468	P11234;C9J6B1	P11234	147	160	RALB	Ras-related protein Ral-B	yes	no	2	0.0013896	80.632	By matching	By matching	By matching	By MS/MS	By matching
AEEYEFLTPVEEAPK	MVGSYGPRAEEYEFLT	TPVEEAPKGSISPSHP	R	A	E	P	K	G	2	0	0	0	0	0	5	0	0	0	1	1	0	1	2	0	1	0	1	1	0	0	15	0	1750.8301	J3KTF8;J3QQX2;P52565;J3KRE2	J3KTF8	153	167	ARHGDIA	Rho GDP-dissociation inhibitor 1	yes	no	2	0.0007283	87.519	By matching	By matching	By MS/MS	By MS/MS	By matching
AEFAEVSK	RLSQRFPKAEFAEVSK	AEFAEVSKLVTDLTKV	K	A	E	S	K	L	2	0	0	0	0	0	2	0	0	0	0	1	0	1	0	1	0	0	0	1	0	0	8	0	879.4338	P02768;A0A0C4DGB6;B7WNR0;H0YA55;D6RHD5;C9JKR2	P02768	250	257	ALB	Serum albumin	yes	no	2	0.0056741	122.52	By matching	By MS/MS	By matching	By MS/MS	By matching
AEFAEVSKLVTDLTK	RLSQRFPKAEFAEVSK	KLVTDLTKVHTECCHG	K	A	E	T	K	V	2	0	0	1	0	0	2	0	0	0	2	2	0	1	0	1	2	0	0	2	0	0	15	1	1649.8876	P02768;A0A0C4DGB6;B7WNR0;H0YA55;D6RHD5;C9JKR2	P02768	250	264	ALB	Serum albumin	yes	no	3	5.1234E-05	102.65	By matching	By matching	By matching	By MS/MS	By matching
AEFHHSIMSQYK	LSIGVRNKAEFHHSIM	HSIMSQYKLKASAISV	K	A	E	Y	K	L	1	0	0	0	0	1	1	0	2	1	0	1	1	1	0	2	0	0	1	0	0	0	12	0	1476.682	Q02413	Q02413	355	366	DSG1	Desmoglein-1	yes	yes	3;4	0.00036674	86.288	By matching	By matching	By matching	By MS/MS	By matching
AEFQDALEK	QSHISLSKAEFQDALE	EFQDALEKLNMGITDL	K	A	E	E	K	L	2	0	0	1	0	1	2	0	0	0	1	1	0	1	0	0	0	0	0	0	0	0	9	0	1049.5029	P0C0L4;A0A0G2JPR0;A0A140TA49;P0C0L5;F5GXS0	P0C0L5	317	325	C4A;C4B	Complement C4-A;Complement C4 beta chain;Complement C4-A alpha chain;C4a anaphylatoxin;C4b-A;C4d-A;Complement C4 gamma chain;Complement C4-B;Complement C4 beta chain;Complement C4-B alpha chain;C4a anaphylatoxin;C4b-B;C4d-B;Complement C4 gamma chain	no	no	2	0.0018325	115.82	By matching	By MS/MS	By MS/MS	By matching	By MS/MS
AEFTGRHDAHLNGK	MALFGEGKAEFTGRHD	HDAHLNGKVIGTLKNS	K	A	E	G	K	V	2	1	1	1	0	0	1	2	2	0	1	1	0	1	0	0	1	0	0	0	0	0	14	1	1551.7542	P04114	P04114	3015	3028	APOB	Apolipoprotein B-100;Apolipoprotein B-48	yes	yes	2;3;4;5	1.9808E-78	248.22	By MS/MS	By MS/MS	By matching	By matching	By matching
AEFTVETR	TGNMVKKRAEFTVETR	AEFTVETRSAGQGEVL	R	A	E	T	R	S	1	1	0	0	0	0	2	0	0	0	0	0	0	1	0	0	2	0	0	1	0	0	8	0	951.46616	P21333;Q5HY54;Q60FE5;A0A087WWY3;F8WE98	P21333	302	309	FLNA	Filamin-A	yes	no	2	0.0057607	122.19	By matching	By matching	By matching	By MS/MS	By matching
AEFVEVTK	RLSQKFPKAEFVEVTK	AEFVEVTKLVTDLTKV	K	A	E	T	K	L	1	0	0	0	0	0	2	0	0	0	0	1	0	1	0	0	1	0	0	2	0	0	8	0	921.48075	CON__P02769	CON__P02769	249	256			yes	yes	2	0.016496	103.87	By MS/MS	By matching	By matching	By matching	By matching
AEFVEVTKLVTDLTK	RLSQKFPKAEFVEVTK	KLVTDLTKVHKECCHG	K	A	E	T	K	V	1	0	0	1	0	0	2	0	0	0	2	2	0	1	0	0	3	0	0	3	0	0	15	1	1691.9346	CON__P02769	CON__P02769	249	263			yes	yes	3	0.0092105	54.281	By matching	By matching	By matching	By matching	By matching
AEGAATEEEGTPK	KAKEKDKKAEGAATEE	TEEEGTPKESEPQAAA	K	A	E	P	K	E	3	0	0	0	0	0	4	2	0	0	0	1	0	0	1	0	2	0	0	0	0	0	13	0	1288.5783	P80723;U3KQP0	P80723	26	38	BASP1	Brain acid soluble protein 1	yes	no	2	0.07655	43.761	By matching	By matching	By MS/MS	By matching	By matching
AEGDVAALNR	GERERREKAEGDVAAL	GDVAALNRRIQLVEEE	K	A	E	N	R	R	3	1	1	1	0	0	1	1	0	0	1	0	0	0	0	0	0	0	0	1	0	0	10	0	1014.5094	P67936	P67936	45	54	TPM4	Tropomyosin alpha-4 chain	yes	yes	2	3.3444E-09	179.81	By MS/MS	By matching	By MS/MS	By MS/MS	By matching
AEGDVAALNRR	GERERREKAEGDVAAL	DVAALNRRIQLVEEEL	K	A	E	R	R	I	3	2	1	1	0	0	1	1	0	0	1	0	0	0	0	0	0	0	0	1	0	0	11	1	1170.6105	P67936	P67936	45	55	TPM4	Tropomyosin alpha-4 chain	yes	yes	2;3	7.6863E-06	137.46	By matching	By matching	By matching	By MS/MS	By matching
AEGGQCPSLLFDLR	GVFLCPWRAEGGQCPS	PSLLFDLRDETRNVGS	R	A	E	L	R	D	1	1	0	1	1	1	1	2	0	0	3	0	0	1	1	1	0	0	0	0	0	0	14	0	1561.7559	P08514	P08514	91	104	ITGA2B	Integrin alpha-IIb;Integrin alpha-IIb heavy chain;Integrin alpha-IIb light chain, form 1;Integrin alpha-IIb light chain, form 2	yes	yes	2;3	4.8896E-24	178.67	By MS/MS	By MS/MS	By MS/MS	By MS/MS	By matching
AEGGQCPSLLFDLRDETR	GVFLCPWRAEGGQCPS	FDLRDETRNVGSQTLQ	R	A	E	T	R	N	1	2	0	2	1	1	2	2	0	0	3	0	0	1	1	1	1	0	0	0	0	0	18	1	2062.9742	P08514	P08514	91	108	ITGA2B	Integrin alpha-IIb;Integrin alpha-IIb heavy chain;Integrin alpha-IIb light chain, form 1;Integrin alpha-IIb light chain, form 2	yes	yes	3	1.9499E-17	142.94	By matching	By MS/MS	By matching	By MS/MS	By matching
AEGLECTK	VCPADNLRAEGLECTK	AEGLECTKTCQNYDLE	R	A	E	T	K	T	1	0	0	0	1	0	2	1	0	0	1	1	0	0	0	0	1	0	0	0	0	0	8	0	906.41168	P04275	P04275	783	790	VWF	von Willebrand factor;von Willebrand antigen 2	yes	yes	2	0.012038	109.71	By MS/MS	By MS/MS	By matching	By matching	By matching
AEGPEVDVNLPK	KFSVPGFKAEGPEVDV	EVDVNLPKADVDISGP	K	A	E	P	K	A	1	0	1	1	0	0	2	1	0	0	1	1	0	0	2	0	0	0	0	2	0	0	12	0	1266.6456	Q09666	Q09666	764	775	AHNAK	Neuroblast differentiation-associated protein AHNAK	yes	no	2	0.0051983	75.739	By matching	By matching	By MS/MS	By MS/MS	By matching
AEGPGLSR	SHDASKVKAEGPGLSR	AEGPGLSRTGVELGKP	K	A	E	S	R	T	1	1	0	0	0	0	1	2	0	0	1	0	0	0	1	1	0	0	0	0	0	0	8	0	785.40317	P21333;Q5HY54;Q60FE5;A0A087WWY3	P21333	877	884	FLNA	Filamin-A	yes	no	2	0.020946	99.136	By MS/MS	By matching	By MS/MS	By MS/MS	By matching
AEGSDVANAVLDGADCIMLSGETAK	IKKPRPTRAEGSDVAN	MLSGETAKGDYPLEAV	R	A	E	A	K	G	5	0	1	3	1	0	2	3	0	1	2	1	1	0	0	2	1	0	0	2	0	0	25	0	2493.1363	P14618;B4DNK4;H3BTN5;H3BR70	P14618	343	367	PKM	Pyruvate kinase PKM;Pyruvate kinase	yes	no	3	9.8118E-30	144.63	By matching	By matching	By matching	By matching	By matching
AEGTAVYYCAR	YLQMNNLRAEGTAVYY	TAVYYCARY_______	R	A	E	A	R	Y	3	1	0	0	1	0	1	1	0	0	0	0	0	0	0	0	1	0	2	1	0	0	11	0	1259.5605	A0A0C4DH36	A0A0C4DH36	105	115	IGHV3-38		yes	yes	2	0.039289	60.167	By matching	By matching	By matching	By matching	By matching
AEHPTWGDEQLFQTTR	NRVCDLLKAEHPTWGD	EQLFQTTRLILIGETI	K	A	E	T	R	L	1	1	0	1	0	2	2	1	1	0	1	0	0	1	1	0	3	1	0	0	0	0	16	0	1914.886	A0A087X296;P23219	A0A087X296	269	284	PTGS1	Prostaglandin G/H synthase 1	yes	no	3	2.485E-05	96.673	By matching	By matching	By MS/MS	By matching	By matching
AEIEYLEK	DLVAIQNKAEIEYLEK	AEIEYLEKTLPFSRSY	K	A	E	E	K	T	1	0	0	0	0	0	3	0	0	1	1	1	0	0	0	0	0	0	1	0	0	0	8	0	993.50188	P14151	P14151	71	78	SELL	L-selectin	yes	yes	2	0.045602	83.168	By matching	By matching	By matching	By matching	By matching
AEISCTDNQDGTCSVSYLPVLPGDYSILVK	LAIEGPSKAEISCTDN	GDYSILVKYNEQHVPG	K	A	E	V	K	Y	1	0	1	3	2	1	1	2	0	2	3	1	0	0	2	4	2	0	2	3	0	0	30	0	3300.553	P21333;Q5HY54;Q60FE5;A0A087WWY3	P21333	1908	1937	FLNA	Filamin-A	yes	no	3;4	2.3439E-30	119.68	By MS/MS	By MS/MS	By matching	By MS/MS	By matching
AEISFEDR	IAVEGPSKAEISFEDR	AEISFEDRKDGSCGVA	K	A	E	D	R	K	1	1	0	1	0	0	2	0	0	1	0	0	0	1	0	1	0	0	0	0	0	0	8	0	965.44543	P21333;Q5HY54;Q60FE5;H0Y5C6	P21333	2281	2288	FLNA	Filamin-A	yes	no	2	0.0029961	133.23	By matching	By matching	By matching	By MS/MS	By matching
AEISFEDRK	IAVEGPSKAEISFEDR	EISFEDRKDGSCGVAY	K	A	E	R	K	D	1	1	0	1	0	0	2	0	0	1	0	1	0	1	0	1	0	0	0	0	0	0	9	1	1093.5404	P21333;Q5HY54;Q60FE5;H0Y5C6	P21333	2281	2289	FLNA	Filamin-A	yes	no	3	0.0041449	83.647	By matching	By matching	By MS/MS	By MS/MS	By matching
AELGSTDNDLER	PGRWLQARAELGSTDN	STDNDLERQEDEQDTD	R	A	E	E	R	Q	1	1	1	2	0	0	2	1	0	0	2	0	0	0	0	1	1	0	0	0	0	0	12	0	1318.6001	Q14761	Q14761	95	106	PTPRCAP	Protein tyrosine phosphatase receptor type C-associated protein	yes	yes	2	0.01254	66.393	By matching	By matching	By matching	By matching	By matching
AELIVQPELK	NCSDCLMRAELIVQPE	LIVQPELKYGDGIQLT	R	A	E	L	K	Y	1	0	0	0	0	1	2	0	0	1	2	1	0	0	1	0	0	0	0	1	0	0	10	0	1138.6598	P15924	P15924	85	94	DSP	Desmoplakin	yes	yes	2	0.036303	65.627	By matching	By matching	By matching	By MS/MS	By matching
AELLVTEAPSKPITVTVEEQR	LHQSNTSRAELLVTEA	TVTVEEQRSQSVRPGA	R	A	E	Q	R	S	2	1	0	0	0	1	4	0	0	1	2	1	0	0	2	1	3	0	0	3	0	0	21	1	2309.2478	P98160	P98160	1759	1779	HSPG2	Basement membrane-specific heparan sulfate proteoglycan core protein;Endorepellin;LG3 peptide	yes	yes	3	1.3273E-08	102.45	By matching	By matching	By matching	By matching	By matching
AELQCPQPAAR	SGQQTAQRAELQCPQP	QCPQPAARRRRSVQLT	R	A	E	A	R	R	3	1	0	0	1	2	1	0	0	0	1	0	0	0	2	0	0	0	0	0	0	0	11	0	1239.603	P01024	P01024	658	668	C3	Complement C3;Complement C3 beta chain;C3-beta-c;Complement C3 alpha chain;C3a anaphylatoxin;Acylation stimulating protein;Complement C3b alpha chain;Complement C3c alpha chain fragment 1;Complement C3dg fragment;Complement C3g fragment;Complement C3d fragment;Complement C3f fragment;Complement C3c alpha chain fragment 2	yes	yes	2	0.0010895	96.113	By matching	By matching	By matching	By matching	By matching
AELQEGAR	RQKVEPLRAELQEGAR	AELQEGARQKLHELQE	R	A	E	A	R	Q	2	1	0	0	0	1	2	1	0	0	1	0	0	0	0	0	0	0	0	0	0	0	8	0	872.43519	P02647;F8W696	P02647	148	155	APOA1	Apolipoprotein A-I;Proapolipoprotein A-I;Truncated apolipoprotein A-I	yes	no	2	0.0029694	133.86	By MS/MS	By MS/MS	By MS/MS	By MS/MS	By matching
AELQHIATDDNLVFTVPEFR	LGAQAASRAELQHIAT	VFTVPEFRSFGDLQEK	R	A	E	F	R	S	2	1	1	2	0	1	2	0	1	1	2	0	0	2	1	0	2	0	0	2	0	0	20	0	2314.1594	P12111	P12111	387	406	COL6A3	Collagen alpha-3(VI) chain	no	no	3	3.874E-27	151.87	By MS/MS	By matching	By matching	By matching	By matching
AELSEGQVR	DLERAEERAELSEGQV	ELSEGQVRQLEEQLRI	R	A	E	V	R	Q	1	1	0	0	0	1	2	1	0	0	1	0	0	0	0	1	0	0	0	1	0	0	9	0	987.49852	H7BYY1;F5H7S3;B7Z596;H0YL42	H7BYY1	147	155	TPM1		no	no	2	3.6563E-07	175.51	By matching	By matching	By matching	By matching	By matching
AEMADQAAAWLTR	HLLLHEGKAEMADQAA	QAAAWLTRQGSFQGGF	K	A	E	T	R	Q	5	1	0	1	0	1	1	0	0	0	1	0	1	0	0	0	1	1	0	0	0	0	13	0	1432.6769	A0A0G2JPR0;A0A140TA49;P0C0L5;F5GXS0	P0C0L5	1279	1291	C4B	Complement C4-B;Complement C4 beta chain;Complement C4-B alpha chain;C4a anaphylatoxin;C4b-B;C4d-B;Complement C4 gamma chain	no	no	2;3	2.4175E-65	239.87	By MS/MS	By MS/MS	By matching	By matching	By MS/MS
AEMADQASAWLTR	HLLLHEGKAEMADQAS	QASAWLTRQGSFQGGF	K	A	E	T	R	Q	4	1	0	1	0	1	1	0	0	0	1	0	1	0	0	1	1	1	0	0	0	0	13	0	1448.6718	P0C0L4	P0C0L4	1279	1291	C4A	Complement C4-A;Complement C4 beta chain;Complement C4-A alpha chain;C4a anaphylatoxin;C4b-A;C4d-A;Complement C4 gamma chain	yes	yes	2	3.7008E-05	110.92	By matching	By matching	By matching	By matching	By matching
AEMDMVAWGVDLASVEQHINSHR	LGWMRQQRAEMDMVAW	EQHINSHRGIHNSIGD	R	A	E	H	R	G	3	1	1	2	0	1	2	1	2	1	1	0	2	0	0	2	0	1	0	3	0	0	23	0	2594.2006	P15924	P15924	200	222	DSP	Desmoplakin	yes	yes	4	1.2559E-05	61.345	By matching	By matching	By matching	By MS/MS	By matching
AEMELGLR	LEVKKRMRAEMELGLR	AEMELGLRKQTHNNAV	R	A	E	L	R	K	1	1	0	0	0	0	2	1	0	0	2	0	1	0	0	0	0	0	0	0	0	0	8	0	917.46405	P19367	P19367	493	500	HK1	Hexokinase-1	yes	yes	2	0.089502	69.825	By matching	By matching	By matching	By matching	By matching
AEMLQNEAK	ESADARRKAEMLQNEA	EMLQNEAKTLLAQANS	K	A	E	A	K	T	2	0	1	0	0	1	2	0	0	0	1	1	1	0	0	0	0	0	0	0	0	0	9	0	1032.491	G3XAI2;P07942	G3XAI2	1743	1751	LAMB1	Laminin subunit beta-1	yes	no	2	0.014354	83.948	By matching	By matching	By matching	By matching	By matching
AENFFILR	FMRFMMMRAENFFILR	AENFFILRRKPVEGYD	R	A	E	L	R	R	1	1	1	0	0	0	1	0	0	1	1	0	0	2	0	0	0	0	0	0	0	0	8	0	1008.5393	F8WCF6;P59998;F8WDD7;A0A0A6YYG9;R4GN08	F8WCF6	98	105	ARPC4-TTLL3;ARPC4	Actin-related protein 2/3 complex subunit 4	yes	no	2	0.014163	106.36	By matching	By matching	By matching	By MS/MS	By matching
AENQVLAMR	STKQKLEKAENQVLAM	ENQVLAMRKQSEGLTK	K	A	E	M	R	K	2	1	1	0	0	1	1	0	0	0	1	0	1	0	0	0	0	0	0	1	0	0	9	0	1030.523	P51572	P51572	205	213	BCAP31	B-cell receptor-associated protein 31	yes	yes	2	0.002771	106.6	By matching	By matching	By matching	By MS/MS	By matching
AENYPEVSIDQVGQVLTCSLETGLTCK	APKSIECRAENYPEVS	LETGLTCKNEDQTGRF	R	A	E	C	K	N	1	0	1	1	2	2	3	2	0	1	3	1	0	0	1	2	3	0	1	3	0	0	27	0	3010.4264	Q9HC84	Q9HC84	1832	1858	MUC5B	Mucin-5B	yes	yes	3	1.0645E-34	142.2	By MS/MS	By matching	By matching	By matching	By matching
AEPEDHYFLLTEPPLNTPENR	QVIFKYLRAEPEDHYF	PLNTPENREYTAEIMF	R	A	E	N	R	E	1	1	2	1	0	0	4	0	1	0	3	0	0	1	4	0	2	0	1	0	0	0	21	0	2481.1812	P61158;B4DXW1;F8WDR7	P61158	103	123	ACTR3	Actin-related protein 3	yes	no	3	8.9649E-09	98.175	By matching	By matching	By MS/MS	By MS/MS	By matching
AEPLAFTFSHDYK	LYSKFLLKAEPLAFTF	FTFSHDYKGSTSHHLV	K	A	E	Y	K	G	2	0	0	1	0	0	1	0	1	0	1	1	0	2	1	1	1	0	1	0	0	0	13	0	1524.7249	P04114	P04114	1935	1947	APOB	Apolipoprotein B-100;Apolipoprotein B-48	yes	yes	2;3	3.1579E-23	174.39	By MS/MS	By MS/MS	By MS/MS	By MS/MS	By MS/MS
AEPLAFTFSHDYKGSTSHHLVSR	LYSKFLLKAEPLAFTF	TSHHLVSRKSISAALE	K	A	E	S	R	K	2	1	0	1	0	0	1	1	3	0	2	1	0	2	1	4	2	0	1	1	0	0	23	1	2586.2615	P04114	P04114	1935	1957	APOB	Apolipoprotein B-100;Apolipoprotein B-48	yes	yes	3;4;5	6.5444E-22	130.83	By MS/MS	By MS/MS	By matching	By matching	By matching
AEPLAFTFSHDYKGSTSHHLVSRK	LYSKFLLKAEPLAFTF	SHHLVSRKSISAALEH	K	A	E	R	K	S	2	1	0	1	0	0	1	1	3	0	2	2	0	2	1	4	2	0	1	1	0	0	24	2	2714.3565	P04114	P04114	1935	1958	APOB	Apolipoprotein B-100;Apolipoprotein B-48	yes	yes	4;5	1.8718E-17	119.34	By matching	By MS/MS	By matching	By matching	By matching
AEQCCEETASSISLHGK	FTPTETNKAEQCCEET	SSISLHGKGSFRFSYS	K	A	E	G	K	G	2	0	0	0	2	1	3	1	1	1	1	1	0	0	0	3	1	0	0	0	0	0	17	0	1905.8197	P02748	P02748	251	267	C9	Complement component C9;Complement component C9a;Complement component C9b	yes	yes	2;3	4.0686E-55	207.56	By matching	By matching	By MS/MS	By MS/MS	By MS/MS
AEQSLHDLQER	KDLEGLHRAEQSLHDL	SLHDLQERLHKAQEEH	R	A	E	E	R	L	1	1	0	1	0	2	2	0	1	0	2	0	0	0	0	1	0	0	0	0	0	0	11	0	1324.6371	G0XQ39;Q13586;E9PNJ4	G0XQ39	254	264	STIM1	Stromal interaction molecule 1	yes	no	3	0.023899	49.081	By matching	By matching	By matching	By MS/MS	By matching
AEQTILPLVDEALQHTTTK	IRTWVTLKAEQTILPL	ALQHTTTKGIVFQHPE	K	A	E	T	K	G	2	0	0	1	0	2	2	0	1	1	3	1	0	0	1	0	4	0	0	1	0	0	19	0	2107.1161	P24043;A0A087WYF1;A0A087WX80	P24043	1190	1208	LAMA2	Laminin subunit alpha-2	yes	no	3	2.9827E-05	82.609	By matching	By MS/MS	By matching	By matching	By matching
AESGPDLR	NTLGRMIRAESGPDLR	AESGPDLRYEVTSGGG	R	A	E	L	R	Y	1	1	0	1	0	0	1	1	0	0	1	0	0	0	1	1	0	0	0	0	0	0	8	0	843.40865	P15924	P15924	20	27	DSP	Desmoplakin	yes	yes	2	0.031265	91.069	By matching	By matching	By matching	By matching	By matching
AESPEVCFNEESPK	NVVDKCCKAESPEVCF	CFNEESPKIGN_____	K	A	E	P	K	I	1	0	1	0	1	0	4	0	0	0	0	1	0	1	2	2	0	0	0	1	0	0	14	0	1621.693	P43652	P43652	583	596	AFM	Afamin	yes	yes	2	8.8814E-11	139.86	By matching	By matching	By matching	By matching	By MS/MS
AETECQNTEYQQLLDIK	EEQLQQIRAETECQNT	YQQLLDIKIRLENEIQ	R	A	E	I	K	I	1	0	1	1	1	3	3	0	0	1	2	1	0	0	0	0	2	0	1	0	0	0	17	0	2081.9575	P13645	P13645	423	439	KRT10	Keratin, type I cytoskeletal 10	no	no	2;3	2.2626E-222	333.07	By matching	By matching	By matching	By MS/MS	By MS/MS
AETGDKVYVHLK	GFLGPIIKAETGDKVY	DKVYVHLKNLASRPYT	K	A	E	L	K	N	1	0	0	1	0	0	1	1	1	0	1	2	0	0	0	0	1	0	1	2	0	0	12	1	1358.7194	E9PFZ2;D6RE86;P00450	P00450	99	110	CP	Ceruloplasmin	no	no	3;4	0.0018498	70.089	By matching	By matching	By matching	By matching	By MS/MS
AEVDDVIQVR	GILGPIIRAEVDDVIQ	VDDVIQVRFKNLASRP	R	A	E	V	R	F	1	1	0	2	0	1	1	0	0	1	0	0	0	0	0	0	0	0	0	3	0	0	10	0	1142.5932	A0A0A0MRJ7;P12259;CON__Q28107	A0A0A0MRJ7	1655	1664	F5	Coagulation factor V;Coagulation factor V heavy chain;Coagulation factor V light chain	no	no	2;3	2.4594E-06	160.75	By matching	By matching	By matching	By MS/MS	By matching
AEVEDNIMVTFR	GLLGPYIRAEVEDNIM	DNIMVTFRNQASRPYS	R	A	E	F	R	N	1	1	1	1	0	0	2	0	0	1	0	0	1	1	0	0	1	0	0	2	0	0	12	0	1422.6813	P00451	P00451	1784	1795	F8	Coagulation factor VIII;Factor VIIIa heavy chain, 200 kDa isoform;Factor VIIIa heavy chain, 92 kDa isoform;Factor VIII B chain;Factor VIIIa light chain	yes	yes	2	0.0060385	73.881	By MS/MS	By matching	By matching	By matching	By matching
AEVSADQVATVMWDYFSQLSNNAK	LVAVAGARAEVSADQV	SQLSNNAKEAVEHLQK	R	A	E	A	K	E	4	0	2	2	0	2	1	0	0	0	1	1	1	1	0	3	1	1	1	3	0	0	24	0	2673.2381	P06727	P06727	20	43	APOA4	Apolipoprotein A-IV	yes	yes	3	0.068053	21.949	By matching	By matching	By matching	By matching	By matching
AEVSELK	ELERAEERAEVSELKC	RAEVSELKCGDLEEEL	R	A	E	L	K	C	1	0	0	0	0	0	2	0	0	0	1	1	0	0	0	1	0	0	0	1	0	0	7	0	774.41233	K7ENT6;K7EPV9;Q2TAC2;P67936;K7EMU5;K7EPB9	P67936	147	153	TPM4;CCDC57	Coiled-coil domain-containing protein 57;Tropomyosin alpha-4 chain	no	no	2	0.076083	91.626	By matching	By matching	By matching	By matching	By matching
AEYEALAEQNR	AVLLNNMRAEYEALAE	EALAEQNRKDAEAWFN	R	A	E	N	R	K	3	1	1	0	0	1	3	0	0	0	1	0	0	0	0	0	0	0	1	0	0	0	11	0	1292.5997	Q7Z3Y7;Q7Z3Z0;Q7Z3Y8	Q7Z3Y7	264	274	KRT28;KRT25;KRT27	Keratin, type I cytoskeletal 28;Keratin, type I cytoskeletal 25;Keratin, type I cytoskeletal 27	no	no	2	0.018192	67.385	By matching	By matching	By matching	By matching	By matching
AFAAQEDLEK	EATEWQHKAFAAQEDL	AAQEDLEKTKEELKTV	K	A	F	E	K	T	3	0	0	1	0	1	2	0	0	0	1	1	0	1	0	0	0	0	0	0	0	0	10	0	1120.5401	P35241	P35241	449	458	RDX	Radixin	yes	yes	2	0.0091727	82.261	By matching	By matching	By matching	By MS/MS	By matching
AFAGPSQKPETIELR	DSVHNLPRAFAGPSQK	KPETIELRTFQRKPQD	R	A	F	L	R	T	2	1	0	0	0	1	2	1	0	1	1	1	0	1	2	1	1	0	0	0	0	0	15	1	1642.8679	P35443;E7ES19	P35443	159	173	THBS4	Thrombospondin-4	yes	no	3	0.00031644	90.725	By matching	By matching	By matching	By matching	By matching
AFAHLQVPER	TNRQGKVKAFAHLQVP	AHLQVPERVVPYFTQT	K	A	F	E	R	V	2	1	0	0	0	1	1	0	1	0	1	0	0	1	1	0	0	0	0	1	0	0	10	0	1166.6196	P98160;A0A0U1RQT3	P98160	3652	3661	HSPG2	Basement membrane-specific heparan sulfate proteoglycan core protein;Endorepellin;LG3 peptide	yes	no	2;3	9.7912E-05	121.6	By matching	By matching	By matching	By matching	By matching
AFASPVENPDNYCFCTEK	YRFVLPSKAFASPVEN	NYCFCTEKIISKNCTS	K	A	F	E	K	I	2	0	2	1	2	0	2	0	0	0	0	1	0	2	2	1	1	0	1	1	0	0	18	0	2147.8928	E7EU05;P16671;E9PLT1	E7EU05	299	316	CD36	Platelet glycoprotein 4	yes	no	2;3	3.0887E-55	198.51	By matching	By matching	By MS/MS	By MS/MS	By matching
AFDICPLVK	FTVIGIRKAFDICPLV	FDICPLVKIDTALIKA	K	A	F	V	K	I	1	0	0	1	1	0	0	0	0	1	1	1	0	1	1	0	0	0	0	1	0	0	9	0	1061.558	P01031	P01031	1155	1163	C5	Complement C5;Complement C5 beta chain;Complement C5 alpha chain;C5a anaphylatoxin;Complement C5 alpha chain	yes	yes	2	0.011542	88.37	By MS/MS	By matching	By matching	By matching	By matching
AFDITYVR	NLTLHLGKAFDITYVR	AFDITYVRLKFHTSRP	K	A	F	V	R	L	1	1	0	1	0	0	0	0	0	1	0	0	0	1	0	0	1	0	1	1	0	0	8	0	983.50763	P11047	P11047	142	149	LAMC1	Laminin subunit gamma-1	yes	yes	2	0.0036347	130.27	By matching	By MS/MS	By matching	By matching	By matching
AFDTDIHALRPHR	EVLKGTTKAFDTDIHA	IHALRPHRGQIEVAFR	K	A	F	H	R	G	2	2	0	2	0	0	0	0	2	1	1	0	0	1	1	0	1	0	0	0	0	0	13	1	1547.7957	P42357	P42357	347	359	HAL	Histidine ammonia-lyase	yes	yes	4	0.0016862	64.121	By matching	By matching	By matching	By MS/MS	By matching
AFEGQAHGADR	RTFEDITRAFEGQAHG	GQAHGADRSGKDGVME	R	A	F	D	R	S	3	1	0	1	0	1	1	2	1	0	0	0	0	1	0	0	0	0	0	0	0	0	11	0	1157.5214	P11169;Q8TDB8	P11169	464	474	SLC2A3;SLC2A14	Solute carrier family 2, facilitated glucose transporter member 3;Solute carrier family 2, facilitated glucose transporter member 14	yes	no	2;3	0.00061056	89.805	By matching	By matching	By MS/MS	By MS/MS	By matching
AFFAGSQR	ERPFVLARAFFAGSQR	AFFAGSQRFGAVWTGD	R	A	F	Q	R	F	2	1	0	0	0	1	0	1	0	0	0	0	0	2	0	1	0	0	0	0	0	0	8	0	882.4348	Q14697;F5H6X6;E9PKU7	Q14697	603	610	GANAB	Neutral alpha-glucosidase AB	yes	no	2	0.077426	73.26	By matching	By matching	By matching	By matching	By matching
AFFESHPAPSAER	DKMAGEVKAFFESHPA	HPAPSAERTIQQCCEN	K	A	F	E	R	T	3	1	0	0	0	0	2	0	1	0	0	0	0	2	2	2	0	0	0	0	0	0	13	0	1444.6735	E9PLK3;P55786;H0YDG0	E9PLK3	866	878	NPEPPS	Puromycin-sensitive aminopeptidase	yes	no	3	0.064485	31.881	By matching	By matching	By matching	By matching	By matching
AFGPGLQGGSAGSPAR	PTKPSKVKAFGPGLQG	GSAGSPARFTIDTKGA	K	A	F	A	R	F	3	1	0	0	0	1	0	5	0	0	1	0	0	1	2	2	0	0	0	0	0	0	16	0	1428.711	P21333;Q5HY54;Q60FE5;A0A087WWY3	P21333	1072	1087	FLNA	Filamin-A	yes	no	2;3	2.1591E-14	144.18	By MS/MS	By MS/MS	By MS/MS	By MS/MS	By MS/MS
AFIDVTAAAENIR	NYLDILMRAFIDVTAA	TAAAENIRLPNAGTQV	R	A	F	I	R	L	4	1	1	1	0	0	1	0	0	2	0	0	0	1	0	0	1	0	0	1	0	0	13	0	1389.7252	P23229;H7BZ97	P23229	1016	1028	ITGA6	Integrin alpha-6;Integrin alpha-6 heavy chain;Integrin alpha-6 light chain;Processed integrin alpha-6	yes	no	2;3	0.00061445	95.183	By MS/MS	By matching	By MS/MS	By MS/MS	By matching
AFIQLWAFDAVK	PIVRGPCRAFIQLWAF	LWAFDAVKGKCVLFPY	R	A	F	V	K	G	3	0	0	1	0	1	0	0	0	1	1	1	0	2	0	0	0	1	0	1	0	0	12	0	1407.7551	P02760;S4R471	P02760	298	309	AMBP	Protein AMBP;Alpha-1-microglobulin;Inter-alpha-trypsin inhibitor light chain;Trypstatin	yes	no	1;2;3	9.586E-14	161.99	By matching	By MS/MS	By MS/MS	By MS/MS	By MS/MS
AFIQLWAFDAVKGK	PIVRGPCRAFIQLWAF	AFDAVKGKCVLFPYGG	R	A	F	G	K	C	3	0	0	1	0	1	0	1	0	1	1	2	0	2	0	0	0	1	0	1	0	0	14	1	1592.8715	P02760;S4R471	P02760	298	311	AMBP	Protein AMBP;Alpha-1-microglobulin;Inter-alpha-trypsin inhibitor light chain;Trypstatin	yes	no	3	2.1592E-05	111.31	By matching	By matching	By matching	By matching	By matching
AFLASPEYVNLPINGNGK	LSARPKLKAFLASPEY	LPINGNGKQ_______	K	A	F	G	K	Q	2	0	3	0	0	0	1	2	0	1	2	1	0	1	2	1	0	0	1	1	0	0	18	0	1902.984	P09211;A8MX94	P09211	192	209	GSTP1	Glutathione S-transferase P	yes	no	2;3	1.0313E-06	103.88	By matching	By matching	By matching	By MS/MS	By matching
AFLEVNEEGSEAAASTAVVIAGR	YVSDAFHKAFLEVNEE	TAVVIAGRSLNPNRVT	K	A	F	G	R	S	6	1	1	0	0	0	4	2	0	1	1	0	0	1	0	2	1	0	0	3	0	0	23	0	2290.1441	P01008;Q8TCE1	P01008	403	425	SERPINC1	Antithrombin-III	yes	no	2;3	1.699E-158	261.46	By matching	By MS/MS	By matching	By MS/MS	By MS/MS
AFLLTPR	LTSCLDSKAFLLTPRN	KAFLLTPRNQEACELS	K	A	F	P	R	N	1	1	0	0	0	0	0	0	0	0	2	0	0	1	1	0	1	0	0	0	0	0	7	0	816.48577	Q5SRP5;O95445	O95445	172	178	APOM	Apolipoprotein M	no	no	2	0.0039477	150.02	By MS/MS	By MS/MS	By MS/MS	By MS/MS	By matching
AFLTLAEDILR	KANINIEKAFLTLAED	TLAEDILRKTPVKEPN	K	A	F	L	R	K	2	1	0	1	0	0	1	0	0	1	3	0	0	1	0	0	1	0	0	0	0	0	11	0	1260.7078	P61026	P61026	162	172	RAB10	Ras-related protein Rab-10	yes	yes	2	1.6574E-09	166.97	By MS/MS	By MS/MS	By MS/MS	By MS/MS	By matching
AFLTLAEDILRK	KANINIEKAFLTLAED	LAEDILRKTPVKEPNS	K	A	F	R	K	T	2	1	0	1	0	0	1	0	0	1	3	1	0	1	0	0	1	0	0	0	0	0	12	1	1388.8028	P61026	P61026	162	173	RAB10	Ras-related protein Rab-10	yes	yes	3	0.0084636	57.175	By matching	By matching	By matching	By MS/MS	By matching
AFPALTSLDLSDNPGLGER	AFSCEQVRAFPALTSL	DNPGLGERGLMAALCP	R	A	F	E	R	G	2	1	1	2	0	0	1	2	0	0	4	0	0	1	2	2	1	0	0	0	0	0	19	0	1971.9902	P08571;D6RFL4	P08571	192	210	CD14	Monocyte differentiation antigen CD14;Monocyte differentiation antigen CD14, urinary form;Monocyte differentiation antigen CD14, membrane-bound form	yes	no	2;3	1.6131E-45	178.57	By matching	By matching	By matching	By matching	By matching
AFQPFFVELTMPYSVIR	ISSTASLRAFQPFFVE	TMPYSVIRGEAFTLKA	R	A	F	I	R	G	1	1	0	0	0	1	1	0	0	1	1	0	1	3	2	1	1	0	1	2	0	0	17	0	2044.0492	P01023;P20742	P01023	788	804	A2M;PZP	Alpha-2-macroglobulin;Pregnancy zone protein	no	no	2;3	1.8547E-30	161.91	By MS/MS	By MS/MS	By matching	By MS/MS	By MS/MS
AFQPFFVELTMPYSVIRGEAFTLK	ISSTASLRAFQPFFVE	RGEAFTLKATVLNYLP	R	A	F	L	K	A	2	1	0	0	0	1	2	1	0	1	2	1	1	4	2	1	2	0	1	2	0	0	24	1	2790.4455	P01023	P01023	788	811	A2M	Alpha-2-macroglobulin	yes	yes	3;4	5.8837E-28	134.62	By MS/MS	By MS/MS	By matching	By matching	By matching
AFQTVVLDPEGDAQIDPNWVVLNQGR	EVTLTDFRAFQTVVLD	WVVLNQGREIVQTMNS	R	A	F	G	R	E	2	1	2	3	0	3	1	2	0	1	2	0	0	1	2	0	1	1	0	4	0	0	26	0	2880.4406	G3XAP6;P49747	G3XAP6	500	525	COMP	Cartilage oligomeric matrix protein	yes	no	2;3	1.2965E-53	160.88	By matching	By matching	By matching	By matching	By matching
AFQVWSDVTPLR	TVDDAFARAFQVWSDV	WSDVTPLRFSRIHDGE	R	A	F	L	R	F	1	1	0	1	0	1	0	0	0	0	1	0	0	1	1	1	1	1	0	2	0	0	12	0	1417.7354	P08253;H3BV48;H3BR66	P08253	147	158	MMP2	72 kDa type IV collagenase;PEX	yes	no	2	9.1647E-06	124.12	By matching	By matching	By matching	By matching	By matching
AFQYVETHGEVCPANWTPDSPTIKPSPAASK	EETLRLVKAFQYVETH	KPSPAASKEYFQKVNQ	K	A	F	S	K	E	4	0	1	1	1	1	2	1	1	1	0	2	0	1	5	3	3	1	1	2	0	0	31	1	3384.6085	P30048	P30048	218	248	PRDX3	Thioredoxin-dependent peroxide reductase, mitochondrial	yes	yes	4	6.7837E-06	53.091	By matching	By matching	By matching	By matching	By matching
AFSAVDTDGNGTINAQELGAALK	EEEAQYKKAFSAVDTD	QELGAALKATGKNLSE	K	A	F	L	K	A	5	0	2	2	0	1	1	3	0	1	2	1	0	1	0	1	2	0	0	1	0	0	23	0	2262.1128	Q9NZT1	Q9NZT1	16	38	CALML5	Calmodulin-like protein 5	yes	yes	3	2.1197E-09	86.539	By matching	By MS/MS	By matching	By MS/MS	By matching
AFSDRNTLIIYLDK	ISKYELDKAFSDRNTL	TLIIYLDKVSHSEDDC	K	A	F	D	K	V	1	1	1	2	0	0	0	0	0	2	2	1	0	1	0	1	1	0	1	0	0	0	14	1	1667.8883	P01024;M0QYC8	P01024	1437	1450	C3	Complement C3;Complement C3 beta chain;C3-beta-c;Complement C3 alpha chain;C3a anaphylatoxin;Acylation stimulating protein;Complement C3b alpha chain;Complement C3c alpha chain fragment 1;Complement C3dg fragment;Complement C3g fragment;Complement C3d fragment;Complement C3f fragment;Complement C3c alpha chain fragment 2	yes	no	3	0.0081439	56.872	By matching	By MS/MS	By matching	By matching	By matching
AFSGYLGTDQSK	VLCPWGKKAFSGYLGT	YLGTDQSKWKAYDATH	K	A	F	S	K	W	1	0	0	1	0	1	0	2	0	0	1	1	0	1	0	2	1	0	1	0	0	0	12	0	1272.5986	P10768;H7BZT7;X6RA14;U3KQT1	P10768	187	198	ESD	S-formylglutathione hydrolase	yes	no	2	0.01254	66.393	By matching	By matching	By matching	By MS/MS	By matching
AFTECCVVASQLR	SLGPRCIKAFTECCVV	CVVASQLRANISHKDM	K	A	F	L	R	A	2	1	0	0	2	1	1	0	0	0	1	0	0	1	0	1	1	0	0	2	0	0	13	0	1539.7174	P01031	P01031	727	739	C5	Complement C5;Complement C5 beta chain;Complement C5 alpha chain;C5a anaphylatoxin;Complement C5 alpha chain	yes	yes	2;3	4.1706E-10	137.95	By matching	By matching	By matching	By matching	By matching
AFTPFSGPK	ACMAGCDKAFTPFSGP	FTPFSGPK________	K	A	F	P	K	-	1	0	0	0	0	0	0	1	0	0	0	1	0	2	2	1	1	0	0	0	0	0	9	0	950.48617	P12955	P12955	485	493	PEPD	Xaa-Pro dipeptidase	yes	yes	2	0.009319	91.867	By matching	By matching	By matching	By matching	By matching
AFTQLFDEDLK	TAYRISIRAFTQLFDE	QLFDEDLKEFTKPLYS	R	A	F	L	K	E	1	0	0	2	0	1	1	0	0	0	2	1	0	2	0	0	1	0	0	0	0	0	11	0	1325.6503	F8VU56;P23467	F8VU56	1713	1723	PTPRB	Protein-tyrosine-phosphatase;Receptor-type tyrosine-protein phosphatase beta	yes	no	2	0.0010151	97.163	By matching	By MS/MS	By matching	By matching	By matching
AFTYINLDK	YLSSLHLKAFTYINLD	FTYINLDKAVLGTSNF	K	A	F	D	K	A	1	0	1	1	0	0	0	0	0	1	1	1	0	1	0	0	1	0	1	0	0	0	9	0	1083.5601	P02786;G3V0E5	P02786	478	486	TFRC	Transferrin receptor protein 1;Transferrin receptor protein 1, serum form	yes	no	2	0.0072396	108.57	By MS/MS	By matching	By matching	By matching	By matching
AFVDFLSDEIK	SLHTDGDKAFVDFLSD	DFLSDEIKEERKIQKH	K	A	F	I	K	E	1	0	0	2	0	0	1	0	0	1	1	1	0	2	0	1	0	0	0	1	0	0	11	0	1282.6445	Q07021	Q07021	81	91	C1QBP	Complement component 1 Q subcomponent-binding protein, mitochondrial	yes	yes	2	8.4729E-05	125.23	By matching	By matching	By matching	By MS/MS	By matching
AFVDFLSDEIKEER	SLHTDGDKAFVDFLSD	SDEIKEERKIQKHKTL	K	A	F	E	R	K	1	1	0	2	0	0	3	0	0	1	1	1	0	2	0	1	0	0	0	1	0	0	14	1	1696.8308	Q07021	Q07021	81	94	C1QBP	Complement component 1 Q subcomponent-binding protein, mitochondrial	yes	yes	3	0.037402	43.03	By matching	By matching	By matching	By matching	By matching
AFVHWYVGEGMEEGEFSEAR	FDLMYAKRAFVHWYVG	EGEFSEAREDMAALEK	R	A	F	A	R	E	2	1	0	0	0	0	5	3	1	0	0	0	1	2	0	1	0	1	1	2	0	0	20	0	2329.011	C9J2C0;Q9NY65;P68366;F5H5D3;Q9BQE3;P68363	P68363	403	422	TUBA8;TUBA4A;TUBA1C;TUBA1B	Tubulin alpha-8 chain;Tubulin alpha-4A chain;Tubulin alpha-1C chain;Tubulin alpha-1B chain	no	no	3	4.3565E-06	88.385	By matching	By matching	By matching	By matching	By matching
AFVLSSVDELEQQR	EKQAPENKAFVLSSVD	VDELEQQRDEIVSYLC	K	A	F	Q	R	D	1	1	0	1	0	2	2	0	0	0	2	0	0	1	0	2	0	0	0	2	0	0	14	0	1619.8155	P04275	P04275	1437	1450	VWF	von Willebrand factor;von Willebrand antigen 2	yes	yes	2;3	2.7051E-29	186.76	By MS/MS	By MS/MS	By matching	By matching	By MS/MS
AFVNCDENSR	SQDEGPSKAFVNCDEN	VNCDENSRLVSLTLNL	K	A	F	S	R	L	1	1	2	1	1	0	1	0	0	0	0	0	0	1	0	1	0	0	0	1	0	0	10	0	1210.5037	P01833	P01833	516	525	PIGR	Polymeric immunoglobulin receptor;Secretory component	yes	yes	2	3.166E-13	190.96	By MS/MS	By MS/MS	By matching	By matching	By matching
AFVVDMMER	EAEFEVLKAFVVDMME	FVVDMMERLRISQKWV	K	A	F	E	R	L	1	1	0	1	0	0	1	0	0	0	0	0	2	1	0	0	0	0	0	2	0	0	9	0	1096.5045	P04275	P04275	1298	1306	VWF	von Willebrand factor;von Willebrand antigen 2	yes	yes	1;2;3	1.4164E-05	148.52	By MS/MS	By MS/MS	By matching	By matching	By matching
AFVVDMMERLR	EAEFEVLKAFVVDMME	VDMMERLRISQKWVRV	K	A	F	L	R	I	1	2	0	1	0	0	1	0	0	0	1	0	2	1	0	0	0	0	0	2	0	0	11	1	1365.6897	P04275	P04275	1298	1308	VWF	von Willebrand factor;von Willebrand antigen 2	yes	yes	3	0.0059423	76.332	By matching	By matching	By matching	By matching	By matching
AFWLDVSHNR	DALGPLQRAFWLDVSH	WLDVSHNRLEALPNSL	R	A	F	N	R	L	1	1	1	1	0	0	0	0	1	0	1	0	0	1	0	1	0	1	0	1	0	0	10	0	1243.6098	P35858	P35858	484	493	IGFALS	Insulin-like growth factor-binding protein complex acid labile subunit	yes	yes	2;3	1.5714E-05	138.08	By matching	By matching	By matching	By matching	By MS/MS
AFYPEEISSMVLTK	VSYKGETKAFYPEEIS	ISSMVLTKMKEIAEAY	K	A	F	T	K	M	1	0	0	0	0	0	2	0	0	1	1	1	1	1	1	2	1	0	1	1	0	0	14	0	1613.8011	A0A0G2JIW1;P0DMV9;P0DMV8	A0A0G2JIW1	114	127	HSPA1B;HSPA1A	Heat shock 70 kDa protein 1B;Heat shock 70 kDa protein 1A	no	no	2	0.048372	45.614	By matching	By matching	By matching	By matching	By matching
AFYVNVLNEEQR	DDNVTQVRAFYVNVLN	NVLNEEQRKRLCENIA	R	A	F	Q	R	K	1	1	2	0	0	1	2	0	0	0	1	0	0	1	0	0	0	0	1	2	0	0	12	0	1480.731	P04040	P04040	445	456	CAT	Catalase	yes	yes	2;3	2.8567E-12	157.68	By matching	By matching	By MS/MS	By MS/MS	By matching
AGAAPYVQAFDSLLAGPVAEYLK	GYADSPSKAGAAPYVQ	GPVAEYLKISKEIGGD	K	A	G	L	K	I	6	0	0	1	0	1	1	2	0	0	3	1	0	1	2	1	0	0	2	2	0	0	23	0	2350.2209	Q01518;Q5T0R1;Q5T0R7;Q5T0R6;Q5T0R5;Q5T0R4;Q5T0R3;Q5T0R2	Q01518	38	60	CAP1	Adenylyl cyclase-associated protein 1;Adenylyl cyclase-associated protein	yes	no	2;3	2.6745E-09	92.01	By MS/MS	By matching	By matching	By MS/MS	By matching
AGACNTVIK	QALSRVERAGACNTVI	GACNTVIKQLMRKEFT	R	A	G	I	K	Q	2	0	1	0	1	0	0	1	0	1	0	1	0	0	0	0	1	0	0	1	0	0	9	0	932.47495	Q93084	Q93084	468	476	ATP2A3	Sarcoplasmic/endoplasmic reticulum calcium ATPase 3	yes	yes	2	0.069213	63.076	By matching	By matching	By matching	By matching	By matching
AGAFCLSEDAGLGISSTASLR	PDTITEWKAGAFCLSE	ISSTASLRAFQPFFVE	K	A	G	L	R	A	4	1	0	1	1	0	1	3	0	1	3	0	0	1	0	4	1	0	0	0	0	0	21	0	2082.0052	P01023;P20742	P01023	767	787	A2M;PZP	Alpha-2-macroglobulin;Pregnancy zone protein	no	no	2;3	7.3825E-144	267.39	By MS/MS	By MS/MS	By matching	By matching	By matching
AGAGSATLSMAYAGAR	GTEVVKAKAGAGSATL	SMAYAGARFVFSLVDA	K	A	G	A	R	F	6	1	0	0	0	0	0	3	0	0	1	0	1	0	0	2	1	0	1	0	0	0	16	0	1453.6984	P40926;G3XAL0	P40926	242	257	MDH2	Malate dehydrogenase, mitochondrial;Malate dehydrogenase	yes	no	2	0.0016181	76.82	By matching	By matching	By MS/MS	By MS/MS	By matching
AGALNSNDAFVLK	RAVEVLPKAGALNSND	SNDAFVLKTPSAAYLW	K	A	G	L	K	T	3	0	2	1	0	0	0	1	0	0	2	1	0	1	0	1	0	0	0	1	0	0	13	0	1318.6881	P06396;A0A0A0MS51;A0A0A0MT01	P06396	585	597	GSN	Gelsolin	no	no	2	6.7608E-10	133.32	By matching	By matching	By MS/MS	By MS/MS	By MS/MS
AGALQCSPSDAYTK	GCAALVTKAGALQCSP	SPSDAYTKKELIECAR	K	A	G	T	K	K	3	0	0	1	1	1	0	1	0	0	1	1	0	0	1	2	1	0	1	0	0	0	14	0	1467.6664	Q9Y490	Q9Y490	1934	1947	TLN1	Talin-1	yes	yes	2	1.9625E-10	133.16	By matching	By matching	By MS/MS	By MS/MS	By matching
AGALQLLLVGDK	SAMESYFRAGALQLLL	QLLLVGDKVPHDLDML	R	A	G	D	K	V	2	0	0	1	0	1	0	2	0	0	4	1	0	0	0	0	0	0	0	1	0	0	12	0	1196.7129	P55058	P55058	283	294	PLTP	Phospholipid transfer protein	yes	yes	2	8.896E-06	124.38	By MS/MS	By matching	By matching	By matching	By MS/MS
AGALQLLLVGDKVPHDLDMLLR	SAMESYFRAGALQLLL	HDLDMLLRATYFGSIV	R	A	G	L	R	A	2	1	0	3	0	1	0	2	1	0	7	1	1	0	1	0	0	0	0	2	0	0	22	1	2386.3406	P55058	P55058	283	304	PLTP	Phospholipid transfer protein	yes	yes	4	4.9237E-07	81.144	By matching	By matching	By matching	By matching	By matching
AGCVAESTAVCR	RCQVVGGKAGCVAEST	AESTAVCRAQGDPHYT	K	A	G	C	R	A	3	1	0	0	2	0	1	1	0	0	0	0	0	0	0	1	1	0	0	2	0	0	12	0	1279.5649	Q9Y6R7;A0A087WXI2	Q9Y6R7	462	473	FCGBP	IgGFc-binding protein	yes	no	2	2.1364E-17	169.52	By matching	By matching	By matching	By matching	By matching
AGDALWLR	CLMQQGIKAGDALWLR	AGDALWLRFKYYSFFD	K	A	G	L	R	F	2	1	0	1	0	0	0	1	0	0	2	0	0	0	0	0	0	1	0	0	0	0	8	0	900.48175	Q86UX7;F5H1C6;F5H3I6	Q86UX7	243	250	FERMT3	Fermitin family homolog 3	yes	no	2	0.0011522	155.75	By matching	By MS/MS	By MS/MS	By MS/MS	By matching
AGDEFVEK	KKFAENLKAGDEFVEK	AGDEFVEKTLSTIATS	K	A	G	E	K	T	1	0	0	1	0	0	2	1	0	0	0	1	0	1	0	0	0	0	0	1	0	0	8	0	893.41306	E9PF18;A0A0A0MSE2;Q16836	E9PF18	92	99	HADH	Hydroxyacyl-coenzyme A dehydrogenase, mitochondrial	yes	no	2	0.020118	100.02	By matching	By matching	By matching	By matching	By matching
AGDFLEANYMNLQR	SLPGSITKAGDFLEAN	ANYMNLQRSYTVAIAG	K	A	G	Q	R	S	2	1	2	1	0	1	1	1	0	0	2	0	1	1	0	0	0	0	1	0	0	0	14	0	1640.7617	P01024;M0R0Q9	P01024	1172	1185	C3	Complement C3;Complement C3 beta chain;C3-beta-c;Complement C3 alpha chain;C3a anaphylatoxin;Acylation stimulating protein;Complement C3b alpha chain;Complement C3c alpha chain fragment 1;Complement C3dg fragment;Complement C3g fragment;Complement C3d fragment;Complement C3f fragment;Complement C3c alpha chain fragment 2	yes	no	2;3	1.2853E-35	204.48	By MS/MS	By MS/MS	By MS/MS	By MS/MS	By MS/MS
AGDGVPQVIVVLTDGHSK	LTKAAGSRAGDGVPQV	VLTDGHSKDGLALPSA	R	A	G	S	K	D	1	0	0	2	0	1	0	3	1	1	1	1	0	0	1	1	1	0	0	4	0	0	18	0	1790.9527	P12111	P12111	138	155	COL6A3	Collagen alpha-3(VI) chain	no	no	3	2.6346E-09	118.48	By matching	By MS/MS	By matching	By matching	By matching
AGDISCNADINPLK	LTGVQTDKAGDISCNA	NADINPLKIGQTSSSV	K	A	G	L	K	I	2	0	2	2	1	0	0	1	0	2	1	1	0	0	1	1	0	0	0	0	0	0	14	0	1486.7086	P17301	P17301	1014	1027	ITGA2	Integrin alpha-2	yes	yes	2	0.038337	48.527	By matching	By matching	By MS/MS	By matching	By matching
AGDKDDITEPAVCALR	ALIHAILRAGDKDDIT	EPAVCALRHLTSRHPE	R	A	G	L	R	H	3	1	0	3	1	0	1	1	0	1	1	1	0	0	1	0	1	0	0	1	0	0	16	1	1729.8305	P14923	P14923	445	460	JUP	Junction plakoglobin	yes	yes	3	0.0011249	75.968	By matching	By matching	By matching	By matching	By MS/MS
AGDTAVYYCAR	YLQMNSLRAGDTAVYY	TAVYYCAR________	R	A	G	A	R	-	3	1	0	1	1	0	0	1	0	0	0	0	0	0	0	0	1	0	2	1	0	0	11	0	1245.5448	P01766	P01766	106	116		Ig heavy chain V-III region BRO	yes	yes	2	5.5805E-10	169.65	By matching	By matching	By matching	By matching	By matching
AGELEVFNGYFVHFFAPDNLDPIPK	YDVKREEKAGELEVFN	DNLDPIPKNILFVIDV	K	A	G	P	K	N	2	0	2	2	0	0	2	2	1	1	2	1	0	4	3	0	0	0	1	2	0	0	25	0	2835.3908	P19823;Q5T985	P19823	285	309	ITIH2	Inter-alpha-trypsin inhibitor heavy chain H2	yes	no	2;3;4	3.3582E-58	181.43	By matching	By matching	By matching	By MS/MS	By MS/MS
AGELTPEEEAQYK	________________	PEEEAQYKKAFSAVDT	M	A	G	Y	K	K	2	0	0	0	0	1	4	1	0	0	1	1	0	0	1	0	1	0	1	0	0	0	13	0	1463.678	Q9NZT1	Q9NZT1	2	14	CALML5	Calmodulin-like protein 5	yes	yes	2	0.00053766	102.87	By matching	By matching	By matching	By MS/MS	By matching
AGELTPEEEAQYKK	________________	EEEAQYKKAFSAVDTD	M	A	G	K	K	A	2	0	0	0	0	1	4	1	0	0	1	2	0	0	1	0	1	0	1	0	0	0	14	1	1591.773	Q9NZT1	Q9NZT1	2	15	CALML5	Calmodulin-like protein 5	yes	yes	2	1.9074E-07	129.37	By matching	By MS/MS	By matching	By MS/MS	By matching
AGEQDATIHLK	YICIAENKAGEQDATI	QDATIHLKVFAKPKIT	K	A	G	L	K	V	2	0	0	1	0	1	1	1	1	1	1	1	0	0	0	0	1	0	0	0	0	0	11	0	1181.6041	A0A087WWD4;P13591;A0A087WX77;A0A087WV75;H7BYX6;A0A087WTE4;A0A087WTF6	H7BYX6	293	303	NCAM1	Neural cell adhesion molecule 1	no	no	2;3	1.1055E-06	121.96	By matching	By matching	By matching	By matching	By matching
AGEQVTYTCATYYK	GEKKDVYKAGEQVTYT	YTCATYYKMDGASNVT	K	A	G	Y	K	M	2	0	0	0	1	1	1	1	0	0	0	1	0	0	0	0	3	0	3	1	0	0	14	0	1653.7345	P08603	P08603	1010	1023	CFH	Complement factor H	yes	yes	2;3	1.41E-10	136.6	By MS/MS	By MS/MS	By matching	By MS/MS	By matching
AGEVQEPELR	KIDVHWTRAGEVQEPE	EVQEPELRGDVLHNGN	R	A	G	L	R	G	1	1	0	0	0	1	3	1	0	0	1	0	0	0	1	0	0	0	0	1	0	0	10	0	1126.5619	P25311	P25311	242	251	AZGP1	Zinc-alpha-2-glycoprotein	yes	yes	2	5.9465E-05	136.49	By matching	By matching	By matching	By MS/MS	By MS/MS
AGFAGDDAPR	DNGSGMCKAGFAGDDA	FAGDDAPRAVFPSIVG	K	A	G	P	R	A	3	1	0	2	0	0	0	2	0	0	0	0	0	1	1	0	0	0	0	0	0	0	10	0	975.44101	P60709;G5E9R0;E7EVS6;C9JZR7;C9JTX5;C9JUM1;A5A3E0;F8WCH0;P68133;P68032;P63267;P62736;A6NL76;F8WB63;B8ZZJ2;C9JFL5;F6UVQ4;F6QUT6;P63261;I3L3I0;I3L1U9;I3L4N8;K7EM38;I3L3R2;J3KT65;Q6S8J3;P0CG38;P0CG39	P63261	19	28	ACTB;POTEF;ACTG2;ACTA1;ACTC1;ACTA2;ACTG1;POTEE;POTEI;POTEJ	Actin, cytoplasmic 1;Actin, cytoplasmic 1, N-terminally processed;POTE ankyrin domain family member F;Actin, alpha skeletal muscle;Actin, alpha cardiac muscle 1;Actin, gamma-enteric smooth muscle;Actin, aortic smooth muscle;Actin, cytoplasmic 2;Actin, cytoplasmic 2, N-terminally processed;POTE ankyrin domain family member E;POTE ankyrin domain family member I;POTE ankyrin domain family member J	no	no	2	3.0221E-07	169.77	By MS/MS	By MS/MS	By MS/MS	By MS/MS	By MS/MS
AGFEWNEDGAGTTPSPGLQPAHLTFPLDYHLNQPFIFVLR	KLTQVEHRAGFEWNED	QPFIFVLRDTDTGALL	R	A	G	L	R	D	3	1	2	2	0	2	2	4	2	1	5	0	0	4	5	1	3	1	1	1	0	0	40	0	4452.1968	P36955	P36955	360	399	SERPINF1	Pigment epithelium-derived factor	yes	yes	4	3.5712E-84	164.46	By matching	By matching	By matching	By matching	By matching
AGFGNQESEFWLGNENLHQLTLQGNWELR	FRSWSSYRAGFGNQES	LQGNWELRVELEDFNG	R	A	G	L	R	V	1	1	4	0	0	3	4	4	1	0	5	0	0	2	0	1	1	2	0	0	0	0	29	0	3386.6069	O75636	O75636	152	180	FCN3	Ficolin-3	yes	yes	3;4	1.6711E-230	272.2	By matching	By matching	By matching	By matching	By matching
AGFGRPDGEYWLGLEPVYQLTSR	QSGVYELRAGFGRPDG	PVYQLTSRGDHELLVL	R	A	G	S	R	G	1	2	0	1	0	1	2	4	0	0	3	0	0	1	2	1	1	1	2	1	0	0	23	1	2610.2867	K7EKF6;Q8NI99	K7EKF6	278	300	ANGPTL6	Angiopoietin-related protein 6	yes	no	3	1.9658E-06	68.97	By matching	By matching	By matching	By matching	By matching
AGFSWIEVTFK	TGQYEREKAGFSWIEV	SWIEVTFKNPLVWVHA	K	A	G	F	K	N	1	0	0	0	0	0	1	1	0	1	0	1	0	2	0	1	1	1	0	1	0	0	11	0	1283.655	Q14624;H7C0L5;B7ZKJ8	B7ZKJ8	783	793	ITIH4	Inter-alpha-trypsin inhibitor heavy chain H4;70 kDa inter-alpha-trypsin inhibitor heavy chain H4;35 kDa inter-alpha-trypsin inhibitor heavy chain H4	no	no	2	2.266E-06	141.08	By matching	By matching	By matching	By MS/MS	By MS/MS
AGGAGVPAFYTPTGYGTLVQEGGSPIK	GTLAERIRAGGAGVPA	QEGGSPIKYNKDGSVA	R	A	G	I	K	Y	3	0	0	0	0	1	1	7	0	1	1	1	0	1	3	1	3	0	2	2	0	0	27	0	2594.3017	P55809	P55809	147	173	OXCT1	Succinyl-CoA:3-ketoacid coenzyme A transferase 1, mitochondrial	yes	yes	3	7.7067E-06	61.039	By matching	By matching	By matching	By matching	By matching
AGGEVIDSVTWHHYYLNGR	KMLKSFLKAGGEVIDS	HHYYLNGRTATKEDFL	K	A	G	G	R	T	1	1	1	1	0	0	1	3	2	1	1	0	0	0	0	1	1	1	2	2	0	0	19	0	2173.0341	Q9Y251	Q9Y251	285	303	HPSE	Heparanase;Heparanase 8 kDa subunit;Heparanase 50 kDa subunit	yes	yes	4	0.00027568	60.062	By matching	By matching	By matching	By matching	By matching
AGGIETIANEYSDR	SCYVAVARAGGIETIA	IANEYSDRCTPACISF	R	A	G	D	R	C	2	1	1	1	0	0	2	2	0	2	0	0	0	0	0	1	1	0	1	0	0	0	14	0	1494.6951	A0A087WTS8;A0A087WYC1;P34932	A0A087WTS8	20	33	HSPA4	Heat shock 70 kDa protein 4	yes	no	2	0.0063779	65.043	By matching	By matching	By matching	By matching	By matching
AGGPGLER	EGGAHKVRAGGPGLER	AGGPGLERAEAGVPAE	R	A	G	E	R	A	1	1	0	0	0	0	1	3	0	0	1	0	0	0	1	0	0	0	0	0	0	0	8	0	755.3926	P21333;Q5HY54;Q60FE5;H0Y5C6;O75369;H7C5L4;E7EN95	P21333	2243	2250	FLNA;FLNB	Filamin-A;Filamin-B	yes	no	2	0.0034349	131.03	By matching	By matching	By MS/MS	By MS/MS	By matching
AGGSASAMLQPLLDNQVGFK	SYQRDSFKAGGSASAM	LDNQVGFKNMQNVEHV	K	A	G	F	K	N	3	0	1	1	0	2	0	3	0	0	3	1	1	1	1	2	0	0	0	1	0	0	20	0	2003.0146	P20618	P20618	165	184	PSMB1	Proteasome subunit beta type-1	yes	yes	3	0.0018134	47.082	By matching	By matching	By matching	By matching	By matching
AGGSWDLAVQER	VTWPDESKAGGSWDLA	WDLAVQERAARSQCTY	K	A	G	E	R	A	2	1	0	1	0	1	1	2	0	0	1	0	0	0	0	1	0	1	0	1	0	0	12	0	1287.6208	P22792	P22792	464	475	CPN2	Carboxypeptidase N subunit 2	yes	yes	2	3.5039E-14	167.71	By MS/MS	By MS/MS	By matching	By matching	By matching
AGHIAWTSSGK	NEIKTLLKAGHIAWTS	IAWTSSGKGSWKWACP	K	A	G	G	K	G	2	0	0	0	0	0	0	2	1	1	0	1	0	0	0	2	1	1	0	0	0	0	11	0	1113.5567	P04114	P04114	2916	2926	APOB	Apolipoprotein B-100;Apolipoprotein B-48	yes	yes	2;3	4.3581E-08	150.46	By MS/MS	By MS/MS	By matching	By matching	By matching
AGHIAWTSSGKGSWK	NEIKTLLKAGHIAWTS	SSGKGSWKWACPRFSD	K	A	G	W	K	W	2	0	0	0	0	0	0	3	1	1	0	2	0	0	0	3	1	2	0	0	0	0	15	1	1571.7845	P04114	P04114	2916	2930	APOB	Apolipoprotein B-100;Apolipoprotein B-48	yes	yes	3;4	2.3351E-05	105.19	By matching	By MS/MS	By matching	By matching	By matching
AGIISTVEVLK	NDLFSLARAGIISTVE	ISTVEVLKVMEAFVNE	R	A	G	L	K	V	1	0	0	0	0	0	1	1	0	2	1	1	0	0	0	1	1	0	0	2	0	0	11	0	1128.6754	E9PLK3;P55786	E9PLK3	624	634	NPEPPS	Puromycin-sensitive aminopeptidase	yes	no	3	0.012652	55.353	By matching	By MS/MS	By MS/MS	By MS/MS	By matching
AGITTIEAVK	________________	ITTIEAVKRKIQVLQQ	M	A	G	V	K	R	2	0	0	0	0	0	1	1	0	2	0	1	0	0	0	0	2	0	0	1	0	0	10	0	1001.5757	Q5HYB6;A0A087WWU8;Q5VU61;D6R904;D6RFM2	Q5HYB6	2	11	DKFZp686J1372;TPM3		yes	no	2	0.0079621	90.827	By matching	By MS/MS	By matching	By matching	By MS/MS
AGITTIEAVKR	________________	TTIEAVKRKIQVLQQQ	M	A	G	K	R	K	2	1	0	0	0	0	1	1	0	2	0	1	0	0	0	0	2	0	0	1	0	0	11	1	1157.6768	Q5HYB6;A0A087WWU8;Q5VU61;D6R904;D6RFM2	Q5HYB6	2	12	DKFZp686J1372;TPM3		yes	no	2	0.051433	60.641	By matching	By matching	By matching	By MS/MS	By matching
AGKEPGLQIWR	VEHPEFLKAGKEPGLQ	EPGLQIWRVEKFDLVP	K	A	G	W	R	V	1	1	0	0	0	1	1	2	0	1	1	1	0	0	1	0	0	1	0	0	0	0	11	1	1253.6881	P06396;A0A0A0MS51;A0A0A0MT01;Q5T0I1;A0A0U1RQL8;Q5T0I0	P06396	62	72	GSN	Gelsolin	no	no	2;3	1.4322E-16	188.99	By MS/MS	By matching	By MS/MS	By MS/MS	By MS/MS
AGKLDPHLVLDQLR	IIPNHEKKAGKLDPHL	HLVLDQLRCNGVLEGI	K	A	G	L	R	C	1	1	0	2	0	1	0	1	1	0	4	1	0	0	1	0	0	0	0	1	0	0	14	1	1573.894	P35579;P35580	P35579	680	693	MYH9;MYH10	Myosin-9;Myosin-10	yes	no	3;4	0.017598	44.925	By matching	By matching	By matching	By MS/MS	By matching
AGKPVICATQMLESMIK	MMIGRCNRAGKPVICA	QMLESMIKKPRPTRAE	R	A	G	I	K	K	2	0	0	0	1	1	1	1	0	2	1	2	2	0	1	1	1	0	0	1	0	0	17	1	1875.962	P14618;B4DNK4;H3BTN5;H3BR70	P14618	320	336	PKM	Pyruvate kinase PKM;Pyruvate kinase	yes	no	3	0.003012	59.728	By matching	By matching	By matching	By MS/MS	By matching
AGLAASLAGPHSIVGR	DGSLWRYRAGLAASLA	GPHSIVGRAVVVHAGE	R	A	G	G	R	A	4	1	0	0	0	0	0	3	1	1	2	0	0	0	1	2	0	0	0	1	0	0	16	0	1475.8209	P08294	P08294	161	176	SOD3	Extracellular superoxide dismutase [Cu-Zn]	yes	yes	3	0.009635	42.788	By matching	By matching	By matching	By matching	By matching
AGLENTVAETECR	LQSQLSMKAGLENTVA	TVAETECRYALQLQQI	K	A	G	C	R	Y	2	1	1	0	1	0	3	1	0	0	1	0	0	0	0	0	2	0	0	1	0	0	13	0	1448.6566	K7ERE3;P13646;CON__P13646-1	K7ERE3	343	355	KRT13	Keratin, type I cytoskeletal 13	no	no	2	2.7642E-28	190.1	By matching	By matching	By matching	By matching	By matching
AGLLAGDR	EPGSPAEKAGLLAGDR	AGLLAGDRLVEVNGEN	K	A	G	D	R	L	2	1	0	1	0	0	0	2	0	0	2	0	0	0	0	0	0	0	0	0	0	0	8	0	771.4239	O14745;J3QRP6	O14745	51	58	SLC9A3R1	Na(+)/H(+) exchange regulatory cofactor NHE-RF1	yes	no	2	0.089502	69.825	By matching	By matching	By matching	By matching	By matching
AGLLRPDYALLGHR	TLPSCAVRAGLLRPDY	DYALLGHRQLVRTDCP	R	A	G	H	R	Q	2	2	0	1	0	0	0	2	1	0	4	0	0	0	1	0	0	0	1	0	0	0	14	1	1550.8681	Q96PD5	Q96PD5	510	523	PGLYRP2	N-acetylmuramoyl-L-alanine amidase	no	no	2;3;4	1.276E-27	183.89	By matching	By MS/MS	By matching	By MS/MS	By MS/MS
AGLNSLEAVK	________________	LNSLEAVKRKIQALQQ	M	A	G	V	K	R	2	0	1	0	0	0	1	1	0	0	2	1	0	0	0	1	0	0	0	1	0	0	10	0	1000.5553	P67936	P67936	2	11	TPM4	Tropomyosin alpha-4 chain	yes	yes	1;2	0.00086793	117.02	By matching	By MS/MS	By MS/MS	By MS/MS	By MS/MS
AGLQAFFQVQECNK	CQNLNHLKAGLQAFFQ	FQVQECNKSSSKDNIR	K	A	G	N	K	S	2	0	1	0	1	3	1	1	0	0	1	1	0	2	0	0	0	0	0	1	0	0	14	0	1638.7824	E9PFZ2;P00450	P00450	346	359	CP	Ceruloplasmin	no	no	2	1.0277E-28	188.09	By matching	By matching	By matching	By matching	By matching
AGLQFPVGR	KAKTRSSRAGLQFPVG	GLQFPVGRVHRLLRKG	R	A	G	G	R	V	1	1	0	0	0	1	0	2	0	0	1	0	0	1	1	0	0	0	0	1	0	0	9	0	943.52395	A0A0U1RR32;A0A0U1RRH7;Q99878;Q96KK5;Q9BTM1;Q16777;Q93077;Q7L7L0;Q6FI13;P20671;P0C0S8;P04908;C9J0D1;Q71UI9;P0C0S5;Q8IUE6;Q96QV6;P16104	A0A0U1RR32	22	30	HIST1H2AJ;HIST1H2AH;H2AFJ;HIST2H2AC;HIST1H2AC;HIST3H2A;HIST2H2AA3;HIST1H2AD;HIST1H2AG;HIST1H2AB;H2AFV;H2AFZ;HIST2H2AB;HIST1H2AA;H2AFX	Histone H2A type 1-J;Histone H2A type 1-H;Histone H2A.J;Histone H2A type 2-C;Histone H2A type 1-C;Histone H2A type 3;Histone H2A type 2-A;Histone H2A type 1-D;Histone H2A type 1;Histone H2A type 1-B/E;Histone H2A;Histone H2A.V;Histone H2A.Z;Histone H2A type 2-B;Histone H2A type 1-A;Histone H2AX	yes	no	2	0.027411	74.301	By matching	By matching	By MS/MS	By matching	By matching
AGLQVYNK	FDACLITKAGLQVYNK	AGLQVYNKCWKFEHCN	K	A	G	N	K	C	1	0	1	0	0	1	0	1	0	0	1	1	0	0	0	0	0	0	1	1	0	0	8	0	891.48142	E9PNW4;E9PR17;P13987	E9PNW4	56	63	CD59	CD59 glycoprotein	yes	no	2	0.0044641	127.12	By matching	By matching	By MS/MS	By MS/MS	By matching
AGLSHMLIQR	TMAYLLNRAGLSHMLI	LSHMLIQRVHYAVKKH	R	A	G	Q	R	V	1	1	0	0	0	1	0	1	1	1	2	0	1	0	0	1	0	0	0	0	0	0	10	0	1124.6124	Q16706	Q16706	304	313	MAN2A1	Alpha-mannosidase 2	yes	yes	3	0.036489	43.77	By matching	By matching	By matching	By matching	By matching
AGLSSGFIGCVR	PDYGAIPKAGLSSGFI	SGFIGCVRELRIQGEE	K	A	G	V	R	E	1	1	0	0	1	0	0	3	0	1	1	0	0	1	0	2	0	0	0	1	0	0	12	0	1222.6128	P98160;A0A0U1RQT3	P98160	3810	3821	HSPG2	Basement membrane-specific heparan sulfate proteoglycan core protein;Endorepellin;LG3 peptide	yes	no	2	0.05379	47.712	By matching	By matching	By matching	By matching	By matching
AGMQTPFLIMDR	TEVGENQRAGMQTPFL	TPFLIMDRDCRMPMGL	R	A	G	D	R	D	1	1	0	1	0	1	0	1	0	1	1	0	2	1	1	0	1	0	0	0	0	0	12	0	1378.6737	A0A0A0MRJ7;P12259	A0A0A0MRJ7	1899	1910	F5	Coagulation factor V;Coagulation factor V heavy chain;Coagulation factor V light chain	yes	no	2	0.0003547	104.24	By matching	By matching	By matching	By matching	By MS/MS
AGNNMLLVGVHGPR	SFTVDCSKAGNNMLLV	LVGVHGPRTPCEEILV	K	A	G	P	R	T	1	1	2	0	0	0	0	3	1	0	2	0	1	0	1	0	0	0	0	2	0	0	14	0	1433.7562	P21333;Q5HY54;Q60FE5;A0A087WWY3	P21333	2585	2598	FLNA	Filamin-A	yes	no	3	0.0021322	61.03	By matching	By matching	By MS/MS	By MS/MS	By matching
AGNVIFR	VKAWKADRAGNVIFRK	RAGNVIFRKSARNFNL	R	A	G	F	R	K	1	1	1	0	0	0	0	1	0	1	0	0	0	1	0	0	0	0	0	1	0	0	7	0	775.43407	P55809;E9PDW2	P55809	218	224	OXCT1	Succinyl-CoA:3-ketoacid coenzyme A transferase 1, mitochondrial	yes	no	2	0.022134	99.919	By matching	By matching	By matching	By matching	By matching
AGPHCPTAQLIATLK	ITSLEVIKAGPHCPTA	AQLIATLKNGRKICLD	K	A	G	L	K	N	3	0	0	0	1	1	0	1	1	1	2	1	0	0	2	0	2	0	0	0	0	0	15	0	1576.8395	P10720;P02776	P02776	66	80	PF4V1;PF4	Platelet factor 4 variant;Platelet factor 4 variant(4-74);Platelet factor 4 variant(5-74);Platelet factor 4 variant(6-74);Platelet factor 4;Platelet factor 4, short form	no	no	2;3	6.2727E-37	186.85	By MS/MS	By MS/MS	By MS/MS	By MS/MS	By matching
AGQAVDDFIEK	RRIILLVKAGQAVDDF	AVDDFIEKLVPLLDTG	K	A	G	E	K	L	2	0	0	2	0	1	1	1	0	1	0	1	0	1	0	0	0	0	0	1	0	0	11	0	1191.5772	P52209;K7EM49;K7EMN2;K7EPF6	P52209	77	87	PGD	6-phosphogluconate dehydrogenase, decarboxylating	yes	no	2	0.035061	64.64	By matching	By matching	By matching	By matching	By matching
AGQSAAGAAPGGGVDTR	________________	PGGGVDTRDAEMPATE	R	A	G	T	R	D	5	1	0	1	0	1	0	5	0	0	0	0	0	0	1	1	1	0	0	1	0	0	17	0	1441.691	P21333;Q5HY54	P21333	8	24	FLNA	Filamin-A	yes	no	2;3	3.0879E-47	185.14	By MS/MS	By MS/MS	By MS/MS	By matching	By matching
AGSDGESIGNCPFSQR	PLIELFVKAGSDGESI	GNCPFSQRLFMILWLK	K	A	G	Q	R	L	1	1	1	1	1	1	1	3	0	1	0	0	0	1	1	3	0	0	0	0	0	0	16	0	1680.7162	Q9Y696	Q9Y696	25	40	CLIC4	Chloride intracellular channel protein 4	yes	yes	2	0.00019075	93.424	By matching	By matching	By matching	By matching	By matching
AGSPTAPVHDESLVGPVDPSSGQQSR	ASNTERSRAGSPTAPV	PSSGQQSRDTEVLLVG	R	A	G	S	R	D	2	1	0	2	0	2	1	3	1	0	1	0	0	0	4	5	1	0	0	3	0	0	26	0	2574.231	A0A087WTK0;A0A087WVC6;Q12913	A0A087WTK0	301	326	PTPRJ	Protein-tyrosine-phosphatase;Receptor-type tyrosine-protein phosphatase eta	yes	no	3	0.00023834	48.773	By matching	By matching	By matching	By MS/MS	By matching
AGSSIFQHNVEGWK	SSDKIIRKAGSSIFQH	QHNVEGWKINSSLVLE	K	A	G	W	K	I	1	0	1	0	0	1	1	2	1	1	0	1	0	1	0	2	0	1	0	1	0	0	14	0	1558.7528	Q92187	Q92187	59	72	ST8SIA4	CMP-N-acetylneuraminate-poly-alpha-2,8-sialyltransferase	yes	yes	3	0.019635	41.227	By matching	By matching	By matching	By matching	By matching
AGSSSLEAVR	________________	SSSLEAVRRKIRSLQE	M	A	G	V	R	R	2	1	0	0	0	0	1	1	0	0	1	0	0	0	0	3	0	0	0	1	0	0	10	0	975.49852	H7BYY1;F5H7S3;B7Z596;H0YK48;H0YN06	H7BYY1	2	11	TPM1		yes	no	2	0.0027341	101.38	By matching	By matching	By matching	By matching	By matching
AGTELVNFLSYFVELGTQPATQ	QLTPLIKKAGTELVNF	LGTQPATQ________	K	A	G	T	Q	-	2	0	1	0	0	2	2	2	0	0	3	0	0	2	1	1	3	0	1	2	0	0	22	0	2384.19	V9GYM3;P02652;V9GYE3	V9GYM3	112	133	APOA2	Apolipoprotein A-II;Proapolipoprotein A-II;Truncated apolipoprotein A-II	yes	no	2;3	8.2135E-32	155.88	By MS/MS	By MS/MS	By matching	By matching	By matching
AGTLDLSLTVQGK	FSVVSNGKAGTLDLSL	LSLTVQGKQHVVSVEE	K	A	G	G	K	Q	1	0	0	1	0	1	0	2	0	0	3	1	0	0	0	1	2	0	0	1	0	0	13	0	1301.7191	P07996	P07996	125	137	THBS1	Thrombospondin-1	no	no	2	6.7965E-09	117.2	By matching	By matching	By MS/MS	By MS/MS	By matching
AGTPYTVTLHGEVR	SMEIPGLRAGTPYTVT	VTLHGEVRGHSTRPLA	R	A	G	V	R	G	1	1	0	0	0	0	1	2	1	0	1	0	0	0	1	0	3	0	1	2	0	0	14	0	1499.7732	P24821;E9PC84	P24821	1318	1331	TNC	Tenascin	yes	no	2;3	3.5784E-15	153.32	By MS/MS	By MS/MS	By matching	By matching	By matching
AGTQIENIDEDFR	WCNSHLRKAGTQIENI	ENIDEDFRDGLKLMLL	K	A	G	F	R	D	1	1	1	2	0	1	2	1	0	2	0	0	0	1	0	0	1	0	0	0	0	0	13	0	1506.6951	O43707;F5GXS2;K7EP19	O43707	67	79	ACTN4	Alpha-actinin-4	yes	no	2	8.0725E-05	113.24	By matching	By matching	By matching	By matching	By matching
AGTQIENIDEDFRDGLK	WCNSHLRKAGTQIENI	EDFRDGLKLMLLLEVI	K	A	G	L	K	L	1	1	1	3	0	1	2	2	0	2	1	1	0	1	0	0	1	0	0	0	0	0	17	1	1919.9225	O43707;F5GXS2;K7EP19	O43707	67	83	ACTN4	Alpha-actinin-4	yes	no	3	4.5557E-30	159.34	By matching	By matching	By MS/MS	By MS/MS	By matching
AGTQIENIEEDFR	WCNSHLRKAGTQIENI	ENIEEDFRDGLKLMLL	K	A	G	F	R	D	1	1	1	1	0	1	3	1	0	2	0	0	0	1	0	0	1	0	0	0	0	0	13	0	1520.7107	P12814;G3V2N5;P35609;Q08043;A0A087WSZ2;G3V5M4;G3V380	P12814	48	60	ACTN1;ACTN2;ACTN3	Alpha-actinin-1;Alpha-actinin-2;Alpha-actinin-3	yes	no	2	8.0353E-15	155.08	By matching	By matching	By MS/MS	By matching	By MS/MS
AGTQIENIEEDFRDGLK	WCNSHLRKAGTQIENI	EDFRDGLKLMLLLEVI	K	A	G	L	K	L	1	1	1	2	0	1	3	2	0	2	1	1	0	1	0	0	1	0	0	0	0	0	17	1	1933.9381	P12814;G3V2N5;G3V5M4;G3V380	P12814	48	64	ACTN1	Alpha-actinin-1	yes	no	3	9.9549E-23	151.8	By MS/MS	By MS/MS	By MS/MS	By MS/MS	By matching
AGVAPLQVK	SFQVDTSKAGVAPLQV	GVAPLQVKVQGPKGLV	K	A	G	V	K	V	2	0	0	0	0	1	0	1	0	0	1	1	0	0	1	0	0	0	0	2	0	0	9	0	881.53345	P21333;Q5HY54;Q60FE5;A0A087WWY3	P21333	1478	1486	FLNA	Filamin-A	yes	no	2	0.0017951	116.25	By matching	By MS/MS	By matching	By MS/MS	By matching
AGVETTKPSK	KADGSPVKAGVETTKP	VETTKPSKQSNNKYAA	K	A	G	S	K	Q	1	0	0	0	0	0	1	1	0	0	0	2	0	0	1	1	2	0	0	1	0	0	10	1	1016.5502	A0A0B4J231;B9A064;A0A075B6K8;P0CG04	A0A0B4J231	160	169	IGLL5;IGLC1	Immunoglobulin lambda-like polypeptide 5;Ig lambda-1 chain C regions	yes	no	2;3	2.6867E-05	158.08	By MS/MS	By MS/MS	By MS/MS	By matching	By matching
AGVETTTPSK	KADSSPVKAGVETTTP	VETTTPSKQSNNKYAA	K	A	G	S	K	Q	1	0	0	0	0	0	1	1	0	0	0	1	0	0	1	1	3	0	0	1	0	0	10	0	989.50294	A0A075B6L0;A0A075B6K9;P0CG05;P0CG06	A0A075B6L0	51	60	IGLC3;IGLC2	Ig lambda-2 chain C regions;Ig lambda-3 chain C regions	yes	no	2;3	0.00012811	130.98	By MS/MS	By MS/MS	By MS/MS	By matching	By matching
AGVKLEVANMQAELVAK	GVIAPGAKAGVKLEVA	MQAELVAKPSVSVEFV	K	A	G	A	K	P	4	0	1	0	0	1	2	1	0	0	2	2	1	0	0	0	0	0	0	3	0	0	17	1	1769.971	P04114	P04114	860	876	APOB	Apolipoprotein B-100;Apolipoprotein B-48	yes	yes	3	0.00011366	89.311	By MS/MS	By MS/MS	By matching	By matching	By matching
AGVLAGHDNR	WDALKADRAGVLAGHD	VLAGHDNRVSCLGVTD	R	A	G	N	R	V	2	1	1	1	0	0	0	2	1	0	1	0	0	0	0	0	0	0	0	1	0	0	10	0	1008.5101	P62879;E7EP32;Q9HAV0;P62873;B3KVK2	P62873	305	314	GNB2;GNB4;GNB1	Guanine nucleotide-binding protein G(I)/G(S)/G(T) subunit beta-2;Guanine nucleotide-binding protein subunit beta-4;Guanine nucleotide-binding protein G(I)/G(S)/G(T) subunit beta-1	no	no	2;3	0.001782	84.817	By matching	By MS/MS	By MS/MS	By MS/MS	By matching
AGVLAHLEEER	GQSKVFFRAGVLAHLE	LAHLEEERDLKITDVI	R	A	G	E	R	D	2	1	0	0	0	0	3	1	1	0	2	0	0	0	0	0	0	0	0	1	0	0	11	0	1222.6306	P35579;P35580	P35579	765	775	MYH9;MYH10	Myosin-9;Myosin-10	yes	no	2;3	0.00027259	94.767	By matching	By matching	By MS/MS	By MS/MS	By matching
AGVLAHLEEERDLK	GQSKVFFRAGVLAHLE	LEEERDLKITDVIIGF	R	A	G	L	K	I	2	1	0	1	0	0	3	1	1	0	3	1	0	0	0	0	0	0	0	1	0	0	14	1	1578.8366	P35579;P35580	P35579	765	778	MYH9;MYH10	Myosin-9;Myosin-10	yes	no	3;4	0.00056743	70.889	By matching	By matching	By MS/MS	By MS/MS	By matching
AGVQVWLGANGK	GSLLVRQKAGVQVWLG	VWLGANGKVAVIVSND	K	A	G	G	K	V	2	0	1	0	0	1	0	3	0	0	1	1	0	0	0	0	0	1	0	2	0	0	12	0	1198.6459	Q9Y6R7;A0A087WXI2	Q9Y6R7	5344	5355	FCGBP	IgGFc-binding protein	yes	no	2	7.5258E-08	139.86	By MS/MS	By MS/MS	By matching	By matching	By matching
AGWNAYIDNLMADGTCQDAAIVGYK	________________	DAAIVGYKDSPSVWAA	M	A	G	Y	K	D	5	0	2	3	1	1	0	3	0	2	1	1	1	0	0	0	1	1	2	1	0	0	25	0	2716.2261	P07737	P07737	2	26	PFN1	Profilin-1	no	no	3	5.4138E-29	138.66	By MS/MS	By MS/MS	By matching	By MS/MS	By matching
AGYLGYTVTWLPSR	EPLTPEVRAGYLGYTV	TVTWLPSRQKTSLLAS	R	A	G	S	R	Q	1	1	0	0	0	0	0	2	0	0	2	0	0	0	1	1	2	1	2	1	0	0	14	0	1582.8144	P20701	P20701	401	414	ITGAL	Integrin alpha-L	yes	yes	2	0.010693	53.3	By matching	By matching	By matching	By MS/MS	By matching
AGYQSTLTR	GSYTCQCRAGYQSTLT	GYQSTLTRTECRDIDE	R	A	G	T	R	T	1	1	0	0	0	1	0	1	0	0	1	0	0	0	0	1	2	0	1	0	0	0	9	0	995.50361	P35555	P35555	517	525	FBN1	Fibrillin-1	yes	yes	2	0.033451	70.552	By matching	By matching	By matching	By matching	By matching
AHDGGIYAISWSPDSTHLLSASGDK	VCALGGSKAHDGGIYA	LLSASGDKTSKIWDVS	K	A	H	D	K	T	3	0	0	3	0	0	0	3	2	2	2	1	0	0	1	5	1	1	1	0	0	0	25	0	2584.2194	O75083	O75083	232	256	WDR1	WD repeat-containing protein 1	yes	yes	3;4	1.3848E-16	110.89	By matching	By matching	By matching	By matching	By matching
AHEPTYFTVDCAEAGQGDVSIGIK	GVAKTGLKAHEPTYFT	GDVSIGIKCAPGVVGP	K	A	H	I	K	C	3	0	0	2	1	1	2	3	1	2	0	1	0	1	1	1	2	0	1	2	0	0	24	0	2564.1853	P21333;Q5HY54;Q60FE5;A0A087WWY3	P21333	786	809	FLNA	Filamin-A	yes	no	3	3.0089E-21	123.12	By matching	By matching	By matching	By matching	By matching
AHFSPSNIILDFPAAGSAAR	EATLNFLKAHFSPSNI	PAAGSAARRDVQNVAA	K	A	H	A	R	R	5	1	1	1	0	0	0	1	1	2	1	0	0	2	2	3	0	0	0	0	0	0	20	0	2041.0381	O00391	O00391	533	552	QSOX1	Sulfhydryl oxidase 1	yes	yes	3	4.7695E-05	70.094	By matching	By matching	By matching	By matching	By matching
AHGGYSVFAGVGER	ELINNVAKAHGGYSVF	VFAGVGERTREGNDLY	K	A	H	E	R	T	2	1	0	0	0	0	1	4	1	0	0	0	0	1	0	1	0	0	1	2	0	0	14	0	1405.6739	P06576;H0YH81;F8W079;F8W0P7;H0YI37	P06576	226	239	ATP5B	ATP synthase subunit beta, mitochondrial;ATP synthase subunit beta	yes	no	2;3	0.00030175	80.96	By matching	By matching	By MS/MS	By MS/MS	By matching
AHGQDLGTAGSCLR	LYVQGNERAHGQDLGT	GTAGSCLRKFSTMPFL	R	A	H	L	R	K	2	1	0	1	1	1	0	3	1	0	2	0	0	0	0	1	1	0	0	0	0	0	14	0	1441.6732	P02462;P29400	P02462	1482	1495	COL4A1;COL4A5	Collagen alpha-1(IV) chain;Arresten;Collagen alpha-5(IV) chain	yes	no	3	0.0015647	64.374	By matching	By matching	By matching	By matching	By matching
AHGVSSYDTVISR	ICSTQLDRAHGVSSYD	SYDTVISRDIQAPDGL	R	A	H	S	R	D	1	1	0	1	0	0	0	1	1	1	0	0	0	0	0	3	1	0	1	2	0	0	13	0	1390.6841	J3KMZ9;H0YMD1;P01130;H0YM92;H0YMQ3	J3KMZ9	544	556	LDLR	Low-density lipoprotein receptor	yes	no	3	2.3792E-05	111.26	By matching	By matching	By matching	By matching	By matching
AHIAQLCEK	QMFTHYDRAHIAQLCE	HIAQLCEKAGLLQRAL	R	A	H	E	K	A	2	0	0	0	1	1	1	0	1	1	1	1	0	0	0	0	0	0	0	0	0	0	9	0	1068.5386	A0A087WVQ6;Q00610;A0A087WX41;P53675	A0A087WVQ6	615	623	CLTC;CLTCL1	Clathrin heavy chain;Clathrin heavy chain 1;Clathrin heavy chain 2	yes	no	3	0.0024343	89.698	By matching	By matching	By matching	By matching	By matching
AHICSHEEDAGVVCAGQR	LCHHRGWKAHICSHEE	GVVCAGQRVANSRDDS	K	A	H	Q	R	V	3	1	0	1	2	1	2	2	2	1	0	0	0	0	0	1	0	0	0	2	0	0	18	0	1994.8687	A1L4H1	A1L4H1	106	123	SSC5D	Soluble scavenger receptor cysteine-rich domain-containing protein SSC5D	yes	yes	3;4	2.6311E-118	271.19	By MS/MS	By MS/MS	By matching	By matching	By matching
AHLDIAGSLEGHLR	ELSNDQEKAHLDIAGS	GSLEGHLRFLKNIILP	K	A	H	L	R	F	2	1	0	1	0	0	1	2	2	1	3	0	0	0	0	1	0	0	0	0	0	0	14	0	1487.7845	P04114	P04114	3657	3670	APOB	Apolipoprotein B-100;Apolipoprotein B-48	yes	yes	2;3;4	6.1607E-173	314.18	By MS/MS	By MS/MS	By MS/MS	By MS/MS	By MS/MS
AHLLSAEFGK	IDWMDEIKAHLLSAEF	LLSAEFGKHLLEVEDL	K	A	H	G	K	H	2	0	0	0	0	0	1	1	1	0	2	1	0	1	0	1	0	0	0	0	0	0	10	0	1071.5713	P11277	P11277	549	558	SPTB	Spectrin beta chain, erythrocytic	yes	yes	2;3	0.0025341	79.986	By matching	By matching	By MS/MS	By MS/MS	By matching
AHLLSLVDVMQR	PWNVVPEKAHLLSLVD	SLVDVMQREGGPSQIG	K	A	H	Q	R	E	1	1	0	1	0	1	0	0	1	0	3	0	1	0	0	1	0	0	0	2	0	0	12	0	1380.7548	P04275	P04275	1752	1763	VWF	von Willebrand factor;von Willebrand antigen 2	yes	yes	2;3;4	2.5107E-36	218.15	By MS/MS	By MS/MS	By matching	By MS/MS	By MS/MS
AHLLSLVDVMQREGGPSQIGDALGFAVR	PWNVVPEKAHLLSLVD	DALGFAVRYLTSEMHG	K	A	H	V	R	Y	3	2	0	2	0	2	1	4	1	1	4	0	1	1	1	2	0	0	0	3	0	0	28	1	2935.5338	P04275	P04275	1752	1779	VWF	von Willebrand factor;von Willebrand antigen 2	yes	yes	4	6.3149E-44	152.88	By matching	By MS/MS	By matching	By matching	By matching
AHLVAVFNEYQR	AVLCSRSRAHLVAVFN	AVFNEYQRMTGRDIEK	R	A	H	Q	R	M	2	1	1	0	0	1	1	0	1	0	1	0	0	1	0	0	0	0	1	2	0	0	12	0	1445.7415	P50995;H0Y6E1	P50995	389	400	ANXA11	Annexin A11	yes	no	3	0.042674	39.179	By matching	By matching	By matching	By matching	By matching
AHQITDESLESTR	SSEEIQQRAHQITDES	DESLESTRRILGLAIE	R	A	H	T	R	R	1	1	0	1	0	1	2	0	1	1	1	0	0	0	0	2	2	0	0	0	0	0	13	0	1485.7059	H3BNE1;H3BR18;H3BM38;H3BPJ0;O00161;H3BNG6;H3BU94	H3BNE1	13	25	SNAP23	Synaptosomal-associated protein;Synaptosomal-associated protein 23	yes	no	3	0.00020225	88.075	By matching	By matching	By MS/MS	By MS/MS	By matching
AHQITDESLESTRR	SSEEIQQRAHQITDES	ESLESTRRILGLAIES	R	A	H	R	R	I	1	2	0	1	0	1	2	0	1	1	1	0	0	0	0	2	2	0	0	0	0	0	14	1	1641.8071	H3BNE1;H3BR18;H3BM38;H3BPJ0;O00161;H3BNG6;H3BU94	H3BNE1	13	26	SNAP23	Synaptosomal-associated protein;Synaptosomal-associated protein 23	yes	no	4	0.091249	15.819	By matching	By matching	By MS/MS	By matching	By matching
AHQTGIHATEELK	________________	IHATEELKEFFAKARA	M	A	H	L	K	E	2	0	0	0	0	1	2	1	2	1	1	1	0	0	0	0	2	0	0	0	0	0	13	0	1433.7263	Q6IBS0;D6RG15	Q6IBS0	2	14	TWF2	Twinfilin-2	yes	no	3	8.5154E-06	81.565	By matching	By matching	By MS/MS	By matching	By matching
AHQVVEDGYEFFAK	HDLDLICRAHQVVEDG	DGYEFFAKRQLVTLFS	R	A	H	A	K	R	2	0	0	1	0	1	2	1	1	0	0	1	0	2	0	0	0	0	1	2	0	0	14	0	1638.7678	P62136;E9PMD7;F8VYE8;F8W0W8;P36873;P62140	P62136	247	260	PPP1CA;PPP1CC;PPP1CB	Serine/threonine-protein phosphatase PP1-alpha catalytic subunit;Serine/threonine-protein phosphatase;Serine/threonine-protein phosphatase PP1-gamma catalytic subunit;Serine/threonine-protein phosphatase PP1-beta catalytic subunit	yes	no	3	0.0017665	63.185	By matching	By matching	By matching	By matching	By matching
AHSCPSVWK	ISKHNDIRAHSCPSVW	HSCPSVWKKTKNS___	R	A	H	W	K	K	1	0	0	0	1	0	0	0	1	0	0	1	0	0	1	2	0	1	0	1	0	0	9	0	1070.4967	P07225;G5E9F8	P07225	663	671	PROS1	Vitamin K-dependent protein S	yes	no	2;3	2.0899E-10	185.6	By MS/MS	By MS/MS	By MS/MS	By matching	By MS/MS
AHSCPSVWKK	ISKHNDIRAHSCPSVW	SCPSVWKKTKNS____	R	A	H	K	K	T	1	0	0	0	1	0	0	0	1	0	0	2	0	0	1	2	0	1	0	1	0	0	10	1	1198.5917	P07225;G5E9F8	P07225	663	672	PROS1	Vitamin K-dependent protein S	yes	no	3	0.00014808	115.78	By MS/MS	By MS/MS	By matching	By matching	By matching
AHSSMVGVNLPQK	DAFGTAHRAHSSMVGV	VGVNLPQKAGGFLMKK	R	A	H	Q	K	A	1	0	1	0	0	1	0	1	1	0	1	1	1	0	1	2	0	0	0	2	0	0	13	0	1366.7027	P00558	P00558	172	184	PGK1	Phosphoglycerate kinase 1	yes	yes	2;3	0.00010168	99.5	By matching	By matching	By MS/MS	By MS/MS	By matching
AHTSFQISLSVSYTGSR	PQTCDEPKAHTSFQIS	SVSYTGSRSASNMAIV	K	A	H	S	R	S	1	1	0	0	0	1	0	1	1	1	1	0	0	1	0	5	2	0	1	1	0	0	17	0	1839.9115	P01023	P01023	1357	1373	A2M	Alpha-2-macroglobulin	yes	yes	2;3	6.3468E-74	227	By MS/MS	By MS/MS	By matching	By matching	By matching
AHVDALR	EEMRDRARAHVDALRT	RAHVDALRTHLAPYSD	R	A	H	L	R	T	2	1	0	1	0	0	0	0	1	0	1	0	0	0	0	0	0	0	0	1	0	0	7	0	780.42424	P02647;F8W696	P02647	178	184	APOA1	Apolipoprotein A-I;Proapolipoprotein A-I;Truncated apolipoprotein A-I	yes	no	2	0.0023115	163.34	By matching	By MS/MS	By MS/MS	By MS/MS	By matching
AHVDALRTHLAPYSDELR	EEMRDRARAHVDALRT	APYSDELRQRLAARLE	R	A	H	L	R	Q	3	2	0	2	0	0	1	0	2	0	3	0	0	0	1	1	1	0	1	1	0	0	18	1	2063.0548	P02647;F8W696	P02647	178	195	APOA1	Apolipoprotein A-I;Proapolipoprotein A-I;Truncated apolipoprotein A-I	yes	no	3;4	5.1506E-06	101.5	By matching	By MS/MS	By matching	By matching	By matching
AHVDALRTHLAPYSDELRQR	EEMRDRARAHVDALRT	YSDELRQRLAARLEAL	R	A	H	Q	R	L	3	3	0	2	0	1	1	0	2	0	3	0	0	0	1	1	1	0	1	1	0	0	20	2	2347.2145	P02647;F8W696	P02647	178	197	APOA1	Apolipoprotein A-I;Proapolipoprotein A-I;Truncated apolipoprotein A-I	yes	no	3;4;5	1.717E-36	168.05	By matching	By MS/MS	By matching	By matching	By matching
AHVIVMAATNR	LMDGLKQRAHVIVMAA	IVMAATNRPNSIDPAL	R	A	H	N	R	P	3	1	1	0	0	0	0	0	1	1	0	0	1	0	0	0	1	0	0	2	0	0	11	0	1181.6339	P55072	P55072	339	349	VCP	Transitional endoplasmic reticulum ATPase	yes	yes	2	0.036023	48.998	By matching	By matching	By matching	By matching	By matching
AHVSFKPTVAQQR	VISKGQQKAHVSFKPT	KPTVAQQRICPNCRET	K	A	H	Q	R	I	2	1	0	0	0	2	0	0	1	0	0	1	0	1	1	1	1	0	0	2	0	0	13	1	1467.7946	P19823;Q5T985;Q5T987	P19823	247	259	ITIH2	Inter-alpha-trypsin inhibitor heavy chain H2	yes	no	2;3;4	5.5021E-54	232.37	By MS/MS	By MS/MS	By MS/MS	By MS/MS	By MS/MS
AHVVPCFDASK	HIPGSPFKAHVVPCFD	VPCFDASKVKCSGPGL	K	A	H	S	K	V	2	0	0	1	1	0	0	0	1	0	0	1	0	1	1	1	0	0	0	2	0	0	11	0	1229.5863	P21333;Q5HY54;Q60FE5;A0A087WWY3	P21333	1152	1162	FLNA	Filamin-A	yes	no	2;3	0.00053666	103.91	By MS/MS	By MS/MS	By MS/MS	By MS/MS	By matching
AHYGGFTVQNEANK	DWKGDKVKAHYGGFTV	TVQNEANKYQISVNKY	K	A	H	N	K	Y	2	0	2	0	0	1	1	2	1	0	0	1	0	1	0	0	1	0	1	1	0	0	14	0	1534.7165	P02675;D6REL8	P02675	354	367	FGB	Fibrinogen beta chain;Fibrinopeptide B;Fibrinogen beta chain	yes	no	2;3;4	5.8485E-173	314.71	By MS/MS	By MS/MS	By MS/MS	By MS/MS	By MS/MS
AHYGGFTVQNEANKYQISVNK	DWKGDKVKAHYGGFTV	KYQISVNKYRGTAGNA	K	A	H	N	K	Y	2	0	3	0	0	2	1	2	1	1	0	2	0	1	0	1	1	0	2	2	0	0	21	1	2367.1608	P02675;D6REL8	P02675	354	374	FGB	Fibrinogen beta chain;Fibrinopeptide B;Fibrinogen beta chain	yes	no	2;3;4	0	398.69	By MS/MS	By MS/MS	By MS/MS	By MS/MS	By matching
AIAANEADAVTLDAGLVYDAYLAPNNLK	ASYLDCIRAIAANEAD	YLAPNNLKPVVAEFYG	R	A	I	L	K	P	8	0	3	3	0	0	1	1	0	1	4	1	0	0	1	0	1	0	2	2	0	0	28	0	2875.4604	P02787;F8WCI6;C9JB55	P02787	70	97	TF	Serotransferrin	yes	no	3	1.3662E-34	135.8	By matching	By matching	By matching	By MS/MS	By matching
AIAANEADAVTLDAGLVYDAYLAPNNLKPVVAEFYGSK	ASYLDCIRAIAANEAD	VAEFYGSKEDPQTFYY	R	A	I	S	K	E	9	0	3	3	0	0	2	2	0	1	4	2	0	1	2	1	1	0	3	4	0	0	38	1	3953.0098	P02787;F8WCI6;C9JB55	P02787	70	107	TF	Serotransferrin	yes	no	3;4;5	2.7325E-83	159.75	By MS/MS	By MS/MS	By matching	By MS/MS	By matching
AIADMLR	ATANLSRRAIADMLRA	RAIADMLRACKEAAYH	R	A	I	L	R	A	2	1	0	1	0	0	0	0	0	1	1	0	1	0	0	0	0	0	0	0	0	0	7	0	788.42146	Q9Y490	Q9Y490	2211	2217	TLN1	Talin-1	yes	yes	2	0.034724	108.24	By matching	By MS/MS	By matching	By MS/MS	By matching
AIADTGANVVVTGGK	NLMDAQVKAIADTGAN	NVVVTGGKVADMALHY	K	A	I	G	K	V	3	0	1	1	0	0	0	3	0	1	0	1	0	0	0	0	2	0	0	3	0	0	15	0	1371.7358	P50990;H7C4C8	P50990	282	296	CCT8	T-complex protein 1 subunit theta	yes	no	2	0.0057219	63.682	By matching	By matching	By matching	By matching	By matching
AIAELGIYPAVDPLDSTSR	DATTVLSRAIAELGIY	DPLDSTSRIMDPNIVG	R	A	I	S	R	I	3	1	0	2	0	0	1	1	0	2	2	0	0	0	2	2	1	0	1	1	0	0	19	0	1987.0262	P06576;H0YH81	P06576	388	406	ATP5B	ATP synthase subunit beta, mitochondrial;ATP synthase subunit beta	yes	no	2;3	1.0272E-18	139.88	By matching	By matching	By MS/MS	By MS/MS	By matching
AIAHYEQSADYYK	TELVDIEKAIAHYEQS	EQSADYYKGEESNSSA	K	A	I	Y	K	G	3	0	0	1	0	1	1	0	1	1	0	1	0	0	0	1	0	0	3	0	0	0	13	0	1557.71	M0R0Y2;P54920;M0R2M1;M0R027;M0R058;A0A087WZQ7;Q9H115	M0R0Y2	102	114	NAPA;NAPB	Alpha-soluble NSF attachment protein;Beta-soluble NSF attachment protein	yes	no	3	0.091304	26.112	By matching	By matching	By matching	By matching	By matching
AIANECQANFISIK	CGKTLLAKAIANECQA	QANFISIKGPELLTMW	K	A	I	I	K	G	3	0	2	0	1	1	1	0	0	3	0	1	0	1	0	1	0	0	0	0	0	0	14	0	1577.7872	P55072	P55072	530	543	VCP	Transitional endoplasmic reticulum ATPase	yes	yes	2	0.0025232	74.789	By matching	By matching	By MS/MS	By matching	By matching
AIASIPTER	KNLIKEIKAIASIPTE	IASIPTERYFFNVSDE	K	A	I	E	R	Y	2	1	0	0	0	0	1	0	0	2	0	0	0	0	1	1	1	0	0	0	0	0	9	0	956.5291	P17301;E7ESP4;E9PB77;E7EMF1	P17301	331	339	ITGA2	Integrin alpha-2	yes	no	2	0.02358	76.679	By matching	By matching	By MS/MS	By matching	By matching
AIAVTVQEMVTK	TTMVRTAKAIAVTVQE	TVQEMVTKSNTSPEEL	K	A	I	T	K	S	2	0	0	0	0	1	1	0	0	1	0	1	1	0	0	0	2	0	0	3	0	0	12	0	1288.7061	Q9Y490	Q9Y490	1863	1874	TLN1	Talin-1	yes	yes	2	8.5929E-05	107.09	By matching	By MS/MS	By MS/MS	By MS/MS	By matching
AIDEDCSQYEPIPGSQK	EDDCEDVRAIDEDCSQ	EPIPGSQKAALGYNIL	R	A	I	Q	K	A	1	0	0	2	1	2	2	1	0	2	0	1	0	0	2	2	0	0	1	0	0	0	17	0	1935.852	P07357	P07357	135	151	C8A	Complement component C8 alpha chain	yes	yes	2	1.8294E-47	189.81	By matching	By matching	By matching	By matching	By matching
AIDGINQR	SYKEAVLRAIDGINQR	AIDGINQRSSDANLYR	R	A	I	Q	R	S	1	1	1	1	0	1	0	1	0	2	0	0	0	0	0	0	0	0	0	0	0	0	8	0	885.46683	J3KNB4;P49913	J3KNB4	45	52	CAMP	Cathelicidin antimicrobial peptide;Antibacterial protein FALL-39;Antibacterial protein LL-37	yes	no	2	0.0053656	123.69	By MS/MS	By MS/MS	By matching	By matching	By matching
AIDTIYQTTDFSGIR	AQISSHVKAIDTIYQT	TTDFSGIRNISFMVKR	K	A	I	I	R	N	1	1	0	2	0	1	0	1	0	3	0	0	0	1	0	1	3	0	1	0	0	0	15	0	1699.8417	O14672	O14672	252	266	ADAM10	Disintegrin and metalloproteinase domain-containing protein 10	yes	yes	2;3	4.7137E-06	108.58	By matching	By matching	By matching	By MS/MS	By matching
AIEDYINEFSVR	LKKQNLERAIEDYINE	YINEFSVRKCHTCQNG	R	A	I	V	R	K	1	1	1	1	0	0	2	0	0	2	0	0	0	1	0	1	0	0	1	1	0	0	12	0	1454.7042	P02748	P02748	497	508	C9	Complement component C9;Complement component C9a;Complement component C9b	no	no	2;3	2.3872E-21	187.85	By MS/MS	By MS/MS	By MS/MS	By MS/MS	By MS/MS
AIEMLGGELGSK	VNEVISNRAIEMLGGE	LGGELGSKIPVHPNDH	R	A	I	S	K	I	1	0	0	0	0	0	2	3	0	1	2	1	1	0	0	1	0	0	0	0	0	0	12	0	1203.6169	P07954	P07954	161	172	FH	Fumarate hydratase, mitochondrial	yes	yes	2	0.037514	53.448	By matching	By matching	By MS/MS	By matching	By matching
AIFLADGNVFTTGFSR	HEGARPMRAIFLADGN	VFTTGFSRMSERQLAL	R	A	I	S	R	M	2	1	1	1	0	0	0	2	0	1	1	0	0	3	0	1	2	0	0	1	0	0	16	0	1714.8679	Q9ULV4;B4E3S0	Q9ULV4	224	239	CORO1C	Coronin-1C;Coronin	yes	no	3	0.077136	25.365	By matching	By matching	By matching	By MS/MS	By matching
AIGEMDNQVSQLTSELK	CECSQLRKAIGEMDNQ	SQLTSELKFIKNAVAG	K	A	I	L	K	F	1	0	1	1	0	2	2	1	0	1	2	1	1	0	0	2	1	0	0	1	0	0	17	0	1861.9091	Q9BWP8	Q9BWP8	121	137	COLEC11	Collectin-11	yes	yes	2;3	1.7633E-86	243.1	By MS/MS	By MS/MS	By matching	By matching	By MS/MS
AIGGGLSSVGGGSSTIK	GFSSSSGRAIGGGLSS	GGGSSTIKYTTTSSSS	R	A	I	I	K	Y	1	0	0	0	0	0	0	6	0	2	1	1	0	0	0	4	1	0	0	1	0	0	17	0	1446.7678	CON__P02538;P48668	P48668	534	550	KRT6C	Keratin, type II cytoskeletal 6C	no	no	2	6.3226E-11	128.82	By matching	By MS/MS	By MS/MS	By MS/MS	By MS/MS
AIGPSQTHTIR	VRRRRFERAIGPSQTH	PSQTHTIRIQYSPARL	R	A	I	I	R	I	1	1	0	0	0	1	0	1	1	2	0	0	0	0	1	1	2	0	0	0	0	0	11	0	1179.636	A0A0U1RR20;Q92954	A0A0U1RR20	1264	1274	PRG4	Proteoglycan 4;Proteoglycan 4 C-terminal part	yes	no	2;3	8.0731E-10	168.3	By MS/MS	By MS/MS	By matching	By matching	By matching
AIGSASEGAQSSLQEVYHK	TFVQCDARAIGSASEG	SLQEVYHKSMTLKEAI	R	A	I	H	K	S	3	0	0	0	0	2	2	2	1	1	1	1	0	0	0	4	0	0	1	1	0	0	19	0	1960.949	P28066	P28066	169	187	PSMA5	Proteasome subunit alpha type-5	yes	yes	3	1.9459E-13	119.8	By matching	By matching	By MS/MS	By MS/MS	By matching
AIGYATAADCGR	LLTFGLAKAIGYATAA	ATAADCGRTVLSPVEP	K	A	I	G	R	T	4	1	0	1	1	0	0	2	0	1	0	0	0	0	0	0	1	0	1	0	0	0	12	0	1224.5557	Q9Y6R7;A0A087WXI2	Q9Y6R7	423	434	FCGBP	IgGFc-binding protein	yes	no	2	5.0098E-08	141.71	By MS/MS	By MS/MS	By matching	By matching	By matching
AIGYLNTGYQR	LTPEIKSKAIGYLNTG	YLNTGYQRQLNYKHYD	K	A	I	Q	R	Q	1	1	1	0	0	1	0	2	0	1	1	0	0	0	0	0	1	0	2	0	0	0	11	0	1254.6357	P01023	P01023	1004	1014	A2M	Alpha-2-macroglobulin	yes	yes	2;3	1.7549E-22	199.11	By MS/MS	By MS/MS	By matching	By MS/MS	By matching
AIGYLNTGYQRQLNYKHYDGSYSTFGER	LTPEIKSKAIGYLNTG	SYSTFGERYGRNQGNT	K	A	I	E	R	Y	1	2	2	1	0	2	1	4	1	1	2	1	0	1	0	2	2	0	5	0	0	0	28	2	3300.5588	P01023	P01023	1004	1031	A2M	Alpha-2-macroglobulin	yes	yes	4	5.4863E-18	103.85	By matching	By matching	By matching	By matching	By matching
AIHCPRPHDFENGEYWPR	TVRKAECRAIHCPRPH	ENGEYWPRSPYYNVSD	R	A	I	P	R	S	1	2	1	1	1	0	2	1	2	1	0	0	0	1	3	0	0	1	1	0	0	0	18	1	2280.0283	B4E1Z4;P00751;A0A0G2JH38;C9JRT3	B4E1Z4	602	619	CFB	Complement factor B;Complement factor B Ba fragment;Complement factor B Bb fragment	yes	no	3;4	1.2167E-08	111.78	By matching	By matching	By matching	By matching	By MS/MS
AIHLDLEEYR	EEEINTYKAIHLDLEE	HLDLEEYRNSSRVEKF	K	A	I	Y	R	N	1	1	0	1	0	0	2	0	1	1	2	0	0	0	0	0	0	0	1	0	0	0	10	0	1257.6354	Q96KN2;J3KRP0	Q96KN2	312	321	CNDP1	Beta-Ala-His dipeptidase	no	no	2;3	2.7696E-06	151.83	By matching	By matching	By matching	By matching	By MS/MS
AIHYALNCCGLAGGVEQFISDICPK	EPQRETLKAIHYALNC	FISDICPKKDVLETFT	K	A	I	P	K	K	3	0	1	1	3	1	1	3	1	3	2	1	0	1	1	1	0	0	1	1	0	0	25	0	2792.3084	A6NNI4;G8JLH6;P21926	A6NNI4	76	100	CD9	Tetraspanin;CD9 antigen	yes	no	3	5.9503E-48	169.9	By matching	By MS/MS	By matching	By MS/MS	By matching
AIIDGVESVSR	TEENLDFKAIIDGVES	DGVESVSRFGKQAALD	K	A	I	S	R	F	1	1	0	1	0	0	1	1	0	2	0	0	0	0	0	2	0	0	0	2	0	0	11	0	1144.6088	P23471	P23471	195	205	PTPRZ1	Receptor-type tyrosine-protein phosphatase zeta	yes	yes	2	0.00022597	113.69	By matching	By matching	By matching	By matching	By matching
AILQSGSFNAPWAVTSLYEAR	GSHSLFTRAILQSGSF	VTSLYEARNRTLNLAK	R	A	I	A	R	N	4	1	1	0	0	1	1	1	0	1	2	0	0	1	1	3	1	1	1	1	0	0	21	0	2280.1539	P06276;F8WF14;F8WEX7	P06276	248	268	BCHE	Cholinesterase;Carboxylic ester hydrolase	yes	no	2;3	5.8487E-64	195.18	By MS/MS	By MS/MS	By matching	By matching	By matching
AILVDLEPGTMDSVR	TGGKYVPRAILVDLEP	PGTMDSVRSGPFGQIF	R	A	I	V	R	S	1	1	0	2	0	0	1	1	0	1	2	0	1	0	1	1	1	0	0	2	0	0	15	0	1614.8287	Q5JP53;P07437	Q5JP53	45	59	TUBB	Tubulin beta chain	no	no	2	0.001971	76.156	By matching	By matching	By MS/MS	By matching	By matching
AIMEKLEMSK	ALSPSVFKAIMEKLEM	MEKLEMSKFQPTLLTL	K	A	I	S	K	F	1	0	0	0	0	0	2	0	0	1	1	2	2	0	0	1	0	0	0	0	0	0	10	1	1178.6039	P05155;H9KV48;E9PGN7	P05155	381	390	SERPING1	Plasma protease C1 inhibitor	yes	no	3	0.050633	49.466	By matching	By matching	By matching	By matching	By MS/MS
AIMTYVSSFYHAFSGAQK	GTARPDEKAIMTYVSS	HAFSGAQKAETAANRI	K	A	I	Q	K	A	3	0	0	0	0	1	0	1	1	1	0	1	1	2	0	3	1	0	2	1	0	0	18	0	2006.956	P12814;H9KV75;G3V2N5;G3V2W4;O43707	P12814	237	254	ACTN1;ACTN4	Alpha-actinin-1;Alpha-actinin-4	no	no	2;3	2.2891E-05	90.385	By MS/MS	By MS/MS	By MS/MS	By MS/MS	By matching
AINQGGLTSVAVR	YQVEYAFKAINQGGLT	GLTSVAVRGKDCAVIV	K	A	I	V	R	G	2	1	1	0	0	1	0	2	0	1	1	0	0	0	0	1	1	0	0	2	0	0	13	0	1284.715	G3V5Z7;P60900;G3V3U4;G3V3I1;G3V295	G3V5Z7	31	43	PSMA6	Proteasome subunit alpha type;Proteasome subunit alpha type-6	yes	no	2	0.0028463	75.102	By matching	By matching	By MS/MS	By MS/MS	By matching
AIPDLTAPVAAVQAAVSNLVR	EEGEVDGKAIPDLTAP	AAVSNLVRVGKETVQT	K	A	I	V	R	V	6	1	1	1	0	1	0	0	0	1	2	0	0	0	2	1	1	0	0	4	0	0	21	0	2075.1739	P18206;A0A096LPE1	P18206	36	56	VCL	Vinculin	yes	no	2;3	3.971E-17	131.09	By MS/MS	By MS/MS	By matching	By MS/MS	By MS/MS
AIQLTYNPDESSK	SEVKQLIKAIQLTYNP	YNPDESSKPNMIDAAT	K	A	I	S	K	P	1	0	1	1	0	1	1	0	0	1	1	1	0	0	1	2	1	0	1	0	0	0	13	0	1464.7096	P02679;C9JEU5;C9JC84	P02679	89	101	FGG	Fibrinogen gamma chain	yes	no	2;3	1.0003E-28	194.24	By MS/MS	By MS/MS	By MS/MS	By matching	By matching
AIQLTYNPDESSKPNMIDAATLK	SEVKQLIKAIQLTYNP	MIDAATLKSRKMLEEI	K	A	I	L	K	S	3	0	2	2	0	1	1	0	0	2	2	2	1	0	2	2	2	0	1	0	0	0	23	1	2519.2578	P02679;C9JEU5;C9JC84	P02679	89	111	FGG	Fibrinogen gamma chain	yes	no	2;3;4	3.9709E-217	303.76	By MS/MS	By MS/MS	By MS/MS	By MS/MS	By MS/MS
AISDAQITASSYFTNMFATWSPSK	MPLGMESKAISDAQIT	FATWSPSKARLHLQGR	K	A	I	S	K	A	4	0	1	1	0	1	0	0	0	2	0	1	1	2	1	5	3	1	1	0	0	0	24	0	2623.2265	P00451	P00451	2203	2226	F8	Coagulation factor VIII;Factor VIIIa heavy chain, 200 kDa isoform;Factor VIIIa heavy chain, 92 kDa isoform;Factor VIII B chain;Factor VIIIa light chain	yes	yes	3	0.0005435	43.241	By matching	By MS/MS	By matching	By matching	By matching
AISGGSIQIENGYFVHYFAPEGLTTMPK	IIRYDVDRAISGGSIQ	EGLTTMPKNVVFVIDK	R	A	I	P	K	N	2	0	1	0	0	1	2	4	1	3	1	1	1	2	2	2	2	0	2	1	0	0	28	0	3026.4848	Q14624;H7C0L5;B7ZKJ8	B7ZKJ8	246	273	ITIH4	Inter-alpha-trypsin inhibitor heavy chain H4;70 kDa inter-alpha-trypsin inhibitor heavy chain H4;35 kDa inter-alpha-trypsin inhibitor heavy chain H4	no	no	3	5.1869E-44	154.88	By MS/MS	By MS/MS	By matching	By MS/MS	By MS/MS
AISGLTIDGHAVGAK	ALVVAQTKAISGLTID	DGHAVGAKLTWEAVPG	K	A	I	A	K	L	3	0	0	1	0	0	0	3	1	2	1	1	0	0	0	1	1	0	0	1	0	0	15	0	1408.7674	Q9Y6R7;A0A087WXI2	Q9Y6R7	366	380	FCGBP	IgGFc-binding protein	yes	no	2;3	6.8554E-37	185.95	By MS/MS	By MS/MS	By matching	By matching	By matching
AISNNEADAVTLDGGLVYEAGLKPNNLKPVVAEFHGTK	TSHMDCIKAISNNEAD	VAEFHGTKDNPQTHYY	K	A	I	T	K	D	5	0	4	2	0	0	3	4	1	1	4	3	0	1	2	1	2	0	1	4	0	0	38	2	3951.0378	CON__Q29443;CON__Q0IIK2	CON__Q29443	50	87			yes	no	5	0.02055	26.389	By matching	By matching	By MS/MS	By matching	By matching
AITAATLK	AIQGDKVKAITAATLK	AITAATLKFTEGKGYQ	K	A	I	L	K	F	3	0	0	0	0	0	0	0	0	1	1	1	0	0	0	0	2	0	0	0	0	0	8	0	787.48035	P11277	P11277	586	593	SPTB	Spectrin beta chain, erythrocytic	yes	yes	2	0.020658	99.442	By matching	By matching	By MS/MS	By MS/MS	By matching
AITPPHPASQANIIFDITEGNLR	PEEIIFLRAITPPHPA	DITEGNLRDSFDIIKR	R	A	I	L	R	D	3	1	2	1	0	1	1	1	1	4	1	0	0	1	3	1	2	0	0	0	0	0	23	0	2474.2918	P23142	P23142	620	642	FBLN1	Fibulin-1	yes	yes	3	1.4695E-16	118.21	By MS/MS	By matching	By matching	By matching	By matching
AITVFSPDGHLFQVEYAQEAVK	________________	EYAQEAVKKGSTAVGV	R	A	I	V	K	K	3	0	0	1	0	2	2	1	1	1	1	1	0	2	1	1	1	0	1	3	0	0	22	0	2448.2325	O14818;Q8TAA3;F5GY34	O14818	6	27	PSMA7;PSMA8	Proteasome subunit alpha type-7;Proteasome subunit alpha type-7-like	yes	no	3	4.3472E-11	77.575	By matching	By matching	By matching	By MS/MS	By matching
AIVAGDQNVEYK	PKCKGCFKAIVAGDQN	GDQNVEYKGTVWHKDC	K	A	I	Y	K	G	2	0	1	1	0	1	1	1	0	1	0	1	0	0	0	0	0	0	1	2	0	0	12	0	1305.6565	A0A0D9SG53;A0A0D9SGB2;Q5JXI0;A0A0D9SFI6;A0A0D9SFB0;Q5JXH9;A0A0D9SFZ9;Q5JXH8;Q5JXH7;Q5JXI3;Q5JXI2;Q5JXI8;Q13642	A0A0D9SG53	107	118	FHL1	Four and a half LIM domains protein 1	yes	no	2	0.00019603	110.08	By matching	By matching	By matching	By matching	By matching
AIVDVHFDPTTAFR	LGPGKSVRAIVDVHFD	FDPTTAFRAPDVARAL	R	A	I	F	R	A	2	1	0	2	0	0	0	0	1	1	0	0	0	2	1	0	2	0	0	2	0	0	14	0	1587.8045	A0A087X208;O00468	A0A087X208	1064	1077	AGRN	Agrin;Agrin N-terminal 110 kDa subunit;Agrin C-terminal 110 kDa subunit;Agrin C-terminal 90 kDa fragment;Agrin C-terminal 22 kDa fragment	yes	no	3	0.052728	32.285	By matching	By matching	By matching	By matching	By matching
AIVVDPVHGFMYWTDWGTPAK	RENGSKPRAIVVDPVH	TDWGTPAKIKKGGLNG	R	A	I	A	K	I	2	0	0	2	0	0	0	2	1	1	0	1	1	1	2	0	2	2	1	3	0	0	21	0	2389.1565	J3KMZ9;H0YMD1;P01130;H0YMQ3	J3KMZ9	606	626	LDLR	Low-density lipoprotein receptor	yes	no	3	0.025027	31.314	By matching	By matching	By matching	By matching	By matching
AIWNVINWENVTER	NVRPDYLKAIWNVINW	NWENVTERYMACKK__	K	A	I	E	R	Y	1	1	3	0	0	0	2	0	0	2	0	0	0	0	0	0	1	2	0	2	0	0	14	0	1742.874	A0A0C4DFU2;P04179;A0A0C4DFU1;A0A0C4DG56	A0A0C4DFU2	203	216	SOD2	Superoxide dismutase;Superoxide dismutase [Mn], mitochondrial	yes	no	2;3	2.3567E-79	248.36	By matching	By matching	By MS/MS	By MS/MS	By matching
AKDLHLSDVFLK	KVLNFTTKAKDLHLSD	HLSDVFLKALNHLPLE	K	A	K	L	K	A	1	0	0	2	0	0	0	0	1	0	3	2	0	1	0	1	0	0	0	1	0	0	12	1	1384.7715	P13671	P13671	329	340	C6	Complement component C6	yes	yes	3;4	0.00015353	107.99	By matching	By matching	By matching	By matching	By matching
AKDQLTCNK	VVTMYHAKAKDQLTCN	KDQLTCNKFDLKVTIK	K	A	K	N	K	F	1	0	1	1	1	1	0	0	0	0	1	2	0	0	0	0	1	0	0	0	0	0	9	1	1076.5284	P01024;M0QYC8	P01024	1352	1360	C3	Complement C3;Complement C3 beta chain;C3-beta-c;Complement C3 alpha chain;C3a anaphylatoxin;Acylation stimulating protein;Complement C3b alpha chain;Complement C3c alpha chain fragment 1;Complement C3dg fragment;Complement C3g fragment;Complement C3d fragment;Complement C3f fragment;Complement C3c alpha chain fragment 2	yes	no	2;3	1.4219E-29	230.66	By matching	By matching	By matching	By matching	By matching
AKDQLTCNKFDLK	VVTMYHAKAKDQLTCN	TCNKFDLKVTIKPAPE	K	A	K	L	K	V	1	0	1	2	1	1	0	0	0	0	2	3	0	1	0	0	1	0	0	0	0	0	13	2	1579.8028	P01024;M0QYC8	P01024	1352	1364	C3	Complement C3;Complement C3 beta chain;C3-beta-c;Complement C3 alpha chain;C3a anaphylatoxin;Acylation stimulating protein;Complement C3b alpha chain;Complement C3c alpha chain fragment 1;Complement C3dg fragment;Complement C3g fragment;Complement C3d fragment;Complement C3f fragment;Complement C3c alpha chain fragment 2	yes	no	2;3;4	3.2694E-64	236.05	By matching	By matching	By matching	By matching	By MS/MS
AKFEELNMDLFR	DFSETLTRAKFEELNM	ELNMDLFRSTMKPVQK	R	A	K	F	R	S	1	1	1	1	0	0	2	0	0	0	2	1	1	2	0	0	0	0	0	0	0	0	12	1	1511.7442	P11021	P11021	325	336	HSPA5	78 kDa glucose-regulated protein	yes	yes	3	0.086548	42.031	By matching	By matching	By matching	By matching	By matching
AKIDQNVEELK	RPHADELKAKIDQNVE	DQNVEELKGRLTPYAD	K	A	K	L	K	G	1	0	1	1	0	1	2	0	0	1	1	2	0	0	0	0	0	0	0	1	0	0	11	1	1285.6878	P06727	P06727	188	198	APOA4	Apolipoprotein A-IV	yes	yes	2;3	5.4385E-42	204.85	By MS/MS	By MS/MS	By matching	By MS/MS	By matching
AKIDQNVEELKGR	RPHADELKAKIDQNVE	NVEELKGRLTPYADEF	K	A	K	G	R	L	1	1	1	1	0	1	2	1	0	1	1	2	0	0	0	0	0	0	0	1	0	0	13	2	1498.8104	P06727	P06727	188	200	APOA4	Apolipoprotein A-IV	yes	yes	3;4	1.5926E-34	197.19	By matching	By matching	By matching	By matching	By MS/MS
AKLEAAVAEAEQQGEAALSDAR	IENAKCQRAKLEAAVA	EAALSDARCKLAELEG	R	A	K	A	R	C	8	1	0	1	0	2	4	1	0	0	2	1	0	0	0	1	0	0	0	1	0	0	22	1	2227.1081	P78386;F5GYI5	P78386	361	382	KRT85	Keratin, type II cuticular Hb5	no	no	3	5.368E-05	67.827	By matching	By matching	By matching	By matching	By matching
AKLEEQAQQIR	KEQVAEVRAKLEEQAQ	EEQAQQIRLQAEAFQA	R	A	K	I	R	L	2	1	0	0	0	3	2	0	0	1	1	1	0	0	0	0	0	0	0	0	0	0	11	1	1312.7099	P02649	P02649	259	269	APOE	Apolipoprotein E	yes	yes	2;3	7.7809E-131	310.59	By MS/MS	By MS/MS	By MS/MS	By MS/MS	By MS/MS
AKLEEQAQQIRLQAEAFQAR	KEQVAEVRAKLEEQAQ	QAEAFQARLKSWFEPL	R	A	K	A	R	L	5	2	0	0	0	5	3	0	0	1	2	1	0	1	0	0	0	0	0	0	0	0	20	2	2327.2346	P02649	P02649	259	278	APOE	Apolipoprotein E	yes	yes	3;4	2.668E-76	215.98	By matching	By MS/MS	By matching	By matching	By matching
AKLIALTLLGMGLALFR	________________	GMGLALFRNHQSSYQT	M	A	K	F	R	N	3	1	0	0	0	0	0	2	0	1	6	1	1	1	0	0	1	0	0	0	0	0	17	1	1800.1059	P27169;F8WF42	P27169	2	18	PON1	Serum paraoxonase/arylesterase 1	yes	no	3	0.001374	62.469	By matching	By matching	By matching	By matching	By matching
AKLPDATPK	KKLAERLKAKLPDATP	KLPDATPKELAKLVNK	K	A	K	P	K	E	2	0	0	1	0	0	0	0	0	0	1	2	0	0	2	0	1	0	0	0	0	0	9	1	939.53893	P02774	P02774	428	436	GC	Vitamin D-binding protein	yes	yes	3	0.016758	75.387	By MS/MS	By matching	By matching	By matching	By matching
AKPALEDLR	HLSTLSEKAKPALEDL	KPALEDLRQGLLPVLE	K	A	K	L	R	Q	2	1	0	1	0	0	1	0	0	0	2	1	0	0	1	0	0	0	0	0	0	0	9	1	1011.5713	P02647;F8W696	P02647	231	239	APOA1	Apolipoprotein A-I;Proapolipoprotein A-I;Truncated apolipoprotein A-I	yes	no	2;3	0.00030459	145.46	By MS/MS	By MS/MS	By MS/MS	By MS/MS	By MS/MS
AKPALEDLRQGLLPVLESFK	HLSTLSEKAKPALEDL	LPVLESFKVSFLSALE	K	A	K	F	K	V	2	1	0	1	0	1	2	1	0	0	5	2	0	1	2	1	0	0	0	1	0	0	20	2	2223.2627	P02647;F8W696	P02647	231	250	APOA1	Apolipoprotein A-I;Proapolipoprotein A-I;Truncated apolipoprotein A-I	yes	no	2;3;4	8.1467E-76	219.25	By MS/MS	By MS/MS	By matching	By MS/MS	By matching
AKPYEGSILEADCDILIPAASEK	GSILGFPKAKPYEGSI	LIPAASEKQLTKSNAP	K	A	K	E	K	Q	4	0	0	2	1	0	3	1	0	3	2	2	0	0	2	2	0	0	1	0	0	0	23	1	2489.236	P00367	P00367	364	386	GLUD1	Glutamate dehydrogenase 1, mitochondrial	yes	yes	3	0.0063633	40.533	By matching	By matching	By matching	By matching	By matching
AKQTLENERGELANEVK	RVKANLEKAKQTLENE	GELANEVKVLLQGKGD	K	A	K	V	K	V	2	1	2	0	0	1	4	1	0	0	2	2	0	0	0	0	1	0	0	1	0	0	17	2	1927.9963	P35579	P35579	1218	1234	MYH9	Myosin-9	yes	yes	4	0.080177	23.991	By matching	By matching	By matching	By matching	By matching
AKVHELIER	AEKINAFRAKVHELIE	KVHELIERYEVDQQIQ	R	A	K	E	R	Y	1	1	0	0	0	0	2	0	1	1	1	1	0	0	0	0	0	0	0	1	0	0	9	1	1093.6244	P04114	P04114	2339	2347	APOB	Apolipoprotein B-100;Apolipoprotein B-48	yes	yes	3	0.0028967	102.52	By MS/MS	By MS/MS	By matching	By matching	By matching
AKVQPYLDDFQK	SKDLEEVKAKVQPYLD	PYLDDFQKKWQEEMEL	K	A	K	Q	K	K	1	0	0	2	0	2	0	0	0	0	1	2	0	1	1	0	0	0	1	1	0	0	12	1	1450.7456	P02647;F8W696	P02647	119	130	APOA1	Apolipoprotein A-I;Proapolipoprotein A-I;Truncated apolipoprotein A-I	yes	no	2;3	7.7391E-45	223.21	By MS/MS	By MS/MS	By matching	By MS/MS	By matching
AKVQPYLDDFQKK	SKDLEEVKAKVQPYLD	YLDDFQKKWQEEMELY	K	A	K	K	K	W	1	0	0	2	0	2	0	0	0	0	1	3	0	1	1	0	0	0	1	1	0	0	13	2	1578.8406	P02647;F8W696	P02647	119	131	APOA1	Apolipoprotein A-I;Proapolipoprotein A-I;Truncated apolipoprotein A-I	yes	no	3	5.3603E-05	116.81	By MS/MS	By matching	By matching	By matching	By matching
AKWDTANNPLYK	KFEEERARAKWDTANN	TANNPLYKEATSTFTN	R	A	K	Y	K	E	2	0	2	1	0	0	0	0	0	0	1	2	0	0	1	0	1	1	1	0	0	0	12	1	1419.7147	P05106	P05106	763	774	ITGB3	Integrin beta-3	yes	yes	3	0.0009994	88.803	By matching	By matching	By matching	By MS/MS	By matching
AKWEMPFDPQDTHQSR	LVNYIFFKAKWEMPFD	PQDTHQSRFYLSKKKW	K	A	K	S	R	F	1	1	0	2	0	2	1	0	1	0	0	1	1	1	2	1	1	1	0	0	0	0	16	1	1971.8897	P01011;G3V595	P01011	215	230	SERPINA3	Alpha-1-antichymotrypsin;Alpha-1-antichymotrypsin His-Pro-less	yes	no	2;3;4	7.4254E-14	134.08	By matching	By matching	By matching	By matching	By MS/MS
ALAAGGVGSIVR	MLLQWHEKALAAGGVG	GGVGSIVRVLTARKTV	K	A	L	V	R	V	3	1	0	0	0	0	0	3	0	1	1	0	0	0	0	1	0	0	0	2	0	0	12	0	1069.6244	O15511	O15511	132	143	ARPC5	Actin-related protein 2/3 complex subunit 5	yes	yes	2	6.4509E-05	117.09	By matching	By matching	By MS/MS	By MS/MS	By matching
ALAAVLEELR	QRPEEAGRALAAVLEE	AAVLEELRQTRADLHA	R	A	L	L	R	Q	3	1	0	0	0	0	2	0	0	0	3	0	0	0	0	0	0	0	0	1	0	0	10	0	1083.6288	P26022	P26022	148	157	PTX3	Pentraxin-related protein PTX3	yes	yes	2	0.016633	74.841	By matching	By matching	By matching	By matching	By matching
ALADGVQK	EDNIRRLRALADGVQK	ALADGVQKVHKGTTIA	R	A	L	Q	K	V	2	0	0	1	0	1	0	1	0	0	1	1	0	0	0	0	0	0	0	1	0	0	8	0	800.43922	O14791	O14791	160	167	APOL1	Apolipoprotein L1	yes	yes	2	0.0099176	113.5	By MS/MS	By MS/MS	By matching	By matching	By matching
ALAGCDFLTISPK	FRNTGEIKALAGCDFL	DFLTISPKLLGELLQD	K	A	L	P	K	L	2	0	0	1	1	0	0	1	0	1	2	1	0	1	1	1	1	0	0	0	0	0	13	0	1391.7119	F2Z393;P37837	F2Z393	246	258	TALDO1	Transaldolase	yes	no	2	0.046474	50.088	By matching	By matching	By matching	By matching	By matching
ALALAGNPLR	GPALSSLRALALAGNP	ALAGNPLRALQPRAFA	R	A	L	L	R	A	3	1	1	0	0	0	0	1	0	0	3	0	0	0	1	0	0	0	0	0	0	0	10	0	994.59236	Q8WUT4	Q8WUT4	150	159	LRRN4	Leucine-rich repeat neuronal protein 4	yes	yes	2	0.0026727	95.502	By matching	By matching	By matching	By matching	By matching
ALALPPLGLAPLLNLWAK	LSQGSKMKALALPPLG	PLLNLWAKPQGRLFLG	K	A	L	A	K	P	4	0	1	0	0	0	0	1	0	0	7	1	0	0	3	0	0	1	0	0	0	0	18	0	1870.1444	I3L145;P04278;I3L2X4	I3L145	267	284	SHBG	Sex hormone-binding globulin	yes	no	2;3	0.004486	48.216	By matching	By matching	By matching	By matching	By matching
ALANSLACQGK	AQEEYVKRALANSLAC	NSLACQGKYTPSGQAG	R	A	L	G	K	Y	3	0	1	0	1	1	0	1	0	0	2	1	0	0	0	1	0	0	0	0	0	0	11	0	1131.5706	P04075;J3KPS3;H3BR68	P04075	332	342	ALDOA	Fructose-bisphosphate aldolase A;Fructose-bisphosphate aldolase	yes	no	2	0.00048442	96.957	By matching	By matching	By matching	By matching	By matching
ALAPEYAK	APWCGHCKALAPEYAK	ALAPEYAKAAGKLKAE	K	A	L	A	K	A	3	0	0	0	0	0	1	0	0	0	1	1	0	0	1	0	0	0	1	0	0	0	8	0	861.45962	P07237;H7BZ94;I3NI03;I3L0S0;I3L3U6;I3L514	P07237	58	65	P4HB	Protein disulfide-isomerase	yes	no	2	0.014163	106.36	By matching	By matching	By MS/MS	By matching	By matching
ALASIDSK	KDTEAMKRALASIDSK	ALASIDSKLNQAKGWL	R	A	L	S	K	L	2	0	0	1	0	0	0	0	0	1	1	1	0	0	0	2	0	0	0	0	0	0	8	0	803.43888	P18206	P18206	269	276	VCL	Vinculin	yes	yes	2	0.05895	78.516	By matching	By matching	By MS/MS	By matching	By matching
ALASQLQDSLK	EGESPQARALASQLQD	SQLQDSLKDLKARMQE	R	A	L	L	K	D	2	0	0	1	0	2	0	0	0	0	3	1	0	0	0	2	0	0	0	0	0	0	11	0	1172.6401	P18206;Q5JQ13	P18206	571	581	VCL	Vinculin	yes	no	2	3.6103E-09	162.21	By MS/MS	By matching	By MS/MS	By MS/MS	By matching
ALASYVAACQAAGVVIEDWR	GDRDILCKALASYVAA	GVVIEDWRAQVGCEIT	K	A	L	W	R	A	6	1	0	1	1	1	1	1	0	1	1	0	0	0	0	1	0	1	1	3	0	0	20	0	2149.0626	Q9Y6R7;A0A087WXI2;A0A087WUZ2	Q9Y6R7	1922	1941	FCGBP	IgGFc-binding protein	yes	no	2;3	2.7785E-76	213.03	By matching	By matching	By matching	By matching	By matching
ALAVNPR	GGLIQTARALAVNPRD	RALAVNPRDPPSWSVL	R	A	L	P	R	D	2	1	1	0	0	0	0	0	0	0	1	0	0	0	1	0	0	0	0	1	0	0	7	0	739.43407	Q9Y490	Q9Y490	1619	1625	TLN1	Talin-1	yes	yes	2	0.016063	118.06	By matching	By matching	By matching	By matching	By matching
ALCDRDVTVTAIGIGDMFHEK	RDDDLNLRALCDRDVT	IGDMFHEKHESENLYS	R	A	L	E	K	H	2	1	0	3	1	0	1	2	1	2	1	1	1	1	0	0	2	0	0	2	0	0	21	1	2347.1301	P12110	P12110	746	766	COL6A2	Collagen alpha-2(VI) chain	yes	yes	4	0.0032152	40.88	By matching	By matching	By matching	By matching	By matching
ALCGFTEAAAQAAYLVGVSDPNSQAGQQGLVEPTQFAR	DAISTASKALCGFTEA	VEPTQFARANQAIQMA	K	A	L	A	R	A	8	1	1	1	1	5	2	4	0	0	3	0	0	2	2	2	2	0	1	3	0	0	38	0	3921.8956	Q9Y490	Q9Y490	1432	1469	TLN1	Talin-1	yes	yes	4;5	4.0868E-61	136.61	By matching	By MS/MS	By matching	By MS/MS	By matching
ALCRKPELVNGR	SAPAPQCKALCRKPEL	KPELVNGRLSVDKDQY	K	A	L	G	R	L	1	2	1	0	1	0	1	1	0	0	2	1	0	0	1	0	0	0	0	1	0	0	12	2	1411.7718	P04003	P04003	482	493	C4BPA	C4b-binding protein alpha chain	yes	yes	4	0.0023536	67.385	By matching	By matching	By matching	By matching	By matching
ALDFAVGEYNK	VEEEGVRRALDFAVGE	FAVGEYNKASNDMYHS	R	A	L	N	K	A	2	0	1	1	0	0	1	1	0	0	1	1	0	1	0	0	0	0	1	1	0	0	11	0	1225.5979	P01034	P01034	52	62	CST3	Cystatin-C	yes	yes	2	0.011993	72.289	By matching	By matching	By MS/MS	By MS/MS	By matching
ALDFIASK	HKISNVNKALDFIASK	ALDFIASKGVKLVSIG	K	A	L	S	K	G	2	0	0	1	0	0	0	0	0	1	1	1	0	1	0	1	0	0	0	0	0	0	8	0	863.47527	P12814;H9KV75;G3V2N5;G3V2W4;Q08043;A0A087WSZ2;G3V2X9;G3V5M4;G3V2E8;O43707	P12814	96	103	ACTN1;ACTN3;ACTN4	Alpha-actinin-1;Alpha-actinin-3;Alpha-actinin-4	no	no	2	0.0090838	114.99	By MS/MS	By MS/MS	By MS/MS	By matching	By MS/MS
ALDGAFTEENR	ANLVKTIKALDGAFTE	GAFTEENRAQCRAATA	K	A	L	N	R	A	2	1	1	1	0	0	2	1	0	0	1	0	0	1	0	0	1	0	0	0	0	0	11	0	1221.5626	Q9Y490	Q9Y490	1545	1555	TLN1	Talin-1	yes	yes	2	1.214E-16	192.38	By matching	By MS/MS	By MS/MS	By MS/MS	By matching
ALDGINSGITHAGR	NAEREVGKALDGINSG	SGITHAGREVEKVFNG	K	A	L	G	R	E	2	1	1	1	0	0	0	3	1	2	1	0	0	0	0	1	1	0	0	0	0	0	14	0	1380.711	Q6UWP8;K7ESC4	Q6UWP8	50	63	SBSN	Suprabasin	yes	no	3	0.0016856	63.662	By matching	By MS/MS	By matching	By MS/MS	By matching
ALDGLWNR	PFRDQNRKALDGLWNR	ALDGLWNRHHVERVEI	K	A	L	N	R	H	1	1	1	1	0	0	0	1	0	0	2	0	0	0	0	0	0	1	0	0	0	0	8	0	943.48756	R4GMU1;O95479	R4GMU1	235	242	H6PD	GDH/6PGL endoplasmic bifunctional protein;Glucose 1-dehydrogenase;6-phosphogluconolactonase	yes	no	2	0.021521	98.523	By matching	By matching	By matching	By matching	By matching
ALDLINK	AVEPEAEKALDLINKR	KALDLINKRRRDGYLF	K	A	L	N	K	R	1	0	1	1	0	0	0	0	0	1	2	1	0	0	0	0	0	0	0	0	0	0	7	0	785.4647	P04196	P04196	34	40	HRG	Histidine-rich glycoprotein	yes	yes	2	0.014865	118.69	By matching	By matching	By matching	By matching	By MS/MS
ALDLINKR	AVEPEAEKALDLINKR	ALDLINKRRRDGYLFQ	K	A	L	K	R	R	1	1	1	1	0	0	0	0	0	1	2	1	0	0	0	0	0	0	0	0	0	0	8	1	941.56581	P04196	P04196	34	41	HRG	Histidine-rich glycoprotein	yes	yes	2;3	0.00050764	162.5	By matching	By MS/MS	By MS/MS	By matching	By MS/MS
ALDLSLK	EKENLTARALDLSLKY	RALDLSLKYHFVTPLT	R	A	L	L	K	Y	1	0	0	1	0	0	0	0	0	0	3	1	0	0	0	1	0	0	0	0	0	0	7	0	758.4538	Q06033;A0A087WW43	Q06033	585	591	ITIH3	Inter-alpha-trypsin inhibitor heavy chain H3	yes	no	2	0.0042386	131.04	By MS/MS	By MS/MS	By matching	By matching	By MS/MS
ALDNLAR	NEADELRKALDNLARQ	KALDNLARQMIMKDKN	K	A	L	A	R	Q	2	1	1	1	0	0	0	0	0	0	2	0	0	0	0	0	0	0	0	0	0	0	7	0	771.4239	O14791;B1AH96	O14791	114	120	APOL1	Apolipoprotein L1	yes	no	2	0.00022099	173.59	By matching	By matching	By matching	By MS/MS	By matching
ALDPEISSGEGLR	GQELLGYKALDPEISS	ISSGEGLRYQKLGDED	K	A	L	L	R	Y	1	1	0	1	0	0	2	2	0	1	2	0	0	0	1	2	0	0	0	0	0	0	13	0	1342.6729	Q08554	Q08554	495	507	DSC1	Desmocollin-1	yes	yes	2	0.016409	58.32	By matching	By matching	By MS/MS	By MS/MS	By matching
ALDQYLMEFNACR	AKRQNLRRALDQYLME	LMEFNACRCGPCFNNG	R	A	L	C	R	C	2	1	1	1	1	1	1	0	0	0	2	0	1	1	0	0	0	0	1	0	0	0	13	0	1629.7279	P07357	P07357	486	498	C8A	Complement component C8 alpha chain	yes	yes	2	0.00097026	75.102	By matching	By matching	By matching	By matching	By matching
ALDTNYCFSSTEK	LQSSRHRRALDTNYCF	YCFSSTEKNCCVRQLY	R	A	L	E	K	N	1	0	1	1	1	0	1	0	0	0	1	1	0	1	0	2	2	0	1	0	0	0	13	0	1534.661	P01137;M0R2S0	P01137	279	291	TGFB1	Transforming growth factor beta-1;Latency-associated peptide	yes	no	2	0.010822	63.185	By matching	By matching	By MS/MS	By matching	By matching
ALDTVLFGPPLLTR	HRQKLQLKALDTVLFG	FGPPLLTRHNHLKDFM	K	A	L	T	R	H	1	1	0	1	0	0	0	1	0	0	4	0	0	1	2	0	2	0	0	1	0	0	14	0	1511.8712	G0XQ39;Q13586;E9PNJ4;E9PIQ8	G0XQ39	194	207	STIM1	Stromal interaction molecule 1	yes	no	2	0.0070783	64.104	By matching	By matching	By matching	By matching	By matching
ALDVMVSTFHK	________________	VMVSTFHKYSGKEGDK	K	A	L	H	K	Y	1	0	0	1	0	0	0	0	1	0	1	1	1	1	0	1	1	0	0	2	0	0	11	0	1246.638	P26447	P26447	8	18	S100A4	Protein S100-A4	yes	yes	3	0.0012355	81.525	By matching	By MS/MS	By MS/MS	By MS/MS	By matching
ALDVSASDDEIAR	AESFFQTKALDVSASD	ASDDEIARLKKPDQAI	K	A	L	A	R	L	3	1	0	3	0	0	1	0	0	1	1	0	0	0	0	2	0	0	0	1	0	0	13	0	1360.647	C9JIF9;P13798;H7C1U0;H7C393;C9JLK2	C9JIF9	181	193	APEH	Acylamino-acid-releasing enzyme	yes	no	2	0.0034429	72.891	By matching	By matching	By MS/MS	By matching	By matching
ALDYLAIGIHELAAISER	FHGEYPAKALDYLAIG	ELAAISERRIERLCNP	K	A	L	E	R	R	4	1	0	1	0	0	2	1	1	3	3	0	0	0	0	1	0	0	1	0	0	0	18	0	1954.0524	P42357	P42357	452	469	HAL	Histidine ammonia-lyase	yes	yes	3	1.0295E-06	103.88	By matching	By matching	By matching	By MS/MS	By matching
ALDYYMLR	GIWLEAGKALDYYMLR	ALDYYMLRNGDTMEYR	K	A	L	L	R	N	1	1	0	1	0	0	0	0	0	0	2	0	1	0	0	0	0	0	2	0	0	0	8	0	1043.511	Q9Y490	Q9Y490	67	74	TLN1	Talin-1	yes	yes	2	0.045533	83.206	By matching	By matching	By matching	By MS/MS	By matching
ALEATTEHIR	DEATKGTRALEATTEH	EATTEHIRQELAVFCS	R	A	L	I	R	Q	2	1	0	0	0	0	2	0	1	1	1	0	0	0	0	0	2	0	0	0	0	0	10	0	1139.5935	Q9Y490	Q9Y490	2145	2154	TLN1	Talin-1	yes	yes	3	6.8837E-05	125.57	By matching	By matching	By MS/MS	By MS/MS	By matching
ALEATTEHIRQELAVFCSPEPPAK	DEATKGTRALEATTEH	CSPEPPAKTSTPEDFI	R	A	L	A	K	T	4	1	0	0	1	1	4	0	1	1	2	1	0	1	3	1	2	0	0	1	0	0	24	1	2693.3483	Q9Y490	Q9Y490	2145	2168	TLN1	Talin-1	yes	yes	4	0.0047135	32.548	By matching	By matching	By matching	By MS/MS	By matching
ALEDLAQELEK	AAYEERVRALEDLAQE	DLAQELEKENYHDQKR	R	A	L	E	K	E	2	0	0	1	0	1	3	0	0	0	3	1	0	0	0	0	0	0	0	0	0	0	11	0	1257.6452	P11277	P11277	480	490	SPTB	Spectrin beta chain, erythrocytic	yes	yes	2	0.0003172	107.03	By matching	By matching	By MS/MS	By MS/MS	By matching
ALEEAMEQK	TKALSLARALEEAMEQ	LEEAMEQKAELERLNK	R	A	L	Q	K	A	2	0	0	0	0	1	3	0	0	0	1	1	1	0	0	0	0	0	0	0	0	0	9	0	1047.4907	P35579	P35579	1484	1492	MYH9	Myosin-9	yes	yes	2	0.0008865	128.28	By MS/MS	By MS/MS	By MS/MS	By MS/MS	By matching
ALEEANADLEVK	ASYLDKVRALEEANAD	ANADLEVKIRDWYQRQ	R	A	L	V	K	I	3	0	1	1	0	0	3	0	0	0	2	1	0	0	0	0	0	0	0	1	0	0	12	0	1300.6511	CON__P08779;CON__P02533;CON__Q6IFX2;K7ERE3;P13646;K7EMD9;CON__P13646-1	CON__P02533	137	148	KRT13	Keratin, type I cytoskeletal 13	no	no	2;3	7.0019E-08	140.24	By matching	By MS/MS	By MS/MS	By MS/MS	By MS/MS
ALEEANTELEVK	ASYLDKVRALEEANTE	ANTELEVKIRDWYQRQ	R	A	L	V	K	I	2	0	1	0	0	0	4	0	0	0	2	1	0	0	0	0	1	0	0	1	0	0	12	0	1344.6773	CON__Q04695	CON__Q04695	104	115			no	no	2	9.586E-14	161.99	By matching	By MS/MS	By matching	By MS/MS	By MS/MS
ALEESNYELEGK	ASYLDKVRALEESNYE	SNYELEGKIKEWYEKH	R	A	L	G	K	I	1	0	1	0	0	0	4	1	0	0	2	1	0	0	0	1	0	0	1	0	0	0	12	0	1380.6409	P13645;CON__P02535-1	P13645	166	177	KRT10	Keratin, type I cytoskeletal 10	no	no	2	1.6403E-07	133.32	By MS/MS	By MS/MS	By MS/MS	By MS/MS	By MS/MS
ALEFLQLHNGR	THVEIGHRALEFLQLH	FLQLHNGRVNYRELLL	R	A	L	G	R	V	1	1	1	0	0	1	1	1	1	0	3	0	0	1	0	0	0	0	0	0	0	0	11	0	1296.6939	P80108	P80108	36	46	GPLD1	Phosphatidylinositol-glycan-specific phospholipase D	yes	yes	3	0.00053339	90.827	By MS/MS	By matching	By matching	By matching	By matching
ALEFVAR	GSPLNTGKALEFVARN	KALEFVARNLFVKSAG	K	A	L	A	R	N	2	1	0	0	0	0	1	0	0	0	1	0	0	1	0	0	0	0	0	1	0	0	7	0	804.44939	E7ENL6;P12111	P12111	1519	1525	COL6A3	Collagen alpha-3(VI) chain	no	no	2	0.004386	139.92	By MS/MS	By matching	By matching	By matching	By matching
ALEHFTDLYDIK	EKAGLLQRALEHFTDL	FTDLYDIKRAVVHTHL	R	A	L	I	K	R	1	0	0	2	0	0	1	0	1	1	2	1	0	1	0	0	1	0	1	0	0	0	12	0	1463.7296	A0A087WVQ6;Q00610	A0A087WVQ6	630	641	CLTC	Clathrin heavy chain;Clathrin heavy chain 1	yes	no	3	0.0015377	72.29	By matching	By matching	By MS/MS	By matching	By matching
ALEILQEEDLIDEDDIPVR	KGQAGLQRALEILQEE	DEDDIPVRSFFPENWL	R	A	L	V	R	S	1	1	0	4	0	1	4	0	0	3	3	0	0	0	1	0	0	0	0	1	0	0	19	0	2224.1111	P0C0L4;A0A0G2JPR0;A0A140TA49;P0C0L5;F5GXS0	P0C0L5	757	775	C4A;C4B	Complement C4-A;Complement C4 beta chain;Complement C4-A alpha chain;C4a anaphylatoxin;C4b-A;C4d-A;Complement C4 gamma chain;Complement C4-B;Complement C4 beta chain;Complement C4-B alpha chain;C4a anaphylatoxin;C4b-B;C4d-B;Complement C4 gamma chain	no	no	2;3;4	1.0068E-113	257.02	By MS/MS	By MS/MS	By MS/MS	By MS/MS	By MS/MS
ALELDQERK	ELEEQTRKALELDQER	LELDQERKRAKEEAER	K	A	L	R	K	R	1	1	0	1	0	1	2	0	0	0	2	1	0	0	0	0	0	0	0	0	0	0	9	1	1100.5826	P35241	P35241	372	380	RDX	Radixin	yes	yes	3	0.0020981	95.358	By matching	By matching	By matching	By MS/MS	By matching
ALELDSNLYR	QACVLMIKALELDSNL	ELDSNLYRIGQSKVFF	K	A	L	Y	R	I	1	1	1	1	0	0	1	0	0	0	3	0	0	0	0	1	0	0	1	0	0	0	10	0	1192.6088	P35579	P35579	746	755	MYH9	Myosin-9	yes	yes	2	3.8411E-19	205.09	By matching	By matching	By matching	By MS/MS	By MS/MS
ALELEQER	ELEEQTRRALELEQER	ALELEQERKRAQSEAE	R	A	L	E	R	K	1	1	0	0	0	1	3	0	0	0	2	0	0	0	0	0	0	0	0	0	0	0	8	0	986.50327	P26038	P26038	372	379	MSN	Moesin	yes	yes	2	0.0027697	138.54	By matching	By matching	By MS/MS	By matching	By matching
ALELEQERK	ELEEQTRRALELEQER	LELEQERKRAQSEAEK	R	A	L	R	K	R	1	1	0	0	0	1	3	0	0	0	2	1	0	0	0	0	0	0	0	0	0	0	9	1	1114.5982	P26038	P26038	372	380	MSN	Moesin	yes	yes	3	0.00057735	113.62	By matching	By matching	By MS/MS	By MS/MS	By matching
ALENSPK	LSAEPTPKALENSPKE	KALENSPKEPGVPTTK	K	A	L	P	K	E	1	0	1	0	0	0	1	0	0	0	1	1	0	0	1	1	0	0	0	0	0	0	7	0	757.39702	A0A0U1RR20;Q92954;J3KP74	A0A0U1RR20	845	851	PRG4	Proteoglycan 4;Proteoglycan 4 C-terminal part	yes	no	2	0.01227	120.49	By MS/MS	By matching	By matching	By matching	By matching
ALEQALEK	TGFGSGTRALEQALEK	ALEQALEKTKANIKWV	R	A	L	E	K	T	2	0	0	0	0	1	2	0	0	0	2	1	0	0	0	0	0	0	0	0	0	0	8	0	900.49165	P15144	P15144	936	943	ANPEP	Aminopeptidase N	yes	yes	2	0.007209	118.33	By matching	By matching	By matching	By matching	By matching
ALEQDLPVNIK	INAVSAFRALEQDLPV	QDLPVNIKFIIEGMEE	R	A	L	I	K	F	1	0	1	1	0	1	1	0	0	1	2	1	0	0	1	0	0	0	0	1	0	0	11	0	1238.6871	Q96KN2;J3KRP0	Q96KN2	182	192	CNDP1	Beta-Ala-His dipeptidase	no	no	2	3.5295E-05	129.89	By matching	By matching	By matching	By matching	By MS/MS
ALEQQVEEMK	HELEKSKRALEQQVEE	EQQVEEMKTQLEELED	R	A	L	M	K	T	1	0	0	0	0	2	3	0	0	0	1	1	1	0	0	0	0	0	0	1	0	0	10	0	1203.5805	P35579	P35579	1529	1538	MYH9	Myosin-9	yes	yes	2	7.3418E-05	133.23	By matching	By matching	By MS/MS	By MS/MS	By matching
ALESLSCPK	QGQELMAKALESLSCP	LESLSCPKDMAPSHCA	K	A	L	P	K	D	1	0	0	0	1	0	1	0	0	0	2	1	0	0	1	2	0	0	0	0	0	0	9	0	1003.5008	R4GMU1;O95479	R4GMU1	91	99	H6PD	GDH/6PGL endoplasmic bifunctional protein;Glucose 1-dehydrogenase;6-phosphogluconolactonase	yes	no	2	0.064842	63.816	By matching	By matching	By matching	By matching	By matching
ALESPERPFLAILGGAK	KELNYFAKALESPERP	LAILGGAKVADKIQLI	K	A	L	A	K	V	3	1	0	0	0	0	2	2	0	1	3	1	0	1	2	1	0	0	0	0	0	0	17	1	1767.9883	P00558	P00558	200	216	PGK1	Phosphoglycerate kinase 1	yes	yes	3	6.4356E-16	134.81	By MS/MS	By matching	By matching	By MS/MS	By matching
ALETMGLWVDCR	CPSPCTCRALETMGLW	MGLWVDCRGHGLTALP	R	A	L	C	R	G	1	1	0	1	1	0	1	1	0	0	2	0	1	0	0	0	1	1	0	1	0	0	12	0	1449.6745	P14770	P14770	28	39	GP9	Platelet glycoprotein IX	yes	yes	2;3	1.0646E-05	118.87	By matching	By matching	By MS/MS	By MS/MS	By matching
ALETNTHVK	PTLKDFAKALETNTHV	LETNTHVKCFSLAATR	K	A	L	V	K	C	1	0	1	0	0	0	1	0	1	0	1	1	0	0	0	0	2	0	0	1	0	0	9	0	1011.5349	Q9NYL9;H0YKU1;H0YNJ8;G5EA42;Q9NZR1	Q9NYL9	222	230	TMOD3;TMOD2	Tropomodulin-3;Tropomodulin-2	yes	no	3	0.048072	46.462	By matching	By matching	By matching	By matching	By matching
ALEVSQAPVIFSHSAAR	VSDAVARRALEVSQAP	IFSHSAARGVCNSARN	R	A	L	A	R	G	4	1	0	0	0	1	1	0	1	1	1	0	0	1	1	3	0	0	0	2	0	0	17	0	1781.9424	Q9H4A9;J3KSU4	Q9H4A9	270	286	DPEP2	Dipeptidase 2;Dipeptidase	yes	no	3	0.0066311	43.208	By matching	By matching	By matching	By matching	By matching
ALEWLAHIFSNDEK	WIRQPPGKALEWLAHI	HIFSNDEKSYSTSLKS	K	A	L	E	K	S	2	0	1	1	0	0	2	0	1	1	2	1	0	1	0	1	0	1	0	0	0	0	14	0	1671.8257	A0A0B4J1V2	A0A0B4J1V2	65	78	IGHV2-26		yes	yes	2;3	1.2379E-43	209.84	By MS/MS	By MS/MS	By matching	By matching	By matching
ALEWLALIDWDDDK	WIRQPPGKALEWLALI	LIDWDDDKYYSTSLKT	K	A	L	D	K	Y	2	0	0	4	0	0	1	0	0	1	3	1	0	0	0	0	0	2	0	0	0	0	14	0	1701.825	P01814	P01814	65	78		Ig heavy chain V-II region OU	yes	yes	2	2.881E-07	125.97	By MS/MS	By matching	By matching	By matching	By matching
ALEWLALIYWDDDK	WIRQPPGKALEWLALI	LIYWDDDKRYSPSLKS	K	A	L	D	K	R	2	0	0	3	0	0	1	0	0	1	3	1	0	0	0	0	0	2	1	0	0	0	14	0	1749.8614	P01817	P01817	65	78		Ig heavy chain V-II region MCE	yes	yes	2	5.4948E-07	119.96	By matching	By MS/MS	By matching	By matching	By matching
ALEWLALIYWDDDKR	WIRQPPGKALEWLALI	IYWDDDKRYSPSLKSR	K	A	L	K	R	Y	2	1	0	3	0	0	1	0	0	1	3	1	0	0	0	0	0	2	1	0	0	0	15	1	1905.9625	P01817	P01817	65	79		Ig heavy chain V-II region MCE	yes	yes	3	2.2646E-19	156.24	By MS/MS	By MS/MS	By matching	By matching	By matching
ALEWLAR	WIRQPPGKALEWLARI	KALEWLARIDWDDDKF	K	A	L	A	R	I	2	1	0	0	0	0	1	0	0	0	2	0	0	0	0	0	0	1	0	0	0	0	7	0	857.47594	A0A0C4DH43;A0A0J9YVU5	A0A0C4DH43	65	71			yes	no	2	0.011708	121.29	By matching	By MS/MS	By matching	By matching	By matching
ALFVSEEEK	LLPAQDIKALFVSEEE	LFVSEEEKKLTRKEVY	K	A	L	E	K	K	1	0	0	0	0	0	3	0	0	0	1	1	0	1	0	1	0	0	0	1	0	0	9	0	1050.5233	B4E1Z4;E7ETN3;P00751;H7C5H1	B4E1Z4	1132	1140	CFB	Complement factor B;Complement factor B Ba fragment;Complement factor B Bb fragment	yes	no	2	0.0010423	126.07	By matching	By matching	By matching	By matching	By matching
ALFVSEEEKK	LLPAQDIKALFVSEEE	FVSEEEKKLTRKEVYI	K	A	L	K	K	L	1	0	0	0	0	0	3	0	0	0	1	2	0	1	0	1	0	0	0	1	0	0	10	1	1178.6183	B4E1Z4;E7ETN3;P00751;H7C5H1	B4E1Z4	1132	1141	CFB	Complement factor B;Complement factor B Ba fragment;Complement factor B Bb fragment	yes	no	2;3	0.00032001	104.05	By matching	By matching	By matching	By matching	By MS/MS
ALGALVDSCAPGLCPDWDSWDASK	SRDWQSGRALGALVDS	WDSWDASKPVTNAREA	R	A	L	S	K	P	4	0	0	4	2	0	0	2	0	0	3	1	0	0	2	3	0	2	0	1	0	0	24	0	2590.1468	P21333;Q5HY54;Q60FE5;A0A087WWY3;F8WE98	P21333	197	220	FLNA	Filamin-A	yes	no	2;3	1.1016E-36	146.72	By matching	By MS/MS	By matching	By MS/MS	By matching
ALGALVDSCAPGLCPDWDSWDASKPVTNAR	SRDWQSGRALGALVDS	SKPVTNAREAMQQADD	R	A	L	A	R	E	5	1	1	4	2	0	0	2	0	0	3	1	0	0	3	3	1	2	0	2	0	0	30	1	3228.4968	P21333;Q5HY54;Q60FE5;A0A087WWY3;F8WE98	P21333	197	226	FLNA	Filamin-A	yes	no	3	5.4092E-34	121.72	By matching	By matching	By matching	By matching	By matching
ALGDLISATK	NAVKDVAKALGDLISA	GDLISATKAAAGKVGD	K	A	L	T	K	A	2	0	0	1	0	0	0	1	0	1	2	1	0	0	0	1	1	0	0	0	0	0	10	0	987.56006	Q9Y490	Q9Y490	2090	2099	TLN1	Talin-1	yes	yes	2	0.002676	95.483	By MS/MS	By MS/MS	By MS/MS	By matching	By matching
ALGFPLERPK	LAQLIWSRALGFPLER	GFPLERPKSMSTEGLM	R	A	L	P	K	S	1	1	0	0	0	0	1	1	0	0	2	1	0	1	2	0	0	0	0	0	0	0	10	1	1126.6499	B4DJV2;O75390;A0A0C4DGI3	B4DJV2	428	437	CS	Citrate synthase;Citrate synthase, mitochondrial	yes	no	3	0.040773	59.645	By matching	By matching	By MS/MS	By matching	By matching
ALGHGVDLGHIYGDNLER	KMGPGFTKALGHGVDL	IYGDNLERQYQLRLFK	K	A	L	E	R	Q	1	1	1	2	0	0	1	4	2	1	3	0	0	0	0	0	0	0	1	1	0	0	18	0	1934.9599	A0A087X296;P23219;X6RJD6	A0A087X296	174	191	PTGS1	Prostaglandin G/H synthase 1	yes	no	3;4	0.00040243	63.691	By matching	By matching	By MS/MS	By MS/MS	By matching
ALGHLDLSGNR	VSWLHGLKALGHLDLS	HLDLSGNRLRKLPPGL	K	A	L	N	R	L	1	1	1	1	0	0	0	2	1	0	3	0	0	0	0	1	0	0	0	0	0	0	11	0	1151.6047	P02750	P02750	165	175	LRG1	Leucine-rich alpha-2-glycoprotein	yes	yes	2;3	4.2628E-09	160.61	By matching	By matching	By matching	By matching	By matching
ALGISPFHEHAEVVFTANDSGPR	IDTKSYWKALGISPFH	TANDSGPRRYTIAALL	K	A	L	P	R	R	3	1	1	1	0	0	2	2	2	1	1	0	0	2	2	2	1	0	0	2	0	0	23	0	2450.1979	P02766;A0A087WV45	P02766	101	123	TTR	Transthyretin	yes	no	2;3;4	3.3157E-85	199.73	By MS/MS	By MS/MS	By MS/MS	By MS/MS	By MS/MS
ALGISPFHEHAEVVFTANDSGPRR	IDTKSYWKALGISPFH	ANDSGPRRYTIAALLS	K	A	L	R	R	Y	3	2	1	1	0	0	2	2	2	1	1	0	0	2	2	2	1	0	0	2	0	0	24	1	2606.299	P02766;A0A087WV45	P02766	101	124	TTR	Transthyretin	yes	no	4	4.9292E-06	65.833	By matching	By matching	By matching	By MS/MS	By matching
ALGQNPTNAEVLK	SQCGDVMRALGQNPTN	PTNAEVLKVLGNPKSD	R	A	L	L	K	V	2	0	2	0	0	1	1	1	0	0	2	1	0	0	1	0	1	0	0	1	0	0	13	0	1353.7252	F8W1R7;G3V1V0;P60660;J3KND3;B7Z6Z4;F8VPF3;F8W1I5;P14649;G8JLA2	G8JLA2	38	50	MYL6;MYL6B	Myosin light polypeptide 6;Myosin light chain 6B	no	no	2	3.6403E-10	138.89	By matching	By matching	By MS/MS	By MS/MS	By matching
ALGSAIEYTIENVFESAPNPR	MTQLQGTRALGSAIEY	FESAPNPRDLKIVVLM	R	A	L	P	R	D	3	1	2	0	0	0	3	1	0	2	1	0	0	1	2	2	1	0	1	1	0	0	21	0	2277.1277	E7ENL6;P12111	P12111	2714	2734	COL6A3	Collagen alpha-3(VI) chain	no	no	3;4	1.8568E-90	216.17	By MS/MS	By MS/MS	By matching	By matching	By matching
ALGTHVIHSTHTLPLTVTSQQGVK	QHSQQPGKALGTHVIH	VTSQQGVKVKFPPNIV	K	A	L	V	K	V	1	0	0	0	0	2	0	2	3	1	3	1	0	0	1	2	5	0	0	3	0	0	24	0	2524.3762	E7EV71;Q14766;C9JD84;H7C2H7	E7EV71	126	149	LTBP1	Latent-transforming growth factor beta-binding protein 1	yes	no	4	0.062741	19.398	By matching	By matching	By MS/MS	By matching	By matching
ALGVLAQLIWSR	TVLFGVSRALGVLAQL	LAQLIWSRALGFPLER	R	A	L	S	R	A	2	1	0	0	0	1	0	1	0	1	3	0	0	0	0	1	0	1	0	1	0	0	12	0	1325.782	B4DJV2;O75390;A0A0C4DGI3;H0YIC4	B4DJV2	416	427	CS	Citrate synthase;Citrate synthase, mitochondrial	yes	no	2	0.00080913	93.623	By matching	By matching	By matching	By matching	By matching
ALGVPSSPYTWLTVEVLER	LELDQQIKALGVPSSP	LTVEVLERTWKHLSDI	K	A	L	E	R	T	1	1	0	0	0	0	2	1	0	0	3	0	0	0	2	2	2	1	1	3	0	0	19	0	2116.1205	P02549	P02549	2111	2129	SPTA1	Spectrin alpha chain, erythrocytic 1	yes	yes	3	0.0078211	40.614	By matching	By matching	By matching	By MS/MS	By matching
ALHEDLPSGSFIQDDMVHCSYLCDEGK	EFEALARRALHEDLPS	SYLCDEGKDCCDRMGS	R	A	L	G	K	D	1	0	0	4	2	1	2	2	2	1	3	1	1	1	1	3	0	0	1	1	0	0	27	0	3122.342	Q4LDE5;A0A0A0MSD0	Q4LDE5	259	285	SVEP1	Sushi, von Willebrand factor type A, EGF and pentraxin domain-containing protein 1	yes	no	4	0.0010918	39.388	By matching	By matching	By matching	By matching	By matching
ALHFAISEYNK	LNDEWVQRALHFAISE	FAISEYNKATEDEYYR	R	A	L	N	K	A	2	0	1	0	0	0	1	0	1	1	1	1	0	1	0	1	0	0	1	0	0	0	11	0	1291.6561	P01036;P01037	P01036	47	57	CST4;CST1	Cystatin-S;Cystatin-SN	yes	no	2;3	0.0018749	77.533	By matching	By matching	By matching	By matching	By matching
ALHQVFEHMLDVSK	AFILQDTKALHQVFEH	EHMLDVSKLTDTICGV	K	A	L	S	K	L	1	0	0	1	0	1	1	0	2	0	2	1	1	1	0	1	0	0	0	2	0	0	14	0	1652.8345	B4E1Z4;P06681;A0A0G2JL69;A0A0G2JIE7;H0Y3H6;B4DQI1;E9PDZ0;A0A0G2JK28	B4E1Z4	291	304	C2	Complement C2;Complement C2b fragment;Complement C2a fragment	no	no	3;4	1.0684E-05	107.69	By matching	By matching	By matching	By matching	By MS/MS
ALIAAQYSGAQVR	PENWRAFKALIAAQYS	QYSGAQVRVLSAPPHF	K	A	L	V	R	V	4	1	0	0	0	2	0	1	0	1	1	0	0	0	0	1	0	0	1	1	0	0	13	0	1346.7306	P26641	P26641	18	30	EEF1G	Elongation factor 1-gamma	yes	yes	2	0.00089089	88.021	By matching	By matching	By matching	By MS/MS	By matching
ALIAGGGAPEIELALR	IRCLVKKRALIAGGGA	PEIELALRLTEYSRTL	R	A	L	L	R	L	4	1	0	0	0	0	2	3	0	2	3	0	0	0	1	0	0	0	0	0	0	0	16	0	1549.8828	P50991	P50991	420	435	CCT4	T-complex protein 1 subunit delta	yes	yes	2	0.0085241	55.755	By matching	By matching	By matching	By matching	By matching
ALIEILATR	EGAGTDEKALIEILAT	LIEILATRTNAEIRAI	K	A	L	T	R	T	2	1	0	0	0	0	1	0	0	2	2	0	0	0	0	0	1	0	0	0	0	0	9	0	998.61243	P08133;E5RK69;E7EMC6	P08133	457	465	ANXA6	Annexin A6;Annexin	yes	no	2	0.00993	90.906	By MS/MS	By matching	By matching	By matching	By matching
ALIEVLQPLIAEHQAR	MLTGELKKALIEVLQP	LIAEHQARRKEVTDEI	K	A	L	A	R	R	3	1	0	0	0	2	2	0	1	2	3	0	0	0	1	0	0	0	0	1	0	0	16	0	1800.0258	P23381	P23381	433	448	WARS	Tryptophan--tRNA ligase, cytoplasmic;T1-TrpRS;T2-TrpRS	yes	yes	3	0.026439	37.177	By matching	By matching	By matching	By MS/MS	By matching
ALILVGLER	NLRQEGVRALILVGLE	LILVGLERVVNLERLM	R	A	L	E	R	V	1	1	0	0	0	0	1	1	0	1	3	0	0	0	0	0	0	0	0	1	0	0	9	0	982.61752	E7ENL6;P12111	P12111	1976	1984	COL6A3	Collagen alpha-3(VI) chain	no	no	2	0.00025064	148.52	By MS/MS	By MS/MS	By matching	By matching	By matching
ALIQCAK	RGGSGTKRALIQCAKD	RALIQCAKDIAKASDE	R	A	L	A	K	D	2	0	0	0	1	1	0	0	0	1	1	1	0	0	0	0	0	0	0	0	0	0	7	0	802.43711	P18206;Q5JQ13	P18206	1014	1020	VCL	Vinculin	yes	no	2	0.072842	92.692	By matching	By matching	By matching	By matching	By matching
ALIYSTSNK	QKPGQAPRALIYSTSN	LIYSTSNKHSWTPARF	R	A	L	N	K	H	1	0	1	0	0	0	0	0	0	1	1	1	0	0	0	2	1	0	1	0	0	0	9	0	995.52876	P04211	P04211	67	75		Ig lambda chain V region 4A	yes	yes	2	0.00021509	150.36	By MS/MS	By MS/MS	By matching	By matching	By matching
ALKAWSVAR	SIQKFGERALKAWSVA	LKAWSVARLSQKFPKA	R	A	L	A	R	L	3	1	0	0	0	0	0	0	0	0	1	1	0	0	0	1	0	1	0	1	0	0	9	1	1000.5818	CON__P02769	CON__P02769	233	241			yes	yes	3	0.023838	68.657	By matching	By matching	By matching	By matching	By matching
ALLAFQESK	APKPECEKALLAFQES	LLAFQESKNLCEAMEN	K	A	L	S	K	N	2	0	0	0	0	1	1	0	0	0	2	1	0	1	0	1	0	0	0	0	0	0	9	0	1005.5495	P20851	P20851	205	213	C4BPB	C4b-binding protein beta chain	yes	yes	2	0.00017683	152.34	By MS/MS	By MS/MS	By matching	By MS/MS	By MS/MS
ALLAYAFALAGNQDK	HGSHVYTKALLAYAFA	ALAGNQDKRKEVLKSL	K	A	L	D	K	R	5	0	1	1	0	1	0	1	0	0	3	1	0	1	0	0	0	0	1	0	0	0	15	0	1564.8249	P01023	P01023	1148	1162	A2M	Alpha-2-macroglobulin	yes	yes	2;3	4.0851E-64	234.52	By MS/MS	By MS/MS	By MS/MS	By MS/MS	By MS/MS
ALLAYAFALAGNQDKR	HGSHVYTKALLAYAFA	LAGNQDKRKEVLKSLN	K	A	L	K	R	K	5	1	1	1	0	1	0	1	0	0	3	1	0	1	0	0	0	0	1	0	0	0	16	1	1720.9261	P01023	P01023	1148	1163	A2M	Alpha-2-macroglobulin	yes	yes	2;3	6.1901E-38	193.06	By MS/MS	By MS/MS	By matching	By matching	By matching
ALLAYAFSLLGK	HGSHVYTKALLAYAFS	YAFSLLGKQNQNREIL	K	A	L	G	K	Q	3	0	0	0	0	0	0	1	0	0	4	1	0	1	0	1	0	0	1	0	0	0	12	0	1265.7384	P20742	P20742	1154	1165	PZP	Pregnancy zone protein	yes	yes	2	0.00013702	113.22	By matching	By matching	By matching	By matching	By matching
ALLAYAFSLLGKQNQNR	HGSHVYTKALLAYAFS	LGKQNQNREILNSLDK	K	A	L	N	R	E	3	1	2	0	0	2	0	1	0	0	4	1	0	1	0	1	0	0	1	0	0	0	17	1	1906.0425	P20742	P20742	1154	1170	PZP	Pregnancy zone protein	yes	yes	4	0.0013338	54.812	By matching	By matching	By matching	By matching	By matching
ALLDSLQLGPDSLTVHLIHEVTK	RPGLSPYRALLDSLQL	HLIHEVTKVLLVLELQ	R	A	L	T	K	V	1	0	0	2	0	1	1	1	2	1	6	1	0	0	1	2	2	0	0	2	0	0	23	0	2498.3744	Q14697	Q14697	62	84	GANAB	Neutral alpha-glucosidase AB	yes	yes	4	1.8278E-09	85.062	By matching	By MS/MS	By matching	By matching	By matching
ALLELQLEPEELYQTFQR	LMMNKMDRALLELQLE	ELYQTFQRIVENVNVI	R	A	L	Q	R	I	1	1	0	0	0	3	4	0	0	0	5	0	0	1	1	0	1	0	1	0	0	0	18	0	2219.1474	P13639	P13639	163	180	EEF2	Elongation factor 2	yes	yes	3	4.6586E-05	85.563	By matching	By matching	By matching	By MS/MS	By matching
ALLEVVQSGGK	LTIKLVIKALLEVVQS	EVVQSGGKNIELAVMR	K	A	L	G	K	N	1	0	0	0	0	1	1	2	0	0	2	1	0	0	0	1	0	0	0	2	0	0	11	0	1099.6237	O14818;Q8TAA3;A0A087WYS6	O14818	194	204	PSMA7;PSMA8	Proteasome subunit alpha type-7;Proteasome subunit alpha type-7-like	yes	no	2	0.0067177	79.659	By matching	By MS/MS	By MS/MS	By MS/MS	By matching
ALLLQGSNEIEIR	QQTGNLKKALLLQGSN	GSNEIEIRAEGNSRFT	K	A	L	I	R	A	1	1	1	0	0	1	2	1	0	2	3	0	0	0	0	1	0	0	0	0	0	0	13	0	1454.8093	P02452	P02452	1387	1399	COL1A1	Collagen alpha-1(I) chain	no	no	2	0.0081693	65.495	By matching	By matching	By matching	By matching	By matching
ALLLTDQHLYK	RFHKIRNRALLLTDQH	LTDQHLYKLDPDRQYR	R	A	L	Y	K	L	1	0	0	1	0	1	0	0	1	0	4	1	0	0	0	0	1	0	1	0	0	0	11	0	1313.7343	B0I1T2	B0I1T2	888	898	MYO1G	Unconventional myosin-Ig;Minor histocompatibility antigen HA-2	yes	yes	3	0.0025319	73.499	By matching	By matching	By MS/MS	By MS/MS	By matching
ALLQAILQTEDMLK	LNSLCTVRALLQAILQ	LQTEDMLKVYEARLTE	R	A	L	L	K	V	2	0	0	1	0	2	1	0	0	1	4	1	1	0	0	0	1	0	0	0	0	0	14	0	1585.8749	P15924	P15924	772	785	DSP	Desmoplakin	yes	yes	2;3	1.2651E-28	186.13	By matching	By MS/MS	By matching	By MS/MS	By MS/MS
ALLTPVAIAAGR	AVGDVCGKALLTPVAI	PVAIAAGRKLAHRLFE	K	A	L	G	R	K	4	1	0	0	0	0	0	1	0	1	2	0	0	0	1	0	1	0	0	1	0	0	12	0	1151.7026	P00390	P00390	380	391	GSR	Glutathione reductase, mitochondrial	yes	yes	2	0.027653	58.274	By matching	By matching	By MS/MS	By MS/MS	By matching
ALLVGEHLNIIVTPK	IDWTDNHKALLVGEHL	LNIIVTPKSPYIDKIT	K	A	L	P	K	S	1	0	1	0	0	0	1	1	1	2	3	1	0	0	1	0	1	0	0	2	0	0	15	0	1615.9661	P01031	P01031	475	489	C5	Complement C5;Complement C5 beta chain;Complement C5 alpha chain;C5a anaphylatoxin;Complement C5 alpha chain	yes	yes	2;3	6.8407E-07	118.19	By matching	By matching	By matching	By MS/MS	By matching
ALLVTASQCQQPAENK	HTGLKLERALLVTASQ	CQQPAENKLSDLLAPI	R	A	L	N	K	L	3	0	1	0	1	3	1	0	0	0	2	1	0	0	1	1	1	0	0	1	0	0	16	0	1756.8778	Q01518;Q5T0R1;Q5T0R7;Q5T0R6;Q5T0R5;Q5T0R4;Q5T0R3;Q5T0R2;Q5T0R9	Q01518	85	100	CAP1	Adenylyl cyclase-associated protein 1;Adenylyl cyclase-associated protein	yes	no	2;3	7.0206E-26	160.78	By matching	By MS/MS	By MS/MS	By MS/MS	By matching
ALLYEDALYTVLHR	HHFSPEQRALLYEDAL	ALYTVLHRLGHPEPNH	R	A	L	H	R	L	2	1	0	1	0	0	1	0	1	0	4	0	0	0	0	0	1	0	2	1	0	0	14	0	1675.8934	Q70J99;K7EQ37;K7EIH3	Q70J99	53	66	UNC13D	Protein unc-13 homolog D	yes	no	3	0.0019188	62.287	By matching	By matching	By matching	By MS/MS	By matching
ALLYLCGGDD	DTKGDYQKALLYLCGG	LYLCGGDD________	K	A	L	D	D	-	1	0	0	2	1	0	0	2	0	0	3	0	0	0	0	0	0	0	1	0	0	0	10	0	1095.4907	P07355;A6NMY6	P07355	330	339	ANXA2;ANXA2P2	Annexin A2;Putative annexin A2-like protein	yes	no	2	0.077235	56.258	By matching	By matching	By matching	By matching	By matching
ALMAAEDK	RIMDQTLKALMAAEDK	ALMAAEDKYSQKEDRY	K	A	L	D	K	Y	3	0	0	1	0	0	1	0	0	0	1	1	1	0	0	0	0	0	0	0	0	0	8	0	847.41095	H7BYY1;F5H7S3;B7Z596;H0YL42	H7BYY1	170	177	TPM1		no	no	2	0.05895	78.516	By matching	By matching	By MS/MS	By matching	By matching
ALMDETMK	SQVTQELRALMDETMK	ALMDETMKELKAYKSE	R	A	L	M	K	E	1	0	0	1	0	0	1	0	0	0	1	1	2	0	0	0	1	0	0	0	0	0	8	0	937.42489	P02649;H0Y7L5;E9PEV4;E7ERP7	P02649	80	87	APOE	Apolipoprotein E	yes	no	2	0.001994	121.85	By MS/MS	By MS/MS	By matching	By MS/MS	By matching
ALMDETMKELK	SQVTQELRALMDETMK	DETMKELKAYKSELEE	R	A	L	L	K	A	1	0	0	1	0	0	2	0	0	0	2	2	2	0	0	0	1	0	0	0	0	0	11	1	1307.6465	P02649;H0Y7L5;E9PEV4;E7ERP7	P02649	80	90	APOE	Apolipoprotein E	yes	no	2;3	5.7912E-05	134.75	By matching	By matching	By matching	By matching	By matching
ALMDEVVK	EAFARGTKALMDEVVK	ALMDEVVKATSRGCIT	K	A	L	V	K	A	1	0	0	1	0	0	1	0	0	0	1	1	1	0	0	0	0	0	0	2	0	0	8	0	903.47355	P00558	P00558	354	361	PGK1	Phosphoglycerate kinase 1	yes	yes	2	0.072024	53.968	By matching	By matching	By matching	By matching	By matching
ALMGSPQLVAAVVR	SKKEASRRALMGSPQL	QLVAAVVRTMQNTSDL	R	A	L	V	R	T	3	1	0	0	0	1	0	1	0	0	2	0	1	0	1	1	0	0	0	3	0	0	14	0	1410.8017	P14923;C9JTX4;C9J826;C9JK18;C9JKY1	P14923	178	191	JUP	Junction plakoglobin	yes	no	2;3	4.9308E-11	136.38	By matching	By matching	By matching	By MS/MS	By matching
ALMLCEGLFVADVTDFEGWK	RTIAYENKALMLCEGL	VTDFEGWKAAIPSALD	K	A	L	W	K	A	2	0	0	2	1	0	2	2	0	0	3	1	1	2	0	0	1	1	0	2	0	0	20	0	2300.0857	Q08380	Q08380	522	541	LGALS3BP	Galectin-3-binding protein	yes	yes	2;3	1.3262E-05	81.807	By matching	By MS/MS	By matching	By MS/MS	By matching
ALMLQGVDLLADAVAVTMGPK	VKFGADARALMLQGVD	VAVTMGPKGRTVIIEQ	R	A	L	P	K	G	4	0	0	2	0	1	0	2	0	0	4	1	2	0	1	0	1	0	0	3	0	0	21	0	2112.1323	P10809;E7ESH4;E7EXB4;C9JL25;C9JL19;C9JCQ4;C9J0S9	P10809	38	58	HSPD1	60 kDa heat shock protein, mitochondrial	yes	no	3	2.84E-06	80.382	By matching	By MS/MS	By matching	By MS/MS	By matching
ALNALCDGLIDELNQALK	LIQLNRPKALNALCDG	DELNQALKTFEEDPAV	K	A	L	L	K	T	3	0	2	2	1	1	1	1	0	1	5	1	0	0	0	0	0	0	0	0	0	0	18	0	1970.0143	P30084	P30084	57	74	ECHS1	Enoyl-CoA hydratase, mitochondrial	yes	yes	3	0.0036136	45.618	By matching	By matching	By matching	By matching	By matching
ALNEINQFYQK	VDDKHYQKALNEINQF	EINQFYQKFPQYLQYL	K	A	L	Q	K	F	1	0	2	0	0	2	1	0	0	1	1	1	0	1	0	0	0	0	1	0	0	0	11	0	1366.6881	CON__P02663	CON__P02663	81	91			yes	yes	2	7.9997E-07	143.96	By matching	By matching	By matching	By matching	By matching
ALNGFTPLHIACK	KGAKPNSRALNGFTPL	TPLHIACKKNHVRVME	R	A	L	C	K	K	2	0	1	0	1	0	0	1	1	1	2	1	0	1	1	0	1	0	0	0	0	0	13	0	1440.7548	P16157;B7Z651;A0A0U1RQN6;D6RHE1;E9PHW9;I6L894;Q01484;Q12955;A0A087X0B4	P16157	368	380	ANK1;ANK2;ANK3	Ankyrin-1;Ankyrin-2;Ankyrin-3	yes	no	3	0.029162	40.377	By matching	By matching	By MS/MS	By matching	By matching
ALNHLPLEYNSALYSR	HLSDVFLKALNHLPLE	YNSALYSRIFDDFGTH	K	A	L	S	R	I	2	1	2	0	0	0	1	0	1	0	4	0	0	0	1	2	0	0	2	0	0	0	16	0	1859.953	P13671	P13671	341	356	C6	Complement component C6	yes	yes	2;3	1.8926E-26	158.89	By matching	By MS/MS	By matching	By matching	By matching
ALNLGYALDYAQR	RMKIKTGKALNLGYAL	YALDYAQRYIFVKSAG	K	A	L	Q	R	Y	3	1	1	1	0	1	0	1	0	0	3	0	0	0	0	0	0	0	2	0	0	0	13	0	1466.7518	E7ENL6;P12111	P12111	913	925	COL6A3	Collagen alpha-3(VI) chain	no	no	2;3	5.6127E-20	166.7	By MS/MS	By MS/MS	By matching	By matching	By matching
ALNSIIDVYHK	________________	SIIDVYHKYSLIKGNF	K	A	L	H	K	Y	1	0	1	1	0	0	0	0	1	2	1	1	0	0	0	1	0	0	1	1	0	0	11	0	1271.6874	P05109	P05109	8	18	S100A8	Protein S100-A8;Protein S100-A8, N-terminally processed	yes	yes	2;3	2.1267E-05	110.08	By MS/MS	By MS/MS	By MS/MS	By MS/MS	By matching
ALNSMGQDLERPLELR	PFFIIYCRALNSMGQD	LERPLELRVRVLDIND	R	A	L	L	R	V	1	2	1	1	0	1	2	1	0	0	4	0	1	0	1	1	0	0	0	0	0	0	16	1	1840.9465	Q02413	Q02413	129	144	DSG1	Desmoglein-1	yes	yes	3	4.0772E-07	115.68	By matching	By matching	By matching	By MS/MS	By matching
ALNVEPDGTGLTCSLAPNIISQL	VVQDGIVKALNVEPDG	APNIISQL________	K	A	L	Q	L	-	2	0	2	1	1	1	1	2	0	2	4	0	0	0	2	2	2	0	0	1	0	0	23	0	2382.2101	P30044	P30044	192	214	PRDX5	Peroxiredoxin-5, mitochondrial	yes	yes	3	0.08232	19.992	By matching	By matching	By matching	By matching	By matching
ALPAPIEK	YKCKVSNKALPAPIEK	ALPAPIEKTISKAKGQ	K	A	L	E	K	T	2	0	0	0	0	0	1	0	0	1	1	1	0	0	2	0	0	0	0	0	0	0	8	0	837.496	A0A075B6N8;P01860;A0A0A0MS08;P01857;A0A0A0MS07	A0A0A0MS08	210	217	IGHG3;IGHG1	Ig gamma-3 chain C region;Ig gamma-1 chain C region	no	no	2	0.041985	85.161	By matching	By MS/MS	By MS/MS	By MS/MS	By matching
ALPFWNEEIVPQIK	SLKDTIARALPFWNEE	EEIVPQIKEGKRVLIA	R	A	L	I	K	E	1	0	1	0	0	1	2	0	0	2	1	1	0	1	2	0	0	1	0	1	0	0	14	0	1682.9032	P18669;P15259;Q8N0Y7	P18669	163	176	PGAM1;PGAM2;PGAM4	Phosphoglycerate mutase 1;Phosphoglycerate mutase 2;Probable phosphoglycerate mutase 4	yes	no	2	0.0018224	78.401	By matching	By matching	By matching	By matching	By matching
ALPGQLKPFETLLSQNQGGK	AGKDDYVKALPGQLKP	LSQNQGGKTFIVGDQI	K	A	L	G	K	T	1	0	1	0	0	3	1	3	0	0	4	2	0	1	2	1	1	0	0	0	0	0	20	1	2125.1532	P09211;A0A087X243	P09211	122	141	GSTP1	Glutathione S-transferase P	yes	no	3	9.5682E-10	112.01	By MS/MS	By matching	By matching	By MS/MS	By matching
ALPLALVLHELGAGR	DGTVELVRALPLALVL	LHELGAGRSRAGEPLR	R	A	L	G	R	S	3	1	0	0	0	0	1	2	1	0	5	0	0	0	1	0	0	0	0	1	0	0	15	0	1528.9089	C9JGI3;P19971	C9JGI3	361	375	TYMP	Thymidine phosphorylase	yes	no	3	0.00023194	83.692	By matching	By matching	By matching	By matching	By matching
ALPTTYEK	TTFVDDIKALPTTYEK	ALPTTYEKGEYFAFLE	K	A	L	E	K	G	1	0	0	0	0	0	1	0	0	0	1	1	0	0	1	0	2	0	1	0	0	0	8	0	921.48075	P02748	P02748	325	332	C9	Complement component C9;Complement component C9a;Complement component C9b	yes	yes	2	0.027082	93.374	By matching	By matching	By matching	By matching	By matching
ALPVFCDMDTEGGGWLVFQR	HLCLPEGRALPVFCDM	GGWLVFQRRQDGSVDF	R	A	L	Q	R	R	1	1	0	2	1	1	1	3	0	0	2	0	1	2	1	0	1	1	0	2	0	0	20	0	2297.0609	O75636	O75636	116	135	FCN3	Ficolin-3	yes	yes	2;3	8.8141E-68	206.81	By MS/MS	By MS/MS	By matching	By matching	By matching
ALQASALK	ALTFSYGRALQASALK	ALQASALKAWGGKKEN	R	A	L	L	K	A	3	0	0	0	0	1	0	0	0	0	2	1	0	0	0	1	0	0	0	0	0	0	8	0	800.4756	P04075;J3KPS3;H3BQN4;H3BR68	P04075	305	312	ALDOA	Fructose-bisphosphate aldolase A;Fructose-bisphosphate aldolase	yes	no	2	0.020658	99.442	By matching	By matching	By matching	By matching	By matching
ALQATVGNSYK	KAANGSLRALQATVGN	ATVGNSYKCNAEEHVR	R	A	L	Y	K	C	2	0	1	0	0	1	0	1	0	0	1	1	0	0	0	1	1	0	1	1	0	0	11	0	1150.5982	P11279	P11279	327	337	LAMP1	Lysosome-associated membrane glycoprotein 1	yes	yes	2	0.00018681	116.55	By matching	By matching	By MS/MS	By MS/MS	By matching
ALQDQLVLVAAK	KTSPVDEKALQDQLVL	QLVLVAAKLDTEDKLR	K	A	L	A	K	L	3	0	0	1	0	2	0	0	0	0	3	1	0	0	0	0	0	0	0	2	0	0	12	0	1267.75	P01019	P01019	83	94	AGT	Angiotensinogen;Angiotensin-1;Angiotensin-2;Angiotensin-3;Angiotensin-4;Angiotensin 1-9;Angiotensin 1-7;Angiotensin 1-5;Angiotensin 1-4	yes	yes	2;3	0.00030322	105.65	By MS/MS	By MS/MS	By MS/MS	By MS/MS	By MS/MS
ALQEALVLSDR	ALSGPQSRALQEALVL	EALVLSDRAPFAAPSP	R	A	L	D	R	A	2	1	0	1	0	1	1	0	0	0	3	0	0	0	0	1	0	0	0	1	0	0	11	0	1213.6667	C9JGI3;P19971	C9JGI3	421	431	TYMP	Thymidine phosphorylase	yes	no	2	0.018192	67.385	By matching	By matching	By matching	By matching	By matching
ALQEYAAK	TKRNNLRKALQEYAAK	ALQEYAAKFDPCQCAP	K	A	L	A	K	F	3	0	0	0	0	1	1	0	0	0	1	1	0	0	0	0	0	0	1	0	0	0	8	0	892.46543	P13671	P13671	510	517	C6	Complement component C6	yes	yes	2	0.0469	82.452	By matching	By matching	By matching	By matching	By matching
ALQTEMAR	SLAASERKALQTEMAR	ALQTEMARIKKWLTFS	K	A	L	A	R	I	2	1	0	0	0	1	1	0	0	0	1	0	1	0	0	0	1	0	0	0	0	0	8	0	918.4593	P11226	P11226	114	121	MBL2	Mannose-binding protein C	yes	yes	2	0.0025211	144.38	By MS/MS	By MS/MS	By matching	By matching	By matching
ALSDHHIYLEGTLLK	KVLAAVYKALSDHHIY	YLEGTLLKPNMVTPGH	K	A	L	L	K	P	1	0	0	1	0	0	1	1	2	1	4	1	0	0	0	1	1	0	1	0	0	0	15	0	1708.9148	P04075;J3KPS3;H3BQN4;H3BU78	P04075	216	230	ALDOA	Fructose-bisphosphate aldolase A;Fructose-bisphosphate aldolase	yes	no	3;4	0.0017899	59.673	By matching	By matching	By matching	By matching	By matching
ALSDHHIYLEGTLLKPNMVTPGHACTQK	KVLAAVYKALSDHHIY	PGHACTQKFSHEEIAM	K	A	L	Q	K	F	2	0	1	1	1	1	1	2	3	1	4	2	1	0	2	1	3	0	1	1	0	0	28	1	3130.5692	P04075;J3KPS3;H3BQN4;H3BU78	P04075	216	243	ALDOA	Fructose-bisphosphate aldolase A;Fructose-bisphosphate aldolase	yes	no	5	0.0014292	37.118	By matching	By matching	By matching	By matching	By matching
ALSIGFETCR	PTMAQMEKALSIGFET	SIGFETCRYGFIEGHV	K	A	L	C	R	Y	1	1	0	0	1	0	1	1	0	1	1	0	0	1	0	1	1	0	0	0	0	0	10	0	1152.5597	H0YD13;P16070;H0Y2P0;H0YDW7;H0YCV9;H0Y5E4;E9PKC6;H0YDX6;H0YD17	H0YD13	69	78	CD44	CD44 antigen	yes	no	2	1.3534E-07	170.47	By MS/MS	By matching	By matching	By matching	By matching
ALSKHQDFNSAVQLVENFCR	AWASAQAKALSKHQDF	QLVENFCRNPDGDEEG	K	A	L	C	R	N	2	1	2	1	1	2	1	0	1	0	2	1	0	2	0	2	0	0	0	2	0	0	20	1	2362.1488	P00734;E9PIT3;C9JV37	P00734	244	263	F2	Prothrombin;Activation peptide fragment 1;Activation peptide fragment 2;Thrombin light chain;Thrombin heavy chain	yes	no	4	8.4035E-05	66.201	By matching	By matching	By matching	By matching	By matching
ALSLAPLAGAGLELQLER	PPPSPARRALSLAPLA	GLELQLERRPEREPPP	R	A	L	E	R	R	4	1	0	0	0	1	2	2	0	0	6	0	0	0	1	1	0	0	0	0	0	0	18	0	1821.036	Q9ULI3	Q9ULI3	41	58	HEG1	Protein HEG homolog 1	yes	yes	2;3	5.5755E-42	183.36	By MS/MS	By MS/MS	By matching	By matching	By MS/MS
ALSNAANLQR	GLALQRQKALSNAANL	SNAANLQRFKRDVTEA	K	A	L	Q	R	F	3	1	2	0	0	1	0	0	0	0	2	0	0	0	0	1	0	0	0	0	0	0	10	0	1056.5676	P02549;V9GY79	P02549	259	268	SPTA1	Spectrin alpha chain, erythrocytic 1	yes	no	2	0.00029788	125.71	By matching	By matching	By MS/MS	By MS/MS	By matching
ALSNVEGFER	PQGAHYMRALSNVEGF	SNVEGFERLICNQKKE	R	A	L	E	R	L	1	1	1	0	0	0	2	1	0	0	1	0	0	1	0	1	0	0	0	1	0	0	10	0	1120.5513	P08514	P08514	693	702	ITGA2B	Integrin alpha-IIb;Integrin alpha-IIb heavy chain;Integrin alpha-IIb light chain, form 1;Integrin alpha-IIb light chain, form 2	yes	yes	2	1.9677E-05	146.57	By matching	By matching	By MS/MS	By MS/MS	By MS/MS
ALSSEWKPEIR	RHYLVRYRALSSEWKP	SEWKPEIRLPSGSDHV	R	A	L	I	R	L	1	1	0	0	0	0	2	0	0	1	1	1	0	0	1	2	0	1	0	0	0	0	11	1	1314.6932	A0A087WWD4;P13591;A0A087WX77;A0A087WV75;A0A087X1V2;A0A087WZS4;A0A087WTR3;H7BYX6;A0A087WTE4;A0A087WTF6;A0A0D9SF98;A0A087WVU1;A0A087WWJ5	H7BYX6	640	650	NCAM1	Neural cell adhesion molecule 1	no	no	2;3	0.00027478	130.1	By matching	By matching	By matching	By matching	By matching
ALSTDPAAPNLK	SKLLLAAKALSTDPAA	DPAAPNLKSQLAAAAR	K	A	L	L	K	S	3	0	1	1	0	0	0	0	0	0	2	1	0	0	2	1	1	0	0	0	0	0	12	0	1196.6401	Q9Y490	Q9Y490	1321	1332	TLN1	Talin-1	yes	yes	2	0.00025325	107.03	By matching	By matching	By MS/MS	By MS/MS	By matching
ALSTSELGHLEQLQVLTLR	DASHNLLRALSTSELG	QLQVLTLRHNRIAALR	R	A	L	L	R	H	1	1	0	0	0	2	2	1	1	0	6	0	0	0	0	2	2	0	0	1	0	0	19	0	2107.1637	Q8WUT4	Q8WUT4	89	107	LRRN4	Leucine-rich repeat neuronal protein 4	yes	yes	3	9.9467E-06	90.718	By matching	By matching	By matching	By matching	By matching
ALSVAELTQQMFDAR	AQGSQQYRALSVAELT	TQQMFDARNTMAACDL	R	A	L	A	R	N	3	1	0	1	0	2	1	0	0	0	2	0	1	1	0	1	1	0	0	1	0	0	15	0	1678.8349	Q9H4B7	Q9H4B7	283	297	TUBB1	Tubulin beta-1 chain	yes	yes	2;3	8.4798E-63	225.32	By MS/MS	By MS/MS	By matching	By MS/MS	By matching
ALSVVWDR	YIILLLGKALSVVWDR	ALSVVWDRHLSISVVL	K	A	L	D	R	H	1	1	0	1	0	0	0	0	0	0	1	0	0	0	0	1	0	1	0	2	0	0	8	0	944.50797	P04275	P04275	969	976	VWF	von Willebrand factor;von Willebrand antigen 2	yes	yes	2	2.0283E-05	174.52	By MS/MS	By MS/MS	By matching	By MS/MS	By matching
ALSVVWDRHLSISVVLK	YIILLLGKALSVVWDR	LSISVVLKQTYQEKVC	K	A	L	L	K	Q	1	1	0	1	0	0	0	0	1	1	3	1	0	0	0	3	0	1	0	4	0	0	17	1	1921.1149	P04275	P04275	969	985	VWF	von Willebrand factor;von Willebrand antigen 2	yes	yes	4	0.0097663	40.693	By matching	By matching	By matching	By matching	By matching
ALTDMPQMR	QKVPPEWKALTDMPQM	LTDMPQMRMELERPGG	K	A	L	M	R	M	1	1	0	1	0	1	0	0	0	0	1	0	2	0	1	0	1	0	0	0	0	0	9	0	1061.4998	P02671	P02671	250	258	FGA	Fibrinogen alpha chain;Fibrinopeptide A;Fibrinogen alpha chain	yes	yes	2;3	5.1134E-07	172.21	By MS/MS	By MS/MS	By MS/MS	By MS/MS	By matching
ALTGGIAHLFK	EQKSTAVKALTGGIAH	GGIAHLFKQNKVVHVN	K	A	L	F	K	Q	2	0	0	0	0	0	0	2	1	1	2	1	0	1	0	0	1	0	0	0	0	0	11	0	1126.6499	E9PEX6;P09622	E9PEX6	110	120	DLD	Dihydrolipoyl dehydrogenase;Dihydrolipoyl dehydrogenase, mitochondrial	yes	no	3	0.021901	50.194	By matching	By matching	By MS/MS	By MS/MS	By matching
ALTGHLEEVVLALLK	PLDETLKKALTGHLEE	EVVLALLKTPAQFDAD	K	A	L	L	K	T	2	0	0	0	0	0	2	1	1	0	5	1	0	0	0	0	1	0	0	2	0	0	15	0	1604.9501	P04083;Q5T3N1;Q5T3N0	P04083	99	113	ANXA1	Annexin A1;Annexin	yes	no	3	9.1467E-05	91.812	By matching	By matching	By matching	By matching	By matching
ALTLGALTLPLAR	VQVKDDSRALTLGALT	ALTLPLARLLTAPELI	R	A	L	A	R	L	3	1	0	0	0	0	0	1	0	0	5	0	0	0	1	0	2	0	0	0	0	0	13	0	1308.8129	Q9BSJ8	Q9BSJ8	551	563	ESYT1	Extended synaptotagmin-1	yes	yes	2	0.016409	58.32	By matching	By matching	By matching	By MS/MS	By matching
ALTPQCGSGEDLYILTGTVPSDYR	NLHSLMDRALTPQCGS	GTVPSDYRVKDKVAVP	R	A	L	Y	R	V	1	1	0	2	1	1	1	3	0	1	3	0	0	0	2	2	3	0	2	1	0	0	24	0	2612.2428	O94919	O94919	185	208	ENDOD1	Endonuclease domain-containing 1 protein	yes	yes	3	2.9975E-16	114.46	By matching	By matching	By matching	By matching	By matching
ALTQTGGPHVK	TEFSVDARALTQTGGP	QTGGPHVKARVANPSG	R	A	L	V	K	A	1	0	0	0	0	1	0	2	1	0	1	1	0	0	1	0	2	0	0	1	0	0	11	0	1107.6037	P21333;Q5HY54;Q60FE5;A0A087WWY3	P21333	1284	1294	FLNA	Filamin-A	yes	no	2;3	4.6123E-08	149.94	By MS/MS	By MS/MS	By MS/MS	By MS/MS	By matching
ALTSEIALLQSR	KSLETEHKALTSEIAL	EIALLQSRLKTEGSDL	K	A	L	S	R	L	2	1	0	0	0	1	1	0	0	1	3	0	0	0	0	2	1	0	0	0	0	0	12	0	1300.7351	P04843;B7Z4L4	P04843	525	536	RPN1	Dolichyl-diphosphooligosaccharide--protein glycosyltransferase subunit 1	yes	no	2	0.022373	61.11	By matching	By matching	By matching	By MS/MS	By matching
ALTSELANAR	ERVQKHLKALTSELAN	TSELANARDESKKTAN	K	A	L	A	R	D	3	1	1	0	0	0	1	0	0	0	2	0	0	0	0	1	1	0	0	0	0	0	10	0	1044.5564	P26038	P26038	524	533	MSN	Moesin	yes	yes	2	9.6098E-10	182.65	By MS/MS	By MS/MS	By MS/MS	By MS/MS	By matching
ALTSELANARDESK	ERVQKHLKALTSELAN	ANARDESKKTANDMIH	K	A	L	S	K	K	3	1	1	1	0	0	2	0	0	0	2	1	0	0	0	2	1	0	0	0	0	0	14	1	1503.7529	P26038	P26038	524	537	MSN	Moesin	yes	yes	2;3	2.9558E-06	124.42	By matching	By matching	By matching	By MS/MS	By matching
ALTSFER	LNDKVKKKALTSFERD	KALTSFERDSIFSNLT	K	A	L	E	R	D	1	1	0	0	0	0	1	0	0	0	1	0	0	1	0	1	1	0	0	0	0	0	7	0	822.42357	P40939	P40939	416	422	HADHA	Trifunctional enzyme subunit alpha, mitochondrial;Long-chain enoyl-CoA hydratase;Long chain 3-hydroxyacyl-CoA dehydrogenase	yes	yes	2	0.087019	88.029	By matching	By matching	By matching	By MS/MS	By matching
ALTSQLTDEELAQGR	SVFLEAAKALTSQLTD	DEELAQGRLYPPLANI	K	A	L	G	R	L	2	1	0	1	0	2	2	1	0	0	3	0	0	0	0	1	2	0	0	0	0	0	15	0	1630.8162	P23368	P23368	497	511	ME2	NAD-dependent malic enzyme, mitochondrial	yes	yes	2	1.6404E-06	115.91	By matching	By matching	By MS/MS	By MS/MS	By matching
ALTVPELTQQVFDAK	SRGSQQYRALTVPELT	TQQVFDAKNMMAACDP	R	A	L	A	K	N	2	0	0	1	0	2	1	0	0	0	2	1	0	1	1	0	2	0	0	2	0	0	15	0	1658.8879	Q5JP53;P07437;Q5ST81	Q5JP53	265	279	TUBB	Tubulin beta chain	yes	no	2;3	7.2474E-09	123.76	By matching	By matching	By MS/MS	By MS/MS	By matching
ALVDTLK	YELQREDRALVDTLKF	RALVDTLKFVTQAEGA	R	A	L	L	K	F	1	0	0	1	0	0	0	0	0	0	2	1	0	0	0	0	1	0	0	1	0	0	7	0	758.4538	P04114	P04114	1028	1034	APOB	Apolipoprotein B-100;Apolipoprotein B-48	yes	yes	2	0.0064875	121.29	By MS/MS	By MS/MS	By matching	By matching	By matching
ALVEGVDQLFTDYQIK	SANEEDLKALVEGVDQ	LFTDYQIKDGHVILQL	K	A	L	I	K	D	1	0	0	2	0	2	1	1	0	1	2	1	0	1	0	0	1	0	1	2	0	0	16	0	1837.9462	P01031	P01031	1441	1456	C5	Complement C5;Complement C5 beta chain;Complement C5 alpha chain;C5a anaphylatoxin;Complement C5 alpha chain	yes	yes	2;3	2.9274E-38	193.47	By MS/MS	By MS/MS	By matching	By MS/MS	By matching
ALVEQGFTVPEIK	QDWAKRMKALVEQGFT	GFTVPEIKTILGTMPA	K	A	L	I	K	T	1	0	0	0	0	1	2	1	0	1	1	1	0	1	1	0	1	0	0	2	0	0	13	0	1429.7817	P04114	P04114	2579	2591	APOB	Apolipoprotein B-100;Apolipoprotein B-48	yes	yes	2;3	9.857E-16	156.52	By MS/MS	By MS/MS	By MS/MS	By MS/MS	By MS/MS
ALVILAK	________________	RALVILAKGAEEMETV	R	A	L	A	K	G	2	0	0	0	0	0	0	0	0	1	2	1	0	0	0	0	0	0	0	1	0	0	7	0	726.50036	Q99497;K7ELW0	Q99497	6	12	PARK7	Protein deglycase DJ-1	yes	no	2	0.084874	88.734	By matching	By matching	By matching	By matching	By matching
ALVLDCHYPEDEVGQEDEAESDIFSIR	IKNDDGKKALVLDCHY	ESDIFSIREVSFQSTG	K	A	L	I	R	E	2	1	0	4	1	1	5	1	1	2	2	0	0	1	1	2	0	0	1	2	0	0	27	0	3135.3979	Q07021;I3L3Q7;I3L3B0	Q07021	181	207	C1QBP	Complement component 1 Q subcomponent-binding protein, mitochondrial	yes	no	3	2.0917E-12	83.312	By matching	By matching	By matching	By matching	By matching
ALVLIAFAQYLQQCPFEDHVK	DLGEENFKALVLIAFA	CPFEDHVKLVNEVTEF	K	A	L	V	K	L	3	0	0	1	1	3	1	0	1	1	3	1	0	2	1	0	0	0	1	2	0	0	21	0	2489.2777	P02768;A0A0C4DGB6;A0A087WWT3;H7C013	P02768	45	65	ALB	Serum albumin	yes	no	2;3;4	1.614E-114	247.4	By MS/MS	By MS/MS	By matching	By MS/MS	By MS/MS
ALVQLAEEK				A	L	E	K		2	0	0	0	0	1	2	0	0	0	2	1	0	0	0	0	0	0	0	1	0	0	9	0	999.56006		REV__H0YBY5					yes	no	3	0.027501	54.982	By matching	By matching	By matching	By matching	By matching
ALVQQMEQLR	PYGENFNKALVQQMEQ	VQQMEQLRQKLGPHAG	K	A	L	L	R	Q	1	1	0	0	0	3	1	0	0	0	2	0	1	0	0	0	0	0	0	1	0	0	10	0	1214.6441	P06727	P06727	317	326	APOA4	Apolipoprotein A-IV	yes	yes	2	3.2112E-13	190.88	By MS/MS	By MS/MS	By MS/MS	By matching	By MS/MS
ALWADSGIQNAYDR	LQYLPAIRALWADSGI	GIQNAYDRRREFQLGE	R	A	L	D	R	R	3	1	1	2	0	1	0	1	0	1	1	0	0	0	0	1	0	1	1	0	0	0	14	0	1578.7427	Q14344	Q14344	151	164	GNA13	Guanine nucleotide-binding protein subunit alpha-13	yes	yes	2	0.002141	76.759	By matching	By matching	By matching	By MS/MS	By matching
ALWEKPFISSR	LVNYIYFKALWEKPFI	EKPFISSRTTPKDFYV	K	A	L	S	R	T	1	1	0	0	0	0	1	0	0	1	1	1	0	1	1	2	0	1	0	0	0	0	11	1	1332.719	P29622	P29622	217	227	SERPINA4	Kallistatin	yes	yes	2;3	1.5003E-21	198.81	By matching	By matching	By matching	By matching	By MS/MS
ALYAQAR	IKEKTVGRALYAQARA	RALYAQARAKGKTAGL	R	A	L	A	R	A	3	1	0	0	0	1	0	0	0	0	1	0	0	0	0	0	0	0	1	0	0	0	7	0	791.42899	P19823;Q5T985;Q5T987;CON__Q9TRI1	P19823	140	146	ITIH2	Inter-alpha-trypsin inhibitor heavy chain H2	no	no	2	0.0039222	134.12	By MS/MS	By MS/MS	By matching	By matching	By matching
ALYDAELSQMQTHISDTSVVLSMDNNR	TDEINFLRALYDAELS	VLSMDNNRNLDLDSII	R	A	L	N	R	N	2	1	2	3	0	2	1	0	1	1	3	0	2	0	0	4	2	0	1	2	0	0	27	0	3037.4121	CON__P02538;CON__P04259;P48668;P04259	CON__P04259	300	326	KRT6C;KRT6B	Keratin, type II cytoskeletal 6C;Keratin, type II cytoskeletal 6B	no	no	3	1.0003E-110	211.72	By matching	By MS/MS	By matching	By matching	By matching
ALYEAGER	DLADSDARALYEAGER	ALYEAGERRKGTDVNV	R	A	L	E	R	R	2	1	0	0	0	0	2	1	0	0	1	0	0	0	0	0	0	0	1	0	0	0	8	0	907.43995	P04083	P04083	205	212	ANXA1	Annexin A1	yes	yes	2	0.014458	106.04	By matching	By matching	By matching	By matching	By matching
ALYLQYTDETFR	RIGRLYKKALYLQYTD	QYTDETFRTTIEKPVW	K	A	L	F	R	T	1	1	0	1	0	1	1	0	0	0	2	0	0	1	0	0	2	0	2	0	0	0	12	0	1518.7355	E9PFZ2;D6RE86;P00450	P00450	70	81	CP	Ceruloplasmin	no	no	2	3.1419E-36	217.14	By matching	By MS/MS	By MS/MS	By MS/MS	By MS/MS
ALYLSDNDFEILPPDIGK	FFYLTTLRALYLSDND	ILPPDIGKLTKLQILS	R	A	L	G	K	L	1	0	1	3	0	0	1	1	0	2	3	1	0	1	2	1	0	0	1	0	0	0	18	0	2019.0201	Q15404	Q15404	138	155	RSU1	Ras suppressor protein 1	yes	yes	3	0.00016924	70.783	By matching	By matching	By matching	By MS/MS	By matching
ALYWVNGQVPDGVSK	FFPDSVNKALYWVNGQ	QVPDGVSKVLVDHFGY	K	A	L	S	K	V	1	0	1	1	0	1	0	2	0	0	1	1	0	0	1	1	0	1	1	3	0	0	15	0	1631.8308	P04114;A8MUN2	P04114	718	732	APOB	Apolipoprotein B-100;Apolipoprotein B-48	yes	no	2;3	2.3014E-44	206.7	By MS/MS	By MS/MS	By matching	By MS/MS	By MS/MS
ALYYDLISSPDIHGTYK	RTESIIHRALYYDLIS	PDIHGTYKELLDTVTA	R	A	L	Y	K	E	1	0	0	2	0	0	0	1	1	2	2	1	0	0	1	2	1	0	3	0	0	0	17	0	1954.9676	P36955;I3L4Z0;I3L2R7	P36955	107	123	SERPINF1	Pigment epithelium-derived factor	yes	no	2;3;4	5.5426E-39	171.26	By matching	By matching	By matching	By matching	By MS/MS
AMAAEAEASR	KLPVQLQRAMAAEAEA	AAEAEASREARAKVIA	R	A	M	S	R	E	5	1	0	0	0	0	2	0	0	0	0	0	1	0	0	1	0	0	0	0	0	0	10	0	1005.4549	P27105	P27105	206	215	STOM	Erythrocyte band 7 integral membrane protein	yes	yes	2	1.8308E-06	163.38	By MS/MS	By MS/MS	By matching	By MS/MS	By matching
AMAELAA	WSVDPLDRAMAELAA_	RAMAELAA________	R	A	M	A	A	-	4	0	0	0	0	0	1	0	0	0	1	0	1	0	0	0	0	0	0	0	0	0	7	0	675.32616	P06396;A0A0A0MS51;A0A0A0MT01	P06396	776	782	GSN	Gelsolin	yes	no	1	0.047599	56.255	By matching	By matching	By matching	By matching	By matching
AMAVEDIISR	GKTERARKAMAVEDII	AVEDIISRVRGGSSGW	K	A	M	S	R	V	2	1	0	1	0	0	1	0	0	2	0	0	1	0	0	1	0	0	0	1	0	0	10	0	1103.5645	P07357	P07357	413	422	C8A	Complement component C8 alpha chain	yes	yes	2	0.031839	54.259	By matching	By matching	By matching	By matching	By matching
AMDLDQDVLSALAEVEQLSK	VAHNAWQKAMDLDQDV	AEVEQLSKMVSEAKLR	K	A	M	S	K	M	3	0	0	3	0	2	2	0	0	0	4	1	1	0	0	2	0	0	0	2	0	0	20	0	2174.0777	G3XAI2;P07942	G3XAI2	1468	1487	LAMB1	Laminin subunit beta-1	yes	no	3	4.4838E-10	107.41	By matching	By MS/MS	By matching	By matching	By matching
AMEAVAAQGK	GDEETVRKAMEAVAAQ	EAVAAQGKAKK_____	K	A	M	G	K	A	4	0	0	0	0	1	1	1	0	0	0	1	1	0	0	0	0	0	0	1	0	0	10	0	974.48552	P18669;P15259	P18669	242	251	PGAM1;PGAM2	Phosphoglycerate mutase 1;Phosphoglycerate mutase 2	yes	no	2	0.010385	80.688	By matching	By matching	By MS/MS	By matching	By matching
AMELAVAR	KQQEKMIRAMELAVAR	AMELAVARRETVTTQA	R	A	M	A	R	R	3	1	0	0	0	0	1	0	0	0	1	0	1	0	0	0	0	0	0	1	0	0	8	0	859.45857	Q4G0X9	Q4G0X9	960	967	CCDC40	Coiled-coil domain-containing protein 40	yes	yes	2	0.0099658	92.187	By matching	By matching	By matching	By matching	By matching
AMGIMNSFVNDIFER	PDTGISSKAMGIMNSF	FVNDIFERIAGEASRL	K	A	M	E	R	I	1	1	2	1	0	0	1	1	0	2	0	0	2	2	0	1	0	0	0	1	0	0	15	0	1742.812	Q16778;P62807;P57053;P06899;O60814;U3KQK0;Q99880;Q99879;Q99877;Q93079;Q8N257;Q5QNW6;P58876;P33778;P23527	Q16778	59	73	HIST2H2BE;HIST1H2BC;H2BFS;HIST1H2BJ;HIST1H2BK;HIST1H2BN;HIST1H2BL;HIST1H2BM;HIST1H2BH;HIST3H2BB;HIST2H2BF;HIST1H2BD;HIST1H2BB;HIST1H2BO	Histone H2B type 2-E;Histone H2B type 1-C/E/F/G/I;Histone H2B type F-S;Histone H2B type 1-J;Histone H2B type 1-K;Histone H2B;Histone H2B type 1-L;Histone H2B type 1-M;Histone H2B type 1-N;Histone H2B type 1-H;Histone H2B type 3-B;Histone H2B type 2-F;Histone H2B type 1-D;Histone H2B type 1-B;Histone H2B type 1-O	yes	no	2	0.0078467	59.709	By matching	By matching	By MS/MS	By matching	By matching
AMGNLQIDFADPSR	QSIMAIVKAMGNLQID	IDFADPSRADDARQLF	K	A	M	S	R	A	2	1	1	2	0	1	0	1	0	1	1	0	1	1	1	1	0	0	0	0	0	0	14	0	1533.7246	P04899	P04899	87	100	GNAI2	Guanine nucleotide-binding protein G(i) subunit alpha-2	yes	yes	2	1.3893E-08	131.66	By matching	By matching	By MS/MS	By MS/MS	By matching
AMGVVVATGVNTEIGK	GTNIAAGKAMGVVVAT	GVNTEIGKIRDEMVAT	K	A	M	G	K	I	2	0	1	0	0	0	1	3	0	1	0	1	1	0	0	0	2	0	0	4	0	0	16	0	1544.8232	P16615;H7C5W9	P16615	219	234	ATP2A2	Sarcoplasmic/endoplasmic reticulum calcium ATPase 2	yes	no	2	0.028229	47.639	By matching	By matching	By matching	By matching	By matching
AMLENEK	KHQKQMERAMLENEKK	RAMLENEKKKREMAEK	R	A	M	E	K	K	1	0	1	0	0	0	2	0	0	0	1	1	1	0	0	0	0	0	0	0	0	0	7	0	833.3953	P26038	P26038	321	327	MSN	Moesin	yes	yes	2	0.067133	94.662	By matching	By matching	By MS/MS	By matching	By matching
AMNKNPELPIELK				A	M	L	K		1	0	2	0	0	0	2	0	0	1	2	2	1	0	2	0	0	0	0	0	0	0	13	1	1495.8068		REV__Q13469					yes	yes	3	0.017125	50.088	By matching	By matching	By matching	By matching	By matching
AMNNSWHPECFR	FIIGRVIKAMNNSWHP	SWHPECFRCDLCQEVL	K	A	M	F	R	C	1	1	2	0	1	0	1	0	1	0	0	0	1	1	1	1	0	1	0	0	0	0	12	0	1547.6398	P48059;A0A0J9YXC7;C9JF46	P48059	85	96	LIMS1	LIM and senescent cell antigen-like-containing domain protein 1	yes	no	3	0.060681	35.077	By matching	By matching	By matching	By matching	By matching
AMTSNVASVQCDNSDK	WKQGVDVKAMTSNVAS	VQCDNSDKFPVYKYPG	K	A	M	D	K	F	2	0	2	2	1	1	0	0	0	0	0	1	1	0	0	3	1	0	0	2	0	0	16	0	1725.7298	A0A0C4DGZ8;P07359	A0A0C4DGZ8	254	269	GP1BA	Platelet glycoprotein Ib alpha chain;Glycocalicin	yes	no	2;3	1.7469E-33	179.97	By matching	By matching	By matching	By matching	By matching
AMTSNVASVQCDNSDKFPVYK	WKQGVDVKAMTSNVAS	SDKFPVYKYPGKGCPT	K	A	M	Y	K	Y	2	0	2	2	1	1	0	0	0	0	0	2	1	1	1	3	1	0	1	3	0	0	21	1	2360.0777	A0A0C4DGZ8;P07359	A0A0C4DGZ8	254	274	GP1BA	Platelet glycoprotein Ib alpha chain;Glycocalicin	yes	no	2;3	2.9818E-127	258.81	By MS/MS	By MS/MS	By matching	By MS/MS	By MS/MS
AMVARMTFVSK				A	M	S	K		2	1	0	0	0	0	0	0	0	0	0	1	2	1	0	1	1	0	0	2	0	0	11	1	1239.6468		REV__Q3MIT2					yes	yes	2	0.016532	41.704	By matching	By matching	By matching	By matching	By matching
AMVSNAQLDNEK	EVEEKYKKAMVSNAQL	NAQLDNEKNNLIYQVD	K	A	M	E	K	N	2	0	2	1	0	1	1	0	0	0	1	1	1	0	0	1	0	0	0	1	0	0	12	0	1318.6187	C9JSU1;Q9Y608;Q32MZ4	C9JSU1	150	161	LRRFIP2;LRRFIP1	Leucine-rich repeat flightless-interacting protein 2;Leucine-rich repeat flightless-interacting protein 1	yes	no	2	0.00057967	98.105	By matching	By matching	By MS/MS	By MS/MS	By matching
AMYSIDINDVQDQCSCCSPTR	CQGKCASKAMYSIDIN	CSCCSPTRTEPMQVAL	K	A	M	T	R	T	1	1	1	3	3	2	0	0	0	2	0	0	1	0	1	3	1	0	1	1	0	0	21	0	2519.0185	P04275	P04275	2758	2778	VWF	von Willebrand factor;von Willebrand antigen 2	yes	yes	2;3	0	384.23	By MS/MS	By matching	By matching	By matching	By matching
ANALASATCER	________________	LASATCERCKGGFAPA	M	A	N	E	R	C	4	1	1	0	1	0	1	0	0	0	1	0	0	0	0	1	1	0	0	0	0	0	11	0	1162.5401	P48059;F8WB59;A0A0J9YYC1	P48059	2	12	LIMS1	LIM and senescent cell antigen-like-containing domain protein 1	yes	no	2	9.6532E-05	127.87	By matching	By matching	By MS/MS	By MS/MS	By matching
ANHEEVLAAGK	MDYESLEKANHEEVLA	EEVLAAGKQAAQKLEQ	K	A	N	G	K	Q	3	0	1	0	0	0	2	1	1	0	1	1	0	0	0	0	0	0	0	1	0	0	11	0	1137.5778	P00491	P00491	255	265	PNP	Purine nucleoside phosphorylase	yes	yes	2;3	0.00077937	93.839	By matching	By matching	By MS/MS	By matching	By matching
ANINIEK	RFFETSAKANINIEKA	KANINIEKAFLTLAED	K	A	N	E	K	A	1	0	2	0	0	0	1	0	0	2	0	1	0	0	0	0	0	0	0	0	0	0	7	0	800.43922	P61026	P61026	155	161	RAB10	Ras-related protein Rab-10	yes	yes	2	0.090654	86.833	By matching	By matching	By MS/MS	By matching	By matching
ANINVENAFFTLAR	KFMETSAKANINVENA	NAFFTLARDIKAKMDK	K	A	N	A	R	D	3	1	3	0	0	0	1	0	0	1	1	0	0	2	0	0	1	0	0	1	0	0	14	0	1578.8154	P61006	P61006	154	167	RAB8A	Ras-related protein Rab-8A	yes	yes	3	0.018176	41.621	By matching	By matching	By matching	By MS/MS	By matching
ANLGTLR	KAQSQTDRANLGTLRG	RANLGTLRGYYNQSEA	R	A	N	L	R	G	1	1	1	0	0	0	0	1	0	0	2	0	0	0	0	0	1	0	0	0	0	0	7	0	743.42899	A0A140T941;A0A140T9Z6;B0UXQ0;P30512	A0A140T941	100	106	HLA-A	HLA class I histocompatibility antigen, A-29 alpha chain	no	no	2	0.01216	120.65	By matching	By matching	By MS/MS	By matching	By matching
ANLPQSFQVDTSK	GLSPGMVRANLPQSFQ	SFQVDTSKAGVAPLQV	R	A	N	S	K	A	1	0	1	1	0	2	0	0	0	0	1	1	0	1	1	2	1	0	0	1	0	0	13	0	1433.7151	P21333;Q5HY54;Q60FE5;A0A087WWY3	P21333	1465	1477	FLNA	Filamin-A	yes	no	2	2.3115E-07	131.06	By MS/MS	By MS/MS	By MS/MS	By MS/MS	By MS/MS
ANLQIDQINTDLNLER	LINDRLKKANLQIDQI	NTDLNLERSHAQKNEN	K	A	N	E	R	S	1	1	3	2	0	2	1	0	0	2	3	0	0	0	0	0	1	0	0	0	0	0	16	0	1868.9592	P35579	P35579	1755	1770	MYH9	Myosin-9	yes	yes	2;3	6.7705E-163	301.75	By MS/MS	By MS/MS	By MS/MS	By MS/MS	By matching
ANLQSVPHASASR	IRALRRARANLQSVPH	VPHASASRPRVTEPIS	R	A	N	S	R	P	3	1	1	0	0	1	0	0	1	0	1	0	0	0	1	3	0	0	0	1	0	0	13	0	1336.6848	O14791	O14791	291	303	APOL1	Apolipoprotein L1	yes	yes	2;3	7.7025E-18	146.96	By MS/MS	By MS/MS	By matching	By matching	By matching
ANLQSVPHASASRPR	IRALRRARANLQSVPH	HASASRPRVTEPISAE	R	A	N	P	R	V	3	2	1	0	0	1	0	0	1	0	1	0	0	0	2	3	0	0	0	1	0	0	15	1	1589.8386	O14791	O14791	291	305	APOL1	Apolipoprotein L1	yes	yes	2;3;4	8.2168E-75	246.34	By MS/MS	By MS/MS	By MS/MS	By MS/MS	By matching
ANLSSQALQMSLDYGFVTPLTSMSIR	MKVDREERANLSSQAL	PLTSMSIRGMADQDGL	R	A	N	I	R	G	2	1	1	1	0	2	0	1	0	1	4	0	2	1	1	5	2	0	1	1	0	0	26	0	2829.4041	P19827;H7C0N0;H7C5I0	P19827	587	612	ITIH1	Inter-alpha-trypsin inhibitor heavy chain H1	yes	no	2;3	6.1326E-53	160.04	By matching	By matching	By matching	By MS/MS	By matching
ANPTVTLFPPSSEELQANK	VTVLGQPKANPTVTLF	SEELQANKATLVCLIS	K	A	N	N	K	A	2	0	2	0	0	1	2	0	0	0	2	1	0	1	3	2	2	0	0	1	0	0	19	0	2042.032	A0A0B4J231;B9A064;A0A075B6K8;P0CG04	A0A0B4J231	114	132	IGLL5;IGLC1	Immunoglobulin lambda-like polypeptide 5;Ig lambda-1 chain C regions	yes	no	2;3	1.1205E-34	159.95	By MS/MS	By MS/MS	By MS/MS	By MS/MS	By MS/MS
ANQAIQMACQSLGEPGCTQAQVLSAATIVAK	VEPTQFARANQAIQMA	SAATIVAKHTSALCNS	R	A	N	A	K	H	7	0	1	0	2	5	1	2	0	2	2	1	1	0	1	2	2	0	0	2	0	0	31	0	3215.5737	Q9Y490	Q9Y490	1470	1500	TLN1	Talin-1	yes	yes	3;4	3.4488E-29	116.65	By matching	By matching	By matching	By matching	By matching
ANQQFLVYCEIDGSGNGWTVFQK	LYFIKPLKANQQFLVY	NGWTVFQKRLDGSVDF	K	A	N	Q	K	R	1	0	2	1	1	3	1	3	0	1	1	1	0	2	0	1	1	1	1	2	0	0	23	0	2660.2329	C9JPQ9;C9JU00;P02679;C9JEU5;C9JC84	P02679	200	222	FGG	Fibrinogen gamma chain	no	no	2;3	3.2812E-177	284.07	By MS/MS	By MS/MS	By matching	By MS/MS	By MS/MS
ANRPFLVFIR	NPNRVTFKANRPFLVF	RPFLVFIREVPLNTII	K	A	N	I	R	E	1	2	1	0	0	0	0	0	0	1	1	0	0	2	1	0	0	0	0	1	0	0	10	1	1231.719	P01008;Q8TCE1	P01008	436	445	SERPINC1	Antithrombin-III	yes	no	2;3	1.6712E-44	244.55	By MS/MS	By MS/MS	By MS/MS	By MS/MS	By MS/MS
ANSFLGEK	RVEASISKANSFLGEK	ANSFLGEKASAGLLGA	K	A	N	E	K	A	1	0	1	0	0	0	1	1	0	0	1	1	0	1	0	1	0	0	0	0	0	0	8	0	864.43413	P0C0L4;A0A0G2JPR0;A0A140TA49	P0C0L4	1175	1182	C4A	Complement C4-A;Complement C4 beta chain;Complement C4-A alpha chain;C4a anaphylatoxin;C4b-A;C4d-A;Complement C4 gamma chain	no	no	2	0.0030165	132.76	By MS/MS	By MS/MS	By matching	By MS/MS	By MS/MS
ANSYTTEYAASVK	WVGRTRNKANSYTTEY	TEYAASVKGRFTISRD	K	A	N	V	K	G	3	0	1	0	0	0	1	0	0	0	0	1	0	0	0	2	2	0	2	1	0	0	13	0	1403.6569	A0A087WW89;A0A0B4J1Y9;A0A075B7D8	A0A087WW89	55	67	IGHV3-72;IGHV3OR15-7		no	no	2	0.00010857	110.92	By MS/MS	By MS/MS	By matching	By matching	By matching
ANTFVAELK	VTTLDIVRANTFVAEL	NTFVAELKGLDPARVN	R	A	N	L	K	G	2	0	1	0	0	0	1	0	0	0	1	1	0	1	0	0	1	0	0	1	0	0	9	0	991.53385	P40926;G3XAL0	P40926	177	185	MDH2	Malate dehydrogenase, mitochondrial;Malate dehydrogenase	yes	no	2	0.019603	79.148	By matching	By matching	By matching	By MS/MS	By matching
ANTVQEATFQMELPK	VTSRVVNRANTVQEAT	TFQMELPKKAFITNFS	R	A	N	P	K	K	2	0	1	0	0	2	2	0	0	0	1	1	1	1	1	0	2	0	0	1	0	0	15	0	1705.8345	Q14624;B7ZKJ8	B7ZKJ8	61	75	ITIH4	Inter-alpha-trypsin inhibitor heavy chain H4;70 kDa inter-alpha-trypsin inhibitor heavy chain H4;35 kDa inter-alpha-trypsin inhibitor heavy chain H4	no	no	2;3	2.2582E-13	139.21	By matching	By matching	By matching	By MS/MS	By MS/MS
ANTVQEATFQMELPKK	VTSRVVNRANTVQEAT	FQMELPKKAFITNFSM	R	A	N	K	K	A	2	0	1	0	0	2	2	0	0	0	1	2	1	1	1	0	2	0	0	1	0	0	16	1	1833.9295	Q14624;B7ZKJ8	B7ZKJ8	61	76	ITIH4	Inter-alpha-trypsin inhibitor heavy chain H4;70 kDa inter-alpha-trypsin inhibitor heavy chain H4;35 kDa inter-alpha-trypsin inhibitor heavy chain H4	no	no	3	0.0017923	60.489	By matching	By matching	By matching	By MS/MS	By MS/MS
ANVAVVSGAPLQGLVAR	SLNEEEIRANVAVVSG	PLQGLVARPSSINYMV	R	A	N	A	R	P	4	1	1	0	0	1	0	2	0	0	2	0	0	0	1	1	0	0	0	4	0	0	17	0	1620.9311	G5EA09	G5EA09	89	105	SDCBP		yes	yes	2	2.149E-08	119.45	By MS/MS	By matching	By matching	By matching	By matching
ANVAVVSGAPLQGQLVAR	SLNEEEIRANVAVVSG	LQGQLVARPSSINYMV	R	A	N	A	R	P	4	1	1	0	0	2	0	2	0	0	2	0	0	0	1	1	0	0	0	4	0	0	18	0	1748.9897	O00560	O00560	68	85	SDCBP	Syntenin-1	yes	yes	2;3	4.1419E-31	165.58	By MS/MS	By matching	By matching	By matching	By matching
ANVFVQLPR	RNALRAIKANVFVQLP	NVFVQLPRLQKLYLDR	K	A	N	P	R	L	1	1	1	0	0	1	0	0	0	0	1	0	0	1	1	0	0	0	0	2	0	0	9	0	1042.5924	P35858	P35858	235	243	IGFALS	Insulin-like growth factor-binding protein complex acid labile subunit	yes	yes	2	1.1927E-15	171.53	By matching	By matching	By matching	By matching	By matching
APAAHPEGQLK	QQQQQGHKAPAAHPEG	AHPEGQLKFHPDTDDV	K	A	P	L	K	F	3	0	0	0	0	1	1	1	1	0	1	1	0	0	2	0	0	0	0	0	0	0	11	0	1117.588	Q02818	Q02818	411	421	NUCB1	Nucleobindin-1	yes	yes	3	0.0021953	75.566	By MS/MS	By MS/MS	By matching	By matching	By matching
APCNIQMEDPTFK	ENMERNCRAPCNIQME	QMEDPTFKENYRFHAI	R	A	P	F	K	E	1	0	1	1	1	1	1	0	0	1	0	1	1	1	2	0	1	0	0	0	0	0	13	0	1549.6905	P00451	P00451	1920	1932	F8	Coagulation factor VIII;Factor VIIIa heavy chain, 200 kDa isoform;Factor VIIIa heavy chain, 92 kDa isoform;Factor VIII B chain;Factor VIIIa light chain	yes	yes	2	1.0679E-23	180.61	By MS/MS	By matching	By matching	By matching	By matching
APDAGGCLHADPDLGVLCPTGCQLQEALLQQER	TQKKVERKAPDAGGCL	EALLQQERPIRNSVDE	K	A	P	E	R	P	4	1	0	3	3	4	2	4	1	0	6	0	0	0	3	0	1	0	0	1	0	0	33	0	3588.6759	P02675	P02675	89	121	FGB	Fibrinogen beta chain;Fibrinopeptide B;Fibrinogen beta chain	yes	yes	3;4	5.2189E-99	186.33	By matching	By matching	By matching	By matching	By matching
APDAGGCLHADPDLGVLCPTGCQLQEALLQQERPIR	TQKKVERKAPDAGGCL	LQQERPIRNSVDELNN	K	A	P	I	R	N	4	2	0	3	3	4	2	4	1	1	6	0	0	0	4	0	1	0	0	1	0	0	36	1	3954.9139	P02675	P02675	89	124	FGB	Fibrinogen beta chain;Fibrinopeptide B;Fibrinogen beta chain	yes	yes	3;4;5	0	336.61	By matching	By MS/MS	By matching	By MS/MS	By matching
APDFLPLLNK	AQRVFREKAPDFLPLL	DFLPLLNKGPVIALEF	K	A	P	N	K	G	1	0	1	1	0	0	0	0	0	0	3	1	0	1	2	0	0	0	0	0	0	0	10	0	1126.6386	O75695	O75695	285	294	RP2	Protein XRP2	yes	yes	2	0.023274	68.626	By matching	By matching	By matching	By MS/MS	By matching
APDFVFYAPR	VIKPIDKKAPDFVFYA	DFVFYAPRLRINKRIL	K	A	P	P	R	L	2	1	0	1	0	0	0	0	0	0	0	0	0	2	2	0	0	0	1	1	0	0	10	0	1181.5869	P26038;P35241;E7EQR4;P15311	P26038	264	273	MSN;RDX;EZR	Moesin;Radixin;Ezrin	no	no	2	0.00027882	116.52	By MS/MS	By matching	By MS/MS	By matching	By matching
APDLQDLPWQVK	GVLTSEKRAPDLQDLP	QDLPWQVKLTNSEGKD	R	A	P	V	K	L	1	0	0	2	0	2	0	0	0	0	2	1	0	0	2	0	0	1	0	1	0	0	12	0	1408.7351	P22891	P22891	182	193	PROZ	Vitamin K-dependent protein Z	yes	yes	2;3	2.323E-14	168.82	By matching	By matching	By matching	By matching	By MS/MS
APDQPGEGVLLHYSYDNGITWK	KSVLSTCRAPDQPGEG	YDNGITWKLLEHYSYL	R	A	P	W	K	L	1	0	1	2	0	1	1	3	1	1	2	1	0	0	2	1	1	1	2	1	0	0	22	0	2459.1757	J3KQ66;P78509	J3KQ66	787	808	RELN	Reelin	yes	no	3	2.8119E-09	100.85	By matching	By matching	By matching	By matching	By matching
APDVFDWGSSGPLCVSPK	HYFLCKEKAPDVFDWG	GPLCVSPKYGCNFNNG	K	A	P	P	K	Y	1	0	0	2	1	0	0	2	0	0	1	1	0	1	3	3	0	1	0	2	0	0	18	0	1917.8931	Q9NPY3	Q9NPY3	244	261	CD93	Complement component C1q receptor	yes	yes	2	0.0027174	58.693	By matching	By matching	By matching	By matching	By matching
APDVFPIISGCR	________________	FPIISGCRHPKDNSPV	K	A	P	C	R	H	1	1	0	1	1	0	0	1	0	2	0	0	0	1	2	1	0	0	0	1	0	0	12	0	1330.6704	A0A087WUS7;A0A0A0MS09;P01880	A0A087WUS7	5	16	IGHD	Ig delta chain C region	yes	no	2	0.00038419	103.44	By MS/MS	By matching	By matching	By matching	By matching
APEGFAVR	QESSTDIKAPEGFAVR	APEGFAVRLVFQDFDL	K	A	P	V	R	L	2	1	0	0	0	0	1	1	0	0	0	0	0	1	1	0	0	0	0	1	0	0	8	0	845.43955	Q9NZP8;F5GWF3;F5H7C8;F5H6S5	Q9NZP8	73	80	C1RL	Complement C1r subcomponent-like protein	yes	no	2	0.076014	62.546	By matching	By matching	By matching	By matching	By matching
APELLIYAASTLQSGVPSR	WYQQKPGKAPELLIYA	LQSGVPSRFSGSGSGT	K	A	P	S	R	F	3	1	0	0	0	1	1	1	0	1	3	0	0	0	2	3	1	0	1	1	0	0	19	0	1972.0629	A0A0G2JQJ0;A0A087WSZ0	A0A0G2JQJ0	65	83	IGKV1D-8		yes	no	2;3	4.1177E-19	135.69	By MS/MS	By MS/MS	By matching	By matching	By matching
APEPHVEEDDDDELDSK	________________	DDDELDSKLNYKPPPQ	K	A	P	S	K	L	1	0	0	5	0	0	4	0	1	0	1	1	0	0	2	1	0	0	0	1	0	0	17	0	1938.7967	P52566;F5H3P3;F5H6Q0;F5H2R5	P52566	5	21	ARHGDIB	Rho GDP-dissociation inhibitor 2	yes	no	3	8.9197E-18	144.97	By MS/MS	By MS/MS	By MS/MS	By MS/MS	By matching
APEPISTQSHSVLILFHSDNSGENR	LGPFCGEKAPEPISTQ	SDNSGENRGWRLSYRA	K	A	P	N	R	G	1	1	2	1	0	1	2	1	2	2	2	0	0	1	2	5	1	0	0	1	0	0	25	0	2734.3311	P48740;F8W876	P48740	264	288	MASP1	Mannan-binding lectin serine protease 1;Mannan-binding lectin serine protease 1 heavy chain;Mannan-binding lectin serine protease 1 light chain	yes	no	3;4	2.921E-219	302.53	By MS/MS	By MS/MS	By matching	By matching	By MS/MS
APEPPTQVGTLEAR	AVPLLTDRAPEPPTQV	QVGTLEARATAPPAPS	R	A	P	A	R	A	2	1	0	0	0	1	2	1	0	0	1	0	0	0	3	0	2	0	0	1	0	0	14	0	1464.7573	Q6UWD8	Q6UWD8	107	120	C16orf54	Transmembrane protein C16orf54	yes	yes	2	0.0027234	73.758	By MS/MS	By matching	By matching	By matching	By matching
APGELEHGLITFSTR	TCKIVDCRAPGELEHG	GLITFSTRNNLTTYKS	R	A	P	T	R	N	1	1	0	0	0	0	2	2	1	1	2	0	0	1	1	1	2	0	0	0	0	0	15	0	1626.8366	P48740	P48740	369	383	MASP1	Mannan-binding lectin serine protease 1;Mannan-binding lectin serine protease 1 heavy chain;Mannan-binding lectin serine protease 1 light chain	yes	yes	2;3	4.8182E-37	189.11	By matching	By matching	By matching	By matching	By MS/MS
APGFGDNRK	GLQVVAVKAPGFGDNR	PGFGDNRKNQLKDMAI	K	A	P	R	K	N	1	1	1	1	0	0	0	2	0	0	0	1	0	1	1	0	0	0	0	0	0	0	9	1	960.47773	P10809	P10809	302	310	HSPD1	60 kDa heat shock protein, mitochondrial	yes	yes	3	0.088238	39.305	By matching	By matching	By matching	By MS/MS	By matching
APGIIPR	TRRRVGLKAPGIIPRI	KAPGIIPRISVREPMQ	K	A	P	P	R	I	1	1	0	0	0	0	0	1	0	2	0	0	0	0	2	0	0	0	0	0	0	0	7	0	722.44391	P25705;K7EK77;K7ERX7;K7EJP1;K7ENJ4	P25705	176	182	ATP5A1	ATP synthase subunit alpha, mitochondrial	yes	no	2	0.037659	106.76	By matching	By matching	By matching	By matching	By matching
APGQLECETAIAALNSCLR	LITSMRDKAPGQLECE	AALNSCLRDLDQASLA	K	A	P	L	R	D	4	1	1	0	2	1	2	1	0	1	3	0	0	0	1	1	1	0	0	0	0	0	19	0	2072.9983	Q9Y490	Q9Y490	1655	1673	TLN1	Talin-1	yes	yes	2;3	1.3017E-56	184.78	By MS/MS	By MS/MS	By MS/MS	By MS/MS	By matching
APGWDPLCWDECR	PIWGGSWRAPGWDPLC	PLCWDECRGSCPTCPE	R	A	P	C	R	G	1	1	0	2	2	0	1	1	0	0	1	0	0	0	2	0	0	2	0	0	0	0	13	0	1660.6762	Q9Y6R7;A0A087WXI2;A0A087WUZ2	Q9Y6R7	1846	1858	FCGBP	IgGFc-binding protein	yes	no	2;3	2.5089E-53	225.33	By MS/MS	By MS/MS	By matching	By matching	By matching
APIHFTIEK	NCSVPEEKAPIHFTIE	PIHFTIEKLELNEKMV	K	A	P	E	K	L	1	0	0	0	0	0	1	0	1	2	0	1	0	1	1	0	1	0	0	0	0	0	9	0	1054.5811	P16284;A0A075B738;A0A075B727;A0A075B728	A0A075B738	159	167	PECAM1	Platelet endothelial cell adhesion molecule	no	no	2;3	0.0024071	107.57	By matching	By matching	By MS/MS	By MS/MS	By matching
APIIAVTR	QVARYRPRAPIIAVTR	APIIAVTRNPQTARQA	R	A	P	T	R	N	2	1	0	0	0	0	0	0	0	2	0	0	0	0	1	0	1	0	0	1	0	0	8	0	839.52289	P14618;B4DNK4;H3BTN5;H3BR70	P14618	448	455	PKM	Pyruvate kinase PKM;Pyruvate kinase	yes	no	2	0.01879	101.43	By matching	By matching	By matching	By matching	By matching
APLDIPVPDPVK	EANLSNLKAPLDIPVP	IPVPDPVKEKEKEERK	K	A	P	V	K	E	1	0	0	2	0	0	0	0	0	1	1	1	0	0	4	0	0	0	0	2	0	0	12	0	1259.7125	Q06323	Q06323	59	70	PSME1	Proteasome activator complex subunit 1	yes	yes	2	0.0067578	72.29	By matching	By matching	By matching	By MS/MS	By matching
APLIPMEHCTTR	HTELAPLRAPLIPMEH	PMEHCTTRFFETCDLD	R	A	P	T	R	F	1	1	0	0	1	0	1	0	1	1	1	0	1	0	2	0	2	0	0	0	0	0	12	0	1424.6904	P09486	P09486	257	268	SPARC	SPARC	yes	yes	3	0.021536	48.568	By matching	By matching	By matching	By matching	By matching
APMAAQGMVETR	KMMSFDTRAPMAAQGM	AQGMVETRVFLQYLPA	R	A	P	T	R	V	3	1	0	0	0	1	1	1	0	0	0	0	2	0	1	0	1	0	0	1	0	0	12	0	1260.5955	Q14344	Q14344	129	140	GNA13	Guanine nucleotide-binding protein subunit alpha-13	yes	yes	2	0.047252	53.448	By matching	By matching	By matching	By matching	By matching
APNHAVVTR	YANCHLARAPNHAVVT	PNHAVVTRKDKEACVH	R	A	P	T	R	K	2	1	1	0	0	0	0	0	1	0	0	0	0	0	1	0	1	0	0	2	0	0	9	0	963.52501	P02787	P02787	601	609	TF	Serotransferrin	yes	yes	2;3	0.0006632	131.45	By MS/MS	By MS/MS	By MS/MS	By MS/MS	By matching
APNHAVVTRK	YANCHLARAPNHAVVT	NHAVVTRKDKEACVHK	R	A	P	R	K	D	2	1	1	0	0	0	0	0	1	0	0	1	0	0	1	0	1	0	0	2	0	0	10	1	1091.62	P02787	P02787	601	610	TF	Serotransferrin	yes	yes	3	0.015135	61.344	By matching	By MS/MS	By matching	By matching	By matching
APNTPASGANGDGSMSQTQSGSTVK	NYQNSTCRAPNTPASG	TQSGSTVKATYATSDF	R	A	P	V	K	A	3	0	2	1	0	2	0	4	0	0	0	1	1	0	2	5	3	0	0	1	0	0	25	0	2349.0503	CON__P15636	CON__P15636	287	311			yes	yes	2;3	0	377.04	By MS/MS	By MS/MS	By MS/MS	By MS/MS	By matching
APNVVVTR	GPVVTDPKAPNVVVTR	APNVVVTRLTLVCESA	K	A	P	T	R	L	1	1	1	0	0	0	0	0	0	0	0	0	0	0	1	0	1	0	0	3	0	0	8	0	854.4974	P52566;F5H3P3;F5H6Q0;H0YGX7;F5H2R5	P52566	64	71	ARHGDIB	Rho GDP-dissociation inhibitor 2	yes	no	2	0.01217	109.48	By MS/MS	By matching	By matching	By matching	By matching
APPACHLVFCGEPPAIK	TASGIWDRAPPACHLV	CGEPPAIKDAVITGNN	R	A	P	I	K	D	3	0	0	0	2	0	1	1	1	1	1	1	0	1	4	0	0	0	0	1	0	0	17	0	1862.9171	Q4LDE5;A0A0A0MSD0	Q4LDE5	1954	1970	SVEP1	Sushi, von Willebrand factor type A, EGF and pentraxin domain-containing protein 1	yes	no	3	0.00076949	63.546	By matching	By matching	By matching	By matching	By matching
APRPAPGGAEQR	IPVYSAFRAPRPAPGG	APGGAEQRWLVEPQID	R	A	P	Q	R	W	3	2	0	0	0	1	1	2	0	0	0	0	0	0	3	0	0	0	0	0	0	0	12	1	1205.6265	O94919	O94919	83	94	ENDOD1	Endonuclease domain-containing 1 protein	yes	yes	3	0.00028801	101.89	By matching	By matching	By matching	By matching	By matching
APSHQQATTAGSPLR	NNLAEPQKAPSHQQAT	TTAGSPLRHLIGKNSV	K	A	P	L	R	H	3	1	0	0	0	2	0	1	1	0	1	0	0	0	2	2	2	0	0	0	0	0	15	0	1520.7696	A0A0A0MRJ7;P12259	A0A0A0MRJ7	802	816	F5	Coagulation factor V;Coagulation factor V heavy chain;Coagulation factor V light chain	yes	no	2;3	2.6043E-18	151.8	By matching	By matching	By matching	By matching	By matching
APSSLPLR	SPLYLLLKAPSSLPLR	APSSLPLRGDAQISVT	K	A	P	L	R	G	1	1	0	0	0	0	0	0	0	0	2	0	0	0	2	2	0	0	0	0	0	0	8	0	839.4865	P16452;F5H563;H3BTE6;H3BUR1	P16452	481	488	EPB42	Erythrocyte membrane protein band 4.2	yes	no	2	0.070562	75.213	By matching	By matching	By MS/MS	By MS/MS	By matching
APSSLPLRGDAQISVTLVNHSEQEK	SPLYLLLKAPSSLPLR	VNHSEQEKAVQLAIGV	K	A	P	E	K	A	2	1	1	1	0	2	2	1	1	1	3	1	0	0	2	4	1	0	0	2	0	0	25	1	2675.3879	P16452;F5H563;H3BTE6;H3BUR1	P16452	481	505	EPB42	Erythrocyte membrane protein band 4.2	yes	no	4	0.00018603	49.851	By matching	By matching	By matching	By matching	By matching
APSSQNWLTVNGGK	QLKDNFNRAPSSQNWL	WLTVNGGKLSTVCGAV	R	A	P	G	K	L	1	0	2	0	0	1	0	2	0	0	1	1	0	0	1	2	1	1	0	1	0	0	14	0	1457.7263	J3KQ66;P78509	J3KQ66	2525	2538	RELN	Reelin	yes	no	2	7.1499E-36	206.66	By MS/MS	By matching	By matching	By matching	By matching
APSTWLTAYVVK	AFAAFVKRAPSTWLTA	WLTAYVVKVFSLAVNL	R	A	P	V	K	V	2	0	0	0	0	0	0	0	0	0	1	1	0	0	1	1	2	1	1	2	0	0	12	0	1334.7234	P01024	P01024	1073	1084	C3	Complement C3;Complement C3 beta chain;C3-beta-c;Complement C3 alpha chain;C3a anaphylatoxin;Acylation stimulating protein;Complement C3b alpha chain;Complement C3c alpha chain fragment 1;Complement C3dg fragment;Complement C3g fragment;Complement C3d fragment;Complement C3f fragment;Complement C3c alpha chain fragment 2	yes	yes	2;3	1.3974E-17	182.71	By MS/MS	By matching	By MS/MS	By matching	By MS/MS
APSTYGGGLSVSSR	VLAGGSCRAPSTYGGG	GGLSVSSRFSSGGACG	R	A	P	S	R	F	1	1	0	0	0	0	0	3	0	0	1	0	0	0	1	4	1	0	1	1	0	0	14	0	1337.6575	CON__P08779	CON__P08779	42	55			no	no	2	1.6949E-24	182.02	By matching	By MS/MS	By MS/MS	By MS/MS	By MS/MS
APSTYGGGLSVSSSR	VLAGGSCRAPSTYGGG	GLSVSSSRFSSGGAYG	R	A	P	S	R	F	1	1	0	0	0	0	0	3	0	0	1	0	0	0	1	5	1	0	1	1	0	0	15	0	1424.6896	CON__P02533	CON__P02533	42	56			no	no	2	8.0979E-37	184.02	By MS/MS	By MS/MS	By matching	By MS/MS	By MS/MS
APSVANVGSHCDLSLK	ESITRRRRAPSVANVG	SHCDLSLKIPEISIQD	R	A	P	L	K	I	2	0	1	1	1	0	0	1	1	0	2	1	0	0	1	3	0	0	0	2	0	0	16	0	1653.8145	P21333;Q5HY54;Q60FE5	P21333	2150	2165	FLNA	Filamin-A	yes	no	3	7.7288E-05	91.355	By matching	By matching	By matching	By MS/MS	By matching
APTAQVESFR	NSATVSWRAPTAQVES	TAQVESFRITYVPITG	R	A	P	F	R	I	2	1	0	0	0	1	1	0	0	0	0	0	0	1	1	1	1	0	0	1	0	0	10	0	1104.5564	J3QSU6;F5H7V9;H0YGZ3;P24821;E9PC84	P24821	1732	1741	TNC	Tenascin	no	no	2	6.6859E-13	184.71	By MS/MS	By matching	By matching	By matching	By matching
APTCGLCEVAR	TQPCPTAKAPTCGLCE	CGLCEVARLRQNADQC	K	A	P	A	R	L	2	1	0	0	2	0	1	1	0	0	1	0	0	0	1	0	1	0	0	1	0	0	11	0	1232.5642	P04275	P04275	2301	2311	VWF	von Willebrand factor;von Willebrand antigen 2	yes	yes	2	3.6103E-09	162.21	By MS/MS	By matching	By matching	By matching	By matching
APVLSDSSCK	PSLLQCLKAPVLSDSS	VLSDSSCKSSYPGQIT	K	A	P	C	K	S	1	0	0	1	1	0	0	0	0	0	1	1	0	0	1	3	0	0	0	1	0	0	10	0	1062.5016	CON__P00761	CON__P00761	148	157			yes	yes	2	0.0010914	104.22	By matching	By matching	By matching	By MS/MS	By MS/MS
APVPTGEVYFADSFDR	SSPKVTYKAPVPTGEV	YFADSFDRGTLSGWIL	K	A	P	D	R	G	2	1	0	2	0	0	1	1	0	0	0	0	0	2	2	1	1	0	1	2	0	0	16	0	1769.8261	P27824;H0Y9Q7;D6RB85;D6RDP7;D6RAU8;D6RHJ3;D6RD16;D6RAQ8	P27824	62	77	CANX	Calnexin	yes	no	2;3	0.0018392	75.018	By matching	By matching	By MS/MS	By MS/MS	By matching
APWCHTTNSQVR	CRNPDGKRAPWCHTTN	HTTNSQVRWEYCKIPS	R	A	P	V	R	W	1	1	1	0	1	1	0	0	1	0	0	0	0	0	1	1	2	1	0	1	0	0	12	0	1455.6677	P00747	P00747	332	343	PLG	Plasminogen;Plasmin heavy chain A;Activation peptide;Angiostatin;Plasmin heavy chain A, short form;Plasmin light chain B	yes	yes	3	0.0001319	98.105	By matching	By matching	By MS/MS	By matching	By MS/MS
APWIEQEGPEYWDGETR	ASQRMEPRAPWIEQEG	EYWDGETRKVKAHSQT	R	A	P	T	R	K	1	1	0	1	0	1	4	2	0	1	0	0	0	0	2	0	1	2	1	0	0	0	17	0	2061.9068	A0A140T955;A0A140T933;A0A140T9I0;A0A140T9X5;A0A140T913;P01892	A0A140T955	73	89	HLA-A	HLA class I histocompatibility antigen, A-2 alpha chain	no	no	2;3	5.033E-30	162.59	By matching	By matching	By MS/MS	By matching	By matching
APWIEQEGPEYWDGETRK	ASQRMEPRAPWIEQEG	YWDGETRKVKAHSQTH	R	A	P	R	K	V	1	1	0	1	0	1	4	2	0	1	0	1	0	0	2	0	1	2	1	0	0	0	18	1	2190.0018	A0A140T955;A0A140T933;A0A140T9I0;A0A140T9X5;A0A140T913;P01892	A0A140T955	73	90	HLA-A	HLA class I histocompatibility antigen, A-2 alpha chain	yes	no	3	2.5462E-17	138.05	By matching	By matching	By matching	By MS/MS	By matching
APWIEQEGPEYWDLQTR	ASQRMEPRAPWIEQEG	EYWDLQTRNVKAQSQT	R	A	P	T	R	N	1	1	0	1	0	2	3	1	0	1	1	0	0	0	2	0	1	2	1	0	0	0	17	0	2116.9854	A0A140T941;A0A140T9Z6;B0UXQ0;P30512	A0A140T941	73	89	HLA-A	HLA class I histocompatibility antigen, A-29 alpha chain	no	no	3	1.7895E-08	118.5	By matching	By MS/MS	By matching	By MS/MS	By matching
APWIEQEGPEYWDQETR	ASQRMEPRAPWIEQEG	EYWDQETRNVKAQSQT	R	A	P	T	R	N	1	1	0	1	0	2	4	1	0	1	0	0	0	0	2	0	1	2	1	0	0	0	17	0	2132.9439	Q5SRN7;Q5SRN5;P04439;P13746;P30459;A0A140T975;Q9GJ45;P10314	P30459	73	89	HLA-A	HLA class I histocompatibility antigen, A-3 alpha chain;HLA class I histocompatibility antigen, A-11 alpha chain;HLA class I histocompatibility antigen, A-74 alpha chain;HLA class I histocompatibility antigen, A-32 alpha chain	no	no	3	8.7187E-08	113.47	By matching	By matching	By matching	By matching	By matching
APWIEQEGPEYWDR	TSPRKEPRAPWIEQEG	EGPEYWDRETQISKTN	R	A	P	D	R	E	1	1	0	1	0	1	3	1	0	1	0	0	0	0	2	0	0	2	1	0	0	0	14	0	1774.7951	Q04826;P30481;A0A140T9Y5;A0A140T997;P30483;A0A140TA14;A0A140TA11;P30479;P30466;A0A140TA02;P16190;P30490;P18464;P30491;P30498;P30685;P30495	P30481	73	86	HLA-B;HLA-A	HLA class I histocompatibility antigen, B-40 alpha chain;HLA class I histocompatibility antigen, B-44 alpha chain;HLA class I histocompatibility antigen, B-45 alpha chain;HLA class I histocompatibility antigen, B-41 alpha chain;HLA class I histocompatibility antigen, B-18 alpha chain;HLA class I histocompatibility antigen, A-33 alpha chain;HLA class I histocompatibility antigen, B-52 alpha chain;…	no	no	2;3	1.2009E-23	171.21	By matching	By MS/MS	By MS/MS	By MS/MS	By matching
APWIEQEGPEYWDRETQISK	TSPRKEPRAPWIEQEG	DRETQISKTNTQTYRE	R	A	P	S	K	T	1	1	0	1	0	2	4	1	0	2	0	1	0	0	2	1	1	2	1	0	0	0	20	1	2461.155	Q04826;P30481;A0A140T9Y5;A0A140T997;P30483;A0A140TA14;A0A140TA11;P30479;P30490	P30481	73	92	HLA-B	HLA class I histocompatibility antigen, B-40 alpha chain;HLA class I histocompatibility antigen, B-44 alpha chain;HLA class I histocompatibility antigen, B-45 alpha chain;HLA class I histocompatibility antigen, B-41 alpha chain;HLA class I histocompatibility antigen, B-52 alpha chain	no	no	3	9.7352E-14	124.08	By matching	By matching	By matching	By MS/MS	By matching
APWVEQEGPEYWDR	ASPRGEPRAPWVEQEG	EGPEYWDRETQKYKRQ	R	A	P	D	R	E	1	1	0	1	0	1	3	1	0	0	0	0	0	0	2	0	0	2	1	1	0	0	14	0	1760.7794	O19617;A0A140T921;A2AEA2;A0A140T9H5;A0A140T9U8;P10321;A0A140T937;A0A140T912;A0A140T930;Q29960;A0A140T9M5;P30508;P30510	P30508	73	86	HLA-C	HLA class I histocompatibility antigen, Cw-7 alpha chain;HLA class I histocompatibility antigen, Cw-16 alpha chain;HLA class I histocompatibility antigen, Cw-12 alpha chain;HLA class I histocompatibility antigen, Cw-14 alpha chain	no	no	2	2.4152E-16	157.86	By MS/MS	By matching	By matching	By matching	By matching
AQAELVGTADEATR	AAKANLEKAQAELVGT	GTADEATRAEIQIRIE	K	A	Q	T	R	A	4	1	0	1	0	1	2	1	0	0	1	0	0	0	0	0	2	0	0	1	0	0	14	0	1430.7001	P30049	P30049	137	150	ATP5D	ATP synthase subunit delta, mitochondrial	yes	yes	2	0.00028767	97.797	By matching	By matching	By MS/MS	By MS/MS	By matching
AQAQPGVPLGELGQVVECSLDFGLVCR	QPLGLECRAQAQPGVP	LDFGLVCRNREQVGKF	R	A	Q	C	R	N	2	1	0	1	2	3	2	4	0	0	4	0	0	1	2	1	0	0	0	4	0	0	27	0	2898.4368	Q9HC84	Q9HC84	4176	4202	MUC5B	Mucin-5B	yes	yes	3	5.4638E-44	156.7	By matching	By matching	By matching	By matching	By matching
AQAQPGVPLR	QPLGLECRAQAQPGVP	AQPGVPLRELGQVVEC	R	A	Q	L	R	E	2	1	0	0	0	2	0	1	0	0	1	0	0	0	2	0	0	0	0	1	0	0	10	0	1035.5825	Q9HC84	Q9HC84	2362	2371	MUC5B	Mucin-5B	yes	no	2	0.00053637	113.62	By MS/MS	By matching	By matching	By matching	By matching
AQAQPGVPLRELGQVVECSLDFGLVCR	QPLGLECRAQAQPGVP	LDFGLVCRNREQVGKF	R	A	Q	C	R	N	2	2	0	1	2	3	2	3	0	0	4	0	0	1	2	1	0	0	0	4	0	0	27	1	2997.5164	Q9HC84	Q9HC84	2362	2388	MUC5B	Mucin-5B	yes	no	3	0.00099099	43.681	By matching	By matching	By matching	By matching	By matching
AQAWGER	AGQPLQERAQAWGERL	RAQAWGERLRARMEEM	R	A	Q	E	R	L	2	1	0	0	0	1	1	1	0	0	0	0	0	0	0	0	0	1	0	0	0	0	7	0	816.38785	P02649;H0Y7L5	P02649	225	231	APOE	Apolipoprotein E	yes	no	2	0.0037065	157.9	By MS/MS	By MS/MS	By matching	By matching	By matching
AQAWGERLR	AGQPLQERAQAWGERL	QAWGERLRARMEEMGS	R	A	Q	L	R	A	2	2	0	0	0	1	1	1	0	0	1	0	0	0	0	0	0	1	0	0	0	0	9	1	1085.573	P02649;H0Y7L5	P02649	225	233	APOE	Apolipoprotein E	yes	no	2;3	0.0042552	105.35	By matching	By MS/MS	By matching	By matching	By matching
AQCGGGLLGVR	RHPVTVARAQCGGGLL	GGGLLGVRTLYRFENQ	R	A	Q	V	R	T	1	1	0	0	1	1	0	4	0	0	2	0	0	0	0	0	0	0	0	1	0	0	11	0	1086.5604	P13611;E9PF17;D6RGZ6;Q86W61	P13611	313	323	VCAN	Versican core protein	yes	no	2	0.00019728	115.78	By matching	By matching	By matching	By matching	By matching
AQDFSPCYG	KPAMEKWRAQDFSPCY	QDFSPCYG________	R	A	Q	Y	G	-	1	0	0	1	1	1	0	1	0	0	0	0	0	1	1	1	0	0	1	0	0	0	9	0	1043.4018	Q9Y6R7;A0A087WXI2	Q9Y6R7	5397	5405	FCGBP	IgGFc-binding protein	yes	no	2	0.032043	71.425	By matching	By matching	By matching	By matching	By matching
AQEACGPLEMDSALSVVQNLEK	ELRTAAQKAQEACGPL	SVVQNLEKDLQEVKAA	K	A	Q	E	K	D	3	0	1	1	1	2	3	1	0	0	3	1	1	0	1	2	0	0	0	2	0	0	22	0	2388.1301	Q9Y490	Q9Y490	1041	1062	TLN1	Talin-1	yes	yes	3	4.9261E-24	141.69	By matching	By matching	By MS/MS	By MS/MS	By matching
AQEASVLLR	RHRKNNEKAQEASVLL	QEASVLLRDNLELQNF	K	A	Q	L	R	D	2	1	0	0	0	1	1	0	0	0	2	0	0	0	0	1	0	0	0	1	0	0	9	0	985.55564	P11277	P11277	1263	1271	SPTB	Spectrin beta chain, erythrocytic	yes	yes	2	0.00017683	152.34	By matching	By matching	By MS/MS	By matching	By matching
AQEEAERLEADR	QLEEERKRAQEEAERL	AERLEADRMAALRAKE	R	A	Q	D	R	M	3	2	0	1	0	1	4	0	0	0	1	0	0	0	0	0	0	0	0	0	0	0	12	1	1415.6641	E7EQR4;P15311	E7EQR4	382	393	EZR	Ezrin	yes	no	3	0.00034517	99.5	By matching	By matching	By matching	By MS/MS	By matching
AQEQQSLIHTNQAESHTAVGR	SGPKCQLRAQEQQSLI	ESHTAVGRGVAEQQQQ	R	A	Q	G	R	G	3	1	1	0	0	4	2	1	2	1	1	0	0	0	0	2	2	0	0	1	0	0	21	0	2304.1207	Q13201;E7EPG1	Q13201	284	304	MMRN1	Multimerin-1;Platelet glycoprotein Ia*;155 kDa platelet multimerin	yes	no	4	0.026028	27.542	By matching	By matching	By matching	By matching	By matching
AQFAQPEILIGTIPGAGGTQR	DIIYAGEKAQFAQPEI	PGAGGTQRLTRAVGKS	K	A	Q	Q	R	L	3	1	0	0	0	3	1	4	0	3	1	0	0	1	2	0	2	0	0	0	0	0	21	0	2124.1328	P30084	P30084	158	178	ECHS1	Enoyl-CoA hydratase, mitochondrial	yes	yes	3	0.0051294	40.097	By matching	By matching	By matching	By MS/MS	By matching
AQFEGIVTDLIR	HLNMKLTRAQFEGIVT	GIVTDLIRRTIAPCQK	R	A	Q	I	R	R	1	1	0	1	0	1	1	1	0	2	1	0	0	1	0	0	1	0	0	1	0	0	12	0	1360.7351	P38646;H0YBG6	P38646	349	360	HSPA9	Stress-70 protein, mitochondrial	yes	no	2	0.0045447	77.185	By matching	By matching	By matching	By MS/MS	By matching
AQGLLSAGHPEGEQIIR	NIKQLASRAQGLLSAG	PEGEQIIRLQGQVDKH	R	A	Q	I	R	L	2	1	0	0	0	2	2	3	1	2	2	0	0	0	1	1	0	0	0	0	0	0	17	0	1774.9326	P11277;H0YJE6	P11277	1647	1663	SPTB	Spectrin beta chain, erythrocytic	yes	no	3	0.00015798	81.346	By matching	By matching	By matching	By MS/MS	By matching
AQGYSGLSVK	YWDTNPTRAQGYSGLS	GYSGLSVKVVNSTTGP	R	A	Q	V	K	V	1	0	0	0	0	1	0	2	0	0	1	1	0	0	0	2	0	0	1	1	0	0	10	0	1008.524	P07996	P07996	1055	1064	THBS1	Thrombospondin-1	no	no	2	0.018252	73.327	By matching	By MS/MS	By matching	By matching	By matching
AQHVFQHAVPQEGKPITNQK	LKRATVQRAQHVFQHA	GKPITNQKSSGRCWIF	R	A	Q	Q	K	S	2	0	1	0	0	4	1	1	2	1	0	2	0	1	2	0	1	0	0	2	0	0	20	1	2256.1763	Q13867;K7ES02;J3KS79;K7ENH5	Q13867	49	68	BLMH	Bleomycin hydrolase	yes	no	4	0.076984	25.186	By matching	By matching	By matching	By MS/MS	By matching
AQIDNLTR	EEDTSGYRAQIDNLTR	AQIDNLTRENRSLSEE	R	A	Q	T	R	E	1	1	1	1	0	1	0	0	0	1	1	0	0	0	0	0	1	0	0	0	0	0	8	0	929.49304	P15924	P15924	1393	1400	DSP	Desmoplakin	yes	yes	2	0.037487	87.639	By matching	By matching	By matching	By MS/MS	By matching
AQIHDLVLVGGSTR	LRDAKLDKAQIHDLVL	VLVGGSTRIPKVQKLL	K	A	Q	T	R	I	1	1	0	1	0	1	0	2	1	1	2	0	0	0	0	1	1	0	0	2	0	0	14	0	1464.8049	A0A0G2JIW1;P0DMV9;P0DMV8;V9GZ37	A0A0G2JIW1	330	343	HSPA1B;HSPA1A	Heat shock 70 kDa protein 1B;Heat shock 70 kDa protein 1A	yes	no	3	0.0055877	52.527	By matching	By matching	By MS/MS	By matching	By matching
AQIHGGILR	PGGQLPAKAQIHGGIL	QIHGGILRLPAVEPTD	K	A	Q	L	R	L	1	1	0	0	0	1	0	2	1	2	1	0	0	0	0	0	0	0	0	0	0	0	9	0	963.5614	P98160	P98160	1911	1919	HSPG2	Basement membrane-specific heparan sulfate proteoglycan core protein;Endorepellin;LG3 peptide	yes	yes	2;3	0.033025	70.816	By matching	By matching	By matching	By matching	By matching
AQIINDAFNLASAHK	SAIPVINRAQIINDAF	FNLASAHKVPVTLALN	R	A	Q	H	K	V	4	0	2	1	0	1	0	0	1	2	1	1	0	1	0	1	0	0	0	0	0	0	15	0	1611.8369	P15144	P15144	659	673	ANPEP	Aminopeptidase N	yes	yes	3	0.00074217	68.283	By matching	By MS/MS	By matching	By matching	By matching
AQIPILR	VSVATTTKAQIPILRM	KAQIPILRMNFKQELN	K	A	Q	L	R	M	1	1	0	0	0	1	0	0	0	2	1	0	0	0	1	0	0	0	0	0	0	0	7	0	809.51232	P04114	P04114	3431	3437	APOB	Apolipoprotein B-100;Apolipoprotein B-48	yes	yes	2	0.0045514	141.98	By MS/MS	By MS/MS	By matching	By matching	By MS/MS
AQITGYR	LVRWTPPRAQITGYRL	RAQITGYRLTVGLTRR	R	A	Q	Y	R	L	1	1	0	0	0	1	0	1	0	1	0	0	0	0	0	0	1	0	1	0	0	0	7	0	807.4239	P02751	P02751	1022	1028	FN1	Fibronectin;Anastellin;Ugl-Y1;Ugl-Y2;Ugl-Y3	yes	yes	2	0.00087567	168.74	By MS/MS	By MS/MS	By MS/MS	By MS/MS	By MS/MS
AQLGDLPWQVAIK	KRIVGGKRAQLGDLPW	LPWQVAIKDASGITCG	R	A	Q	I	K	D	2	0	0	1	0	2	0	1	0	1	2	1	0	0	1	0	0	1	0	1	0	0	13	0	1437.798	G3XAM2;E7ETH0;P05156	G3XAM2	339	351	CFI	Complement factor I;Complement factor I heavy chain;Complement factor I light chain	yes	no	2;3	0.00054913	96.866	By matching	By matching	By matching	By matching	By matching
AQLLGGVDEAWALLQGLQSR	RVVGEDTKAQLLGGVD	LLQGLQSRVVHHTGRF	K	A	Q	S	R	V	3	1	0	1	0	3	1	3	0	0	5	0	0	0	0	1	0	1	0	1	0	0	20	0	2124.1328	Q6Q788	Q6Q788	160	179	APOA5	Apolipoprotein A-V	yes	yes	2;3	2.2752E-36	170.14	By MS/MS	By MS/MS	By matching	By matching	By matching
AQLQHEAGPGAGPGADLGAEPAAALALLGER	SARLGQLRAQLQHEAG	ALALLGERVLNASAEA	R	A	Q	E	R	V	9	1	0	1	0	2	3	6	1	0	5	0	0	0	3	0	0	0	0	0	0	0	31	0	2907.4839	K7EKF6;Q8NI99	K7EKF6	112	142	ANGPTL6	Angiopoietin-related protein 6	yes	no	3	2.6871E-42	138.09	By matching	By MS/MS	By matching	By matching	By matching
AQLVDMK	QLLQKNVRAQLVDMKR	RAQLVDMKRLEVDIDI	R	A	Q	M	K	R	1	0	0	1	0	1	0	0	0	0	1	1	1	0	0	0	0	0	0	1	0	0	7	0	803.42112	P02671;A0A087WUA0	P02671	161	167	FGA	Fibrinogen alpha chain;Fibrinopeptide A;Fibrinogen alpha chain	yes	no	1;2	0.0050812	130.77	By MS/MS	By matching	By MS/MS	By MS/MS	By matching
AQLVDMKR	QLLQKNVRAQLVDMKR	AQLVDMKRLEVDIDIK	R	A	Q	K	R	L	1	1	0	1	0	1	0	0	0	0	1	1	1	0	0	0	0	0	0	1	0	0	8	1	959.52224	P02671;A0A087WUA0	P02671	161	168	FGA	Fibrinogen alpha chain;Fibrinopeptide A;Fibrinogen alpha chain	yes	no	2;3	0.0026669	149.65	By MS/MS	By MS/MS	By matching	By matching	By matching
AQLVPLPPSTYVEFTVSGTDCVAK	FQLEEISRAQLVPLPP	SGTDCVAKEATEAAKC	R	A	Q	A	K	E	2	0	0	1	1	1	1	1	0	0	2	1	0	1	3	2	3	0	1	4	0	0	24	0	2578.2989	P02765;C9JV77	P02765	188	211	AHSG	Alpha-2-HS-glycoprotein;Alpha-2-HS-glycoprotein chain A;Alpha-2-HS-glycoprotein chain B	yes	no	2;3	4.1141E-16	112.47	By MS/MS	By matching	By matching	By matching	By MS/MS
AQLYIDCEK	TLFVQEDRAQLYIDCE	QLYIDCEKMENAELDV	R	A	Q	E	K	M	1	0	0	1	1	1	1	0	0	1	1	1	0	0	0	0	0	0	1	0	0	0	9	0	1138.5329	P07996	P07996	165	173	THBS1	Thrombospondin-1	no	no	2	0.0032779	105.36	By matching	By matching	By matching	By matching	By matching
AQMDLSGR	TCLYVMDRAQMDLSGR	AQMDLSGRGNPIKVSR	R	A	Q	G	R	G	1	1	0	1	0	1	0	1	0	0	1	0	1	0	0	1	0	0	0	0	0	0	8	0	876.41235	P00488	P00488	246	253	F13A1	Coagulation factor XIII A chain	yes	yes	2	1.2057E-06	183.26	By matching	By MS/MS	By MS/MS	By matching	By matching
AQMVQEDLEK	EAVEWQQKAQMVQEDL	MVQEDLEKTRAELKTA	K	A	Q	E	K	T	1	0	0	1	0	2	2	0	0	0	1	1	1	0	0	0	0	0	0	1	0	0	10	0	1189.5649	P26038	P26038	449	458	MSN	Moesin	yes	yes	2	0.00035975	123.79	By MS/MS	By MS/MS	By MS/MS	By MS/MS	By matching
AQNLYQELLTQEGQASFQGLK	TYQEWKDKAQNLYQEL	QASFQGLKDNVFDGLV	K	A	Q	L	K	D	2	0	1	0	0	5	2	2	0	0	4	1	0	1	0	1	1	0	1	0	0	0	21	0	2365.1914	P04114	P04114	4148	4168	APOB	Apolipoprotein B-100;Apolipoprotein B-48	yes	yes	2;3	5.6631E-227	324.1	By MS/MS	By MS/MS	By matching	By MS/MS	By MS/MS
AQNLYQELLTQEGQASFQGLKDNVFDGLVR	TYQEWKDKAQNLYQEL	NVFDGLVRVTQEFHMK	K	A	Q	V	R	V	2	1	2	2	0	5	2	3	0	0	5	1	0	2	0	1	1	0	1	2	0	0	30	1	3380.7001	P04114	P04114	4148	4177	APOB	Apolipoprotein B-100;Apolipoprotein B-48	yes	yes	3;4	1.8145E-139	223.76	By matching	By matching	By matching	By matching	By matching
AQPAQPADEPAEK	LEERPQRKAQPAQPAD	PADEPAEKADEPMEH_	K	A	Q	E	K	A	4	0	0	1	0	2	2	0	0	0	0	1	0	0	3	0	0	0	0	0	0	0	13	0	1350.6416	F5GX11;P25786	F5GX11	219	231	PSMA1	Proteasome subunit alpha type-1	yes	no	2	0.0064541	66.989	By matching	By matching	By MS/MS	By MS/MS	By matching
AQPENIPAK	STGETCIRAQPENIPA	QPENIPAKNWYRSSKD	R	A	Q	A	K	N	2	0	1	0	0	1	1	0	0	1	0	1	0	0	2	0	0	0	0	0	0	0	9	0	966.51345	A0A087WTA8;P08123	A0A087WTA8	1204	1212	COL1A2	Collagen alpha-2(I) chain	yes	no	2	0.04192	70.256	By matching	By matching	By matching	By matching	By matching
AQPVQVAEGSEPDGFWEALGGK	QELLRVLRAQPVQVAE	FWEALGGKAAYRTSPR	R	A	Q	G	K	A	3	0	0	1	0	2	3	4	0	0	1	1	0	1	2	1	0	1	0	2	0	0	22	0	2271.0808	P06396;A0A0A0MS51;A0A0A0MT01	P06396	627	648	GSN	Gelsolin	yes	no	2;3	7.6091E-90	209.71	By MS/MS	By MS/MS	By MS/MS	By MS/MS	By MS/MS
AQQELEEQTR	QIEEQTKKAQQELEEQ	QELEEQTRRALELEQE	K	A	Q	T	R	R	1	1	0	0	0	3	3	0	0	0	1	0	0	0	0	0	1	0	0	0	0	0	10	0	1230.584	P26038	P26038	361	370	MSN	Moesin	yes	yes	2	9.7239E-07	166.97	By MS/MS	By matching	By MS/MS	By MS/MS	By matching
AQQELEEQTRR	QIEEQTKKAQQELEEQ	ELEEQTRRALELEQER	K	A	Q	R	R	A	1	2	0	0	0	3	3	0	0	0	1	0	0	0	0	0	1	0	0	0	0	0	11	1	1386.6852	P26038	P26038	361	371	MSN	Moesin	yes	yes	2;3	1.0085E-09	162.38	By matching	By MS/MS	By MS/MS	By MS/MS	By matching
AQQEQELAADAFK	EEQLAAAKAQQEQELA	ELAADAFKELDDDMDG	K	A	Q	F	K	E	4	0	0	1	0	3	2	0	0	0	1	1	0	1	0	0	0	0	0	0	0	0	13	0	1447.6943	K7ELL7;P14314	K7ELL7	207	219	PRKCSH	Glucosidase 2 subunit beta	yes	no	2	2.2538E-10	141.37	By matching	By matching	By MS/MS	By matching	By matching
AQQIHSQTSQQYPLYDLDLGK	TMKTELQKAQQIHSQT	LYDLDLGKFGEKVTQL	K	A	Q	G	K	F	1	0	0	2	0	5	0	1	1	1	3	1	0	0	1	2	1	0	2	0	0	0	21	0	2432.1972	P15924	P15924	835	855	DSP	Desmoplakin	yes	yes	3	2.6626E-09	104.38	By matching	By MS/MS	By matching	By MS/MS	By matching
AQQVAVQEQEIAR	VQVQVVERAQQVAVQE	VQEQEIARREKELEAR	R	A	Q	A	R	R	3	1	0	0	0	4	2	0	0	1	0	0	0	0	0	0	0	0	0	2	0	0	13	0	1468.7634	O75955;A0A140T9R1;A0A140T9W4;A0A140T9X0;A2AB09;A0A140T907	O75955	262	274	FLOT1	Flotillin-1	yes	no	2;3	2.3115E-07	131.06	By matching	By matching	By MS/MS	By MS/MS	By matching
AQQVSQGLDVLTAK	SSPVAMQKAQQVSQGL	GLDVLTAKVENAARKL	K	A	Q	A	K	V	2	0	0	1	0	3	0	1	0	0	2	1	0	0	0	1	1	0	0	2	0	0	14	0	1456.7886	P18206;Q5JQ13	P18206	353	366	VCL	Vinculin	yes	no	2	3.8727E-05	109.83	By matching	By matching	By matching	By matching	By matching
AQSGSVPQFK	SPHVLRNRAQSGSVPQ	SGSVPQFKKVVFQEFT	R	A	Q	F	K	K	1	0	0	0	0	2	0	1	0	0	0	1	0	1	1	2	0	0	0	1	0	0	10	0	1047.5349	P00451	P00451	1741	1750	F8	Coagulation factor VIII;Factor VIIIa heavy chain, 200 kDa isoform;Factor VIIIa heavy chain, 92 kDa isoform;Factor VIII B chain;Factor VIIIa light chain	yes	yes	2	0.0028889	94.309	By matching	By MS/MS	By matching	By matching	By matching
AQSIAYHLK	QAFLEAERAQSIAYHL	QSIAYHLKIEEQREKV	R	A	Q	L	K	I	2	0	0	0	0	1	0	0	1	1	1	1	0	0	0	1	0	0	1	0	0	0	9	0	1029.5607	Q14515	Q14515	374	382	SPARCL1	SPARC-like protein 1	yes	yes	2;3	0.024401	76.17	By matching	By matching	By matching	By matching	By matching
AQTTVTCMENGWSPTPR	HPGYALPKAQTTVTCM	NGWSPTPRCIRVKTCS	K	A	Q	P	R	C	1	1	1	0	1	1	1	1	0	0	0	0	1	0	2	1	4	1	0	1	0	0	17	0	1934.8615	P08603;A0A0D9SG88;Q5TFM2	P08603	425	441	CFH	Complement factor H	yes	no	2	4.5558E-116	262.36	By matching	By MS/MS	By matching	By matching	By matching
AQVSPTASDMLHMR	VELHNLYRAQVSPTAS	ASDMLHMRWDEELAAF	R	A	Q	M	R	W	2	1	0	1	0	1	0	0	1	0	1	0	2	0	1	2	1	0	0	1	0	0	14	0	1542.7283	Q6UXB8	Q6UXB8	45	58	PI16	Peptidase inhibitor 16	yes	yes	2;3	4.3294E-05	108.58	By matching	By matching	By matching	By matching	By matching
AQVVSNLK	QAPSQEDRAQVVSNLK	AQVVSNLKGISMSSSK	R	A	Q	L	K	G	1	0	1	0	0	1	0	0	0	0	1	1	0	0	0	1	0	0	0	2	0	0	8	0	857.49707	Q9Y490	Q9Y490	1299	1306	TLN1	Talin-1	yes	yes	2	0.0029509	134.3	By matching	By MS/MS	By MS/MS	By MS/MS	By matching
AQWANPFDPSK	LVNYIHFKAQWANPFD	ANPFDPSKTEDSSSFL	K	A	Q	S	K	T	2	0	1	1	0	1	0	0	0	0	0	1	0	1	2	1	0	1	0	0	0	0	11	0	1259.5935	P05543	P05543	208	218	SERPINA7	Thyroxine-binding globulin	no	no	2	0.00010121	123.67	By matching	By matching	By matching	By matching	By MS/MS
AQYDDIVTR	DCIIAEIKAQYDDIVT	QYDDIVTRSRAEAESW	K	A	Q	T	R	S	1	1	0	2	0	1	0	0	0	1	0	0	0	0	0	0	1	0	1	1	0	0	9	0	1079.5247	CON__Q14533;O43790;A0A087X106;Q14533	O43790	280	288	KRT86;KRT81	Keratin, type II cuticular Hb6;Keratin, type II cuticular Hb1	no	no	2	0.019603	79.148	By matching	By matching	By matching	By matching	By matching
AQYEDIAQK	DSIIAEVKAQYEDIAQ	QYEDIAQKSKAEAESL	K	A	Q	Q	K	S	2	0	0	1	0	2	1	0	0	1	0	1	0	0	0	0	0	0	1	0	0	0	9	0	1064.5138	P04264	P04264	356	364	KRT1	Keratin, type II cytoskeletal 1	yes	yes	2	9.4168E-05	156.62	By MS/MS	By MS/MS	By matching	By MS/MS	By MS/MS
AQYEDIAQKSK	DSIIAEVKAQYEDIAQ	EDIAQKSKAEAESLYQ	K	A	Q	S	K	A	2	0	0	1	0	2	1	0	0	1	0	2	0	0	0	1	0	0	1	0	0	0	11	1	1279.6408	P04264	P04264	356	366	KRT1	Keratin, type II cytoskeletal 1	yes	yes	3	0.0001009	118.9	By matching	By matching	By matching	By matching	By matching
AQYEEIANR	DSIIAEVKAQYEEIAN	QYEEIANRSRTEAESW	K	A	Q	N	R	S	2	1	1	0	0	1	2	0	0	1	0	0	0	0	0	0	0	0	1	0	0	0	9	0	1092.52	P13647;H0YI76;H0YIN9	P13647	344	352	KRT5	Keratin, type II cytoskeletal 5	no	no	2	7.365E-05	157.68	By matching	By MS/MS	By matching	By MS/MS	By MS/MS
AQYEEIAQR	DSIIAEVKAQYEEIAQ	QYEEIAQRSKEEAEAL	K	A	Q	Q	R	S	2	1	0	0	0	2	2	0	0	1	0	0	0	0	0	0	0	0	1	0	0	0	9	0	1106.5356	CON__P35908;P35908;CON__ENSEMBL:ENSBTAP00000038253;CON__P02538;CON__P04259;P48668;P04259;CON__P19013	P35908	360	368	KRT2;KRT6C;KRT6B	Keratin, type II cytoskeletal 2 epidermal;Keratin, type II cytoskeletal 6C;Keratin, type II cytoskeletal 6B	no	no	2;3	1.5074E-10	188.66	By matching	By MS/MS	By MS/MS	By MS/MS	By matching
AQYNALTLTFQR	SAVARISRAQYNALTL	ALTLTFQRAMHDYNQA	R	A	Q	Q	R	A	2	1	1	0	0	2	0	0	0	0	2	0	0	1	0	0	2	0	1	0	0	0	12	0	1424.7412	O75558	O75558	130	141	STX11	Syntaxin-11	yes	yes	2	0.0035013	79.492	By matching	By matching	By matching	By MS/MS	By matching
AQYVLISPEASSR	ITPCPEEKAQYVLISP	ISPEASSRFGSSLITV	K	A	Q	S	R	F	2	1	0	0	0	1	1	0	0	1	1	0	0	0	1	3	0	0	1	1	0	0	13	0	1419.7358	P80108	P80108	787	799	GPLD1	Phosphatidylinositol-glycan-specific phospholipase D	yes	yes	2	0.00088813	88.092	By matching	By matching	By matching	By matching	By MS/MS
ARANLQSVPHASASRPR	KDIRALRRARANLQSV	HASASRPRVTEPISAE	R	A	R	P	R	V	4	3	1	0	0	1	0	0	1	0	1	0	0	0	2	3	0	0	0	1	0	0	17	2	1816.9769	O14791	O14791	289	305	APOL1	Apolipoprotein L1	yes	yes	3;4;5	7.7637E-16	139.5	By MS/MS	By MS/MS	By matching	By matching	By matching
AREDIFMETLK	KQDSQLQKAREDIFME	DIFMETLKDIVEYYND	K	A	R	L	K	D	1	1	0	1	0	0	2	0	0	1	1	1	1	1	0	0	1	0	0	0	0	0	11	1	1351.6806	P25311;C9JEV0	P25311	92	102	AZGP1	Zinc-alpha-2-glycoprotein	yes	no	2;3	0.0053509	79.492	By matching	By matching	By MS/MS	By MS/MS	By matching
AREEFRPTIYSNVIK	HGQDFDQRAREEFRPT	TIYSNVIKGMRVLVDA	R	A	R	I	K	G	1	2	1	0	0	0	2	0	0	2	0	1	0	1	1	1	1	0	1	1	0	0	15	2	1821.9737	Q14344	Q14344	80	94	GNA13	Guanine nucleotide-binding protein subunit alpha-13	yes	yes	4	0.072632	26.292	By matching	By matching	By matching	By matching	By matching
AREEHRIPER	RGISMLNKAREEHRIP	EEHRIPERSTSIVIML	K	A	R	E	R	S	1	3	0	0	0	0	3	0	1	1	0	0	0	0	1	0	0	0	0	0	0	0	10	2	1291.6745	Q06033;A0A087WW43;E7ET33	Q06033	376	385	ITIH3	Inter-alpha-trypsin inhibitor heavy chain H3	yes	no	3;4	9.6297E-05	134.49	By matching	By matching	By matching	By matching	By matching
ARELISR	FGNTLEDKARELISRI	KARELISRIKQSELSA	K	A	R	S	R	I	1	2	0	0	0	0	1	0	0	1	1	0	0	0	0	1	0	0	0	0	0	0	7	1	843.49265	K7ERI9;P02654;K7EJI9;K7ELM9;K7EPF9	K7ERI9	48	54	APOC1	Apolipoprotein C-I;Truncated apolipoprotein C-I	yes	no	2	0.038611	147.36	By matching	By MS/MS	By matching	By matching	By matching
AREQAEAEVASLNR	REVEGERRAREQAEAE	AEVASLNRRIQLVEEE	R	A	R	N	R	R	4	2	1	0	0	1	3	0	0	0	1	0	0	0	0	1	0	0	0	1	0	0	14	1	1542.775	Q5HYB6;A0A087WWU8;D6R904	Q5HYB6	41	54	DKFZp686J1372;TPM3		yes	no	3	0.0028966	67.648	By matching	By matching	By MS/MS	By MS/MS	By matching
ARFEELCSDLFR	DFYTSITRARFEELCS	ELCSDLFRSTLEPVEK	R	A	R	F	R	S	1	2	0	1	1	0	2	0	0	0	2	0	0	2	0	1	0	0	0	0	0	0	12	1	1541.7297	A0A0G2JIW1;P0DMV9;P0DMV8;V9GZ37;P17066;P48741	A0A0G2JIW1	301	312	HSPA1B;HSPA1A;HSPA6;HSPA7	Heat shock 70 kDa protein 1B;Heat shock 70 kDa protein 1A;Heat shock 70 kDa protein 6;Putative heat shock 70 kDa protein 7	no	no	3	0.058162	46.88	By matching	By matching	By matching	By matching	By matching
ARFEELNADLFR	DFYTSITRARFEELNA	ELNADLFRGTLDPVEK	R	A	R	F	R	G	2	2	1	1	0	0	2	0	0	0	2	0	0	2	0	0	0	0	0	0	0	0	12	1	1479.747	E9PKE3;P11142;E9PNE6;E9PN89;A8K7Q2;P54652	E9PKE3	281	292	HSPA8;HSPA2	Heat shock cognate 71 kDa protein;Heat shock-related 70 kDa protein 2	yes	no	3	1.0562E-16	171.32	By matching	By MS/MS	By MS/MS	By matching	By matching
ARGEELDEDLFLQLTGGHEAF	IFLSTRERARGEELDE	LTGGHEAF________	R	A	R	A	F	-	2	1	0	2	0	1	4	3	1	0	4	0	0	2	0	0	1	0	0	0	0	0	21	1	2346.1128	Q86UX7;H0YFT5	Q86UX7	647	667	FERMT3	Fermitin family homolog 3	yes	no	3	1.4317E-11	110.38	By matching	By MS/MS	By matching	By MS/MS	By matching
ARMEEMGSR	QAWGERLRARMEEMGS	RMEEMGSRTRDRLDEV	R	A	R	S	R	T	1	2	0	0	0	0	2	1	0	0	0	0	2	0	0	1	0	0	0	0	0	0	9	1	1065.4695	P02649;H0Y7L5	P02649	234	242	APOE	Apolipoprotein E	yes	no	2;3	0.00026384	141.02	By MS/MS	By MS/MS	By matching	By matching	By matching
ARPEDVVNLDLK	DGGLKKPKARPEDVVN	DVVNLDLKSTLRVLYN	K	A	R	L	K	S	1	1	1	2	0	0	1	0	0	0	2	1	0	0	1	0	0	0	0	2	0	0	12	1	1367.7409	Q9HBI1;A0A087WZB5	Q9HBI1	336	347	PARVB	Beta-parvin	yes	no	2;3	0.0029401	90.793	By matching	By matching	By MS/MS	By MS/MS	By matching
ARYEEIAR	SSIITEVRARYEEIAR	ARYEEIARSSKAEAEA	R	A	R	A	R	S	2	2	0	0	0	0	2	0	0	1	0	0	0	0	0	0	0	0	1	0	0	0	8	1	1006.5196	Q8N1N4	Q8N1N4	287	294	KRT78	Keratin, type II cytoskeletal 78	no	no	3	0.028204	84.498	By matching	By MS/MS	By matching	By MS/MS	By matching
ASAELALGENSEVLK	GGLAEFCKASAELALG	GENSEVLKSGRFVTVQ	K	A	S	L	K	S	3	0	1	0	0	0	3	1	0	0	3	1	0	0	0	2	0	0	0	1	0	0	15	0	1529.7937	P00505	P00505	108	122	GOT2	Aspartate aminotransferase, mitochondrial	yes	yes	2	0.0008507	85.909	By matching	By matching	By MS/MS	By matching	By matching
ASAFALQEQPVVNAVIDDTTK	GFMSAFVKASAFALQE	AVIDDTTKEVVYRDYI	K	A	S	T	K	E	4	0	1	2	0	2	1	0	0	1	1	1	0	1	1	1	2	0	0	3	0	0	21	0	2216.1325	P36957	P36957	287	307	DLST	Dihydrolipoyllysine-residue succinyltransferase component of 2-oxoglutarate dehydrogenase complex, mitochondrial	yes	yes	3	0.016453	30.244	By matching	By matching	By matching	By matching	By matching
ASAGLLGAHAAAITAYALTLTK	ANSFLGEKASAGLLGA	AYALTLTKAPVDLLGV	K	A	S	T	K	A	8	0	0	0	0	0	0	2	1	1	4	1	0	0	0	1	3	0	1	0	0	0	22	0	2084.163	P0C0L4;A0A0G2JPR0;A0A140TA49;P0C0L5;F5GXS0	P0C0L5	1183	1204	C4A;C4B	Complement C4-A;Complement C4 beta chain;Complement C4-A alpha chain;C4a anaphylatoxin;C4b-A;C4d-A;Complement C4 gamma chain;Complement C4-B;Complement C4 beta chain;Complement C4-B alpha chain;C4a anaphylatoxin;C4b-B;C4d-B;Complement C4 gamma chain	no	no	2;3;4	0	357.6	By MS/MS	By MS/MS	By MS/MS	By MS/MS	By MS/MS
ASAGPQPLLVQSCK	QHAASTPKASAGPQPL	PLLVQSCKAVAEQIPL	K	A	S	C	K	A	2	0	0	0	1	2	0	1	0	0	2	1	0	0	2	2	0	0	0	1	0	0	14	0	1454.7551	Q9Y490	Q9Y490	944	957	TLN1	Talin-1	yes	yes	2;3	3.9231E-11	142.95	By MS/MS	By matching	By MS/MS	By MS/MS	By matching
ASAGSYISALR	VIAAVDSRASAGSYIS	GSYISALRVNKVIEIN	R	A	S	L	R	V	3	1	0	0	0	0	0	1	0	1	1	0	0	0	0	3	0	0	1	0	0	0	11	0	1094.572	X5D2R7;P28062	X5D2R7	92	102	PSM8;PSMB8	Proteasome subunit beta type;Proteasome subunit beta type-8	yes	no	2	0.048035	57.175	By matching	By matching	By matching	By matching	By matching
ASAISVTVLNVIEGPVFR	IMSQYKLKASAISVTV	VIEGPVFRPGSKTYVV	K	A	S	F	R	P	2	1	1	0	0	0	1	1	0	2	1	0	0	1	1	2	1	0	0	4	0	0	18	0	1871.0516	Q02413	Q02413	369	386	DSG1	Desmoglein-1	yes	yes	3	0.062263	26.412	By matching	By matching	By matching	By matching	By matching
ASAISVTVLNVIEGPVFRPGSK	IMSQYKLKASAISVTV	PVFRPGSKTYVVTGNM	K	A	S	S	K	T	2	1	1	0	0	0	1	2	0	2	1	1	0	1	2	3	1	0	0	4	0	0	22	1	2240.2529	Q02413	Q02413	369	390	DSG1	Desmoglein-1	yes	yes	3;4	1.2455E-08	97.5	By matching	By MS/MS	By matching	By MS/MS	By matching
ASALNNWCEK	LFVEFAHKASALNNWC	ALNNWCEKMEENLSEP	K	A	S	E	K	M	2	0	2	0	1	0	1	0	0	0	1	1	0	0	0	1	0	1	0	0	0	0	10	0	1191.5343	P02549	P02549	2052	2061	SPTA1	Spectrin alpha chain, erythrocytic 1	yes	yes	2	0.0055472	89.171	By matching	By matching	By MS/MS	By matching	By matching
ASAPISQWSSSR	ICLSRRRRASAPISQW	ISQWSSSRRSRSSYTH	R	A	S	S	R	R	2	1	0	0	0	1	0	0	0	1	0	0	0	0	1	5	0	1	0	0	0	0	12	0	1275.6208	H0YDV5;Q8N699	H0YDV5	80	91	MYCT1	Myc target protein 1	yes	no	2	0.00016386	111.79	By matching	By matching	By matching	By matching	By matching
ASASDGSSFVVAR	TKKMGVGKASASDGSS	GSSFVVARYFPAGNVV	K	A	S	A	R	Y	3	1	0	1	0	0	0	1	0	0	0	0	0	1	0	4	0	0	0	2	0	0	13	0	1252.6048	Q9H4G4;Q5VZR0;A0A087WUM5	Q9H4G4	120	132	GLIPR2	Golgi-associated plant pathogenesis-related protein 1	yes	no	2	1.1472E-19	162.22	By MS/MS	By MS/MS	By MS/MS	By MS/MS	By matching
ASCLYGQLPK	TWQEGSLKASCLYGQL	CLYGQLPKFQDGDLTL	K	A	S	P	K	F	1	0	0	0	1	1	0	1	0	0	2	1	0	0	1	1	0	0	1	0	0	0	10	0	1135.5696	P09211;A8MX94;A0A087X2E9	P09211	46	55	GSTP1	Glutathione S-transferase P	yes	no	2	0.085831	55.084	By matching	By matching	By matching	By matching	By matching
ASDAEGDVAALNR	KLELTEKKASDAEGDV	GDVAALNRRIQLVEEE	K	A	S	N	R	R	4	1	1	2	0	0	1	1	0	0	1	0	0	0	0	1	0	0	0	1	0	0	13	0	1287.6055	K7ENT6;K7ERG3	K7ENT6	41	53	TPM4		yes	no	2	0.0010766	83.204	By matching	By matching	By matching	By matching	By matching
ASDTAMYYCAR	YLQWSSLKASDTAMYY	TAMYYCAR________	K	A	S	A	R	-	3	1	0	1	1	0	0	0	0	0	0	0	1	0	0	1	1	0	2	0	0	0	11	0	1307.5275	A0A0C4DH38;A0A0J9YXX1	A0A0C4DH38	107	117	IGHV5-51		no	no	2	5.3414E-31	219.5	By matching	By matching	By MS/MS	By matching	By matching
ASEFLGYWEPR	IISDSQIKASEFLGYW	FLGYWEPRLARLNNGG	K	A	S	P	R	L	1	1	0	0	0	0	2	1	0	0	1	0	0	1	1	1	0	1	1	0	0	0	11	0	1353.6354	A0A0A0MRJ7;P12259	A0A0A0MRJ7	1930	1940	F5	Coagulation factor V;Coagulation factor V heavy chain;Coagulation factor V light chain	yes	no	2;3	9.322E-12	171.74	By MS/MS	By MS/MS	By MS/MS	By MS/MS	By MS/MS
ASEGAEYDDQTSQR	AVGVSYWKASEGAEYD	YDDQTSQREKEDDKVF	K	A	S	Q	R	E	2	1	0	2	0	2	2	1	0	0	0	0	0	0	0	2	1	0	1	0	0	0	14	0	1555.6387	P00451;B1B0G8;B1B0G9	P00451	127	140	F8	Coagulation factor VIII;Factor VIIIa heavy chain, 200 kDa isoform;Factor VIIIa heavy chain, 92 kDa isoform;Factor VIII B chain;Factor VIIIa light chain	yes	no	2;3	2.211E-95	270.27	By MS/MS	By MS/MS	By matching	By matching	By matching
ASENLRQEGVR	GDLADLHRASENLRQE	NLRQEGVRALILVGLE	R	A	S	V	R	A	1	2	1	0	0	1	2	1	0	0	1	0	0	0	0	1	0	0	0	1	0	0	11	1	1257.6426	E7ENL6;P12111	P12111	1965	1975	COL6A3	Collagen alpha-3(VI) chain	no	no	3	3.6023E-05	128.01	By matching	By matching	By matching	By matching	By matching
ASFNHFDK	QEQMQEFRASFNHFDK	ASFNHFDKDHGGALGP	R	A	S	D	K	D	1	0	1	1	0	0	0	0	1	0	0	1	0	2	0	1	0	0	0	0	0	0	8	0	964.44028	O43707;F5GXS2;H7C144	O43707	772	779	ACTN4	Alpha-actinin-4	yes	no	3	0.015567	75.825	By matching	By matching	By matching	By matching	By matching
ASFNHFDR	QEQMNEFRASFNHFDR	ASFNHFDRDHSGTLGP	R	A	S	D	R	D	1	1	1	1	0	0	0	0	1	0	0	0	0	2	0	1	0	0	0	0	0	0	8	0	992.44643	P12814;H9KV75;H7C5W8;P35609;H0YJW3;H0YJ11;Q08043;A0A087WSZ2;F6THM6	P12814	753	760	ACTN1;ACTN2;ACTN3	Alpha-actinin-1;Alpha-actinin-2;Alpha-actinin-3	yes	no	3	0.0055203	95.608	By matching	By matching	By MS/MS	By MS/MS	By matching
ASFNHFDRDHSGTLGPEEFK	QEQMNEFRASFNHFDR	TLGPEEFKACLISLGY	R	A	S	F	K	A	1	1	1	2	0	0	2	2	2	0	1	1	0	3	1	2	1	0	0	0	0	0	20	1	2290.0403	P12814	P12814	753	772	ACTN1	Alpha-actinin-1	yes	yes	4;5	9.4921E-07	92.932	By matching	By matching	By MS/MS	By MS/MS	By matching
ASFSQPLFQAVAAICR	NRRALRLRASFSQPLF	QAVAAICRLLSIRHPE	R	A	S	C	R	L	4	1	0	0	1	2	0	0	0	1	1	0	0	2	1	2	0	0	0	1	0	0	16	0	1764.8981	Q86UX7;F5H1C6	Q86UX7	114	129	FERMT3	Fermitin family homolog 3	yes	no	2;3	4.2058E-05	103.14	By matching	By matching	By matching	By matching	By matching
ASFTCTCK	YMSCKDGKASFTCTCK	ASFTCTCKPGWQGEKC	K	A	S	C	K	P	1	0	0	0	2	0	0	0	0	0	0	1	0	1	0	1	2	0	0	0	0	0	8	0	973.39974	P07225;G5E9F8;H7BXT0;C9K0R0	P07225	139	146	PROS1	Vitamin K-dependent protein S	yes	no	2	0.0093582	114.5	By MS/MS	By MS/MS	By matching	By matching	By matching
ASFTCTCKPGWQGEK	YMSCKDGKASFTCTCK	KPGWQGEKCEFDINEC	K	A	S	E	K	C	1	0	0	0	2	1	1	2	0	0	0	2	0	1	1	1	2	1	0	0	0	0	15	1	1755.7709	P07225;G5E9F8;H7BXT0;C9K0R0	P07225	139	153	PROS1	Vitamin K-dependent protein S	yes	no	2;3	3.2731E-162	310.93	By MS/MS	By MS/MS	By matching	By matching	By MS/MS
ASGDPYWAYSGAYGPEHWVTSSVSCGGR	AVQIRRRKASGDPYWA	SSVSCGGRHQSPIDIL	K	A	S	G	R	H	3	1	0	1	1	0	1	5	1	0	0	0	0	0	2	5	1	2	3	2	0	0	28	0	3003.2882	P23470	P23470	54	81	PTPRG	Receptor-type tyrosine-protein phosphatase gamma	yes	yes	3	1.9194E-17	96.351	By matching	By matching	By matching	By matching	By matching
ASGGTFSSYAISWVR	SSVKVSCKASGGTFSS	SYAISWVRQAPGQGLE	K	A	S	V	R	Q	2	1	0	0	0	0	0	2	0	1	0	0	0	1	0	4	1	1	1	1	0	0	15	0	1587.7682	A0A0B4J2H0;P01742	A0A0B4J2H0	43	57	IGHV1-69-2	Ig heavy chain V-I region EU	yes	no	2	2.6609E-45	162.37	By MS/MS	By MS/MS	By matching	By matching	By matching
ASGLGDHCEDINECLEDK	CVCDQGYRASGLGDHC	INECLEDKSVCQRGDC	R	A	S	D	K	S	1	0	1	3	2	0	3	2	1	1	2	1	0	0	0	1	0	0	0	0	0	0	18	0	2060.8415	E7EV71;Q14766;C9JD84;H7C0I7;H7BZ76	E7EV71	826	843	LTBP1	Latent-transforming growth factor beta-binding protein 1	yes	no	3	1.0295E-06	103.88	By matching	By matching	By MS/MS	By MS/MS	By matching
ASGPGLNTTGVPASLPVEFTIDAK	THDASKVKASGPGLNT	VEFTIDAKDAGEGLLA	K	A	S	A	K	D	3	0	1	1	0	0	1	3	0	1	2	1	0	1	3	2	3	0	0	2	0	0	24	0	2341.2165	P21333;Q5HY54;Q60FE5;A0A087WWY3	P21333	1550	1573	FLNA	Filamin-A	yes	no	2;3	4.5327E-37	157.12	By matching	By MS/MS	By MS/MS	By MS/MS	By matching
ASGQNLNLR	GWKAQVVKASGQNLNL	SGQNLNLRVHTSPNAI	K	A	S	L	R	V	1	1	2	0	0	1	0	1	0	0	2	0	0	0	0	1	0	0	0	0	0	0	9	0	971.51484	P22735	P22735	200	208	TGM1	Protein-glutamine gamma-glutamyltransferase K	yes	yes	2	0.0056945	99.442	By matching	By matching	By matching	By MS/MS	By matching
ASGSLPYTQTLQDHLNSLK	AMSSWLQKASGSLPYT	QDHLNSLKEFNLQNMG	K	A	S	L	K	E	1	0	1	1	0	2	0	1	1	0	4	1	0	0	1	3	2	0	1	0	0	0	19	0	2072.0538	P04114	P04114	1241	1259	APOB	Apolipoprotein B-100;Apolipoprotein B-48	yes	yes	2;3	1.1334E-66	200.73	By MS/MS	By MS/MS	By matching	By MS/MS	By MS/MS
ASGVAVSDGVIK	________________	AVSDGVIKVFNDMKVR	M	A	S	I	K	V	2	0	0	1	0	0	0	2	0	1	0	1	0	0	0	2	0	0	0	3	0	0	12	0	1101.603	P23528;E9PP50;E9PS23	P23528	2	13	CFL1	Cofilin-1	yes	no	2	6.1414E-05	118.61	By MS/MS	By MS/MS	By MS/MS	By matching	By matching
ASGVEGADVVK	ITWTKRFKASGVEGAD	VEGADVVKLLNKAIKK	K	A	S	V	K	L	2	0	0	1	0	0	1	2	0	0	0	1	0	0	0	1	0	0	0	3	0	0	11	0	1030.5295	P19367;B1AR63	P19367	177	187	HK1	Hexokinase-1;Hexokinase	yes	no	2	0.011032	73.632	By matching	By matching	By matching	By matching	By matching
ASGVPDRFSGSGSGTDFTLK	LIYLGSNRASGVPDRF	SGTDFTLKISRVEAED	R	A	S	L	K	I	1	1	0	2	0	0	0	4	0	0	1	1	0	2	1	4	2	0	0	1	0	0	20	1	1984.949	A0A075B6P5;P01615;A0A087X0Q4;A0A087WW87;P01614	A0A075B6P5	80	99	IGKV2D-28;IGKV2-40	Ig kappa chain V-II region FR;Ig kappa chain V-II region Cum	no	no	2;3	1.5205E-66	204.04	By MS/MS	By MS/MS	By matching	By matching	By matching
ASGVQVADEVCR	________________	QVADEVCRIFYDMKVR	M	A	S	C	R	I	2	1	0	1	1	1	1	1	0	0	0	0	0	0	0	1	0	0	0	3	0	0	12	0	1289.6034	F6RFD5;P60981	F6RFD5	2	13	DSTN	Destrin	yes	no	2	0.0006892	102.87	By matching	By matching	By MS/MS	By matching	By matching
ASGYTFTGYYMHWVR	ASVKVSCKASGYTFTG	GYYMHWVRQAPGQGLE	K	A	S	V	R	Q	1	1	0	0	0	0	0	2	1	0	0	0	1	1	0	1	2	1	3	1	0	0	15	0	1837.8246	P23083	P23083	43	57		Ig heavy chain V-I region V35	yes	yes	3	0.00012719	89.747	By matching	By matching	By matching	By matching	By matching
ASGYTFTSYAMHWVR	ASVKVSCKASGYTFTS	SYAMHWVRQAPGQRLE	K	A	S	V	R	Q	2	1	0	0	0	0	0	1	1	0	0	0	1	1	0	2	2	1	2	1	0	0	15	0	1775.809	A0A0C4DH29	A0A0C4DH29	43	57	IGHV1-3		yes	yes	3	1.858E-09	122.64	By matching	By MS/MS	By matching	By matching	By matching
ASGYTFTSYGISWVR	ASVKVSCKASGYTFTS	SYGISWVRQAPGQGLE	K	A	S	V	R	Q	1	1	0	0	0	0	0	2	0	1	0	0	0	1	0	3	2	1	2	1	0	0	15	0	1693.81	A0A0C4DH31	A0A0C4DH31	43	57	IGHV1-18		yes	yes	2	1.2878E-09	131.03	By MS/MS	By matching	By matching	By matching	By matching
ASGYTFTSYYMHWVR	ASVKVSCKASGYTFTS	SYYMHWVRQAPGQGLE	K	A	S	V	R	Q	1	1	0	0	0	0	0	1	1	0	0	0	1	1	0	2	2	1	3	1	0	0	15	0	1867.8352	P01743	P01743	43	57		Ig heavy chain V-I region HG3	yes	yes	3	0.00057785	72.321	By MS/MS	By matching	By matching	By matching	By matching
ASHEEVEGLVEK	DTWSWGERASHEEVEG	EVEGLVEKIRFPMMLP	R	A	S	E	K	I	1	0	0	0	0	0	4	1	1	0	1	1	0	0	0	1	0	0	0	2	0	0	12	0	1325.6463	Q08380	Q08380	334	345	LGALS3BP	Galectin-3-binding protein	yes	yes	2;3	5.0453E-58	244.73	By MS/MS	By MS/MS	By matching	By MS/MS	By MS/MS
ASHLGLAR	ELRRQHARASHLGLAR	ASHLGLARSNLDEDII	R	A	S	A	R	S	2	1	0	0	0	0	0	1	1	0	2	0	0	0	0	1	0	0	0	0	0	0	8	0	823.46644	P01024	P01024	741	748	C3	Complement C3;Complement C3 beta chain;C3-beta-c;Complement C3 alpha chain;C3a anaphylatoxin;Acylation stimulating protein;Complement C3b alpha chain;Complement C3c alpha chain fragment 1;Complement C3dg fragment;Complement C3g fragment;Complement C3d fragment;Complement C3f fragment;Complement C3c alpha chain fragment 2	yes	yes	2	0.00017606	168.66	By matching	By matching	By matching	By matching	By matching
ASHTAPQVLFSHR	QEFKEGRRASHTAPQV	PQVLFSHREPPLELKD	R	A	S	H	R	E	2	1	0	0	0	1	0	0	2	0	1	0	0	1	1	2	1	0	0	1	0	0	13	0	1449.7477	O15144;H7C3F9	O15144	191	203	ARPC2	Actin-related protein 2/3 complex subunit 2	yes	no	3;4	0.0023528	60.157	By matching	By matching	By MS/MS	By matching	By matching
ASIHEAWTDGK	LAEKFRQKASIHEAWT	HEAWTDGKEAMLRQKD	K	A	S	G	K	E	2	0	0	1	0	0	1	1	1	1	0	1	0	0	0	1	1	1	0	0	0	0	11	0	1213.5728	P12814;H9KV75;O43707	P12814	403	413	ACTN1;ACTN4	Alpha-actinin-1;Alpha-actinin-4	no	no	2;3	9.4913E-06	132.32	By matching	By matching	By MS/MS	By MS/MS	By matching
ASIPFSVVGSNQLIEAK	KEQTRLLKASIPFSVV	SNQLIEAKGKKVRGRL	K	A	S	A	K	G	2	0	1	0	0	1	1	1	0	2	1	1	0	1	1	3	0	0	0	2	0	0	17	0	1758.9516	B5MCX3;Q15019;H7C2Y0	B5MCX3	193	209	SEPT2	Septin-2	yes	no	2	0.085175	38.227	By matching	By matching	By matching	By matching	By matching
ASITALEAK	GTVKSKYKASITALEA	SITALEAKIAQLEEQL	K	A	S	A	K	I	3	0	0	0	0	0	1	0	0	1	1	1	0	0	0	1	1	0	0	0	0	0	9	0	902.5073	P35579	P35579	1807	1815	MYH9	Myosin-9	yes	yes	2	0.0013997	120.99	By MS/MS	By MS/MS	By MS/MS	By matching	By matching
ASKPGWWLLNTEVGENQR	SFKTLEMKASKPGWWL	TEVGENQRAGMQTPFL	K	A	S	Q	R	A	1	1	2	0	0	1	2	2	0	0	2	1	0	0	1	1	1	2	0	1	0	0	18	1	2084.0439	A0A0A0MRJ7;P12259	A0A0A0MRJ7	1881	1898	F5	Coagulation factor V;Coagulation factor V heavy chain;Coagulation factor V light chain	yes	no	2;3	2.6845E-197	313.59	By matching	By MS/MS	By matching	By matching	By MS/MS
ASLAFLQK	VAIDLSNKASLAFLQK	ASLAFLQKHLGLHKDF	K	A	S	Q	K	H	2	0	0	0	0	1	0	0	0	0	2	1	0	1	0	1	0	0	0	0	0	0	8	0	876.5069	Q13093	Q13093	387	394	PLA2G7	Platelet-activating factor acetylhydrolase	yes	yes	2	0.0038233	129.55	By MS/MS	By MS/MS	By matching	By matching	By matching
ASLEGNLAETENR	LQSQLSMKASLEGNLA	NLAETENRYCVQLSQI	K	A	S	N	R	Y	2	1	2	0	0	0	3	1	0	0	2	0	0	0	0	1	1	0	0	0	0	0	13	0	1402.6688	CON__Q04695	CON__Q04695	322	334			no	no	2	4.3511E-10	137.62	By matching	By matching	By matching	By matching	By matching
ASLENSLAETEAR	LQSQLSMKASLENSLA	SLAETEARYGAQLAQL	K	A	S	A	R	Y	3	1	1	0	0	0	3	0	0	0	2	0	0	0	0	2	1	0	0	0	0	0	13	0	1389.6736	CON__Q6IFX2	CON__Q6IFX2	332	344			yes	yes	3	0.0088032	51.726	By matching	By matching	By matching	By matching	By matching
ASLENSLEETK	LQSQLSMKASLENSLE	ENSLEETKGRYCMQLS	K	A	S	T	K	G	1	0	1	0	0	0	3	0	0	0	2	1	0	0	0	2	1	0	0	0	0	0	11	0	1219.5932	CON__P08779;CON__Q9Z2K1;CON__Q3ZAW8;CON__P02533	CON__P02533	355	365			no	no	2	5.9819E-06	133.79	By matching	By matching	By matching	By matching	By matching
ASLHGGEPTTIIR	ITEPSIGRASLHGGEP	GEPTTIIRQDLGSPEG	R	A	S	I	R	Q	1	1	0	0	0	0	1	2	1	2	1	0	0	0	1	1	2	0	0	0	0	0	13	0	1350.7256	P14543	P14543	1005	1017	NID1	Nidogen-1	yes	yes	3	0.00058806	76.073	By matching	By MS/MS	By matching	By matching	By matching
ASLLTMAFLNGALDGVILGDYLSR	TFTLLDPKASLLTMAF	ILGDYLSRTPEPRPSL	K	A	S	S	R	T	3	1	1	2	0	0	0	3	0	1	6	0	1	1	0	2	1	0	1	1	0	0	24	0	2509.325	Q96PD5	Q96PD5	265	288	PGLYRP2	N-acetylmuramoyl-L-alanine amidase	yes	yes	2;3	1.9086E-12	94.389	By matching	By matching	By matching	By matching	By matching
ASLSLAPVNIFK	________________	LAPVNIFKAGADEERA	M	A	S	F	K	A	2	0	1	0	0	0	0	0	0	1	2	1	0	1	1	2	0	0	0	1	0	0	12	0	1258.7285	F5GWF6;P78371;F8VQ14	F5GWF6	2	13	CCT2	T-complex protein 1 subunit beta	yes	no	2	0.024989	65.241	By matching	By matching	By matching	By MS/MS	By matching
ASLVPMEHCITR	HSELAPLRASLVPMEH	PMEHCITRFFEECDPN	R	A	S	T	R	F	1	1	0	0	1	0	1	0	1	1	1	0	1	0	1	1	1	0	0	1	0	0	12	0	1412.6904	Q14515	Q14515	618	629	SPARCL1	SPARC-like protein 1	yes	yes	3	0.0003351	89.189	By matching	By matching	By matching	By matching	By matching
ASNNTASIAQAR	________________	TASIAQARKLVEQLKM	M	A	S	A	R	K	4	1	2	0	0	1	0	0	0	1	0	0	0	0	0	2	1	0	0	0	0	0	12	0	1202.6004	P59768;G3V2C9	P59768	2	13	GNG2	Guanine nucleotide-binding protein G(I)/G(S)/G(O) subunit gamma-2;Guanine nucleotide-binding protein subunit gamma	yes	no	2	2.3743E-16	173.04	By matching	By MS/MS	By MS/MS	By MS/MS	By matching
ASPAFLASQNTK	IRVSVQLKASPAFLAS	FLASQNTKGEESYCIC	K	A	S	T	K	G	3	0	1	0	0	1	0	0	0	0	1	1	0	1	1	2	1	0	0	0	0	0	12	0	1233.6354	P20742	P20742	836	847	PZP	Pregnancy zone protein	yes	yes	2	2.4631E-21	187.58	By matching	By matching	By matching	By matching	By matching
ASPDWGYDDK	________________	PDWGYDDKNGPEQWSK	M	A	S	D	K	N	1	0	0	3	0	0	0	1	0	0	0	1	0	0	1	1	0	1	1	0	0	0	10	0	1152.4724	P00915;E5RHP7;E5RH81;E5RIF9;E5RG43;E5RFE7;E5RFL2;E5RGU8;E5RII2;E5RHS7	P00915	2	11	CA1	Carbonic anhydrase 1	yes	no	2	0.0043418	96.171	By matching	By matching	By matching	By matching	By matching
ASPFCRPGSVLR	SNSLETKKASPFCRPG	CRPGSVLRGRMCVNCP	K	A	S	L	R	G	1	2	0	0	1	0	0	1	0	0	1	0	0	1	2	2	0	0	0	1	0	0	12	1	1345.6925	Q4LDE5;A0A0A0MSD0	Q4LDE5	984	995	SVEP1	Sushi, von Willebrand factor type A, EGF and pentraxin domain-containing protein 1	yes	no	3	0.00084001	90.434	By matching	By matching	By matching	By matching	By matching
ASQGISNSLAWYQQK	DRVTITCRASQGISNS	SLAWYQQKPGKAPKLL	R	A	S	Q	K	P	2	0	1	0	0	3	0	1	0	1	1	1	0	0	0	3	0	1	1	0	0	0	15	0	1679.8267	A0A0G2JRQ6	A0A0G2JRQ6	47	61			yes	yes	2	1.2432E-12	135.14	By MS/MS	By matching	By matching	By matching	By matching
ASQGISNSLAWYQQKPGK	DRVTITCRASQGISNS	WYQQKPGKAPKLLLYA	R	A	S	G	K	A	2	0	1	0	0	3	0	2	0	1	1	2	0	0	1	3	0	1	1	0	0	0	18	1	1961.9959	A0A0G2JRQ6	A0A0G2JRQ6	47	64			yes	yes	3	0.00043595	72.583	By MS/MS	By MS/MS	By matching	By matching	By matching
ASQGISNYLAWFQQK	DRVTITCRASQGISNY	YLAWFQQKPGKAPKSL	R	A	S	Q	K	P	2	0	1	0	0	3	0	1	0	1	1	1	0	1	0	2	0	1	1	0	0	0	15	0	1739.8631	P04430	P04430	47	61		Ig kappa chain V-I region BAN	yes	yes	2;3	3.9867E-18	148.41	By MS/MS	By MS/MS	By matching	By matching	By matching
ASQGISNYLAWFQQKPGK	DRVTITCRASQGISNY	WFQQKPGKAPKSLIYA	R	A	S	G	K	A	2	0	1	0	0	3	0	2	0	1	1	2	0	1	1	2	0	1	1	0	0	0	18	1	2022.0323	P04430	P04430	47	64		Ig kappa chain V-I region BAN	yes	yes	3	3.9206E-05	92.264	By MS/MS	By MS/MS	By matching	By matching	By matching
ASQGISNYLAWYQQK	DRVTITCRASQGISNY	YLAWYQQKPGKVPKLL	R	A	S	Q	K	P	2	0	1	0	0	3	0	1	0	1	1	1	0	0	0	2	0	1	2	0	0	0	15	0	1755.858	A0A075B6S5	A0A075B6S5	47	61	IGKV1-27		yes	yes	2;3	3.8005E-44	204.94	By MS/MS	By MS/MS	By matching	By matching	By matching
ASQGISNYLAWYQQKPGK	DRVTITCRASQGISNY	WYQQKPGKVPKLLIYA	R	A	S	G	K	V	2	0	1	0	0	3	0	2	0	1	1	2	0	0	1	2	0	1	2	0	0	0	18	1	2038.0272	A0A075B6S5	A0A075B6S5	47	64	IGKV1-27		yes	yes	3	8.5917E-05	88.951	By MS/MS	By MS/MS	By matching	By matching	By matching
ASQGISNYLAWYQQKPGKVPK	DRVTITCRASQGISNY	QKPGKVPKLLIYAAST	R	A	S	P	K	L	2	0	1	0	0	3	0	2	0	1	1	3	0	0	2	2	0	1	2	1	0	0	21	2	2362.2434	A0A075B6S5	A0A075B6S5	47	67	IGKV1-27		yes	yes	4	1.7842E-05	71.842	By matching	By MS/MS	By matching	By matching	By matching
ASQGISSWLAWYQQK	DRVTITCRASQGISSW	WLAWYQQKPGKAPKLL	R	A	S	Q	K	P	2	0	0	0	0	3	0	1	0	1	1	1	0	0	0	3	0	2	1	0	0	0	15	0	1751.8631	A0A0C4DH73;P01611;P01601	A0A0C4DH73	47	61	IGKV1-12	Ig kappa chain V-I region Wes;Ig kappa chain V-I region HK101	no	no	2;3	1.9028E-32	181.72	By MS/MS	By MS/MS	By matching	By matching	By matching
ASQGISSWLAWYQQKPGK	DRVTITCRASQGISSW	WYQQKPGKAPKLLIYA	R	A	S	G	K	A	2	0	0	0	0	3	0	2	0	1	1	2	0	0	1	3	0	2	1	0	0	0	18	1	2034.0323	A0A0C4DH73;P01611	A0A0C4DH73	47	64	IGKV1-12	Ig kappa chain V-I region Wes	yes	no	3	0.0001122	87.088	By MS/MS	By MS/MS	By matching	By matching	By matching
ASQGISSYLAWYQQK	DRVTITCRASQGISSY	YLAWYQQKPGKAPKLL	R	A	S	Q	K	P	2	0	0	0	0	3	0	1	0	1	1	1	0	0	0	3	0	1	2	0	0	0	15	0	1728.8471	A0A0C4DH67;A0A0C4DH69	A0A0C4DH67	45	59	IGKV1-8;IGKV1-9		yes	no	2	9.3591E-09	121.18	By matching	By MS/MS	By matching	By matching	By matching
ASQGISSYLAWYQQKPGK	DRVTITCRASQGISSY	WYQQKPGKAPKLLIYA	R	A	S	G	K	A	2	0	0	0	0	3	0	2	0	1	1	2	0	0	1	3	0	1	2	0	0	0	18	1	2011.0163	A0A0C4DH67;A0A0C4DH69	A0A0C4DH67	45	62	IGKV1-8;IGKV1-9		yes	no	3	0.0085118	47.916	By matching	By matching	By matching	By matching	By matching
ASQHGSDVVIETDFGLR	VLANGQIRASQHGSDV	IETDFGLRVAYDLVYY	R	A	S	L	R	V	1	1	0	2	0	1	1	2	1	1	1	0	0	1	0	2	1	0	0	2	0	0	17	0	1829.8908	Q9Y6R7;A0A087WXI2;A0A087WUZ2	Q9Y6R7	1349	1365	FCGBP	IgGFc-binding protein	yes	no	2;3	1.4545E-54	202.84	By MS/MS	By MS/MS	By matching	By matching	By matching
ASQSIGSSLHWYQQK	EKVTITCRASQSIGSS	SLHWYQQKPDQSPKLL	R	A	S	Q	K	P	1	0	0	0	0	3	0	1	1	1	1	1	0	0	0	4	0	1	1	0	0	0	15	0	1718.8376	A0A0A0MT36;A0A0C4DH24	A0A0A0MT36	44	58	IGKV6D-21;IGKV6-21		no	no	2;3	0.0089951	50.806	By MS/MS	By MS/MS	By matching	By matching	By matching
ASQSIGSSLHWYQQKPDQSPK	EKVTITCRASQSIGSS	QKPDQSPKLLIKYASQ	R	A	S	P	K	L	1	0	0	1	0	4	0	1	1	1	1	2	0	0	2	5	0	1	1	0	0	0	21	1	2371.1557	A0A0A0MT36;A0A0C4DH24	A0A0A0MT36	44	64	IGKV6D-21;IGKV6-21		no	no	4	0.047145	27.127	By MS/MS	By matching	By matching	By matching	By matching
ASQSISSWLAWYQQK	DRVTITCRASQSISSW	WLAWYQQKPGKAPKLL	R	A	S	Q	K	P	2	0	0	0	0	3	0	0	0	1	1	1	0	0	0	4	0	2	1	0	0	0	15	0	1781.8737	P01602	P01602	47	61	IGKV1-5	Ig kappa chain V-I region HK102	yes	yes	2;3	1.0175E-62	223.39	By MS/MS	By MS/MS	By matching	By matching	By matching
ASQSISSWLAWYQQKPGK	DRVTITCRASQSISSW	WYQQKPGKAPKLLIYK	R	A	S	G	K	A	2	0	0	0	0	3	0	1	0	1	1	2	0	0	1	4	0	2	1	0	0	0	18	1	2064.0429	P01602	P01602	47	64	IGKV1-5	Ig kappa chain V-I region HK102	yes	yes	2;3	3.1471E-22	145.82	By MS/MS	By MS/MS	By matching	By matching	By matching
ASQSISSWLAWYQQKPGKAPK	DRVTITCRASQSISSW	QKPGKAPKLLIYKASS	R	A	S	P	K	L	3	0	0	0	0	3	0	1	0	1	1	3	0	0	2	4	0	2	1	0	0	0	21	2	2360.2277	P01602	P01602	47	67	IGKV1-5	Ig kappa chain V-I region HK102	yes	yes	4	0.00093414	49.768	By matching	By MS/MS	By matching	By matching	By matching
ASQSISSYLNWYQQK	DRVTITCRASQSISSY	YLNWYQQKPGKAPKLL	R	A	S	Q	K	P	1	0	1	0	0	3	0	0	0	1	1	1	0	0	0	4	0	1	2	0	0	0	15	0	1801.8635	P04432;P01597	P04432	47	61		Ig kappa chain V-I region Daudi;Ig kappa chain V-I region DEE	yes	no	2;3	3.8115E-32	179.65	By MS/MS	By MS/MS	By matching	By matching	By matching
ASQSISSYLNWYQQKPGK	DRVTITCRASQSISSY	WYQQKPGKAPKLLIYA	R	A	S	G	K	A	1	0	1	0	0	3	0	1	0	1	1	2	0	0	1	4	0	1	2	0	0	0	18	1	2084.0327	P04432;P01597	P04432	47	64		Ig kappa chain V-I region Daudi;Ig kappa chain V-I region DEE	yes	no	3	4.6944E-40	171.08	By MS/MS	By MS/MS	By matching	By matching	By matching
ASQSVSSNLAWYQQK	ERATLSCRASQSVSSN	NLAWYQQKPGQAPRLL	R	A	S	Q	K	P	2	0	1	0	0	3	0	0	0	0	1	1	0	0	0	4	0	1	1	1	0	0	15	0	1695.8216	P01624;A0A087WSY6	P01624	45	59	IGKV3D-15	Ig kappa chain V-III region POM	yes	no	2;3	6.1036E-44	202.25	By MS/MS	By MS/MS	By matching	By matching	By matching
ASQSVSSNLAWYQQKPGQAPR	ERATLSCRASQSVSSN	QKPGQAPRLLIYGAST	R	A	S	P	R	L	3	1	1	0	0	4	0	1	0	0	1	1	0	0	2	4	0	1	1	1	0	0	21	1	2302.1454	P01624;A0A087WSY6	P01624	45	65	IGKV3D-15	Ig kappa chain V-III region POM	yes	no	3	2.4966E-63	187.39	By MS/MS	By MS/MS	By matching	By matching	By matching
ASQSVSSSYLAWYQQK	ERATLSCRASQSVSSS	YLAWYQQKPGQAPRLL	R	A	S	Q	K	P	2	0	0	0	0	3	0	0	0	0	1	1	0	0	0	5	0	1	2	1	0	0	16	0	1831.8741	P01619	P01619	45	60		Ig kappa chain V-III region B6	yes	yes	2;3	1.0596E-53	218.6	By MS/MS	By MS/MS	By matching	By matching	By matching
ASQSVSSSYLAWYQQKPGQAPR	ERATLSCRASQSVSSS	QKPGQAPRLLIYGASS	R	A	S	P	R	L	3	1	0	0	0	4	0	1	0	0	1	1	0	0	2	5	0	1	2	1	0	0	22	1	2438.1979	P01619	P01619	45	66		Ig kappa chain V-III region B6	yes	yes	2;3;4	4.9185E-78	199.15	By MS/MS	By MS/MS	By matching	By matching	By matching
ASQSVSSYLAWYQQK	ERATLSCRASQSVSSY	YLAWYQQKPGQAPRLL	R	A	S	Q	K	P	2	0	0	0	0	3	0	0	0	0	1	1	0	0	0	4	0	1	2	1	0	0	15	0	1744.842	P04433;A0A0A0MRZ8	P04433	45	59	IGKV3D-11	Ig kappa chain V-III region VG	yes	no	2;3	1.7253E-52	213.67	By MS/MS	By MS/MS	By matching	By matching	By matching
ASQSVSSYLAWYQQKPGQAPR	ERATLSCRASQSVSSY	QKPGQAPRLLIYDASN	R	A	S	P	R	L	3	1	0	0	0	4	0	1	0	0	1	1	0	0	2	4	0	1	2	1	0	0	21	1	2351.1658	P04433;A0A0A0MRZ8	P04433	45	65	IGKV3D-11	Ig kappa chain V-III region VG	yes	no	3;4	5.654E-64	194.51	By MS/MS	By MS/MS	By matching	By matching	By matching
ASREEILAQAK	MRELDDTRASREEILA	EEILAQAKENEKKLKS	R	A	S	A	K	E	3	1	0	0	0	1	2	0	0	1	1	1	0	0	0	1	0	0	0	0	0	0	11	1	1214.6619	P35579	P35579	1659	1669	MYH9	Myosin-9	yes	yes	2;3	0.00015032	113.38	By matching	By matching	By MS/MS	By matching	By matching
ASSEGGTAAGAGLDSLHK	RFQNLDKKASSEGGTA	AGLDSLHKNSVSQISV	K	A	S	H	K	N	4	0	0	1	0	0	1	4	1	0	2	1	0	0	0	3	1	0	0	0	0	0	18	0	1627.7802	O15143	O15143	309	326	ARPC1B	Actin-related protein 2/3 complex subunit 1B	yes	yes	3	5.2423E-05	84.375	By matching	By matching	By matching	By matching	By matching
ASSFLGEK	RVEASISKASSFLGEK	ASSFLGEKASAGLLGA	K	A	S	E	K	A	1	0	0	0	0	0	1	1	0	0	1	1	0	1	0	2	0	0	0	0	0	0	8	0	837.42323	P0C0L5;F5GXS0	P0C0L5	1175	1182	C4B	Complement C4-B;Complement C4 beta chain;Complement C4-B alpha chain;C4a anaphylatoxin;C4b-B;C4d-B;Complement C4 gamma chain	no	no	2	0.013558	107	By matching	By MS/MS	By matching	By MS/MS	By MS/MS
ASSIIDELFQDR	VMQDHFSRASSIIDEL	IDELFQDRFFTREPQD	R	A	S	D	R	F	1	1	0	2	0	1	1	0	0	2	1	0	0	1	0	2	0	0	0	0	0	0	12	0	1392.6885	P10909;H0YC35;H0YLK8;E7ERK6	P10909	183	194	CLU	Clusterin;Clusterin beta chain;Clusterin alpha chain;Clusterin	yes	no	2;3	6.4904E-71	250.48	By MS/MS	By MS/MS	By MS/MS	By MS/MS	By MS/MS
ASSIIDELFQDRFFTR	VMQDHFSRASSIIDEL	FQDRFFTREPQDTYHY	R	A	S	T	R	E	1	2	0	2	0	1	1	0	0	2	1	0	0	3	0	2	1	0	0	0	0	0	16	1	1943.9741	P10909;H0YC35;H0YLK8;E7ERK6	P10909	183	198	CLU	Clusterin;Clusterin beta chain;Clusterin alpha chain;Clusterin	yes	no	3	1.1174E-53	216.39	By matching	By MS/MS	By matching	By matching	By matching
ASSLESGVPSR	APKLLIYKASSLESGV	LESGVPSRFSGSGSGT	K	A	S	S	R	F	1	1	0	0	0	0	1	1	0	0	1	0	0	0	1	4	0	0	0	1	0	0	11	0	1088.5462	P01602	P01602	73	83	IGKV1-5	Ig kappa chain V-I region HK102	yes	yes	2;3	7.2728E-07	144.1	By MS/MS	By MS/MS	By matching	By matching	By matching
ASSLIEEAK	TASDVLDKASSLIEEA	SSLIEEAKKAAGHPGD	K	A	S	A	K	K	2	0	0	0	0	0	2	0	0	1	1	1	0	0	0	2	0	0	0	0	0	0	9	0	946.49713	Q9Y490	Q9Y490	1162	1170	TLN1	Talin-1	yes	yes	2	0.0005714	133.13	By matching	By matching	By matching	By MS/MS	By matching
ASSLIEEAKK	TASDVLDKASSLIEEA	SLIEEAKKAAGHPGDP	K	A	S	K	K	A	2	0	0	0	0	0	2	0	0	1	1	2	0	0	0	2	0	0	0	0	0	0	10	1	1074.5921	Q9Y490	Q9Y490	1162	1171	TLN1	Talin-1	yes	yes	3	0.0051486	73.499	By matching	By matching	By matching	By MS/MS	By matching
ASSQWVVGPSYFVEYLIK	YSLFKVTRASSQWVVG	YFVEYLIKESPCTKSQ	R	A	S	I	K	E	1	0	0	0	0	1	1	1	0	1	1	1	0	1	1	3	0	1	2	3	0	0	18	0	2072.0619	Q9UGM5;C9JC68;E9PG08	Q9UGM5	195	212	FETUB	Fetuin-B	yes	no	2	0.017589	44.238	By matching	By matching	By matching	By matching	By matching
ASTEQAPELENLTVTEVGWDGLR	KSKPARVKASTEQAPE	EVGWDGLRLNWTAADQ	K	A	S	L	R	L	2	1	1	1	0	1	4	2	0	0	3	0	0	0	1	1	3	1	0	2	0	0	23	0	2514.2238	J3QSU6;P24821;E9PC84	P24821	1069	1091	TNC	Tenascin	no	no	2;3	7.7479E-58	178.22	By MS/MS	By MS/MS	By matching	By matching	By matching
ASTPGAAAQIQEVK	NALTVMGKASTPGAAA	AAQIQEVKEQRISGLL	K	A	S	V	K	E	4	0	0	0	0	2	1	1	0	1	0	1	0	0	1	1	1	0	0	1	0	0	14	0	1369.7201	P02730;A0A0A0MS98	P02730	744	757	SLC4A1	Band 3 anion transport protein	yes	no	2;3	4.3315E-07	122.64	By MS/MS	By matching	By MS/MS	By MS/MS	By matching
ASTPNGYDNGIIWATWK	YQGGTYSKASTPNGYD	GIIWATWKTRWYSMKK	K	A	S	W	K	T	2	0	2	1	0	0	0	2	0	2	0	1	0	0	1	1	2	2	1	0	0	0	17	0	1892.9057	P02679;C9JEU5;C9JC84	P02679	383	399	FGG	Fibrinogen gamma chain	yes	no	2;3	4.8989E-30	162.81	By MS/MS	By MS/MS	By MS/MS	By MS/MS	By MS/MS
ASTSTTIR	________________	ASTSTTIRSHSSSRRG	M	A	S	I	R	S	1	1	0	0	0	0	0	0	0	1	0	0	0	0	0	2	3	0	0	0	0	0	8	0	835.43995	CON__P02538;CON__P04259;P48668;P04259	CON__P04259	2	9	KRT6C;KRT6B	Keratin, type II cytoskeletal 6C;Keratin, type II cytoskeletal 6B	no	no	2	0.024063	106.38	By matching	By MS/MS	By matching	By matching	By matching
ASVDELFAEIVR	METSAKNKASVDELFA	ELFAEIVRQMNYAAQP	K	A	S	V	R	Q	2	1	0	1	0	0	2	0	0	1	1	0	0	1	0	1	0	0	0	2	0	0	12	0	1347.7034	P61225	P61225	151	162	RAP2B	Ras-related protein Rap-2b	yes	yes	2	0.0003547	104.24	By matching	By matching	By MS/MS	By MS/MS	By matching
ASVDSGSSEEQGGSSR	RDQADGSRASVDSGSS	EEQGGSSRALVSTLVP	R	A	S	S	R	A	1	1	0	1	0	1	2	3	0	0	0	0	0	0	0	6	0	0	0	1	0	0	16	0	1538.6445	P01833	P01833	623	638	PIGR	Polymeric immunoglobulin receptor;Secretory component	yes	yes	2	0.001248	79.837	By matching	By matching	By matching	By matching	By matching
ASVPTIQDQASAMQLSQCAK	GKMVAAAKASVPTIQD	MQLSQCAKNLGTALAE	K	A	S	A	K	N	4	0	0	1	1	4	0	0	0	1	1	1	1	0	1	3	1	0	0	1	0	0	20	0	2133.0194	Q9Y490	Q9Y490	1006	1025	TLN1	Talin-1	yes	yes	3	1.8058E-11	119.38	By matching	By matching	By MS/MS	By matching	By matching
ASVQLLVQDSLNPAVK	YRAQPVVKASVQLLVQ	DSLNPAVKSCVLPQTK	K	A	S	V	K	S	2	0	1	1	0	2	0	0	0	0	3	1	0	0	1	2	0	0	0	3	0	0	16	0	1680.941	P08514	P08514	487	502	ITGA2B	Integrin alpha-IIb;Integrin alpha-IIb heavy chain;Integrin alpha-IIb light chain, form 1;Integrin alpha-IIb light chain, form 2	yes	yes	2;3	7.002E-26	160.81	By MS/MS	By MS/MS	By MS/MS	By MS/MS	By MS/MS
ASVSELACIYSALILHDDEVTVTEDK	________________	EVTVTEDKINALIKAA	M	A	S	D	K	I	3	0	0	3	1	0	3	0	1	2	3	1	0	0	0	3	2	0	1	3	0	0	26	0	2877.3954	P05386	P05386	2	27	RPLP1	60S acidic ribosomal protein P1	yes	yes	3	4.6897E-17	99.838	By matching	By matching	By matching	By matching	By matching
ASVSVTAEDEGTQR	GNDSFSAKASVSVTAE	AEDEGTQRLTCAVILG	K	A	S	Q	R	L	2	1	0	1	0	1	2	1	0	0	0	0	0	0	0	2	2	0	0	2	0	0	14	0	1448.6743	P05362;E7ESS4	P05362	274	287	ICAM1	Intercellular adhesion molecule 1	yes	no	2	0.021893	53.3	By matching	By matching	By matching	By matching	By matching
ASYAQQPAESR	GIDTLLIRASYAQQPA	AQQPAESRVSGISMDV	R	A	S	S	R	V	3	1	0	0	0	2	1	0	0	0	0	0	0	0	1	2	0	0	1	0	0	0	11	0	1206.5629	P98160	P98160	1091	1101	HSPG2	Basement membrane-specific heparan sulfate proteoglycan core protein;Endorepellin;LG3 peptide	yes	yes	2	0.0060276	80.623	By matching	By matching	By matching	By matching	By matching
ASYLDCIR	PSVACVKKASYLDCIR	ASYLDCIRAIAANEAD	K	A	S	I	R	A	1	1	0	1	1	0	0	0	0	1	1	0	0	0	0	1	0	0	1	0	0	0	8	0	996.46987	P02787;F8WCI6;C9JB55;F8WEK9	P02787	62	69	TF	Serotransferrin	yes	no	1;2	0.0012492	155	By MS/MS	By MS/MS	By MS/MS	By MS/MS	By matching
ASYSGVSLFSNPVQYWEIQPSTFR	PPGHNTKKASYSGVSL	EIQPSTFRCVYVRSAI	K	A	S	F	R	C	1	1	1	0	0	2	1	1	0	1	1	0	0	2	2	5	1	1	2	2	0	0	24	0	2762.334	P07585;H0YI87	P07585	322	345	DCN	Decorin	yes	no	3	0.003512	37.526	By matching	By matching	By matching	By matching	By matching
ATAEQISSQTGNK	SRKMDVLKATAEQISS	ISSQTGNKVHAIQCDV	K	A	T	N	K	V	2	0	1	0	0	2	1	1	0	1	0	1	0	0	0	2	2	0	0	0	0	0	13	0	1333.6474	Q16698;E5RJG7;E5RFV2;E5RJD2	Q16698	98	110	DECR1	2,4-dienoyl-CoA reductase, mitochondrial	yes	no	2	0.016409	58.32	By matching	By matching	By matching	By MS/MS	By matching
ATAGAYIASQTVK	VIVAADSRATAGAYIA	YIASQTVKKVIEINPY	R	A	T	V	K	K	4	0	0	0	0	1	0	1	0	1	0	1	0	0	0	1	2	0	1	1	0	0	13	0	1279.6772	P28074;H0YJM8	P28074	79	91	PSMB5	Proteasome subunit beta type-5	yes	no	2	0.0097673	64.104	By matching	By matching	By matching	By matching	By matching
ATAGDTHLGGEDFDNR	DDGIFEVKATAGDTHL	GGEDFDNRLVNHFVEE	K	A	T	N	R	L	2	1	1	3	0	0	1	3	1	0	1	0	0	1	0	0	2	0	0	0	0	0	16	0	1674.7234	A0A0G2JIW1;P0DMV9;P0DMV8;V9GZ37;P17066;P48741	A0A0G2JIW1	222	237	HSPA1B;HSPA1A;HSPA6;HSPA7	Heat shock 70 kDa protein 1B;Heat shock 70 kDa protein 1A;Heat shock 70 kDa protein 6;Putative heat shock 70 kDa protein 7	no	no	3	0.0031498	53.565	By matching	By matching	By matching	By matching	By matching
ATAPPAPSAPNSAPSNLGPQTVLEVPAR	QVGTLEARATAPPAPS	TVLEVPARSTFWGPQP	R	A	T	A	R	S	6	1	2	0	0	1	1	1	0	0	2	0	0	0	7	3	2	0	0	2	0	0	28	0	2709.4086	Q6UWD8	Q6UWD8	121	148	C16orf54	Transmembrane protein C16orf54	yes	yes	3	6.0673E-09	73.865	By matching	By matching	By matching	By matching	By matching
ATAQMLEVMFK	YSLVEAPRATAQMLEV	QMLEVMFKGEIFHRNH	R	A	T	F	K	G	2	0	0	0	0	1	1	0	0	0	1	1	2	1	0	0	1	0	0	1	0	0	11	0	1267.6305	P18428	P18428	238	248	LBP	Lipopolysaccharide-binding protein	yes	yes	2	0.00020351	115.33	By MS/MS	By matching	By matching	By MS/MS	By MS/MS
ATATSCRPCPCPYIDASR	GFFGDAMKATATSCRP	CPYIDASRRFSDTCFL	K	A	T	S	R	R	3	2	0	1	3	0	0	0	0	1	0	0	0	0	3	2	2	0	1	0	0	0	18	1	2081.9081	P98160	P98160	806	823	HSPG2	Basement membrane-specific heparan sulfate proteoglycan core protein;Endorepellin;LG3 peptide	yes	yes	3	0.004034	53.453	By matching	By matching	By matching	By matching	By matching
ATAVMPDGQFK	GHPAPNFKATAVMPDG	VMPDGQFKDISLSDYK	K	A	T	F	K	D	2	0	0	1	0	1	0	1	0	0	0	1	1	1	1	0	1	0	0	1	0	0	11	0	1163.5645	Q06830;A0A0A0MSI0	Q06830	17	27	PRDX1	Peroxiredoxin-1	yes	no	2	0.0036826	84.507	By matching	By matching	By matching	By MS/MS	By matching
ATAVVDGAFK	GKPAPDFKATAVVDGA	AVVDGAFKEVKLSDYK	K	A	T	F	K	E	3	0	0	1	0	0	0	1	0	0	0	1	0	1	0	0	1	0	0	2	0	0	10	0	977.5182	P32119;A6NIW5	P32119	17	26	PRDX2	Peroxiredoxin-2	yes	no	2	0.0062724	87.789	By matching	By matching	By matching	By MS/MS	By matching
ATCAPQHGAPGPGPADASK	VFVDSLTKATCAPQHG	PGPADASKVVAKGLGL	K	A	T	S	K	V	5	0	0	1	1	1	0	3	1	0	0	1	0	0	4	1	1	0	0	0	0	0	19	0	1788.8213	P21333;Q5HY54;Q60FE5;A0A087WWY3	P21333	2541	2559	FLNA	Filamin-A	yes	no	3	4.5122E-20	144.33	By MS/MS	By matching	By MS/MS	By MS/MS	By matching
ATCNNYTPQFQLRPSYSSCFPQYR	CGPQFQSRATCNNYTP	SSCFPQYRSRTSFSPC	R	A	T	Y	R	S	1	2	2	0	2	3	0	0	0	0	1	0	0	2	3	3	2	0	3	0	0	0	24	1	2984.3334	Q5T749	Q5T749	199	222	KPRP	Keratinocyte proline-rich protein	yes	yes	3	1.9015E-05	66.019	By matching	By matching	By matching	By matching	By matching
ATDAEADVASLNR	KLELAEKKATDAEADV	ADVASLNRRIQLVEEE	K	A	T	N	R	R	4	1	1	2	0	0	1	0	0	0	1	0	0	0	0	1	1	0	0	1	0	0	13	0	1331.6317	Q6ZN40;H0YL52;P09493;Q5TCU3;Q5TCU8;P07951	Q6ZN40	120	132	TPM1;TPM2	Tropomyosin alpha-1 chain;Tropomyosin beta chain	no	no	2	2.1357E-10	141.58	By matching	By matching	By MS/MS	By matching	By matching
ATEDEGSEQKIPEATNR	IYRSPEKKATEDEGSE	KIPEATNRRVWELSKA	K	A	T	N	R	R	2	1	1	1	0	1	4	1	0	1	0	1	0	0	1	1	2	0	0	0	0	0	17	1	1873.8654	P01008;Q8TCE1	P01008	62	78	SERPINC1	Antithrombin-III	yes	no	2;3	1.1444E-197	323.98	By matching	By matching	By matching	By matching	By MS/MS
ATEDEGSEQKIPEATNRR	IYRSPEKKATEDEGSE	IPEATNRRVWELSKAN	K	A	T	R	R	V	2	2	1	1	0	1	4	1	0	1	0	1	0	0	1	1	2	0	0	0	0	0	18	2	2029.9665	P01008;Q8TCE1	P01008	62	79	SERPINC1	Antithrombin-III	yes	no	4	0.00070562	56.121	By matching	By matching	By matching	By matching	By matching
ATEDEYYR	FAISEYNKATEDEYYR	ATEDEYYRRPLQVLRA	K	A	T	Y	R	R	1	1	0	1	0	0	2	0	0	0	0	0	0	0	0	0	1	0	2	0	0	0	8	0	1045.4353	P01036;P09228	P01036	58	65	CST4;CST2	Cystatin-S;Cystatin-SA	yes	no	2	0.052194	80.438	By matching	By matching	By matching	By matching	By matching
ATEEQLK	ELLKHKPKATEEQLKT	KATEEQLKTVMENFVA	K	A	T	L	K	T	1	0	0	0	0	1	2	0	0	0	1	1	0	0	0	0	1	0	0	0	0	0	7	0	817.41815	CON__P02769	CON__P02769	562	568			yes	yes	2	0.038501	106.42	By matching	By matching	By matching	By matching	By matching
ATEHLSTLSEK	RLAEYHAKATEHLSTL	HLSTLSEKAKPALEDL	K	A	T	E	K	A	1	0	0	0	0	0	2	0	1	0	2	1	0	0	0	2	2	0	0	0	0	0	11	0	1214.6143	P02647;F8W696	P02647	220	230	APOA1	Apolipoprotein A-I;Proapolipoprotein A-I;Truncated apolipoprotein A-I	yes	no	2;3	2.5504E-51	242.45	By MS/MS	By MS/MS	By MS/MS	By MS/MS	By MS/MS
ATEVPVSWESFNNGDCFILDLGNNIHQWCGSNSNR	VKGRRVVRATEVPVSW	WCGSNSNRYERLKATQ	R	A	T	N	R	Y	1	1	6	2	2	1	2	3	1	2	2	0	0	2	1	4	1	2	0	2	0	0	35	0	4036.7857	P06396;A0A0A0MS51;A0A0A0MT01;Q5T0I1;A0A0U1RQL8;Q5T0I0	P06396	200	234	GSN	Gelsolin	no	no	3;4	9.7074E-153	223.42	By matching	By matching	By matching	By matching	By matching
ATFDEEEGRDEYDEVAMPV	CLDADDAKATFDEEEG	YDEVAMPV________	K	A	T	P	V	-	2	1	0	3	0	0	5	1	0	0	0	0	1	1	1	0	1	0	1	2	0	0	19	1	2200.9107	P02730;A0A0A0MS98	P02730	893	911	SLC4A1	Band 3 anion transport protein	yes	no	2;3	2.2066E-08	116.06	By MS/MS	By matching	By MS/MS	By MS/MS	By matching
ATFGCHDGYSLDGPEEIECTK	PTLYYKDKATFGCHDG	PEEIECTKLGNWSAMP	K	A	T	T	K	L	1	0	0	2	2	0	3	3	1	1	1	1	0	1	1	1	2	0	1	0	0	0	21	0	2384.9889	P02749;J3QLI0;J3KS17	P02749	230	250	APOH	Beta-2-glycoprotein 1	yes	no	3	9.3393E-24	142.23	By matching	By matching	By MS/MS	By MS/MS	By matching
ATFISVQLK	________________	TFISVQLKKTSEVDLA	M	A	T	L	K	K	1	0	0	0	0	1	0	0	0	1	1	1	0	1	0	1	1	0	0	1	0	0	9	0	1005.5859	Q8WUM4;F8WEQ7;F8WBR8;C9IZF9	Q8WUM4	2	10	PDCD6IP	Programmed cell death 6-interacting protein	yes	no	2	0.029982	70.908	By matching	By matching	By matching	By matching	By matching
ATFMVGSYGPRPEEYEFLTPVEEAPK	RTGVKVDKATFMVGSY	TPVEEAPKGMLARGTY	K	A	T	P	K	G	2	1	0	0	0	0	5	2	0	0	1	1	1	2	4	1	2	0	2	2	0	0	26	1	2943.4001	P52566;H0YGX7	P52566	139	164	ARHGDIB	Rho GDP-dissociation inhibitor 2	yes	no	3	9.0286E-34	134.91	By matching	By matching	By matching	By MS/MS	By matching
ATFNPAQDK	SLICRAVKATFNPAQD	TFNPAQDKCGIRLASV	K	A	T	D	K	C	2	0	1	1	0	1	0	0	0	0	0	1	0	1	1	0	1	0	0	0	0	0	9	0	990.47706	O00592	O00592	386	394	PODXL	Podocalyxin	yes	yes	2	0.002203	111.61	By matching	By matching	By matching	By MS/MS	By matching
ATFQTPDFIVPLTDLR	VSLQALQKATFQTPDF	IVPLTDLRIPSVQINF	K	A	T	L	R	I	1	1	0	2	0	1	0	0	0	1	2	0	0	2	2	0	3	0	0	1	0	0	16	0	1832.9672	P04114	P04114	2610	2625	APOB	Apolipoprotein B-100;Apolipoprotein B-48	yes	yes	2;3;4	3.1615E-46	209.13	By MS/MS	By MS/MS	By matching	By MS/MS	By MS/MS
ATFQTPDFIVPLTDLRIPSVQINFK	VSLQALQKATFQTPDF	PSVQINFKDLKNIKIP	K	A	T	F	K	D	1	1	1	2	0	2	0	0	0	3	2	1	0	3	3	1	3	0	0	2	0	0	25	1	2859.5535	P04114	P04114	2610	2634	APOB	Apolipoprotein B-100;Apolipoprotein B-48	yes	yes	2;3;4	1.649E-45	162.71	By matching	By MS/MS	By matching	By matching	By matching
ATFTCFVVGSDLK	QDLWLRDKATFTCFVV	FVVGSDLKDAHLTWEV	K	A	T	L	K	D	1	0	0	1	1	0	0	1	0	0	1	1	0	2	0	1	2	0	0	2	0	0	13	0	1443.7068	A0A087WUS7;A0A0A0MS09;P01880	A0A087WUS7	186	198	IGHD	Ig delta chain C region	yes	no	2	0.0012801	80.905	By matching	By matching	By matching	By matching	By matching
ATGGGLSSVGGGSSTIK	GFSSSSGRATGGGLSS	GGGSSTIKYTTTSSSS	R	A	T	I	K	Y	1	0	0	0	0	0	0	6	0	1	1	1	0	0	0	4	2	0	0	1	0	0	17	0	1434.7314	CON__P04259;P04259	CON__P04259	534	550	KRT6B	Keratin, type II cytoskeletal 6B	no	no	2	0.00025495	90.422	By matching	By matching	By matching	By matching	By matching
ATGIPAR	LIYDASNRATGIPARF	RATGIPARFSGSGSGT	R	A	T	A	R	F	2	1	0	0	0	0	0	1	0	1	0	0	0	0	1	0	1	0	0	0	0	0	7	0	684.39187	P01624;A0A087WSY6;A0A0C4DH90;A0A0C4DH55;P04433;A0A0A0MRZ8	P04433	75	81	IGKV3D-15;IGKV3OR2-268;IGKV3D-7;IGKV3D-11	Ig kappa chain V-III region POM;Ig kappa chain V-III region VG	no	no	2	0.019753	116.11	By MS/MS	By MS/MS	By matching	By matching	By matching
ATGIPDR	LIYGASSRATGIPDRF	RATGIPDRFSGSGSGT	R	A	T	D	R	F	1	1	0	1	0	0	0	1	0	1	0	0	0	0	1	0	1	0	0	0	0	0	7	0	728.3817	P01619;A0A0C4DH25	P01619	76	82	IGKV3D-20	Ig kappa chain V-III region B6	yes	no	2	0.012177	120.62	By matching	By MS/MS	By MS/MS	By MS/MS	By matching
ATGIPDRFSGSGSGTDFTLTISR	LIYGASSRATGIPDRF	DFTLTISRLEPEDFAV	R	A	T	S	R	L	1	2	0	2	0	0	0	4	0	2	1	0	0	2	1	4	4	0	0	0	0	0	23	1	2342.1503	P01619;A0A0C4DH25	P01619	76	98	IGKV3D-20	Ig kappa chain V-III region B6	yes	no	3	4.4321E-70	187.56	By matching	By MS/MS	By matching	By matching	By matching
ATGVLYDYVNK	SLKDNVPKATGVLYDY	VLYDYVNKYHWEHTGL	K	A	T	N	K	Y	1	0	1	1	0	0	0	1	0	0	1	1	0	0	0	0	1	0	2	2	0	0	11	0	1241.6292	P04114	P04114	4077	4087	APOB	Apolipoprotein B-100;Apolipoprotein B-48	yes	yes	2;3	1.8572E-06	141.89	By MS/MS	By MS/MS	By MS/MS	By matching	By MS/MS
ATGVLYDYVNKYHWEHTGLTLR	SLKDNVPKATGVLYDY	EHTGLTLREVSSKLRR	K	A	T	L	R	E	1	1	1	1	0	0	1	2	2	0	3	1	0	0	0	0	3	1	3	2	0	0	22	1	2635.3183	P04114	P04114	4077	4098	APOB	Apolipoprotein B-100;Apolipoprotein B-48	yes	yes	4;5	6.0574E-13	116.45	By matching	By MS/MS	By matching	By matching	By matching
ATGVLYDYVNKYHWEHTGLTLREVSSK	SLKDNVPKATGVLYDY	TLREVSSKLRRNLQNN	K	A	T	S	K	L	1	1	1	1	0	0	2	2	2	0	3	2	0	0	0	2	3	1	3	3	0	0	27	2	3165.5883	P04114	P04114	4077	4103	APOB	Apolipoprotein B-100;Apolipoprotein B-48	yes	yes	4;5	3.9037E-43	147.17	By matching	By MS/MS	By matching	By matching	By matching
ATISHVSPDSLYLFR	KDSDKDLKATISHVSP	PDSLYLFRVQAVCRND	K	A	T	F	R	V	1	1	0	1	0	0	0	0	1	1	2	0	0	1	1	3	1	0	1	1	0	0	15	0	1704.8835	P23470	P23470	408	422	PTPRG	Receptor-type tyrosine-protein phosphatase gamma	yes	yes	2;3	1.0887E-25	160.84	By matching	By matching	By matching	By matching	By matching
ATISNDGATILK	LIVDGRGKATISNDGA	NDGATILKLLDVVHPA	K	A	T	L	K	L	2	0	1	1	0	0	0	1	0	2	1	1	0	0	0	1	2	0	0	0	0	0	12	0	1202.6507	Q99832;F8WAM2	Q99832	56	67	CCT7	T-complex protein 1 subunit eta	yes	no	2	0.020553	62.088	By matching	By matching	By matching	By matching	By matching
ATITGYR	TVHWIAPRATITGYRI	RATITGYRIRHHPEHF	R	A	T	Y	R	I	1	1	0	0	0	0	0	1	0	1	0	0	0	0	0	0	2	0	1	0	0	0	7	0	780.413	P02751;H0Y7Z1	P02751	1383	1389	FN1	Fibronectin;Anastellin;Ugl-Y1;Ugl-Y2;Ugl-Y3	yes	no	2	0.0040619	135.87	By MS/MS	By MS/MS	By matching	By matching	By matching
ATLDVDEAGTEAAAATSFAIK	EASKSFHKATLDVDEA	AATSFAIKFFSAQTNR	K	A	T	I	K	F	7	0	0	2	0	0	2	1	0	1	1	1	0	1	0	1	3	0	0	1	0	0	21	0	2051.0059	P29622	P29622	366	386	SERPINA4	Kallistatin	yes	yes	2;3	1.2214E-40	170.38	By matching	By matching	By matching	By MS/MS	By MS/MS
ATLELSPWQMSALVQVHASQPSSFHDFPDLGQEVALNANTK	TNGEHTSKATLELSPW	VALNANTKNQKIRWKN	K	A	T	T	K	N	5	0	2	2	0	4	2	1	2	0	5	1	1	2	3	5	2	1	0	3	0	0	41	0	4463.1856	P04114	P04114	3587	3627	APOB	Apolipoprotein B-100;Apolipoprotein B-48	yes	yes	3;4;5	0	370.99	By MS/MS	By MS/MS	By matching	By matching	By matching
ATLENDFVVLK	YEEEAHRRATLENDFV	ENDFVVLKKDVDGVFL	R	A	T	L	K	K	1	0	1	1	0	0	1	0	0	0	2	1	0	1	0	0	1	0	0	2	0	0	11	0	1247.6762	Q8N1N4	Q8N1N4	209	219	KRT78	Keratin, type II cytoskeletal 78	no	no	2	0.005258	78.342	By matching	By matching	By matching	By matching	By matching
ATLENDFVVLKK	YEEEAHRRATLENDFV	NDFVVLKKDVDGVFLS	R	A	T	K	K	D	1	0	1	1	0	0	1	0	0	0	2	2	0	1	0	0	1	0	0	2	0	0	12	1	1375.7711	Q8N1N4	Q8N1N4	209	220	KRT78	Keratin, type II cytoskeletal 78	no	no	3	0.00084339	80.69	By matching	By MS/MS	By matching	By MS/MS	By matching
ATLGPAVR	LLLQLSEKATLGPAVR	ATLGPAVRPLPWQRVD	K	A	T	V	R	P	2	1	0	0	0	0	0	1	0	0	1	0	0	0	1	0	1	0	0	1	0	0	8	0	783.46029	K7ERG9;P00746	K7ERG9	131	138	CFD	Complement factor D	yes	no	2	0.018807	101.41	By matching	By matching	By matching	By matching	By matching
ATLGPAVRPLPWQR	LLLQLSEKATLGPAVR	VRPLPWQRVDRDVAPG	K	A	T	Q	R	V	2	2	0	0	0	1	0	1	0	0	2	0	0	0	3	0	1	1	0	1	0	0	14	1	1560.8889	K7ERG9;P00746	K7ERG9	131	144	CFD	Complement factor D	yes	no	3	1.3931E-06	119.39	By matching	By matching	By matching	By matching	By matching
ATLLDIYK	ENVFVKYKATLLDIYK	ATLLDIYKTGEAVAEK	K	A	T	Y	K	T	1	0	0	1	0	0	0	0	0	1	2	1	0	0	0	0	1	0	1	0	0	0	8	0	935.53278	P01031	P01031	1579	1586	C5	Complement C5;Complement C5 beta chain;Complement C5 alpha chain;C5a anaphylatoxin;Complement C5 alpha chain	yes	yes	2	0.01879	101.43	By matching	By matching	By matching	By matching	By matching
ATLPDADK	TTAHEQFKATLPDADK	ATLPDADKERLAILGI	K	A	T	D	K	E	2	0	0	2	0	0	0	0	0	0	1	1	0	0	1	0	1	0	0	0	0	0	8	0	829.41815	P12814;H9KV75;H7C5W8	P12814	556	563	ACTN1	Alpha-actinin-1	yes	no	2	0.046359	82.75	By matching	By matching	By matching	By matching	By matching
ATLRIGQDGISTSATTNLK	KINSGAHKATLRIGQD	TSATTNLKCSLLVLEN	K	A	T	L	K	C	2	1	1	1	0	1	0	2	0	2	2	1	0	0	0	2	4	0	0	0	0	0	19	1	1946.0433	P04114	P04114	1643	1661	APOB	Apolipoprotein B-100;Apolipoprotein B-48	yes	yes	3	1.5615E-06	102.07	By matching	By MS/MS	By matching	By matching	By matching
ATLVCLISDFYPGAVTVAWK	SEELQANKATLVCLIS	GAVTVAWKADGSPVKA	K	A	T	W	K	A	3	0	0	1	1	0	0	1	0	1	2	1	0	1	1	1	2	1	1	3	0	0	20	0	2210.1446	A0A0B4J231;B9A064;A0A075B6K8;P0CG04;A0A075B6L0;A0A075B6K9;P0CG05;P0CG06	A0A0B4J231	133	152	IGLL5;IGLC1;IGLC3;IGLC2	Immunoglobulin lambda-like polypeptide 5;Ig lambda-1 chain C regions;Ig lambda-2 chain C regions;Ig lambda-3 chain C regions	no	no	2;3;4	1.4531E-99	237.81	By MS/MS	By MS/MS	By matching	By MS/MS	By matching
ATLVCLISDFYPGAVTVAWKADSSPVK	SEELQANKATLVCLIS	KADSSPVKAGVETTTP	K	A	T	V	K	A	4	0	0	2	1	0	0	1	0	1	2	2	0	1	2	3	2	1	1	4	0	0	27	1	2894.4888	A0A075B6L0;A0A075B6K9;P0CG05	A0A075B6L0	24	50	IGLC3;IGLC2	Ig lambda-2 chain C regions	yes	no	3	3.2913E-06	67.496	By matching	By MS/MS	By matching	By matching	By matching
ATLVCLVSDFYPGAVTVAWK	SEELQANKATLVCLVS	GAVTVAWKADGSPVKV	K	A	T	W	K	A	3	0	0	1	1	0	0	1	0	0	2	1	0	1	1	1	2	1	1	4	0	0	20	0	2196.1289	A0M8Q6	A0M8Q6	24	43	IGLC7	Ig lambda-7 chain C region	yes	yes	2;3	8.5535E-46	173.21	By MS/MS	By MS/MS	By matching	By matching	By matching
ATLYALSHAVNNYHK	MARDQRSRATLYALSH	HAVNNYHKTNPTGTQE	R	A	T	H	K	T	3	0	2	0	0	0	0	0	2	0	2	1	0	0	0	1	1	0	2	1	0	0	15	0	1700.8635	P04114;A8MUN2	P04114	440	454	APOB	Apolipoprotein B-100;Apolipoprotein B-48	yes	no	2;3;4	1.6914E-184	311.95	By MS/MS	By MS/MS	By matching	By MS/MS	By MS/MS
ATMQNLNDR	GLLAGGEKATMQNLND	TMQNLNDRLASYLDKV	K	A	T	D	R	L	1	1	2	1	0	1	0	0	0	0	1	0	1	0	0	0	1	0	0	0	0	0	9	0	1061.4924	CON__Q04695;CON__Q99PS0;J3QR55;Q9C075	CON__Q04695	86	94	KRT23	Keratin, type I cytoskeletal 23	no	no	2	0.011462	88.495	By matching	By MS/MS	By matching	By matching	By matching
ATMQNLNDRLASYLDK	GLLAGGEKATMQNLND	RLASYLDKVRALEEAN	K	A	T	D	K	V	2	1	2	2	0	1	0	0	0	0	3	1	1	0	0	1	1	0	1	0	0	0	16	1	1851.9149	CON__Q04695	CON__Q04695	86	101			no	no	3	0.0076964	54.412	By matching	By MS/MS	By matching	By matching	By matching
ATSNVFAMFDQSQIQEFK	KTKKRPQRATSNVFAM	QSQIQEFKEAFNMIDQ	R	A	T	F	K	E	2	0	1	1	0	3	1	0	0	1	0	1	1	3	0	2	1	0	0	1	0	0	18	0	2089.9779	P24844;J3KTJ1;J3QRS3;P19105;O14950	J3QRS3	23	40	MYL9;MYL12A;MYL12B	Myosin regulatory light polypeptide 9;Myosin regulatory light chain 12A;Myosin regulatory light chain 12B	no	no	2;3	4.2562E-76	233.14	By matching	By matching	By MS/MS	By MS/MS	By matching
ATTVTGTPCQDWAAQEPHR	GKGYRGKRATTVTGTP	WAAQEPHRHSIFTPET	R	A	T	H	R	H	3	1	0	1	1	2	1	1	1	0	0	0	0	0	2	0	4	1	0	1	0	0	19	0	2124.9647	P00747	P00747	494	512	PLG	Plasminogen;Plasmin heavy chain A;Activation peptide;Angiostatin;Plasmin heavy chain A, short form;Plasmin light chain B	yes	yes	3	1.7163E-35	163.56	By matching	By matching	By matching	By matching	By MS/MS
ATTVTGTPCQEWAAQEPHR	GKGYRGKKATTVTGTP	WAAQEPHRHSTFIPGT	K	A	T	H	R	H	3	1	0	0	1	2	2	1	1	0	0	0	0	0	2	0	4	1	0	1	0	0	19	0	2138.9804	P08519	P08519	4241	4259	LPA	Apolipoprotein(a)	yes	yes	3	2.7976E-77	221.13	By matching	By MS/MS	By matching	By matching	By matching
ATVAVYLESLQDTK	KLFLEETKATVAVYLE	LESLQDTKITLIINWL	K	A	T	T	K	I	2	0	0	1	0	1	1	0	0	0	2	1	0	0	0	1	2	0	1	2	0	0	14	0	1536.8035	P04114	P04114	2475	2488	APOB	Apolipoprotein B-100;Apolipoprotein B-48	yes	yes	2;3	3.7022E-44	218.5	By MS/MS	By MS/MS	By matching	By MS/MS	By MS/MS
ATVIVMVTR	WRMIWEQKATVIVMVT	TVIVMVTRCEEGNRNK	K	A	T	T	R	C	1	1	0	0	0	0	0	0	0	1	0	0	1	0	0	0	2	0	0	3	0	0	9	0	988.57394	X6R433;A0A0A0MT22;P08575;M3ZCP1;A0A075B788	X6R433	584	592	PTPRC	Protein-tyrosine-phosphatase;Receptor-type tyrosine-protein phosphatase C	yes	no	2	0.00041617	140.45	By matching	By matching	By matching	By MS/MS	By matching
ATVLNYLPK	RGEAFTLKATVLNYLP	TVLNYLPKCIRVSVQL	K	A	T	P	K	C	1	0	1	0	0	0	0	0	0	0	2	1	0	0	1	0	1	0	1	1	0	0	9	0	1017.5859	P01023;CON__ENSEMBL:ENSBTAP00000024146;P20742	P01023	812	820	A2M;PZP	Alpha-2-macroglobulin;Pregnancy zone protein	no	no	1;2;3	0.00024675	129.77	By MS/MS	By MS/MS	By matching	By matching	By matching
ATVNPSAPR	DLSHNSLRATVNPSAP	TVNPSAPRCMWSSALN	R	A	T	P	R	C	2	1	1	0	0	0	0	0	0	0	0	0	0	0	2	1	1	0	0	1	0	0	9	0	911.48248	P08571	P08571	263	271	CD14	Monocyte differentiation antigen CD14;Monocyte differentiation antigen CD14, urinary form;Monocyte differentiation antigen CD14, membrane-bound form	yes	yes	2	0.023362	76.815	By matching	By MS/MS	By matching	By matching	By matching
ATVQQLEGR	________________	TVQQLEGRWRLVDSKG	M	A	T	G	R	W	1	1	0	0	0	2	1	1	0	0	1	0	0	0	0	0	1	0	0	1	0	0	9	0	1000.5302	Q01469	Q01469	2	10	FABP5	Fatty acid-binding protein, epidermal	yes	yes	2	0.00084844	136.57	By MS/MS	By MS/MS	By matching	By MS/MS	By matching
ATVVYQGER	SCKVPVKKATVVYQGE	TVVYQGERVKIQEKFK	K	A	T	E	R	V	1	1	0	0	0	1	1	1	0	0	0	0	0	0	0	0	1	0	1	2	0	0	9	0	1021.5193	P02749	P02749	271	279	APOH	Beta-2-glycoprotein 1	yes	yes	2	1.8927E-07	179.51	By MS/MS	By MS/MS	By MS/MS	By MS/MS	By matching
ATWLSLFSSEESNLGANNYDDYR	QNSRRPSRATWLSLFS	ANNYDDYRMDWLVPAT	R	A	T	Y	R	M	2	1	3	2	0	0	2	1	0	0	3	0	0	1	0	4	1	1	2	0	0	0	23	0	2651.1776	P04004;H0YJW9	P04004	399	421	VTN	Vitronectin;Vitronectin V65 subunit;Vitronectin V10 subunit;Somatomedin-B	no	no	3	1.5705E-06	69.088	By matching	By matching	By matching	By MS/MS	By matching
ATWSGAVLAGR	PPPRPQLRATWSGAVL	SGAVLAGRDAVLRCEG	R	A	T	G	R	D	3	1	0	0	0	0	0	2	0	0	1	0	0	0	0	1	1	1	0	1	0	0	11	0	1087.5774	P04217	P04217	407	417	A1BG	Alpha-1B-glycoprotein	yes	yes	2	0.00049946	104.43	By MS/MS	By matching	By matching	By MS/MS	By MS/MS
ATYATSDFTLLELNNAANPAFNLFWAGWDR	TQSGSTVKATYATSDF	LFWAGWDRRDQNYPGA	K	A	T	D	R	R	6	1	4	2	0	0	1	1	0	0	4	0	0	3	1	1	3	2	1	0	0	0	30	0	3388.6153	CON__P15636	CON__P15636	312	341			yes	yes	3	0.056076	23.19	By matching	By matching	By matching	By matching	By matching
ATYATSDFTLLELNNAANPAFNLFWAGWDRR	TQSGSTVKATYATSDF	FWAGWDRRDQNYPGAI	K	A	T	R	R	D	6	2	4	2	0	0	1	1	0	0	4	0	0	3	1	1	3	2	1	0	0	0	31	1	3544.7164	CON__P15636	CON__P15636	312	342			yes	yes	3	0.017586	28.686	By matching	By matching	By matching	By matching	By matching
ATYFGSIVLLSPAVIDSPLK	HDLDMLLRATYFGSIV	AVIDSPLKLELRVLAP	R	A	T	L	K	L	2	0	0	1	0	0	0	1	0	2	3	1	0	1	2	3	1	0	1	2	0	0	20	0	2090.1663	P55058	P55058	305	324	PLTP	Phospholipid transfer protein	yes	yes	2;3	5.3037E-19	134.52	By MS/MS	By matching	By matching	By matching	By MS/MS
AVADTRDQADGSRASVDSGSSEEQGGSSR	PRLFAEEKAVADTRDQ	EEQGGSSRALVSTLVP	K	A	V	S	R	A	4	3	0	4	0	2	2	4	0	0	0	0	0	0	0	7	1	0	0	2	0	0	29	2	2881.267	P01833	P01833	610	638	PIGR	Polymeric immunoglobulin receptor;Secretory component	yes	yes	4	5.3699E-05	47.286	By matching	By matching	By matching	By matching	By matching
AVAEPGIQLK	YWQANPFRAVAEPGIQ	AEPGIQLKAVKSSTGP	R	A	V	L	K	A	2	0	0	0	0	1	1	1	0	1	1	1	0	0	1	0	0	0	0	1	0	0	10	0	1024.5917	G3XAP6;P49747;CON__ENSEMBL:ENSBTAP00000006074;P35443;E7ES19	G3XAP6	596	605	COMP;THBS4	Cartilage oligomeric matrix protein;Thrombospondin-4	no	no	2	0.00077344	105.98	By matching	By MS/MS	By matching	By matching	By matching
AVAEQIPLLVQGVR	PLLVQSCKAVAEQIPL	PLLVQGVRGSQAQPDS	K	A	V	V	R	G	2	1	0	0	0	2	1	1	0	1	2	0	0	0	1	0	0	0	0	3	0	0	14	0	1491.8773	Q9Y490	Q9Y490	958	971	TLN1	Talin-1	yes	yes	2;3	2.5403E-06	117.03	By MS/MS	By MS/MS	By MS/MS	By MS/MS	By matching
AVAGDASESALLK	ENLPILKRAVAGDASE	ASESALLKCIELCCGS	R	A	V	L	K	C	4	0	0	1	0	0	1	1	0	0	2	1	0	0	0	2	0	0	0	1	0	0	13	0	1230.6456	P05023	P05023	446	458	ATP1A1	Sodium/potassium-transporting ATPase subunit alpha-1	yes	yes	2	0.080025	43.03	By matching	By matching	By matching	By matching	By matching
AVAGNISDPGLQK	SPMVMDAKAVAGNISD	ISDPGLQKSFLDSGYR	K	A	V	Q	K	S	2	0	1	1	0	1	0	2	0	1	1	1	0	0	1	1	0	0	0	1	0	0	13	0	1268.6725	P18206;Q5JQ13	P18206	803	815	VCL	Vinculin	yes	no	2	3.8501E-23	172.33	By matching	By MS/MS	By MS/MS	By matching	By MS/MS
AVANYDSVEEGEK	EIRRRGGKAVANYDSV	DSVEEGEKVVKTALDA	K	A	V	E	K	V	2	0	1	1	0	0	3	1	0	0	0	1	0	0	0	1	0	0	1	2	0	0	13	0	1409.6311	P51659;E7EWE5;E7ER27	P51659	69	81	HSD17B4	Peroxisomal multifunctional enzyme type 2;(3R)-hydroxyacyl-CoA dehydrogenase;Enoyl-CoA hydratase 2	yes	no	2	0.00026267	104.24	By matching	By matching	By matching	By MS/MS	By matching
AVAQALEVIPR	GVEQWPYRAVAQALEV	QALEVIPRTLIQNCGA	R	A	V	P	R	T	3	1	0	0	0	1	1	0	0	1	1	0	0	0	1	0	0	0	0	2	0	0	11	0	1165.6819	B4DUR8;P49368	B4DUR8	394	404	CCT3	T-complex protein 1 subunit gamma	yes	no	2	0.0067177	79.659	By matching	By matching	By matching	By MS/MS	By matching
AVASAAAALVLK	DALMQLAKAVASAAAA	AAAALVLKAKSVAQRT	K	A	V	L	K	A	6	0	0	0	0	0	0	0	0	0	2	1	0	0	0	1	0	0	0	2	0	0	12	0	1083.6652	Q9Y490	Q9Y490	674	685	TLN1	Talin-1	yes	yes	2	0.0013805	89.805	By MS/MS	By MS/MS	By MS/MS	By MS/MS	By MS/MS
AVASFLR	PESEPEVKAVASFLRR	KAVASFLRRNINQIKA	K	A	V	L	R	R	2	1	0	0	0	0	0	0	0	0	1	0	0	1	0	1	0	0	0	1	0	0	7	0	762.43882	A0A087WSY5;Q96IY4	A0A087WSY5	254	260	CPB2	Carboxypeptidase B2	yes	no	2	0.01066	122.79	By matching	By matching	By matching	By matching	By matching
AVAVSGLDPAR	VPVSGDLRAVAVSGLD	VSGLDPARKYKFLLFG	R	A	V	A	R	K	3	1	0	1	0	0	0	1	0	0	1	0	0	0	1	1	0	0	0	2	0	0	11	0	1054.5771	A0A140T8Z8;A0A140T9C0;A0A140T902;A0A140T8Y3;A0A140TA52;A0A140TA41;A0A140TA33;P22105;A0A087X0I0;A0A140T9L7	A0A140T8Z8	2366	2376	TNXB	Tenascin-X	yes	no	2	0.013867	69.672	By matching	By matching	By matching	By matching	By matching
AVCMLSNTTAIAEAWAR	GDLAKVQRAVCMLSNT	AIAEAWARLDHKFDLM	R	A	V	A	R	L	5	1	1	0	1	0	1	0	0	1	1	0	1	0	0	1	2	1	0	1	0	0	17	0	1863.8971	C9J2C0;Q9NY65;V9GZ17;P68366;P68363	P68363	374	390	TUBA8;TUBA4A;TUBA1B	Tubulin alpha-8 chain;Tubulin alpha-4A chain;Tubulin alpha-1B chain	no	no	2;3	3.1799E-11	124.25	By matching	By matching	By MS/MS	By MS/MS	By matching
AVDAALK	CNDKDLFKAVDAALKK	KAVDAALKKYNSQNQS	K	A	V	L	K	K	3	0	0	1	0	0	0	0	0	0	1	1	0	0	0	0	0	0	0	1	0	0	7	0	686.39629	P01042	P01042	36	42	KNG1	Kininogen-1;Kininogen-1 heavy chain;T-kinin;Bradykinin;Lysyl-bradykinin;Kininogen-1 light chain;Low molecular weight growth-promoting factor	yes	yes	2	0.013194	119.57	By matching	By matching	By matching	By matching	By matching
AVDAALKK	CNDKDLFKAVDAALKK	AVDAALKKYNSQNQSN	K	A	V	K	K	Y	3	0	0	1	0	0	0	0	0	0	1	2	0	0	0	0	0	0	0	1	0	0	8	1	814.49125	P01042	P01042	36	43	KNG1	Kininogen-1;Kininogen-1 heavy chain;T-kinin;Bradykinin;Lysyl-bradykinin;Kininogen-1 light chain;Low molecular weight growth-promoting factor	yes	yes	2	0.0067915	130.27	By matching	By matching	By matching	By matching	By matching
AVDDGVNTFK	NLMDDIERAVDDGVNT	DDGVNTFKVLTRDKRL	R	A	V	F	K	V	1	0	1	2	0	0	0	1	0	0	0	1	0	1	0	0	1	0	0	2	0	0	10	0	1064.5138	P50990	P50990	391	400	CCT8	T-complex protein 1 subunit theta	yes	yes	2	0.012031	79.148	By matching	By matching	By matching	By matching	By matching
AVDHINSTIAPALISSGLSVVEQEK	YLGKGVLKAVDHINST	LSVVEQEKLDNLMLEL	K	A	V	E	K	L	3	0	1	1	0	1	2	1	1	3	2	1	0	0	1	4	1	0	0	3	0	0	25	0	2577.365	P09104;F5H0C8;F5H1C3	P09104	65	89	ENO2	Gamma-enolase;Enolase	yes	no	3	4.4927E-13	100.44	By matching	By matching	By matching	By matching	By matching
AVDIPGLEAATPYR	LTLPGSLRAVDIPGLE	LEAATPYRVSIYGVIR	R	A	V	Y	R	V	3	1	0	1	0	0	1	1	0	1	1	0	0	0	2	0	1	0	1	1	0	0	14	0	1471.7671	J3QSU6;P24821;E9PC84	P24821	1401	1414	TNC	Tenascin	no	no	2;3	1.729E-10	134.61	By MS/MS	By MS/MS	By matching	By matching	By MS/MS
AVDIPGLK	LTVPGSLRAVDIPGLK	AVDIPGLKAATPYTVS	R	A	V	L	K	A	1	0	0	1	0	0	0	1	0	1	1	1	0	0	1	0	0	0	0	1	0	0	8	0	811.48035	J3QSU6;H0YGZ3;P24821;E9PC84	P24821	1128	1135	TNC	Tenascin	no	no	2	0.014163	106.36	By MS/MS	By MS/MS	By matching	By matching	By matching
AVDQSVLLMK	PQSVCALRAVDQSVLL	DQSVLLMKPDAELSAS	R	A	V	M	K	P	1	0	0	1	0	1	0	0	0	0	2	1	1	0	0	1	0	0	0	2	0	0	10	0	1102.6056	P01023;P20742	P01023	599	608	A2M;PZP	Alpha-2-macroglobulin;Pregnancy zone protein	no	no	2	0.00021552	128.27	By MS/MS	By MS/MS	By matching	By matching	By matching
AVDQSVLLMKPDAELSASSVYNLLPEK	PQSVCALRAVDQSVLL	VYNLLPEKDLTGFPGP	R	A	V	E	K	D	3	0	1	2	0	1	2	0	0	0	5	2	1	0	2	4	0	0	1	3	0	0	27	1	2916.5154	P01023	P01023	599	625	A2M	Alpha-2-macroglobulin	yes	yes	2;3;4	0	363.33	By MS/MS	By MS/MS	By matching	By MS/MS	By MS/MS
AVDQSVLLMKPEAELSVSSVYNLLTVK	PQSLCALRAVDQSVLL	VYNLLTVKDLTNFPDN	R	A	V	V	K	D	2	0	1	1	0	1	2	0	0	0	5	2	1	0	1	4	1	0	1	5	0	0	27	1	2932.5831	P20742	P20742	595	621	PZP	Pregnancy zone protein	yes	yes	3	3.3883E-79	193.06	By matching	By matching	By matching	By matching	By matching
AVDSLVPIGR	EPMQTGIKAVDSLVPI	DSLVPIGRGQRELIIG	K	A	V	G	R	G	1	1	0	1	0	0	0	1	0	1	1	0	0	0	1	1	0	0	0	2	0	0	10	0	1025.5869	P25705;K7EK77;K7ERX7;K7ENJ4	P25705	195	204	ATP5A1	ATP synthase subunit alpha, mitochondrial	yes	no	2	0.000552	111.61	By matching	By matching	By matching	By MS/MS	By MS/MS
AVDTWSWGER	PSELALLKAVDTWSWG	DTWSWGERASHEEVEG	K	A	V	E	R	A	1	1	0	1	0	0	1	1	0	0	0	0	0	0	0	1	1	2	0	1	0	0	10	0	1205.5465	Q08380	Q08380	324	333	LGALS3BP	Galectin-3-binding protein	yes	yes	2	9.6624E-09	172.27	By MS/MS	By MS/MS	By matching	By MS/MS	By matching
AVDTWSWGERASHEEVEGLVEK	PSELALLKAVDTWSWG	EVEGLVEKIRFPMMLP	K	A	V	E	K	I	2	1	0	1	0	0	5	2	1	0	1	1	0	0	0	2	1	2	0	3	0	0	22	1	2513.1823	Q08380	Q08380	324	345	LGALS3BP	Galectin-3-binding protein	yes	yes	4	1.3827E-06	79.69	By matching	By matching	By matching	By matching	By matching
AVEGCVSASQAATEDGQLLR	EAGRLVAKAVEGCVSA	TEDGQLLRGVGAAATA	K	A	V	L	R	G	4	1	0	1	1	2	2	2	0	0	2	0	0	0	0	2	1	0	0	2	0	0	20	0	2060.9797	Q9Y490	Q9Y490	746	765	TLN1	Talin-1	yes	yes	2;3	3.5231E-08	106.75	By matching	By matching	By MS/MS	By MS/MS	By matching
AVELAANTK	SDGVATEKAVELAANT	VELAANTKGICFIRTS	K	A	V	T	K	G	3	0	1	0	0	0	1	0	0	0	1	1	0	0	0	0	1	0	0	1	0	0	9	0	915.50255	A0A0B4J1R6;P29401	A0A0B4J1R6	291	299	TKT	Transketolase	yes	no	2	0.0030421	105.94	By matching	By matching	By matching	By MS/MS	By matching
AVENSSTAIGIR	FQVEYAMKAVENSSTA	SSTAIGIRCKDGVVFG	K	A	V	I	R	C	2	1	1	0	0	0	1	1	0	2	0	0	0	0	0	2	1	0	0	1	0	0	12	0	1216.6412	P25788	P25788	30	41	PSMA3	Proteasome subunit alpha type-3	yes	yes	2	0.00013702	113.22	By matching	By matching	By MS/MS	By MS/MS	By matching
AVEPQLQEEER	RNWSLPNRAVEPQLQE	PQLQEEERMVYVAFSE	R	A	V	E	R	M	1	1	0	0	0	2	4	0	0	0	1	0	0	0	1	0	0	0	0	1	0	0	11	0	1326.6416	P55058	P55058	252	262	PLTP	Phospholipid transfer protein	yes	yes	2	2.1848E-12	180.97	By matching	By matching	By matching	By matching	By MS/MS
AVETAAAHGSKPNVYANR	EGSDAERKAVETAAAH	KPNVYANRGSAEDVAM	K	A	V	N	R	G	5	1	2	0	0	0	1	1	1	0	0	1	0	0	1	1	1	0	1	2	0	0	18	1	1854.9337	P22735	P22735	556	573	TGM1	Protein-glutamine gamma-glutamyltransferase K	yes	yes	4	0.0066858	41.088	By matching	By matching	By matching	By matching	By matching
AVETLLDLIMK	ATGQNVEKAVETLLDL	TLLDLIMKRMEQCVEK	K	A	V	M	K	R	1	0	0	1	0	0	1	0	0	1	3	1	1	0	0	0	1	0	0	1	0	0	11	0	1244.705	O00194	O00194	173	183	RAB27B	Ras-related protein Rab-27B	yes	yes	2	0.0035523	87.184	By matching	By MS/MS	By matching	By MS/MS	By matching
AVFPSIVGR	FAGDDAPRAVFPSIVG	VFPSIVGRPRHQGVMV	R	A	V	G	R	P	1	1	0	0	0	0	0	1	0	1	0	0	0	1	1	1	0	0	0	2	0	0	9	0	944.54435	P60709;G5E9R0;E7EVS6;C9JZR7;C9JTX5;C9JUM1;A5A3E0;F8WCH0;P68133;P68032;P63267;P62736;A6NL76;F8WB63;B8ZZJ2;C9JFL5;F6UVQ4;F6QUT6;P63261;I3L3I0;I3L1U9;I3L4N8;K7EM38;I3L3R2;J3KT65;Q6S8J3;P0CG38	P63261	29	37	ACTB;POTEF;ACTG2;ACTA1;ACTC1;ACTA2;ACTG1;POTEE;POTEI	Actin, cytoplasmic 1;Actin, cytoplasmic 1, N-terminally processed;POTE ankyrin domain family member F;Actin, alpha skeletal muscle;Actin, alpha cardiac muscle 1;Actin, gamma-enteric smooth muscle;Actin, aortic smooth muscle;Actin, cytoplasmic 2;Actin, cytoplasmic 2, N-terminally processed;POTE ankyrin domain family member E;POTE ankyrin domain family member I	no	no	2	0.00049458	136.75	By matching	By matching	By MS/MS	By MS/MS	By MS/MS
AVFPSIVGRPR	FAGDDAPRAVFPSIVG	PSIVGRPRHQGVMVGM	R	A	V	P	R	H	1	2	0	0	0	0	0	1	0	1	0	0	0	1	2	1	0	0	0	2	0	0	11	1	1197.6982	P60709;G5E9R0;E7EVS6;C9JZR7;C9JTX5;C9JUM1;A5A3E0;F8WCH0;P68133;P68032;P63267;P62736;A6NL76;F8WB63;B8ZZJ2;C9JFL5;F6UVQ4;F6QUT6;P63261;I3L3I0;I3L1U9;I3L4N8;K7EM38;I3L3R2;J3KT65;Q6S8J3;P0CG38	P63261	29	39	ACTB;POTEF;ACTG2;ACTA1;ACTC1;ACTA2;ACTG1;POTEE;POTEI	Actin, cytoplasmic 1;Actin, cytoplasmic 1, N-terminally processed;POTE ankyrin domain family member F;Actin, alpha skeletal muscle;Actin, alpha cardiac muscle 1;Actin, gamma-enteric smooth muscle;Actin, aortic smooth muscle;Actin, cytoplasmic 2;Actin, cytoplasmic 2, N-terminally processed;POTE ankyrin domain family member E;POTE ankyrin domain family member I	no	no	2;3	2.1697E-08	164.64	By MS/MS	By MS/MS	By MS/MS	By MS/MS	By MS/MS
AVFQANQENLPILK	RIAGLCNRAVFQANQE	QENLPILKRAVAGDAS	R	A	V	L	K	R	2	0	2	0	0	2	1	0	0	1	2	1	0	1	1	0	0	0	0	1	0	0	14	0	1583.8671	P05023	P05023	431	444	ATP1A1	Sodium/potassium-transporting ATPase subunit alpha-1	yes	yes	2	0.0011955	82.069	By matching	By matching	By matching	By MS/MS	By matching
AVFVDLEPTVIDEIR	GAGKHVPRAVFVDLEP	PTVIDEIRNGPYRQLF	R	A	V	I	R	N	1	1	0	2	0	0	2	0	0	2	1	0	0	1	1	0	1	0	0	3	0	0	15	0	1714.9142	P68366;C9JEV8;C9JQ00;C9JJQ8;C9JDL2	P68366	65	79	TUBA4A	Tubulin alpha-4A chain	yes	no	2;3	3.919E-18	148.57	By matching	By MS/MS	By MS/MS	By MS/MS	By matching
AVFVDLEPTVIDEVR	GAGKHVPRAVFVDLEP	PTVIDEVRTGTYRQLF	R	A	V	V	R	T	1	1	0	2	0	0	2	0	0	1	1	0	0	1	1	0	1	0	0	4	0	0	15	0	1700.8985	F5H5D3;Q9BQE3;F8VVB9;F8VQQ4;F8VRZ4;F8VS66;F8VX09;F8VWV9;F8VRK0;P68363	P68363	65	79	TUBA1C;TUBA1B;TUBA1A	Tubulin alpha-1C chain;Tubulin alpha-1B chain	no	no	2;3	3.5682E-13	142.45	By matching	By MS/MS	By MS/MS	By MS/MS	By matching
AVFVSEGK	HEGTRPVRAVFVSEGK	AVFVSEGKILTTGFSR	R	A	V	G	K	I	1	0	0	0	0	0	1	1	0	0	0	1	0	1	0	1	0	0	0	2	0	0	8	0	835.44397	P31146;H3BRY3;H3BTU6;H3BRJ0	P31146	226	233	CORO1A	Coronin-1A;Coronin	yes	no	2	0.030812	91.318	By matching	By MS/MS	By MS/MS	By matching	By matching
AVGAYSK	DGRRDIIRAVGAYSKS	RAVGAYSKSGTLACTG	R	A	V	S	K	S	2	0	0	0	0	0	0	1	0	0	0	1	0	0	0	1	0	0	1	1	0	0	7	0	694.36499	CON__P15636	CON__P15636	229	235			yes	yes	2	0.09175	86.472	By matching	By matching	By matching	By MS/MS	By matching
AVGDKLPECEADDGCPKPPEIAHGYVEHSVR	DKKQWINKAVGDKLPE	GYVEHSVRYQCKNYYK	K	A	V	V	R	Y	3	1	0	3	2	0	4	3	2	1	1	2	0	0	4	1	0	0	1	3	0	0	31	2	3431.5874	H0Y300;J3QR68;P00738;J3QLC9;J3KRH2	P00738	78	108	HP	Haptoglobin;Haptoglobin alpha chain;Haptoglobin beta chain	no	no	3;4;5	1.3193E-254	306.14	By MS/MS	By MS/MS	By MS/MS	By MS/MS	By matching
AVGDKLPECEAVCGK	NEKQWINKAVGDKLPE	ECEAVCGKPKNPANPV	K	A	V	G	K	P	2	0	0	1	2	0	2	2	0	0	1	2	0	0	1	0	0	0	0	2	0	0	15	1	1631.7647	H0Y300;J3QR68;A0A0C4DGL8;P00738;P00739;J3KTC3	P00738	137	151	HP;HPR	Haptoglobin;Haptoglobin alpha chain;Haptoglobin beta chain;Haptoglobin-related protein	no	no	2;3	7.1419E-43	199.33	By MS/MS	By MS/MS	By MS/MS	By MS/MS	By MS/MS
AVGDKLPECEAVCGKPK	NEKQWINKAVGDKLPE	EAVCGKPKNPANPVQR	K	A	V	P	K	N	2	0	0	1	2	0	2	2	0	0	1	3	0	0	2	0	0	0	0	2	0	0	17	2	1856.9125	H0Y300;J3QR68;A0A0C4DGL8;P00738;P00739;J3KTC3	P00738	137	153	HP;HPR	Haptoglobin;Haptoglobin alpha chain;Haptoglobin beta chain;Haptoglobin-related protein	no	no	2;3;4	2.4952E-46	186.45	By MS/MS	By MS/MS	By MS/MS	By MS/MS	By MS/MS
AVGEEVWHSK	LKYKAEWRAVGEEVWH	GEEVWHSKWYDAKEAS	R	A	V	S	K	W	1	0	0	0	0	0	2	1	1	0	0	1	0	0	0	1	0	1	0	2	0	0	10	0	1140.5564	A0A087WWD4;P13591;A0A087WX77;A0A087WV75;A0A087X1V2;A0A0C4DGS4;H7BYX6;A0A087WTE4;A0A087WTF6;A0A0D9SF98;A0A087WVU1;A0A087WWJ5	H7BYX6	539	548	NCAM1	Neural cell adhesion molecule 1	no	no	2;3	0.0019353	99.568	By matching	By matching	By matching	By matching	By matching
AVGGKPAGWQVGGAQGCGECVSK	QDPADDLKAVGGKPAG	GCGECVSKPCPSPCTP	K	A	V	S	K	P	3	0	0	0	2	2	1	7	0	0	0	2	0	0	1	1	0	1	0	3	0	0	23	1	2259.0525	Q9Y6R7;A0A087WXI2;A0A087WUZ2	Q9Y6R7	2224	2246	FCGBP	IgGFc-binding protein	yes	no	2;3	2.0412E-101	216.44	By MS/MS	By MS/MS	By matching	By matching	By matching
AVGPHQFLGDQEAIQAAIK	LELDENLRAVGPHQFL	EAIQAAIKKVEDQGKV	R	A	V	I	K	K	4	0	0	1	0	3	1	2	1	2	1	1	0	1	1	0	0	0	0	1	0	0	19	0	1992.0429	P07738	P07738	228	246	BPGM	Bisphosphoglycerate mutase	yes	yes	3	0.00024141	64.454	By matching	By matching	By matching	By MS/MS	By matching
AVGPSSTQLYMVR	FDIKVPRRAVGPSSTQ	STQLYMVRTMLESLIA	R	A	V	V	R	T	1	1	0	0	0	1	0	1	0	0	1	0	1	0	1	2	1	0	1	2	0	0	13	0	1407.718	Q7L576;H7C229;E7EVJ5;A0A0G2JR96;A0A0G2JQT1;E7EW33	Q7L576	551	563	CYFIP1;CYFIP2	Cytoplasmic FMR1-interacting protein 1	yes	no	2	0.045489	45.28	By matching	By matching	By matching	By MS/MS	By matching
AVGSGATFSHYYYMILSR	DTLNLNLRAVGSGATF	YYYMILSRGQIVFMNR	R	A	V	S	R	G	2	1	0	0	0	0	0	2	1	1	1	0	1	1	0	3	1	0	3	1	0	0	18	0	2021.9669	P0C0L4;A0A0G2JPR0;A0A140TA49;P0C0L5;F5GXS0	P0C0L5	495	512	C4A;C4B	Complement C4-A;Complement C4 beta chain;Complement C4-A alpha chain;C4a anaphylatoxin;C4b-A;C4d-A;Complement C4 gamma chain;Complement C4-B;Complement C4 beta chain;Complement C4-B alpha chain;C4a anaphylatoxin;C4b-B;C4d-B;Complement C4 gamma chain	no	no	2;3	7.2724E-50	195.97	By matching	By MS/MS	By matching	By matching	By MS/MS
AVGSIAYLFFTNR	DPHTKACKAVGSIAYL	AYLFFTNRHEVRKMTL	K	A	V	N	R	H	2	1	1	0	0	0	0	1	0	1	1	0	0	2	0	1	1	0	1	1	0	0	13	0	1457.7667	J3KMZ9;H0YMD1;P01130;H0YM92	J3KMZ9	479	491	LDLR	Low-density lipoprotein receptor	yes	no	2	0.01968	55.724	By MS/MS	By matching	By matching	By matching	By matching
AVGVAVATGLHTELGK	GTNITSGKAVGVAVAT	GLHTELGKIRSQMAAV	K	A	V	G	K	I	3	0	0	0	0	0	1	3	1	0	2	1	0	0	0	0	2	0	0	3	0	0	16	0	1521.8515	Q93084	Q93084	219	234	ATP2A3	Sarcoplasmic/endoplasmic reticulum calcium ATPase 3	yes	yes	3	0.001017	64.52	By matching	By matching	By matching	By MS/MS	By matching
AVGYLITGYQR	LTQEIKAKAVGYLITG	YLITGYQRQLNYKHQD	K	A	V	Q	R	Q	1	1	0	0	0	1	0	2	0	1	1	0	0	0	0	0	1	0	2	1	0	0	11	0	1239.6612	P20742	P20742	1010	1020	PZP	Pregnancy zone protein	yes	yes	2	2.9745E-05	130.41	By matching	By matching	By matching	By matching	By matching
AVHAHVNLGYTK	LWGDAFKRAVHAHVNL	HVNLGYTKLVGVFHTE	R	A	V	T	K	L	2	0	1	0	0	0	0	1	2	0	1	1	0	0	0	0	1	0	1	2	0	0	12	0	1308.6939	Q9UFN0	Q9UFN0	168	179	NIPSNAP3A	Protein NipSnap homolog 3A	yes	yes	3	0.0015792	71.888	By matching	By matching	By MS/MS	By matching	By matching
AVHKAVLTIDEK	EAPLKLSKAVHKAVLT	AVLTIDEKGTEAAGAM	K	A	V	E	K	G	2	0	0	1	0	0	1	0	1	1	1	2	0	0	0	0	1	0	0	2	0	0	12	1	1322.7558	A0A024R6I7;P01009	P01009	356	367	SERPINA1	Alpha-1-antitrypsin;Short peptide from AAT	no	no	2;3	4.437E-16	179.67	By matching	By matching	By matching	By matching	By matching
AVIDQCNHDNILR	SHDGSMLKAVIDQCNH	CNHDNILRFGIAVLGY	K	A	V	L	R	F	1	1	2	2	1	1	0	0	1	2	1	0	0	0	0	0	0	0	0	1	0	0	13	0	1566.7573	P17301;E7ESP4;E9PB77;E7EMF1	P17301	294	306	ITGA2	Integrin alpha-2	yes	no	3	0.00051978	77.185	By matching	By matching	By matching	By MS/MS	By matching
AVIPGLR	NLNVSEPRAVIPGLRS	RAVIPGLRSSTFYNIT	R	A	V	L	R	S	1	1	0	0	0	0	0	1	0	1	1	0	0	0	1	0	0	0	0	1	0	0	7	0	724.45956	A0A087WTK0;A0A087WVC6;Q12913	A0A087WTK0	419	425	PTPRJ	Protein-tyrosine-phosphatase;Receptor-type tyrosine-protein phosphatase eta	yes	no	2	0.062251	96.666	By matching	By matching	By matching	By matching	By matching
AVIQHFQEK	NLPKADKKAVIQHFQE	VIQHFQEKVESLEQEA	K	A	V	E	K	V	1	0	0	0	0	2	1	0	1	1	0	1	0	1	0	0	0	0	0	1	0	0	9	0	1098.5822	H7C0V9;E9PG40;P05067;A0A0A0MRG2;H7C2L2	H7C0V9	333	341	APP	Amyloid beta A4 protein;N-APP;Soluble APP-alpha;Soluble APP-beta;C99;Beta-amyloid protein 42;Beta-amyloid protein 40;C83;P3(42);P3(40);C80;Gamma-secretase C-terminal fragment 59;Gamma-secretase C-terminal fragment 57;Gamma-secretase C-terminal fragment 50;C31	yes	no	3	0.0017728	94.309	By matching	By matching	By matching	By matching	By matching
AVISPGFDVFAK	GKEFLIEKAVISPGFD	PGFDVFAKKNQGILEF	K	A	V	A	K	K	2	0	0	1	0	0	0	1	0	1	0	1	0	2	1	1	0	0	0	2	0	0	12	0	1249.6707	B4E1Z4;E7ETN3;P06681;A0A0G2JL69;A0A0G2JIE7;H0Y3H6;B4DQI1;E9PDZ0	B4E1Z4	385	396	C2	Complement C2;Complement C2b fragment;Complement C2a fragment	no	no	2	0.00016692	111.63	By matching	By matching	By matching	By matching	By matching
AVIVLVENFYK	DCYTELEKAVIVLVEN	VLVENFYKYVSKYSLV	K	A	V	Y	K	Y	1	0	1	0	0	0	1	0	0	1	1	1	0	1	0	0	0	0	1	3	0	0	11	0	1293.7333	Q96FQ6	Q96FQ6	11	21	S100A16	Protein S100-A16	yes	yes	2	0.013832	69.721	By matching	By matching	By matching	By matching	By matching
AVLCPPPVK	TVFDEAIRAVLCPPPV	VLCPPPVKKRKRKCLL	R	A	V	V	K	K	1	0	0	0	1	0	0	0	0	0	1	1	0	0	3	0	0	0	0	2	0	0	9	0	979.55247	P63000;P60763	P63000	175	183	RAC1;RAC3	Ras-related C3 botulinum toxin substrate 1;Ras-related C3 botulinum toxin substrate 3	yes	no	2	0.081993	60.91	By matching	By matching	By matching	By matching	By matching
AVLCPQPTR	TVFDEAIRAVLCPQPT	VLCPQPTRQQKRACSL	R	A	V	T	R	Q	1	1	0	0	1	1	0	0	0	0	1	0	0	0	2	0	1	0	0	1	0	0	9	0	1040.5437	B1AH77;B1AH80;P15153	B1AH77	131	139	RAC2	Ras-related C3 botulinum toxin substrate 2	yes	no	2	0.026414	74.92	By matching	By matching	By MS/MS	By matching	By matching
AVLDVFEEGTEASAATAVK	AVSQVVHKAVLDVFEE	ASAATAVKITLLSALV	K	A	V	V	K	I	5	0	0	1	0	0	3	1	0	0	1	1	0	1	0	1	2	0	0	3	0	0	19	0	1906.9524	P01011;G3V3A0	P01011	361	379	SERPINA3	Alpha-1-antichymotrypsin;Alpha-1-antichymotrypsin His-Pro-less	yes	no	2;3	1.3387E-45	179.46	By matching	By MS/MS	By MS/MS	By MS/MS	By MS/MS
AVLEEDEEVTEEAEMEPEDK	YQQFQDAKAVLEEDEE	AEMEPEDKGH______	K	A	V	D	K	G	2	0	0	2	0	0	9	0	0	0	1	1	1	0	1	0	1	0	0	2	0	0	20	0	2319.9788	Q9H4B7	Q9H4B7	430	449	TUBB1	Tubulin beta-1 chain	yes	yes	3	0.00081367	52.19	By matching	By matching	By matching	By matching	By matching
AVLFCLSEDK	EEVKKRKKAVLFCLSE	LFCLSEDKKNIILEEG	K	A	V	D	K	K	1	0	0	1	1	0	1	0	0	0	2	1	0	1	0	1	0	0	0	1	0	0	10	0	1180.5798	P23528;G3V1A4;E9PK25;E9PP50;E9PQB7;E9PLJ3;E9PS23	P23528	35	44	CFL1	Cofilin-1	yes	no	2	5.31E-05	137.98	By MS/MS	By matching	By MS/MS	By MS/MS	By matching
AVLFCLSEDKK	EEVKKRKKAVLFCLSE	FCLSEDKKNIILEEGK	K	A	V	K	K	N	1	0	0	1	1	0	1	0	0	0	2	2	0	1	0	1	0	0	0	1	0	0	11	1	1308.6748	P23528;G3V1A4;E9PK25;E9PP50;E9PQB7;E9PLJ3;E9PS23	P23528	35	45	CFL1	Cofilin-1	yes	no	2;3	0.00027773	104.82	By matching	By MS/MS	By matching	By matching	By matching
AVLHIGEK	KLSNAAHKAVLHIGEK	AVLHIGEKGTEAAAVP	K	A	V	E	K	G	1	0	0	0	0	0	1	1	1	1	1	1	0	0	0	0	0	0	0	1	0	0	8	0	865.50215	P05543	P05543	353	360	SERPINA7	Thyroxine-binding globulin	yes	yes	2	0.054744	79.713	By matching	By matching	By matching	By matching	By matching
AVLHVHGGGGPR	SAGQQVARAVLHVHGG	VHGGGGPRVQVSPERT	R	A	V	P	R	V	1	1	0	0	0	0	0	4	2	0	1	0	0	0	1	0	0	0	0	2	0	0	12	0	1155.6261	P98160	P98160	1946	1957	HSPG2	Basement membrane-specific heparan sulfate proteoglycan core protein;Endorepellin;LG3 peptide	yes	yes	3	0.00082662	79.201	By matching	By matching	By matching	By matching	By matching
AVLLDEDDDLWVELR	GLSEAREKAVLLDEDD	DDLWVELRHMHIADVS	K	A	V	L	R	H	1	1	0	4	0	0	2	0	0	0	4	0	0	0	0	0	0	1	0	2	0	0	15	0	1799.8941	Q15833;M0R0M7	Q15833	278	292	STXBP2	Syntaxin-binding protein 2	yes	no	2	0.0007283	87.519	By matching	By matching	By matching	By matching	By matching
AVLNPTPIK	EVFAEAVRAVLNPTPI	VLNPTPIKRGRSCILL	R	A	V	I	K	R	1	0	1	0	0	0	0	0	0	1	1	1	0	0	2	0	1	0	0	1	0	0	9	0	951.57532	P84095	P84095	175	183	RHOG	Rho-related GTP-binding protein RhoG	yes	yes	2	0.0070865	96.034	By matching	By matching	By matching	By matching	By matching
AVLNPTPIKR	EVFAEAVRAVLNPTPI	LNPTPIKRGRSCILL_	R	A	V	K	R	G	1	1	1	0	0	0	0	0	0	1	1	1	0	0	2	0	1	0	0	1	0	0	10	1	1107.6764	P84095	P84095	175	184	RHOG	Rho-related GTP-binding protein RhoG	yes	yes	3	0.0042821	76.345	By matching	By matching	By matching	By matching	By matching
AVLNQFR	YFSGPKPKAVLNQFRT	KAVLNQFRTDLEKLEK	K	A	V	F	R	T	1	1	1	0	0	1	0	0	0	0	1	0	0	1	0	0	0	0	0	1	0	0	7	0	846.47119	P18054	P18054	622	628	ALOX12	Arachidonate 12-lipoxygenase, 12S-type	yes	yes	2	0.076211	91.584	By matching	By matching	By matching	By matching	By matching
AVLPQEEEGSGGGQLVTEVTK	ILIPRVRRAVLPQEEE	QLVTEVTKKEDSCQLG	R	A	V	T	K	K	1	0	0	0	0	2	4	4	0	0	2	1	0	0	1	1	2	0	0	3	0	0	21	0	2127.0695	P02760;S4R471	P02760	206	226	AMBP	Protein AMBP;Alpha-1-microglobulin;Inter-alpha-trypsin inhibitor light chain;Trypstatin	yes	no	2;3	4.1603E-30	146.19	By matching	By matching	By matching	By MS/MS	By MS/MS
AVLQEFGR	GSHEAATKAVLQEFGR	AVLQEFGRGFFNGLRT	K	A	V	G	R	G	1	1	0	0	0	1	1	1	0	0	1	0	0	1	0	0	0	0	0	1	0	0	8	0	918.49232	H0YJE4;A0A087X0Z7;H0YJ66;Q9Y394	H0YJE4	124	131	DHRS7	Dehydrogenase/reductase SDR family member 7	yes	no	2	0.049549	81.191	By matching	By matching	By matching	By matching	By matching
AVLQLNEEGVDTAGSTGVTLNLTSKPIILR	KSSKVVHKAVLQLNEE	TSKPIILRFNQPFIIM	K	A	V	L	R	F	2	1	2	1	0	1	2	3	0	2	5	1	0	0	1	2	4	0	0	3	0	0	30	1	3108.703	P08185	P08185	349	378	SERPINA6	Corticosteroid-binding globulin	yes	yes	3	1.0048E-193	260.97	By matching	By matching	By matching	By MS/MS	By matching
AVLTCSEQDGSPPSEYTWFK	SSATIGNRAVLTCSEQ	PSEYTWFKDGIVMPTN	R	A	V	F	K	D	1	0	0	1	1	1	2	1	0	0	1	1	0	1	2	3	2	1	1	1	0	0	20	0	2301.026	Q9Y624;A0A087WY82	Q9Y624	149	168	F11R	Junctional adhesion molecule A	yes	no	3	9.6484E-05	53.453	By matching	By matching	By matching	By matching	By matching
AVLTIDEK	KLSKAVHKAVLTIDEK	AVLTIDEKGTEAAGAM	K	A	V	E	K	G	1	0	0	1	0	0	1	0	0	1	1	1	0	0	0	0	1	0	0	1	0	0	8	0	887.4964	A0A024R6I7;P01009	P01009	360	367	SERPINA1	Alpha-1-antitrypsin;Short peptide from AAT	no	no	2	0.0073578	118.07	By MS/MS	By MS/MS	By MS/MS	By MS/MS	By MS/MS
AVLVDLEPGTMDSIR	YGRKYVPRAVLVDLEP	PGTMDSIRSSKLGALF	R	A	V	I	R	S	1	1	0	2	0	0	1	1	0	1	2	0	1	0	1	1	1	0	0	2	0	0	15	0	1614.8287	Q9H4B7	Q9H4B7	63	77	TUBB1	Tubulin beta-1 chain	no	no	2	0.0001452	98.676	By matching	By matching	By MS/MS	By MS/MS	By matching
AVLVDLEPGTMDSVR	TGGKYVPRAVLVDLEP	PGTMDSVRSGPFGQIF	R	A	V	V	R	S	1	1	0	2	0	0	1	1	0	0	2	0	1	0	1	1	1	0	0	3	0	0	15	0	1600.8131	P68371;P04350;Q3ZCM7;M0R0X0;M0QY85;M0QY37;M0QX14;M0QZL7;M0R278;A0A075B724	P68371	63	77	TUBB4B;TUBB4A;TUBB8	Tubulin beta-4B chain;Tubulin beta-4A chain;Tubulin beta-8 chain	yes	no	2	0.0030359	68.972	By matching	By matching	By MS/MS	By MS/MS	By matching
AVLYNYR	RNEQVEIRAVLYNYRQ	RAVLYNYRQNQELKVR	R	A	V	Y	R	Q	1	1	1	0	0	0	0	0	0	0	1	0	0	0	0	0	0	0	2	1	0	0	7	0	897.47085	P01024	P01024	849	855	C3	Complement C3;Complement C3 beta chain;C3-beta-c;Complement C3 alpha chain;C3a anaphylatoxin;Acylation stimulating protein;Complement C3b alpha chain;Complement C3c alpha chain fragment 1;Complement C3dg fragment;Complement C3g fragment;Complement C3d fragment;Complement C3f fragment;Complement C3c alpha chain fragment 2	yes	yes	2	0.007942	126.68	By MS/MS	By MS/MS	By MS/MS	By MS/MS	By matching
AVLYNYRQNQELK	RNEQVEIRAVLYNYRQ	YRQNQELKVRVELLHN	R	A	V	L	K	V	1	1	2	0	0	2	1	0	0	0	2	1	0	0	0	0	0	0	2	1	0	0	13	1	1637.8526	P01024	P01024	849	861	C3	Complement C3;Complement C3 beta chain;C3-beta-c;Complement C3 alpha chain;C3a anaphylatoxin;Acylation stimulating protein;Complement C3b alpha chain;Complement C3c alpha chain fragment 1;Complement C3dg fragment;Complement C3g fragment;Complement C3d fragment;Complement C3f fragment;Complement C3c alpha chain fragment 2	yes	yes	3	0.00047415	92.295	By matching	By MS/MS	By matching	By matching	By matching
AVMDDFAAFVEK	KATKEQLKAVMDDFAA	DFAAFVEKCCKADDKE	K	A	V	E	K	C	3	0	0	2	0	0	1	0	0	0	0	1	1	2	0	0	0	0	0	2	0	0	12	0	1341.6275	P02768;A0A0C4DGB6;B7WNR0;H0YA55;D6RHD5;A0A087WWT3;C9JKR2	P02768	570	581	ALB	Serum albumin	yes	no	1;2;3	5.5992E-05	137.89	By MS/MS	By MS/MS	By MS/MS	By MS/MS	By MS/MS
AVNITSENLIDDVVSLIR	CVKRGEGRAVNITSEN	DDVVSLIRGGTRKYAF	R	A	V	I	R	G	1	1	2	2	0	0	1	0	0	3	2	0	0	0	0	2	1	0	0	3	0	0	18	0	1970.0684	P02748	P02748	413	430	C9	Complement component C9;Complement component C9a;Complement component C9b	yes	yes	2	1.2553E-16	135.08	By matching	By matching	By matching	By matching	By matching
AVPDAVESR	TVYSEVRKAVPDAVES	VPDAVESRYSRTEGSL	K	A	V	S	R	Y	2	1	0	1	0	0	1	0	0	0	0	0	0	0	1	1	0	0	0	2	0	0	9	0	942.47706	P16284;A0A075B738	A0A075B738	719	727	PECAM1	Platelet endothelial cell adhesion molecule	no	no	2	0.017858	80.231	By matching	By matching	By matching	By matching	By matching
AVPHPDSQPDTIDHDLLLLQLSEK	KRLYDVLRAVPHPDSQ	LLLQLSEKATLGPAVR	R	A	V	E	K	A	1	0	0	4	0	2	1	0	2	1	5	1	0	0	3	2	1	0	0	1	0	0	24	0	2680.3708	K7ERG9;P00746	K7ERG9	107	130	CFD	Complement factor D	yes	no	3;4	3.8415E-29	144.26	By matching	By matching	By matching	By matching	By matching
AVPLEAVTGLSVTSGGDQLVVLHAR	DRQYRVMRAVPLEAVT	QLVVLHARGQDDLVVC	R	A	V	A	R	G	3	1	0	1	0	1	1	3	1	0	4	0	0	0	1	2	2	0	0	5	0	0	25	0	2488.3649	B0I1T2	B0I1T2	910	934	MYO1G	Unconventional myosin-Ig;Minor histocompatibility antigen HA-2	yes	yes	3;4	1.025E-13	105.51	By matching	By matching	By matching	By matching	By matching
AVPPNNSNAAEDDLPTVELQGVVPR	RTAFGGRRAVPPNNSN	ELQGVVPRGVNLQEFL	R	A	V	P	R	G	3	1	3	2	0	1	2	1	0	0	2	0	0	0	4	1	1	0	0	4	0	0	25	0	2601.3035	P00488;Q9NQP5;A6PVK5;H0Y796	P00488	14	38	F13A1	Coagulation factor XIII A chain	yes	no	3	3.5465E-07	70.345	By MS/MS	By MS/MS	By MS/MS	By MS/MS	By matching
AVQLAIGVQAVHYNGVLAAK	VNHSEQEKAVQLAIGV	YNGVLAAKLWRKKLHL	K	A	V	A	K	L	5	0	1	0	0	2	0	2	1	1	2	1	0	0	0	0	0	0	1	4	0	0	20	0	2021.1422	P16452;F5H563;H3BTE6;H3BUR1	P16452	506	525	EPB42	Erythrocyte membrane protein band 4.2	yes	no	3	6.9071E-06	84.653	By matching	By matching	By matching	By MS/MS	By matching
AVQPGETYTYK	GRNNTMIRAVQPGETY	PGETYTYKWNILEFDE	R	A	V	Y	K	W	1	0	0	0	0	1	1	1	0	0	0	1	0	0	1	0	2	0	2	1	0	0	11	0	1255.6085	A0A0A0MRJ7;P12259	A0A0A0MRJ7	474	484	F5	Coagulation factor V;Coagulation factor V heavy chain;Coagulation factor V light chain	yes	no	2	0.0010813	96.229	By matching	By matching	By matching	By matching	By matching
AVQQPDGLAVLGIFLK	TKYGDFGKAVQQPDGL	AVLGIFLKVGSAKPGL	K	A	V	L	K	V	2	0	0	1	0	2	0	2	0	1	3	1	0	1	1	0	0	0	0	2	0	0	16	0	1667.961	P00918	P00918	133	148	CA2	Carbonic anhydrase 2	yes	yes	2;3	6.2148E-05	101.2	By matching	By MS/MS	By matching	By MS/MS	By matching
AVQYLSSQDEK	CSGLTIPKAVQYLSSQ	YLSSQDEKYQAIGAYY	K	A	V	E	K	Y	1	0	0	1	0	2	1	0	0	0	1	1	0	0	0	2	0	0	1	1	0	0	11	0	1266.6092	Q13835	Q13835	250	260	PKP1	Plakophilin-1	yes	yes	2	0.021679	72.531	By matching	By matching	By matching	By matching	By matching
AVRPGYPK	YCYELDEKAVRPGYPK	AVRPGYPKLIRDVWGI	K	A	V	P	K	L	1	1	0	0	0	0	0	1	0	0	0	1	0	0	2	0	0	0	1	1	0	0	8	1	886.50249	P04004;CON__Q3ZBS7	P04004	187	194	VTN	Vitronectin;Vitronectin V65 subunit;Vitronectin V10 subunit;Somatomedin-B	no	no	2	7.6055E-12	197.6	By matching	By matching	By matching	By matching	By MS/MS
AVRPGYPKLIR	YCYELDEKAVRPGYPK	PGYPKLIRDVWGIEGP	K	A	V	I	R	D	1	2	0	0	0	0	0	1	0	1	1	1	0	0	2	0	0	0	1	1	0	0	11	2	1268.7717	P04004;CON__Q3ZBS7	P04004	187	197	VTN	Vitronectin;Vitronectin V65 subunit;Vitronectin V10 subunit;Somatomedin-B	no	no	3;4	6.8226E-05	107.55	By matching	By matching	By matching	By matching	By MS/MS
AVSISPTNVILTWK	PSPVFDIKAVSISPTN	TNVILTWKSNDTAASE	K	A	V	W	K	S	1	0	1	0	0	0	0	0	0	2	1	1	0	0	1	2	2	1	0	2	0	0	14	0	1527.8661	A0A087WTK0;A0A087WVC6;Q12913;E9PPH3	A0A087WTK0	127	140	PTPRJ	Protein-tyrosine-phosphatase;Receptor-type tyrosine-protein phosphatase eta	yes	no	2	0.0062469	65.219	By matching	By matching	By matching	By matching	By matching
AVSMPSFSILGSDVR	AFGYVFPKAVSMPSFS	SILGSDVRVPSYTLIL	K	A	V	V	R	V	1	1	0	1	0	0	0	1	0	1	1	0	1	1	1	4	0	0	0	2	0	0	15	0	1564.7919	P04114	P04114	3277	3291	APOB	Apolipoprotein B-100;Apolipoprotein B-48	yes	yes	2;3	1.7797E-32	175.29	By MS/MS	By MS/MS	By MS/MS	By MS/MS	By MS/MS
AVSPLPYLR	PTFEACHRAVSPLPYL	VSPLPYLRNCRYDVCS	R	A	V	L	R	N	1	1	0	0	0	0	0	0	0	0	2	0	0	0	2	1	0	0	1	1	0	0	9	0	1014.5862	P04275	P04275	598	606	VWF	von Willebrand factor;von Willebrand antigen 2	yes	yes	2	0.0013516	121.67	By matching	By matching	By matching	By matching	By matching
AVSSAIAQLLGEVAQGNENYAGIAAR	QDLGNSTKAVSSAIAQ	NYAGIAARDVAGGLRS	K	A	V	A	R	D	7	1	2	0	0	2	2	3	0	2	2	0	0	0	0	2	0	0	1	2	0	0	26	0	2572.3245	Q9Y490	Q9Y490	1097	1122	TLN1	Talin-1	yes	yes	2;3;4	7.2076E-145	244.22	By MS/MS	By MS/MS	By matching	By MS/MS	By matching
AVSTGGGGHVQLLR	SDGGIFDKAVSTGGGG	GGHVQLLRRAAAQLTY	K	A	V	L	R	R	1	1	0	0	0	1	0	4	1	0	2	0	0	0	0	1	1	0	0	2	0	0	14	0	1350.7368	P18054	P18054	417	430	ALOX12	Arachidonate 12-lipoxygenase, 12S-type	yes	yes	3	7.1656E-05	96.745	By matching	By matching	By MS/MS	By matching	By matching
AVTDSINQLITMCTQQAPGQK	SQLAAAARAVTDSINQ	TQQAPGQKECDNALRE	R	A	V	Q	K	E	2	0	1	1	1	4	0	1	0	2	1	1	1	0	1	1	3	0	0	1	0	0	21	0	2303.125	Q9Y490	Q9Y490	1341	1361	TLN1	Talin-1	yes	yes	3	1.3812E-40	167.95	By matching	By matching	By matching	By matching	By matching
AVTELGRPVAESWNSQK	DSDVGEYRAVTELGRP	AESWNSQKDILEDRRG	R	A	V	Q	K	D	2	1	1	0	0	1	2	1	0	0	1	1	0	0	1	2	1	1	0	2	0	0	17	1	1870.9537	P13761;Q9TQE0;A0A140T958;P79483;Q95IE3	P13761	78	94	HLA-DRB1;HLA-DRB3	HLA class II histocompatibility antigen, DRB1-7 beta chain;HLA class II histocompatibility antigen, DRB1-9 beta chain;HLA class II histocompatibility antigen, DR beta 3 chain;HLA class II histocompatibility antigen, DRB1-12 beta chain	yes	no	3	3.6547E-07	110.56	By matching	By matching	By MS/MS	By MS/MS	By matching
AVTELNEPLSNEDR	DDMASAMKAVTELNEP	EPLSNEDRNLLSVAYK	K	A	V	D	R	N	1	1	2	1	0	0	3	0	0	0	2	0	0	0	1	1	1	0	0	1	0	0	14	0	1585.7584	Q04917	Q04917	29	42	YWHAH	14-3-3 protein eta	yes	yes	2	1.41E-10	136.6	By matching	By MS/MS	By MS/MS	By MS/MS	By matching
AVTELNEPLSNEDRNLLSVAYK	DDMASAMKAVTELNEP	NLLSVAYKNVVGARRS	K	A	V	Y	K	N	2	1	3	1	0	0	3	0	0	0	4	1	0	0	1	2	1	0	1	2	0	0	22	1	2474.2653	Q04917	Q04917	29	50	YWHAH	14-3-3 protein eta	yes	yes	3	0.009327	40.622	By matching	By matching	By matching	By MS/MS	By matching
AVTEQGAELSNEER	DDMATCMKAVTEQGAE	AELSNEERNLLSVAYK	K	A	V	E	R	N	2	1	1	0	0	1	4	1	0	0	1	0	0	0	0	1	1	0	0	1	0	0	14	0	1531.7114	P27348;E9PG15	P27348	28	41	YWHAQ	14-3-3 protein theta	yes	no	2;3	3.5158E-07	124.51	By matching	By matching	By MS/MS	By MS/MS	By matching
AVTEQGHELSNEER	DDMAAAMKAVTEQGHE	HELSNEERNLLSVAYK	K	A	V	E	R	N	1	1	1	0	0	1	4	1	1	0	1	0	0	0	0	1	1	0	0	1	0	0	14	0	1597.7332	P31946;Q4VY20;Q4VY19;A0A0J9YWE8;A0A0J9YWZ2	P31946	30	43	YWHAB	14-3-3 protein beta/alpha;14-3-3 protein beta/alpha, N-terminally processed	yes	no	2;3	7.2652E-21	169.04	By MS/MS	By MS/MS	By MS/MS	By MS/MS	By matching
AVTGYNDPETGNIISLFQAMNK	EKLLSAERAVTGYNDP	SLFQAMNKELIEKGHG	R	A	V	N	K	E	2	0	3	1	0	1	1	2	0	2	1	1	1	1	1	1	2	0	1	1	0	0	22	0	2382.1526	P15924	P15924	2335	2356	DSP	Desmoplakin	yes	yes	3	1.3295E-17	127.67	By matching	By MS/MS	By matching	By MS/MS	By matching
AVTIFIR	IEQCKNSRAVTIFIRG	RAVTIFIRGGNKMIIE	R	A	V	I	R	G	1	1	0	0	0	0	0	0	0	2	0	0	0	1	0	0	1	0	0	1	0	0	7	0	818.50142	E7ENZ3;B7ZAR1;E9PCA1;P48643	E7ENZ3	327	333	CCT5	T-complex protein 1 subunit epsilon	yes	no	2	0.04687	102.98	By matching	By matching	By matching	By matching	By matching
AVTLECVSAGEPR	PVWVKVGKAVTLECVS	CVSAGEPRSSARWTRI	K	A	V	P	R	S	2	1	0	0	1	0	2	1	0	0	1	0	0	0	1	1	1	0	0	2	0	0	13	0	1387.6766	P98160	P98160	3129	3141	HSPG2	Basement membrane-specific heparan sulfate proteoglycan core protein;Endorepellin;LG3 peptide	yes	yes	2	8.4602E-06	119.25	By matching	By matching	By matching	By matching	By matching
AVTLSLDGGDTAIR	TDNENCLKAVTLSLDG	DGGDTAIRVQADGGVF	K	A	V	I	R	V	2	1	0	2	0	0	0	2	0	1	2	0	0	0	0	1	2	0	0	1	0	0	14	0	1387.7307	Q9HC84	Q9HC84	480	493	MUC5B	Mucin-5B	yes	yes	2;3	2.9974E-20	162.93	By MS/MS	By MS/MS	By matching	By matching	By matching
AVTQALNR	QRLAQVAKAVTQALNR	AVTQALNRCVSCLPGQ	K	A	V	N	R	C	2	1	1	0	0	1	0	0	0	0	1	0	0	0	0	0	1	0	0	1	0	0	8	0	871.48756	Q9Y490	Q9Y490	1191	1198	TLN1	Talin-1	yes	yes	2	0.00011836	169.57	By matching	By matching	By MS/MS	By MS/MS	By matching
AVVEVDESGTR	QVSEMVHKAVVEVDES	EVDESGTRAAAATGTI	K	A	V	T	R	A	1	1	0	1	0	0	2	1	0	0	0	0	0	0	0	1	1	0	0	3	0	0	11	0	1160.5673	P05154;G3V5I3	P05154	351	361	SERPINA5;SERPINA3	Plasma serine protease inhibitor	yes	no	2	0.00029431	108.7	By matching	By matching	By matching	By matching	By matching
AVVFLEPQWYSVLEK	MRTEDLPKAVVFLEPQ	QWYSVLEKDSVTLKCQ	K	A	V	E	K	D	1	0	0	0	0	1	2	0	0	0	2	1	0	1	1	1	0	1	1	3	0	0	15	0	1806.9556	A0A087WZR4;H0Y4U3;M9MML6;O75015;E9PNY5;A0A087WU90	A0A087WZR4	9	23	FCGR3B	Low affinity immunoglobulin gamma Fc region receptor III-B	yes	no	2	2.1724E-06	114.64	By MS/MS	By MS/MS	By matching	By matching	By matching
AVVGDAQYHHFR	IASDDGFKAVVGDAQY	DAQYHHFRHRLPLARV	K	A	V	F	R	H	2	1	0	1	0	1	0	1	2	0	0	0	0	1	0	0	0	0	1	2	0	0	12	0	1398.6793	P47929	P47929	100	111	LGALS7	Galectin-7	yes	yes	4	2.5923E-05	112.13	By matching	By MS/MS	By matching	By matching	By matching
AVVILVTDVSVDSVDAAADAAR	GARPGASKAVVILVTD	DAAADAARSNRVTVFP	K	A	V	A	R	S	6	1	0	4	0	0	0	0	0	1	1	0	0	0	0	2	1	0	0	6	0	0	22	0	2156.1325	P04275	P04275	1795	1816	VWF	von Willebrand factor;von Willebrand antigen 2	yes	yes	2;3	8.4974E-173	281.5	By MS/MS	By MS/MS	By matching	By MS/MS	By matching
AVVVTDGER	NWPENHVKAVVVTDGE	VVVTDGERILGLGDLG	K	A	V	E	R	I	1	1	0	1	0	0	1	1	0	0	0	0	0	0	0	0	1	0	0	3	0	0	9	0	944.49271	P23368;Q6TCH8;E9PMB9;Q16798	P23368	157	165	ME2;ME3	NAD-dependent malic enzyme, mitochondrial;Malic enzyme;NADP-dependent malic enzyme, mitochondrial	yes	no	2	0.0053071	85.67	By matching	By matching	By MS/MS	By MS/MS	By matching
AVVYSNTIQSIMAIVK	EEECRQYRAVVYSNTI	QSIMAIVKAMGNLQID	R	A	V	V	K	A	2	0	1	0	0	1	0	0	0	3	0	1	1	0	0	2	1	0	1	3	0	0	16	0	1735.9542	P04899	P04899	71	86	GNAI2	Guanine nucleotide-binding protein G(i) subunit alpha-2	yes	yes	2;3	1.0672E-33	183	By MS/MS	By MS/MS	By matching	By MS/MS	By matching
AVYTCNEGYQLLGEINYR	NVFEYGVKAVYTCNEG	LLGEINYRECDTDGWT	K	A	V	Y	R	E	1	1	2	0	1	1	2	2	0	1	2	0	0	0	0	0	1	0	3	1	0	0	18	0	2162.0103	P08603;A0A0D9SG88;Q5TFM2	P08603	110	127	CFH	Complement factor H	yes	no	2;3	1.6674E-101	256.71	By matching	By MS/MS	By MS/MS	By MS/MS	By matching
AWAYFSDVDLEK	TKDEFDCKAWAYFSDV	FSDVDLEKDVHSGLIG	K	A	W	E	K	D	2	0	0	2	0	0	1	0	0	0	1	1	0	1	0	1	0	1	1	1	0	0	12	0	1442.6718	P00451	P00451	1853	1864	F8	Coagulation factor VIII;Factor VIIIa heavy chain, 200 kDa isoform;Factor VIIIa heavy chain, 92 kDa isoform;Factor VIII B chain;Factor VIIIa light chain	yes	yes	2	0.0016474	88.021	By MS/MS	By MS/MS	By matching	By matching	By matching
AWAYYSAVNPEK	ESPGSACRAWAYYSAV	YSAVNPEKDIHSGLIG	R	A	W	E	K	D	3	0	1	0	0	0	1	0	0	0	0	1	0	0	1	1	0	1	2	1	0	0	12	0	1397.6616	A0A0A0MRJ7;P12259;CON__Q28107	A0A0A0MRJ7	1732	1743	F5	Coagulation factor V;Coagulation factor V heavy chain;Coagulation factor V light chain	no	no	2	7.1155E-05	116.74	By matching	By matching	By MS/MS	By MS/MS	By MS/MS
AWAYYSAVNPEKDIHSGLIGPLLICQK	ESPGSACRAWAYYSAV	GPLLICQKGILHKDSN	R	A	W	Q	K	G	3	0	1	1	1	1	1	2	1	3	3	2	0	0	2	2	0	1	2	1	0	0	27	1	3042.5637	A0A0A0MRJ7;P12259	A0A0A0MRJ7	1732	1758	F5	Coagulation factor V;Coagulation factor V heavy chain;Coagulation factor V light chain	yes	no	3	1.5508E-175	265.49	By matching	By matching	By matching	By matching	By matching
AWDDFFPGSDR	DVNIAPLRAWDDFFPG	DFFPGSDRFARPDFRD	R	A	W	D	R	F	1	1	0	3	0	0	0	1	0	0	0	0	0	2	1	1	0	1	0	0	0	0	11	0	1311.552	O75915;F8WF90;C9JQU6;F8WF33	O75915	10	20	ARL6IP5	PRA1 family protein 3	yes	no	2	0.0015088	93.345	By matching	By matching	By matching	By MS/MS	By matching
AWESLEEAEYR	KLVSDINRAWESLEEA	SLEEAEYRRELALRNE	R	A	W	Y	R	R	2	1	0	0	0	0	4	0	0	0	1	0	0	0	0	1	0	1	1	0	0	0	11	0	1381.615	P11277	P11277	395	405	SPTB	Spectrin beta chain, erythrocytic	yes	yes	2	5.5161E-05	128.01	By matching	By matching	By MS/MS	By matching	By matching
AWESLEEAEYRR	KLVSDINRAWESLEEA	LEEAEYRRELALRNEL	R	A	W	R	R	E	2	2	0	0	0	0	4	0	0	0	1	0	0	0	0	1	0	1	1	0	0	0	12	1	1537.7161	P11277	P11277	395	406	SPTB	Spectrin beta chain, erythrocytic	yes	yes	3	0.0084692	57.164	By matching	By matching	By matching	By matching	By matching
AWFLESK	RDLGPLTKAWFLESKD	KAWFLESKDSLLKKTH	K	A	W	S	K	D	1	0	0	0	0	0	1	0	0	0	1	1	0	1	0	1	0	1	0	0	0	0	7	0	879.44905	P55056	P55056	99	105	APOC4	Apolipoprotein C-IV	yes	yes	2	0.057984	98.418	By matching	By matching	By matching	By matching	By matching
AWFLESKDSLLK	RDLGPLTKAWFLESKD	ESKDSLLKKTHSLCPR	K	A	W	L	K	K	1	0	0	1	0	0	1	0	0	0	3	2	0	1	0	2	0	1	0	0	0	0	12	1	1435.7711	P55056	P55056	99	110	APOC4	Apolipoprotein C-IV	yes	yes	2;3	8.4768E-05	115.92	By matching	By MS/MS	By matching	By matching	By matching
AWGESTPLANKPGK	ISPQNASRAWGESTPL	PLANKPGKQSGHPKFP	R	A	W	G	K	Q	2	0	1	0	0	0	1	2	0	0	1	2	0	0	2	1	1	1	0	0	0	0	14	1	1454.7518	A0A0A0MRJ7;P12259	A0A0A0MRJ7	986	999	F5	Coagulation factor V;Coagulation factor V heavy chain;Coagulation factor V light chain	yes	no	2;3	5.3622E-10	141.37	By MS/MS	By matching	By matching	By matching	By MS/MS
AWGPGLEGGVVGK	ECGNQKVRAWGPGLEG	LEGGVVGKSADFVVEA	R	A	W	G	K	S	1	0	0	0	0	0	1	5	0	0	1	1	0	0	1	0	0	1	0	2	0	0	13	0	1225.6455	P21333;Q5HY54;Q60FE5;A0A087WWY3	P21333	581	593	FLNA	Filamin-A	yes	no	2	0.0019767	78.324	By MS/MS	By MS/MS	By MS/MS	By MS/MS	By matching
AWLAGRPER	DCRLVPLRAWLAGRPE	WLAGRPERAPYRDLRC	R	A	W	E	R	A	2	2	0	0	0	0	1	1	0	0	1	0	0	0	1	0	0	1	0	0	0	0	9	1	1054.5672	P13224	P13224	102	110	GP1BB	Platelet glycoprotein Ib beta chain	yes	yes	2;3	0.0042552	120.99	By matching	By matching	By MS/MS	By MS/MS	By MS/MS
AWLLFLR	GRQVTVPRAWLLFLRG	RAWLLFLRGSLPTFRS	R	A	W	L	R	G	1	1	0	0	0	0	0	0	0	0	3	0	0	1	0	0	0	1	0	0	0	0	7	0	917.54871	A0A0C4DGZ8;P07359	A0A0C4DGZ8	567	573	GP1BA	Platelet glycoprotein Ib alpha chain;Glycocalicin	yes	no	2	0.0039117	133.99	By MS/MS	By MS/MS	By matching	By MS/MS	By matching
AWLQDAHR	QGDADDLKAWLQDAHR	AWLQDAHRLLSGEDVG	K	A	W	H	R	L	2	1	0	1	0	1	0	0	1	0	1	0	0	0	0	0	0	1	0	0	0	0	8	0	995.49371	P11277	P11277	757	764	SPTB	Spectrin beta chain, erythrocytic	yes	yes	3	0.0078464	89.296	By matching	By matching	By MS/MS	By MS/MS	By matching
AYAAGFGDR	ENFYQNWKAYAAGFGD	YAAGFGDRREEFWLGL	K	A	Y	D	R	R	3	1	0	1	0	0	0	2	0	0	0	0	0	1	0	0	0	0	1	0	0	0	9	0	926.42463	J3QSU6;F5H7V9;H0YGZ3;P24821;E9PC84	P24821	2042	2050	TNC	Tenascin	no	no	2	0.00071291	130.75	By matching	By MS/MS	By matching	By matching	By matching
AYAAGFGDRR	ENFYQNWKAYAAGFGD	AAGFGDRREEFWLGLD	K	A	Y	R	R	E	3	2	0	1	0	0	0	2	0	0	0	0	0	1	0	0	0	0	1	0	0	0	10	1	1082.5257	J3QSU6;F5H7V9;H0YGZ3;P24821;E9PC84	P24821	2042	2051	TNC	Tenascin	no	no	3	0.00014645	116.52	By matching	By MS/MS	By matching	By matching	By matching
AYAAGFGDRREEFWLGLDNLNK	ENFYQNWKAYAAGFGD	LGLDNLNKITAQGQYE	K	A	Y	N	K	I	3	2	2	2	0	0	2	3	0	0	3	1	0	2	0	0	0	1	1	0	0	0	22	2	2541.2401	J3QSU6;F5H7V9;P24821;E9PC84	P24821	2042	2063	TNC	Tenascin	no	no	4	1.6318E-09	103.31	By matching	By MS/MS	By matching	By matching	By matching
AYAQGISR	NSESNFARAYAQGISR	AYAQGISRTKYWELIY	R	A	Y	S	R	T	2	1	0	0	0	1	0	1	0	1	0	0	0	0	0	1	0	0	1	0	0	0	8	0	864.44537	B4DJV2;O75390;A0A0C4DGI3;H0YH82;F8VPF9;F8VPA1;F8VR34;F8W1S4;F8VRI6	B4DJV2	171	178	CS	Citrate synthase;Citrate synthase, mitochondrial	yes	no	2	0.0098015	113.71	By matching	By matching	By MS/MS	By matching	By matching
AYDATHLVK	GTDQSKWKAYDATHLV	YDATHLVKSYPGSQLD	K	A	Y	V	K	S	2	0	0	1	0	0	0	0	1	0	1	1	0	0	0	0	1	0	1	1	0	0	9	0	1016.5291	P10768;H7BZT7;X6RA14;U3KQT1	P10768	201	209	ESD	S-formylglutathione hydrolase	yes	no	3	0.073255	38.567	By matching	By matching	By matching	By matching	By matching
AYEFAER	EHIGNLDRAYEFAERC	RAYEFAERCNEPAVWS	R	A	Y	E	R	C	2	1	0	0	0	0	2	0	0	0	0	0	0	1	0	0	0	0	1	0	0	0	7	0	884.40283	A0A087WVQ6;Q00610;A0A087WX41;P53675	A0A087WVQ6	1099	1105	CLTC;CLTCL1	Clathrin heavy chain;Clathrin heavy chain 1;Clathrin heavy chain 2	yes	no	2	0.035949	107.59	By matching	By matching	By matching	By matching	By matching
AYFLDGSLLK	LQWILETRAYFLDGSL	FLDGSLLKETGTLESQ	R	A	Y	L	K	E	1	0	0	1	0	0	0	1	0	0	3	1	0	1	0	1	0	0	1	0	0	0	10	0	1125.607	P02549	P02549	2178	2187	SPTA1	Spectrin alpha chain, erythrocytic 1	yes	yes	2	0.015152	76.228	By matching	By matching	By matching	By matching	By matching
AYGGTTEYAASVK	WVGFIRSKAYGGTTEY	TEYAASVKGRFTISRD	K	A	Y	V	K	G	3	0	0	0	0	0	1	2	0	0	0	1	0	0	0	1	2	0	2	1	0	0	13	0	1316.6248	A0A0A0MS15	A0A0A0MS15	74	86	IGHV3-49		yes	yes	2	3.0177E-10	140.01	By MS/MS	By MS/MS	By matching	By matching	By matching
AYGPGIEPTGNMVK	KLNPKKARAYGPGIEP	EPTGNMVKKRAEFTVE	R	A	Y	V	K	K	1	0	1	0	0	0	1	3	0	1	0	1	1	0	2	0	1	0	1	1	0	0	14	0	1432.7021	P21333;Q5HY54;Q60FE5;A0A087WWY3;F8WE98	P21333	286	299	FLNA	Filamin-A	yes	no	2	0.0010081	84.859	By MS/MS	By matching	By MS/MS	By MS/MS	By matching
AYHPHCFTCVVCAR	RMLRATGKAYHPHCFT	FTCVVCARPLEGTSFI	K	A	Y	A	R	P	2	1	0	0	3	0	0	0	2	0	0	0	0	1	1	0	1	0	1	2	0	0	14	0	1776.7647	H0Y2Y8;Q15942;C9JJK5	H0Y2Y8	430	443	ZYX	Zyxin	yes	no	3	0.0156	42.317	By matching	By matching	By matching	By matching	By matching
AYHSFLVEPISCHAWNK	________________	ISCHAWNKDRTQIAIC	M	A	Y	N	K	D	2	0	1	0	1	0	1	0	2	1	1	1	0	1	1	2	0	1	1	1	0	0	17	0	2057.9782	O15143;C9JBJ7;C9K057;C9J4Z7;F8VXW2;C9JEY1;C9JQM8;C9JFG9;C9J6C8;C9JTT6;C9JM51;F8WEB3	O15143	2	18	ARPC1B	Actin-related protein 2/3 complex subunit 1B	yes	no	3	2.0472E-16	135.47	By MS/MS	By MS/MS	By MS/MS	By MS/MS	By matching
AYIFIDEAHITQALIWLSQR	LKTFAQARAYIFIDEA	ALIWLSQRQKDNGCFR	R	A	Y	Q	R	Q	3	1	0	1	0	2	1	0	1	4	2	0	0	1	0	1	1	1	1	0	0	0	20	0	2387.2638	P01023	P01023	1054	1073	A2M	Alpha-2-macroglobulin	yes	yes	2;3;4	6.503E-130	263.09	By MS/MS	By MS/MS	By matching	By MS/MS	By matching
AYIFIDEAHITQALIWLSQRQK	LKTFAQARAYIFIDEA	IWLSQRQKDNGCFRSS	R	A	Y	Q	K	D	3	1	0	1	0	3	1	0	1	4	2	1	0	1	0	1	1	1	1	0	0	0	22	1	2643.4173	P01023	P01023	1054	1075	A2M	Alpha-2-macroglobulin	yes	yes	3;4	1.1879E-51	181.85	By matching	By matching	By matching	By matching	By matching
AYISMHSYSQHIVFPYSYTR	RRNINQIKAYISMHSY	VFPYSYTRSKSKDHEE	K	A	Y	T	R	S	1	1	0	0	0	1	0	0	2	2	0	0	1	1	1	4	1	0	4	1	0	0	20	0	2449.1525	A0A087WSY5;Q96IY4	A0A087WSY5	268	287	CPB2	Carboxypeptidase B2	yes	no	4	0.0010098	49.188	By matching	By matching	By matching	By matching	By matching
AYKSELEEQLTPVAEETR	DETMKELKAYKSELEE	TPVAEETRARLSKELQ	K	A	Y	T	R	A	2	1	0	0	0	1	5	0	0	0	2	1	0	0	1	1	2	0	1	1	0	0	18	1	2092.0324	P02649;H0Y7L5;E9PEV4;E7ERP7	P02649	91	108	APOE	Apolipoprotein E	yes	no	2;3;4	6.0201E-175	308.89	By MS/MS	By MS/MS	By matching	By matching	By MS/MS
AYKSELEEQLTPVAEETRAR	DETMKELKAYKSELEE	VAEETRARLSKELQAA	K	A	Y	A	R	L	3	2	0	0	0	1	5	0	0	0	2	1	0	0	1	1	2	0	1	1	0	0	20	2	2319.1707	P02649;H0Y7L5;E9PEV4;E7ERP7	P02649	91	110	APOE	Apolipoprotein E	yes	no	3;4	1.0281E-26	155.49	By matching	By MS/MS	By matching	By matching	By matching
AYLEEECPATLR	PVYVQRAKAYLEEECP	EECPATLRKYLKYSKN	K	A	Y	L	R	K	2	1	0	0	1	0	3	0	0	0	2	0	0	0	1	0	1	0	1	0	0	0	12	0	1450.6762	P25311;C9JEV0	P25311	180	191	AZGP1	Zinc-alpha-2-glycoprotein	yes	no	2	9.4392E-08	138.45	By matching	By matching	By MS/MS	By MS/MS	By matching
AYLEEECPATLRK	PVYVQRAKAYLEEECP	ECPATLRKYLKYSKNI	K	A	Y	R	K	Y	2	1	0	0	1	0	3	0	0	0	2	1	0	0	1	0	1	0	1	0	0	0	13	1	1578.7712	P25311;C9JEV0	P25311	180	192	AZGP1	Zinc-alpha-2-glycoprotein	yes	no	3	0.043612	39.016	By matching	By matching	By matching	By matching	By matching
AYLEGLCVESLR	ARVAEQDRAYLEGLCV	GLCVESLRRYLENGKE	R	A	Y	L	R	R	1	1	0	0	1	0	2	1	0	0	3	0	0	0	0	1	0	0	1	1	0	0	12	0	1408.7021	P30481;A0A140T9Y5;A0A140T997;P30483;A0A140TA14;A0A140TA11;A0A140T9H3;A0A140T9A9	P30481	182	193	HLA-B	HLA class I histocompatibility antigen, B-44 alpha chain;HLA class I histocompatibility antigen, B-45 alpha chain	yes	no	2	0.0016474	88.021	By matching	By matching	By MS/MS	By MS/MS	By MS/MS
AYLEGLCVEWLR	AREAEQLRAYLEGLCV	GLCVEWLRRHLENGKE	R	A	Y	L	R	R	1	1	0	0	1	0	2	1	0	0	3	0	0	0	0	0	0	1	1	1	0	0	12	0	1507.7493	P30490;P18464;P30491;P30498;P30685;P30495	P30490	182	193	HLA-B	HLA class I histocompatibility antigen, B-52 alpha chain;HLA class I histocompatibility antigen, B-51 alpha chain;HLA class I histocompatibility antigen, B-53 alpha chain;HLA class I histocompatibility antigen, B-78 alpha chain;HLA class I histocompatibility antigen, B-35 alpha chain;HLA class I histocompatibility antigen, B-56 alpha chain	no	no	2	0.0029595	80.69	By matching	By matching	By matching	By matching	By matching
AYLEGTCVEWLR	AHVAEQLRAYLEGTCV	GTCVEWLRRYLENGKE	R	A	Y	L	R	R	1	1	0	0	1	0	2	1	0	0	2	0	0	0	0	0	1	1	1	1	0	0	12	0	1495.7129	P30479;A0A140T951;A0A140T955;A0A140T933;A0A140T9I0;A0A140T9X5;A0A140T913;P01892;A0A140T941;A0A140T9Z6;B0UXQ0;P30512;P30466;A0A140TA02;P30459;A0A140T975;Q9GJ45;P10314;P16190;P16189;O19617;A0A140T921;A2AEA2;A0A140T9H5;A0A140T9U8;P10321;A0A140T937;A0A140T912;A0A140T930;Q29960;A0A140T9M5;P30508;P30510;P30504	A0A140T955	182	193	HLA-B;HLA-A;HLA-C	HLA class I histocompatibility antigen, B-41 alpha chain;HLA class I histocompatibility antigen, A-2 alpha chain;HLA class I histocompatibility antigen, A-29 alpha chain;HLA class I histocompatibility antigen, B-18 alpha chain;HLA class I histocompatibility antigen, A-74 alpha chain;HLA class I histocompatibility antigen, A-32 alpha chain;HLA class I histocompatibility antigen, A-33 alpha chain;H…	no	no	2	4.502E-08	142.08	By MS/MS	By MS/MS	By MS/MS	By MS/MS	By matching
AYLESEVAISEELVQK	SDEGHPFRAYLESEVA	ISEELVQKYSNSALGH	R	A	Y	Q	K	Y	2	0	0	0	0	1	4	0	0	1	2	1	0	0	0	2	0	0	1	2	0	0	16	0	1806.9251	F8W914;Q9NQC3;H7C106;A0A0U1RQR6	F8W914	228	243	RTN4	Reticulon;Reticulon-4	yes	no	2;3	1.7685E-13	135.47	By matching	By matching	By matching	By MS/MS	By matching
AYLQQLR	KQEDEVMRAYLQQLRQ	RAYLQQLRQETGLRLC	R	A	Y	L	R	Q	1	1	0	0	0	2	0	0	0	0	2	0	0	0	0	0	0	0	1	0	0	0	7	0	890.4974	O15145	O15145	131	137	ARPC3	Actin-related protein 2/3 complex subunit 3	yes	yes	2	0.063758	96.048	By matching	By matching	By matching	By matching	By matching
AYNRPTLR	YIRISPTRAYNRPTLR	AYNRPTLRLELQGCEV	R	A	Y	L	R	L	1	2	1	0	0	0	0	0	0	0	1	0	0	0	1	0	1	0	1	0	0	0	8	1	989.54066	A0A0A0MRJ7;P12259	A0A0A0MRJ7	2053	2060	F5	Coagulation factor V;Coagulation factor V heavy chain;Coagulation factor V light chain	yes	no	3	0.010854	103.74	By matching	By matching	By MS/MS	By matching	By matching
AYSDLSR	QNFTLCFRAYSDLSRA	RAYSDLSRAYSLFSYN	R	A	Y	S	R	A	1	1	0	1	0	0	0	0	0	0	1	0	0	0	0	2	0	0	1	0	0	0	7	0	810.38718	P02743	P02743	58	64	APCS	Serum amyloid P-component;Serum amyloid P-component(1-203)	yes	yes	2	0.0039657	134.66	By matching	By matching	By matching	By matching	By matching
AYSEAHEISK	TVVESSEKAYSEAHEI	SEAHEISKEHMQPTHP	K	A	Y	S	K	E	2	0	0	0	0	0	2	0	1	1	0	1	0	0	0	2	0	0	1	0	0	0	10	0	1133.5353	P61981	P61981	153	162	YWHAG	14-3-3 protein gamma;14-3-3 protein gamma, N-terminally processed	yes	yes	2;3	0.00076641	93.325	By MS/MS	By MS/MS	By MS/MS	By MS/MS	By matching
AYSHSVSLTR	YVGLVTVRAYSHSVSL	SHSVSLTRGEVGFVLV	R	A	Y	T	R	G	1	1	0	0	0	0	0	0	1	0	1	0	0	0	0	3	1	0	1	1	0	0	10	0	1119.5673	Q9Y6R7;A0A087WXI2	Q9Y6R7	535	544	FCGBP	IgGFc-binding protein	yes	no	2;3	5.7466E-19	202.96	By matching	By MS/MS	By matching	By matching	By matching
AYSLFSYNTQGR	RAYSDLSRAYSLFSYN	FSYNTQGRDNELLVYK	R	A	Y	G	R	D	1	1	1	0	0	1	0	1	0	0	1	0	0	1	0	2	1	0	2	0	0	0	12	0	1405.6626	P02743	P02743	65	76	APCS	Serum amyloid P-component;Serum amyloid P-component(1-203)	yes	yes	2;3	6.2734E-08	140.78	By MS/MS	By matching	By matching	By matching	By matching
AYTNFDAER	PSAYGSVKAYTNFDAE	YTNFDAERDALNIETA	K	A	Y	E	R	D	2	1	1	1	0	0	1	0	0	0	0	0	0	1	0	0	1	0	1	0	0	0	9	0	1085.4778	P07355;H0YN42;H0YMD0;H0YMU9;A6NMY6;H0YKS4;H0YMM1;H0YKZ7;H0YLV6;H0YMT9;H0YKX9;H0YKL9;H0YMW4;H0YMD9;H0YKV8;H0YNB8;H0YKN4	P07355	29	37	ANXA2;ANXA2P2	Annexin A2;Annexin;Putative annexin A2-like protein	yes	no	2	0.01541	82.287	By matching	By matching	By MS/MS	By matching	By matching
AYTNFDAERDALNIETAIK	PSAYGSVKAYTNFDAE	LNIETAIKTKGVDEVT	K	A	Y	I	K	T	4	1	2	2	0	0	2	0	0	2	1	1	0	1	0	0	2	0	1	0	0	0	19	1	2154.0593	P07355;H0YN42;H0YMD0;H0YMU9;A6NMY6;H0YKS4;H0YMM1;H0YKZ7;H0YLV6;H0YMT9;H0YKX9;H0YKL9;H0YMW4;H0YMD9;H0YKV8;H0YNB8;H0YKN4	P07355	29	47	ANXA2;ANXA2P2	Annexin A2;Annexin;Putative annexin A2-like protein	yes	no	3	2.5E-06	99.092	By matching	By MS/MS	By matching	By MS/MS	By matching
AYVAVDGIPQGVLER	PLNGVHDRAYVAVDGI	IPQGVLERNNVITLNI	R	A	Y	E	R	N	2	1	0	1	0	1	1	2	0	1	1	0	0	0	1	0	0	0	1	3	0	0	15	0	1585.8464	E7EQ29;P16278	E7EQ29	312	326	GLB1	Beta-galactosidase	yes	no	2	0.0030359	68.972	By matching	By matching	By matching	By matching	By matching
AYWDIMISNHQNSNR	QGVGDMGRAYWDIMIS	SNHQNSNRYLYARGNY	R	A	Y	N	R	Y	1	1	3	1	0	1	0	0	1	2	0	0	1	0	0	2	0	1	1	0	0	0	15	0	1847.8373	A0A096LPE2;P35542	A0A096LPE2	116	130	SAA2-SAA4;SAA4	Serum amyloid A-4 protein	yes	no	2;3	9.3539E-89	249.6	By MS/MS	By MS/MS	By matching	By matching	By matching
AYYENSPQQVFSTEFEVK	NMGQWKIRAYYENSPQ	FSTEFEVKEYVLPSFE	R	A	Y	V	K	E	1	0	1	0	0	2	3	0	0	0	0	1	0	2	1	2	1	0	2	2	0	0	18	0	2164.9953	P01024	P01024	208	225	C3	Complement C3;Complement C3 beta chain;C3-beta-c;Complement C3 alpha chain;C3a anaphylatoxin;Acylation stimulating protein;Complement C3b alpha chain;Complement C3c alpha chain fragment 1;Complement C3dg fragment;Complement C3g fragment;Complement C3d fragment;Complement C3f fragment;Complement C3c alpha chain fragment 2	yes	yes	2;3	7.5832E-102	258.82	By MS/MS	By MS/MS	By matching	By MS/MS	By MS/MS
CAEENCFIQK	LCRDELCRCAEENCFI	EENCFIQKSDDKVTLE	R	C	A	Q	K	S	1	0	1	0	2	1	2	0	0	1	0	1	0	1	0	0	0	0	0	0	0	0	10	0	1297.5431	P01024	P01024	1513	1522	C3	Complement C3;Complement C3 beta chain;C3-beta-c;Complement C3 alpha chain;C3a anaphylatoxin;Acylation stimulating protein;Complement C3b alpha chain;Complement C3c alpha chain fragment 1;Complement C3dg fragment;Complement C3g fragment;Complement C3d fragment;Complement C3f fragment;Complement C3c alpha chain fragment 2	yes	yes	2	3.7831E-26	214.71	By matching	By MS/MS	By matching	By matching	By MS/MS
CAPGVVGPAEADIDFDIIR	GDVSIGIKCAPGVVGP	DIDFDIIRNDNDTFTV	K	C	A	I	R	N	3	1	0	3	1	0	1	2	0	3	0	0	0	1	2	0	0	0	0	2	0	0	19	0	2013.983	P21333;Q5HY54;Q60FE5;A0A087WWY3	P21333	810	828	FLNA	Filamin-A	yes	no	2;3	0.0057192	52.185	By matching	By matching	By matching	By matching	By matching
CASLQKFGER	SSAKQRLKCASLQKFG	SLQKFGERAFKAWAVA	K	C	A	E	R	A	1	1	0	0	1	1	1	1	0	0	1	1	0	1	0	1	0	0	0	0	0	0	10	1	1194.5815	P02768;A0A0C4DGB6;B7WNR0;H0YA55;D6RHD5	P02768	224	233	ALB	Serum albumin	yes	no	2;3	0.0002165	124.67	By matching	By matching	By matching	By matching	By matching
CASPSLAAHGPLGR	PEALLQVRCASPSLAA	AAHGPLGRLTGYQLGS	R	C	A	G	R	L	3	1	0	0	1	0	0	2	1	0	2	0	0	0	2	2	0	0	0	0	0	0	14	0	1392.6932	P14770	P14770	113	126	GP9	Platelet glycoprotein IX	yes	yes	3	0.00025469	83.204	By matching	By matching	By MS/MS	By MS/MS	By matching
CCAAADPHECYAK	TYETTLEKCCAAADPH	DPHECYAKVFDEFKPL	K	C	C	A	K	V	4	0	0	1	3	0	1	0	1	0	0	1	0	0	1	0	0	0	1	0	0	0	13	0	1551.5905	P02768;A0A0C4DGB6;B7WNR0;H0YA55;D6RHD5;A0A087WWT3;C9JKR2	P02768	384	396	ALB	Serum albumin	yes	no	2;3	1.1703E-34	196.7	By matching	By matching	By MS/MS	By MS/MS	By MS/MS
CCESASEDCMAK	DITNILSKCCESASED	ASEDCMAKELPEHTVK	K	C	C	A	K	E	2	0	0	1	3	0	2	0	0	0	0	1	1	0	0	2	0	0	0	0	0	0	12	0	1446.4884	P02774;D6RF35;D6RBJ7	P02774	265	276	GC	Vitamin D-binding protein	yes	no	2	0.00082527	82.85	By matching	By matching	By matching	By matching	By matching
CCHCCLLGR	LEATFVKRCCHCCLLG	CHCCLLGRAAQAQGQS	R	C	C	G	R	A	0	1	0	0	4	0	0	1	1	0	2	0	0	0	0	0	0	0	0	0	0	0	9	0	1234.4828	B1AHL2;H7C1M6;P23142;B1AHM7;B1AHM9;B1AHN3;B1AHM8	P23142	109	117	FBLN1	Fibulin-1	no	no	2;3	5.9499E-05	159.04	By matching	By matching	By matching	By matching	By matching
CCHGDYSFR	GLPPDCSKCCHGDYSF	CHGDYSFRGYQGPPGP	K	C	C	F	R	G	0	1	0	1	2	0	0	1	1	0	0	0	0	1	0	1	0	0	1	0	0	0	9	0	1200.4441	E9PGA6;Q9BXJ4	E9PGA6	26	34	C1QTNF3-AMACR;C1QTNF3	Complement C1q tumor necrosis factor-related protein 3	yes	no	3	0.0043584	79.427	By matching	By matching	By matching	By matching	By matching
CCQDGVTR	YASPTAKRCCQDGVTR	CCQDGVTRLPMMRSCE	R	C	C	T	R	L	0	1	0	1	2	1	0	1	0	0	0	0	0	0	0	0	1	0	0	1	0	0	8	0	994.39605	P0C0L4;A0A0G2JPR0;A0A140TA49;P0C0L5;F5GXS0	P0C0L5	702	709	C4A;C4B	Complement C4-A;Complement C4 beta chain;Complement C4-A alpha chain;C4a anaphylatoxin;C4b-A;C4d-A;Complement C4 gamma chain;Complement C4-B;Complement C4 beta chain;Complement C4-B alpha chain;C4a anaphylatoxin;C4b-B;C4d-B;Complement C4 gamma chain	no	no	2	0.0022966	146.81	By matching	By matching	By matching	By matching	By matching
CCTESLVNR	PVSDRVTKCCTESLVN	CTESLVNRRPCFSALE	K	C	C	N	R	R	0	1	1	0	2	0	1	0	0	0	1	0	0	0	0	1	1	0	0	1	0	0	9	0	1137.4907	CON__P02769;P02768;A0A0C4DGB6;B7WNR0;H0YA55;D6RHD5;A0A087WWT3;C9JKR2	P02768	500	508	ALB	Serum albumin	no	no	2	6.0428E-11	193.41	By matching	By MS/MS	By MS/MS	By MS/MS	By MS/MS
CCVECPPCPAPPVAGPSVFLFPPK	VDKTVERKCCVECPPC	SVFLFPPKPKDTLMIS	K	C	C	P	K	P	2	0	0	0	4	0	1	1	0	0	1	1	0	2	8	1	0	0	0	3	0	0	24	0	2682.2467	P01859	P01859	102	125	IGHG2	Ig gamma-2 chain C region	yes	yes	3	0.0041897	36.271	By matching	By matching	By matching	By matching	By matching
CCVECPPCPAPPVAGPSVFLFPPKPK	VDKTVERKCCVECPPC	FLFPPKPKDTLMISRT	K	C	C	P	K	D	2	0	0	0	4	0	1	1	0	0	1	2	0	2	9	1	0	0	0	3	0	0	26	1	2907.3944	P01859	P01859	102	127	IGHG2	Ig gamma-2 chain C region	yes	yes	3;4	2.1136E-16	96.052	By matching	By matching	By matching	By matching	By matching
CCYDGACVNNDETCEQR	YKHSVVKKCCYDGACV	NDETCEQRAARISLGP	K	C	C	Q	R	A	1	1	2	2	4	1	2	1	0	0	0	0	0	0	0	0	1	0	1	1	0	0	17	0	2149.7558	P01031	P01031	698	714	C5	Complement C5;Complement C5 beta chain;Complement C5 alpha chain;C5a anaphylatoxin;Complement C5 alpha chain	yes	yes	2	2.6826E-205	292.82	By matching	By matching	By matching	By matching	By matching
CDCICPVGSQGLACEVSYR	VPVLKGSRCDCICPVG	LACEVSYRKNTPIDGK	R	C	D	Y	R	K	1	1	0	1	4	1	1	2	0	1	1	0	0	0	1	2	0	0	1	2	0	0	19	0	2229.9275	P07358;F5GY80;F5H7G1	P07358	521	539	C8B	Complement component C8 beta chain	yes	no	2;3	1.1305E-26	153.36	By matching	By matching	By matching	By matching	By matching
CDEAQVLQVWDDPYPEVLSQEPFHK	QCSGHTDRCDEAQVLQ	LSQEPFHKVTVQSLLT	R	C	D	H	K	V	1	0	0	3	1	3	3	0	1	0	2	1	0	1	3	1	0	1	1	3	0	0	25	0	3028.3913	E9PEK4;P07333	E9PEK4	441	465	CSF1R	Macrophage colony-stimulating factor 1 receptor	yes	no	3	0.046275	24.833	By matching	By matching	By matching	By matching	By matching
CDEWSVNSVGK	LSHHERLKCDEWSVNS	WSVNSVGKIECVSAET	K	C	D	G	K	I	0	0	1	1	1	0	1	1	0	0	0	1	0	0	0	2	0	1	0	2	0	0	11	0	1279.5503	P02787	P02787	374	384	TF	Serotransferrin	yes	yes	2	0.00017448	117.45	By matching	By matching	By MS/MS	By MS/MS	By matching
CDFTEDQTAEFK	________________	EDQTAEFKEAFQLFDR	M	C	D	F	K	E	1	0	0	2	1	1	2	0	0	0	0	1	0	2	0	0	2	0	0	0	0	0	12	0	1489.6031	F8W1R7;G3V1V0;P60660;G3V1Y7	F8W1R7	2	13	MYL6	Myosin light polypeptide 6	yes	no	2	1.6004E-12	158.04	By matching	By matching	By MS/MS	By MS/MS	By matching
CDLEDER	PMILVGNKCDLEDERV	KCDLEDERVVGKEQGQ	K	C	D	E	R	V	0	1	0	2	1	0	2	0	0	0	1	0	0	0	0	0	0	0	0	0	0	0	7	0	935.36546	P61224;F5GX62;E7ESV4;F5H7Y6;F5H004;A0A0J9YXB3;A6NIZ1;P62834;A0A075B6Q0;F5H823;B7ZB78;F5GZG1	P61224	118	124	RAP1B;RAP1A	Ras-related protein Rap-1b;Ras-related protein Rap-1b-like protein;Ras-related protein Rap-1A	no	no	2	0.010861	122.5	By matching	By matching	By matching	By matching	By matching
CDLEDERVVGK	PMILVGNKCDLEDERV	EDERVVGKEQGQNLAR	K	C	D	G	K	E	0	1	0	2	1	0	2	1	0	0	1	1	0	0	0	0	0	0	0	2	0	0	11	1	1318.6187	P61224;F5GX62;E7ESV4;F5H7Y6;A0A0J9YXB3;A6NIZ1;P62834;A0A075B6Q0;F5H823;B7ZB78;F5GZG1	P61224	118	128	RAP1B;RAP1A	Ras-related protein Rap-1b;Ras-related protein Rap-1b-like protein;Ras-related protein Rap-1A	yes	no	3	0.052292	52.247	By matching	By matching	By matching	By MS/MS	By matching
CDPHEATCYDDGK	GNGKGEFKCDPHEATC	ATCYDDGKTYHVGEQW	K	C	D	G	K	T	1	0	0	3	2	0	1	1	1	0	0	1	0	0	1	0	1	0	1	0	0	0	13	0	1566.5715	P02751;H0Y7Z1	P02751	2288	2300	FN1	Fibronectin;Anastellin;Ugl-Y1;Ugl-Y2;Ugl-Y3	yes	no	2;3	7.5419E-11	139.48	By matching	By matching	By matching	By matching	By matching
CDPVDQCQDSETGTFYQIGDSWEK	GQGRGRWKCDPVDQCQ	QIGDSWEKYVHGVRYQ	K	C	D	E	K	Y	0	0	0	4	2	3	2	2	0	1	0	1	0	1	1	2	2	1	1	1	0	0	24	0	2864.1542	P02751	P02751	555	578	FN1	Fibronectin;Anastellin;Ugl-Y1;Ugl-Y2;Ugl-Y3	yes	yes	3	8.0388E-17	118.37	By matching	By matching	By matching	By matching	By MS/MS
CDSSPDSAEDVR	KFSVVYAKCDSSPDSA	PDSAEDVRKVCQDCPL	K	C	D	V	R	K	1	1	0	3	1	0	1	0	0	0	0	0	0	0	1	3	0	0	0	1	0	0	12	0	1336.5201	P02765;CON__P12763	P02765	132	143	AHSG	Alpha-2-HS-glycoprotein;Alpha-2-HS-glycoprotein chain A;Alpha-2-HS-glycoprotein chain B	no	no	2	2.7379E-07	132.5	By matching	By matching	By matching	By matching	By matching
CDVDIRK	TTFNSIMKCDVDIRKD	KCDVDIRKDLYANTVL	K	C	D	R	K	D	0	1	0	2	1	0	0	0	0	1	0	1	0	0	0	0	0	0	0	1	0	0	7	1	904.44365	P60709;Q562R1;P63261	P63261	285	291	ACTB;ACTBL2;ACTG1	Actin, cytoplasmic 1;Actin, cytoplasmic 1, N-terminally processed;Beta-actin-like protein 2;Actin, cytoplasmic 2;Actin, cytoplasmic 2, N-terminally processed	no	no	3	0.012504	104.21	By matching	By matching	By matching	By MS/MS	By matching
CEACPPGYSGPTHQGVGLAFAK	INTSPGFRCEACPPGY	GVGLAFAKANKQVCTD	R	C	E	A	K	A	3	0	0	0	2	1	1	4	1	0	1	1	0	1	3	1	1	0	1	1	0	0	22	0	2303.0463	G3XAP6;P49747	G3XAP6	118	139	COMP	Cartilage oligomeric matrix protein	yes	no	3	3.4693E-09	99.407	By matching	By matching	By matching	By matching	By matching
CEDLETQTQSEK	AHESNWAKCEDLETQT	ETQTQSEKQLVLNLTG	K	C	E	E	K	Q	0	0	0	1	1	2	3	0	0	0	1	1	0	0	0	1	2	0	0	0	0	0	12	0	1466.6195	O00592	O00592	344	355	PODXL	Podocalyxin	yes	yes	2	4.5024E-46	229.29	By matching	By matching	By matching	By matching	By matching
CEEDEEFTCR	SIEECAAKCEEDEEFT	EDEEFTCRAFQYHSKE	K	C	E	C	R	A	0	1	0	1	2	0	4	0	0	0	0	0	0	1	0	0	1	0	0	0	0	0	10	0	1373.4864	P00747;Q5TEH5;A6PVI2	P00747	53	62	PLG	Plasminogen;Plasmin heavy chain A;Activation peptide;Angiostatin;Plasmin heavy chain A, short form;Plasmin light chain B	yes	no	2	2.2885E-26	217.66	By matching	By matching	By matching	By matching	By MS/MS
CEFDINECK	KPGWQGEKCEFDINEC	EFDINECKDPSNINGG	K	C	E	C	K	D	0	0	1	1	2	0	2	0	0	1	0	1	0	1	0	0	0	0	0	0	0	0	9	0	1213.4744	P07225;G5E9F8;H7BXT0;C9K0R0	P07225	154	162	PROS1	Vitamin K-dependent protein S	yes	no	2	3.3342E-05	164.34	By MS/MS	By MS/MS	By matching	By matching	By matching
CEGFVCAQTGR	RPCRSQVRCEGFVCAQ	FVCAQTGRCVNRRLLC	R	C	E	G	R	C	1	1	0	0	2	1	1	2	0	0	0	0	0	1	0	0	1	0	0	1	0	0	11	0	1283.5387	P07358;F5GY80;F5H7G1	P07358	122	132	C8B	Complement component C8 beta chain	yes	no	2	5.9508E-06	133.85	By matching	By matching	By matching	By matching	By MS/MS
CEGPIPDVTFELLR	AGRDAVLRCEGPIPDV	DVTFELLREGETKAVK	R	C	E	L	R	E	0	1	0	1	1	0	2	1	0	1	2	0	0	1	2	0	1	0	0	1	0	0	14	0	1644.8181	P04217	P04217	423	436	A1BG	Alpha-1B-glycoprotein	yes	yes	2;3	4.6118E-17	127.32	By matching	By matching	By matching	By matching	By MS/MS
CEGRVEVEQK	RLVGGLHRCEGRVEVE	GRVEVEQKGQWGTVCD	R	C	E	Q	K	G	0	1	0	0	1	1	3	1	0	0	0	1	0	0	0	0	0	0	0	2	0	0	10	1	1232.5819	O43866	O43866	33	42	CD5L	CD5 antigen-like	yes	yes	2;3	9.2262E-06	150.46	By matching	By matching	By matching	By matching	By matching
CEHSQALHCHPEACGPDATCVNRPDGR	PAGFTGSRCEHSQALH	CVNRPDGRGYTCRCHL	R	C	E	G	R	G	3	2	1	2	4	1	2	2	3	0	1	0	0	0	3	1	1	0	0	1	0	0	27	1	3130.2974	P98160;A0A0U1RQT3	P98160	3880	3906	HSPG2	Basement membrane-specific heparan sulfate proteoglycan core protein;Endorepellin;LG3 peptide	yes	no	5	9.3387E-05	50.413	By matching	By matching	By matching	By matching	By matching
CEMEQQNQEYK	EEQLAQLRCEMEQQNQ	EQQNQEYKILLDVKTR	R	C	E	Y	K	I	0	0	1	0	1	3	3	0	0	0	0	1	1	0	0	0	0	0	1	0	0	0	11	0	1485.5864	CON__P02533;CON__Q61782;CON__Q04695	CON__P02533	389	399			no	no	2	6.9932E-17	194.17	By matching	By matching	By matching	By matching	By matching
CEWETPEGCEQVLTGK	TWYPEVPKCEWETPEG	CEQVLTGKRLMQCLPN	K	C	E	G	K	R	0	0	0	0	2	1	4	2	0	0	1	1	0	0	1	0	2	1	0	1	0	0	16	0	1921.8186	P04003	P04003	538	553	C4BPA	C4b-binding protein alpha chain	yes	yes	2;3	1.5073E-10	131.56	By MS/MS	By matching	By matching	By matching	By MS/MS
CFDHAAGTSYVVGETWEK	TCKPIAEKCFDHAAGT	VVGETWEKPYQGWMMV	K	C	F	E	K	P	2	0	0	1	1	0	2	2	1	0	0	1	0	1	0	1	2	1	1	2	0	0	18	0	2055.8996	P02751	P02751	186	203	FN1	Fibronectin;Anastellin;Ugl-Y1;Ugl-Y2;Ugl-Y3	yes	yes	3	2.7861E-05	89.374	By matching	By matching	By matching	By matching	By matching
CFEGFGIDGPAIAK	YGEEVTYKCFEGFGID	IDGPAIAKCLGEKWSH	K	C	F	A	K	C	2	0	0	1	1	0	1	3	0	2	0	1	0	2	1	0	0	0	0	0	0	0	14	0	1480.7021	P08603	P08603	959	972	CFH	Complement factor H	yes	yes	2	0.0060981	57.267	By matching	By matching	By matching	By matching	By matching
CFEPQLLR	GNHCQKEKCFEPQLLR	CFEPQLLRFFHKNEIW	K	C	F	L	R	F	0	1	0	0	1	1	1	0	0	0	2	0	0	1	1	0	0	0	0	0	0	0	8	0	1061.5328	P00748	P00748	135	142	F12	Coagulation factor XII;Coagulation factor XIIa heavy chain;Beta-factor XIIa part 1;Coagulation factor XIIa light chain	yes	yes	2	0.012431	109.01	By matching	By matching	By matching	By matching	By matching
CFLAFTQTK	KGTKVHMKCFLAFTQT	FLAFTQTKTFHEASED	K	C	F	T	K	T	1	0	0	0	1	1	0	0	0	0	1	1	0	2	0	0	2	0	0	0	0	0	9	0	1114.5481	E9PHK0;P05452	E9PHK0	39	47	CLEC3B	Tetranectin	yes	no	2	0.0010423	126.07	By matching	By matching	By matching	By matching	By matching
CFSGQCISK	EGCGERFRCFSGQCIS	FSGQCISKSLVCNGDS	R	C	F	S	K	S	0	0	0	0	2	1	0	1	0	1	0	1	0	1	0	2	0	0	0	0	0	0	9	0	1085.4634	P10643	P10643	91	99	C7	Complement component C7	no	no	2	0.0072464	95.642	By matching	By matching	By matching	By matching	By matching
CGPASVQAIK	ENSDGMYRCGPASVQA	PASVQAIKHGHVCFQF	R	C	G	I	K	H	2	0	0	0	1	1	0	1	0	1	0	1	0	0	1	1	0	0	0	1	0	0	10	0	1029.5277	P00488	P00488	410	419	F13A1	Coagulation factor XIII A chain	yes	yes	2	0.067037	58.592	By matching	By matching	By matching	By matching	By matching
CHAANPNGR	GGGWWYNRCHAANPNG	HAANPNGRYYWGGQYT	R	C	H	G	R	Y	2	1	2	0	1	0	0	1	1	0	0	0	0	0	1	0	0	0	0	0	0	0	9	0	995.43555	P02675;D6REL8;CON__P02676	P02675	437	445	FGB	Fibrinogen beta chain;Fibrinopeptide B;Fibrinogen beta chain	no	no	3	0.0049099	77.923	By matching	By matching	By matching	By matching	By matching
CHAGHLNGVYYQGGTYSK	GSGWWMNKCHAGHLNG	YQGGTYSKASTPNGYD	K	C	H	S	K	A	1	0	1	0	1	1	0	4	2	0	1	1	0	0	0	1	1	0	3	1	0	0	18	0	2010.9006	P02679;C9JEU5;C9JC84	P02679	365	382	FGG	Fibrinogen gamma chain	yes	no	2;3;4	0	448.76	By MS/MS	By MS/MS	By MS/MS	By MS/MS	By MS/MS
CHEGYSLLADGVSCTPTVEYPCGK	TGTKRSCRCHEGYSLL	TVEYPCGKIPILEKRN	R	C	H	G	K	I	1	0	0	1	3	0	2	3	1	0	2	1	0	0	2	2	2	0	2	2	0	0	24	0	2699.1666	F5H8B0;P08709	F5H8B0	90	113	F7	Coagulation factor VII;Factor VII light chain;Factor VII heavy chain	yes	no	3	8.3056E-17	118.32	By matching	By matching	By matching	By matching	By matching
CHPGYKPTTDEPTTVICQK	VGTVLRYRCHPGYKPT	PTTVICQKNLRWTPYQ	R	C	H	Q	K	N	0	0	0	1	2	1	1	1	1	1	0	2	0	0	3	0	4	0	1	1	0	0	19	1	2231.0351	P04003	P04003	332	350	C4BPA	C4b-binding protein alpha chain	yes	yes	2;3;4	1.2128E-86	224.86	By matching	By matching	By matching	By MS/MS	By MS/MS
CIEGTCVCK	VFCQPWQRCIEGTCVC	IEGTCVCKLPYQCPKN	R	C	I	C	K	L	0	0	0	0	3	0	1	1	0	1	0	1	0	0	0	0	1	0	0	1	0	0	9	0	1125.4617	G3XAM2;E7ETH0;P05156;A0A087X0I2;D6R9Z8	G3XAM2	54	62	CFI	Complement factor I;Complement factor I heavy chain;Complement factor I light chain	yes	no	2	0.03174	71.614	By matching	By matching	By matching	By matching	By matching
CIIPNHEK	NTNPNFVRCIIPNHEK	CIIPNHEKKAGKLDPH	R	C	I	E	K	K	0	0	1	0	1	0	1	0	1	2	0	1	0	0	1	0	0	0	0	0	0	0	8	0	1009.5015	P35579;P35580;P35749	P35579	671	678	MYH9;MYH10;MYH11	Myosin-9;Myosin-10;Myosin-11	yes	no	3	0.016823	74.255	By matching	By matching	By MS/MS	By matching	By matching
CINQLLCK	QKKLCRKRCINQLLCK	CINQLLCKLPTDSELA	R	C	I	C	K	L	0	0	1	0	2	1	0	0	0	1	2	1	0	0	0	0	0	0	0	0	0	0	8	0	1047.5205	A0A182DWH7;P49908	A0A182DWH7	281	288	SEPP1	Selenoprotein P	yes	no	2	0.024949	94.874	By matching	By matching	By matching	By matching	By matching
CKDDEFTHLYTLIVRPDNTYEVK	VLINKDIRCKDDEFTH	PDNTYEVKIDNSQVES	R	C	K	V	K	I	0	1	1	3	1	0	2	0	1	1	2	2	0	1	1	0	3	0	2	2	0	0	23	2	2855.38	P27797;K7EJB9	P27797	163	185	CALR	Calreticulin	yes	no	4	1.761E-05	61.807	By matching	By matching	By matching	By matching	By matching
CKPPPDIR	LPQCEIVKCKPPPDIR	CKPPPDIRNGRHSGEE	K	C	K	I	R	N	0	1	0	1	1	0	0	0	0	1	0	1	0	0	3	0	0	0	0	0	0	0	8	1	981.50659	P04003	P04003	175	182	C4BPA	C4b-binding protein alpha chain	yes	yes	3	0.019487	91.853	By matching	By matching	By matching	By matching	By matching
CLAFECPENYR	FNIQGGFRCLAFECPE	FECPENYRRSAATLQQ	R	C	L	Y	R	R	1	1	1	0	2	0	2	0	0	0	1	0	0	1	1	0	0	0	1	0	0	0	11	0	1457.6068	B1AHL2;P23142	P23142	551	561	FBLN1	Fibulin-1	no	no	2	6.5132E-08	146.11	By matching	By matching	By matching	By matching	By matching
CLAPLEGAR	SGRALRLRCLAPLEGA	LAPLEGARFALVREDR	R	C	L	A	R	F	2	1	0	0	1	0	1	1	0	0	2	0	0	0	1	0	0	0	0	0	0	0	9	0	985.5015	P04217	P04217	325	333	A1BG	Alpha-1B-glycoprotein	yes	yes	2	0.0014583	120.15	By matching	By matching	By matching	By matching	By matching
CLCACPFK	TVILMDGKCLCACPFK	CLCACPFKFEGIACEI	K	C	L	F	K	F	1	0	0	0	3	0	0	0	0	0	1	1	0	1	1	0	0	0	0	0	0	0	8	0	1054.4398	P02748	P02748	526	533	C9	Complement component C9;Complement component C9a;Complement component C9b	yes	yes	2	0.0061662	120.65	By matching	By matching	By matching	By matching	By MS/MS
CLEVEGHR	NPCLHGGRCLEVEGHR	CLEVEGHRLCHCPVGY	R	C	L	H	R	L	0	1	0	0	1	0	2	1	1	0	1	0	0	0	0	0	0	0	0	1	0	0	8	0	998.46036	P00748	P00748	189	196	F12	Coagulation factor XII;Coagulation factor XIIa heavy chain;Beta-factor XIIa part 1;Coagulation factor XIIa light chain	yes	yes	3	0.0027848	117.1	By matching	By matching	By matching	By matching	By matching
CLHPCVISR	GQWSEPPKCLHPCVIS	LHPCVISREIMENYNI	K	C	L	S	R	E	0	1	0	0	2	0	0	0	1	1	1	0	0	0	1	1	0	0	0	1	0	0	9	0	1140.5532	P08603;B1AKG0;Q03591	P08603	1163	1171	CFH;CFHR1	Complement factor H;Complement factor H-related protein 1	no	no	3	0.00018346	129.42	By matching	By matching	By matching	By matching	By matching
CLHWSLLSEK	LLTDPEQRCLHWSLLS	HWSLLSEKNLACPPDP	R	C	L	E	K	N	0	0	0	0	1	0	1	0	1	0	3	1	0	0	0	2	0	1	0	0	0	0	10	0	1271.6332	Q6P387	Q6P387	298	307	C16orf46	Uncharacterized protein C16orf46	yes	yes	2;3	0.00039665	113.62	By MS/MS	By MS/MS	By matching	By matching	By matching
CLIHDGAAPISLEWK	QGQDASFKCLIHDGAA	APISLEWKTRNQELED	K	C	L	W	K	T	2	0	0	1	1	0	1	1	1	2	2	1	0	0	1	1	0	1	0	0	0	0	15	0	1708.8607	P98160	P98160	3043	3057	HSPG2	Basement membrane-specific heparan sulfate proteoglycan core protein;Endorepellin;LG3 peptide	yes	yes	3	0.082089	25.066	By matching	By matching	By matching	By matching	By matching
CLLFSFLPASSINDMEK	MRCTFHPRCLLFSFLP	SSINDMEKRFGCFLKD	R	C	L	E	K	R	1	0	1	1	1	0	1	0	0	1	3	1	1	2	1	3	0	0	0	0	0	0	17	0	1970.9482	H0YAC1;P03952;E9PBC5;C9JCT1;C9J075	H0YAC1	105	121	KLKB1	Plasma kallikrein;Plasma kallikrein heavy chain;Plasma kallikrein light chain	yes	no	2;3	0.00031884	78.441	By matching	By matching	By matching	By matching	By matching
CLNNQQLHFLHIGSCQDGR	ACKFLAEKCLNNQQLH	IGSCQDGRQLEWGLER	K	C	L	G	R	Q	0	1	2	1	2	3	0	2	2	1	3	0	0	1	0	1	0	0	0	0	0	0	19	0	2296.059	P13671	P13671	823	841	C6	Complement component C6	yes	yes	3;4	4.2393E-05	79.489	By matching	By matching	By matching	By matching	By matching
CLPDGTWR	TVGYQYFRCLPDGTWR	CLPDGTWRQGDVECQR	R	C	L	W	R	Q	0	1	0	1	1	0	0	1	0	0	1	0	0	0	1	0	1	1	0	0	0	0	8	0	1003.4545	P13671	P13671	686	693	C6	Complement component C6	yes	yes	2	0.047285	82.241	By matching	By matching	By matching	By matching	By matching
CLPSACEVVTGSPR	HEGECCGRCLPSACEV	EVVTGSPRGDSQSSWK	R	C	L	P	R	G	1	1	0	0	2	0	1	1	0	0	1	0	0	0	2	2	1	0	0	2	0	0	14	0	1531.7123	P04275	P04275	2494	2507	VWF	von Willebrand factor;von Willebrand antigen 2	yes	yes	2;3	4.143E-11	134.04	By MS/MS	By matching	By matching	By matching	By matching
CLPTACTIQLR	NTGECCGRCLPTACTI	TACTIQLRGGQIMTLK	R	C	L	L	R	G	1	1	0	0	2	1	0	0	0	1	2	0	0	0	1	0	2	0	0	0	0	0	11	0	1331.669	P04275	P04275	2644	2654	VWF	von Willebrand factor;von Willebrand antigen 2	yes	yes	2	5.4951E-05	128.03	By matching	By matching	By matching	By matching	By matching
CLPVCGKPVNPVEQR	QKGEKIPRCLPVCGKP	PVNPVEQRQRIIGGQK	R	C	L	Q	R	Q	0	1	1	0	2	1	1	1	0	0	1	1	0	0	3	0	0	0	0	3	0	0	15	1	1751.8811	B4DPQ0;P00736;F5H2D0	B4DPQ0	461	475	C1R	Complement C1r subcomponent;Complement C1r subcomponent heavy chain;Complement C1r subcomponent light chain	yes	no	2;3	3.032E-05	111.12	By matching	By matching	By matching	By matching	By matching
CLVNLIEK	SNFTGAKKCLVNLIEK	CLVNLIEKVASYGVKP	K	C	L	E	K	V	0	0	1	0	1	0	1	0	0	1	2	1	0	0	0	0	0	0	0	1	0	0	8	0	987.5423	B4E1Z4;E7ETN3;P00751;A0A0G2JH38	B4E1Z4	794	801	CFB	Complement factor B;Complement factor B Ba fragment;Complement factor B Bb fragment	yes	no	2	0.0029431	134.48	By matching	By matching	By matching	By matching	By matching
CMCPAENPGCR	YLRISDNRCMCPAENP	PAENPGCRDQPFTILY	R	C	M	C	R	D	1	1	1	0	3	0	1	1	0	0	0	0	1	0	2	0	0	0	0	0	0	0	11	0	1350.4937	G3V4U0;Q9UBX5;G3XA98	G3V4U0	337	347	FBLN5	Fibulin-5	yes	no	2	0.00175	82.417	By matching	By matching	By matching	By matching	By matching
CMVQVGVISGFK	IDVCTTCRCMVQVGVI	VGVISGFKLECRKTTC	R	C	M	F	K	L	0	0	0	0	1	1	0	2	0	1	0	1	1	1	0	1	0	0	0	3	0	0	12	0	1323.6679	P04275	P04275	2605	2616	VWF	von Willebrand factor;von Willebrand antigen 2	yes	yes	2	0.019012	46.88	By matching	By matching	By matching	By matching	By matching
CNGDNDCGDFSDEDDCESEPRPPCR	RCIKMRLRCNGDNDCG	SEPRPPCRDRVVEESE	R	C	N	C	R	D	0	2	2	6	4	0	3	2	0	0	0	0	0	1	3	2	0	0	0	0	0	0	25	1	3002.0444	P02748	P02748	119	143	C9	Complement component C9;Complement component C9a;Complement component C9b	yes	yes	3	1.776E-21	115.01	By matching	By matching	By matching	By matching	By matching
CNLAPVVEFAADVGTK	DSHNFVIRCNLAPVVE	FAADVGTKSDFITMNP	R	C	N	T	K	S	3	0	1	1	1	0	1	1	0	0	1	1	0	1	1	0	1	0	0	3	0	0	16	0	1689.8396	Q92187	Q92187	169	184	ST8SIA4	CMP-N-acetylneuraminate-poly-alpha-2,8-sialyltransferase	yes	yes	2	0.015548	52.862	By matching	By matching	By matching	By matching	By matching
CNLLAEK	KEATEAAKCNLLAEKQ	KCNLLAEKQYGFCKAT	K	C	N	E	K	Q	1	0	1	0	1	0	1	0	0	0	2	1	0	0	0	0	0	0	0	0	0	0	7	0	846.42694	P02765;C9JV77;CON__P12763	P02765	219	225	AHSG	Alpha-2-HS-glycoprotein;Alpha-2-HS-glycoprotein chain A;Alpha-2-HS-glycoprotein chain B	no	no	2	0.033252	109.01	By matching	By matching	By matching	By matching	By matching
CNPDSNSANCLEEK	RARYQWVRCNPDSNSA	SANCLEEKGPMFELLP	R	C	N	E	K	G	1	0	3	1	2	0	2	0	0	0	1	1	0	0	1	2	0	0	0	0	0	0	14	0	1636.6457	P10124	P10124	40	53	SRGN	Serglycin	yes	yes	2	9.3747E-15	145.43	By matching	By matching	By matching	By matching	By matching
CNTPTYCDLGK	________________	PTYCDLGKAAKDVFNK	M	C	N	G	K	A	0	0	1	1	2	0	0	1	0	0	1	1	0	0	1	0	2	0	1	0	0	0	11	0	1327.5537	Q9Y277;E5RJN6;E5RHZ6;E5RHE1;E5RFP6;E5RFL1	Q9Y277	2	12	VDAC3	Voltage-dependent anion-selective channel protein 3	yes	no	2	0.019015	73.435	By matching	By matching	By matching	By MS/MS	By matching
CPAPELLGGPSVFLFPPKPK	DTPPPCPRCPAPELLG	FLFPPKPKDTLMISRT	R	C	P	P	K	D	1	0	0	0	1	0	1	2	0	0	3	2	0	2	6	1	0	0	0	1	0	0	20	1	2150.1598	A0A075B6N8;P01860	A0A075B6N8	159	178	IGHG3	Ig gamma-3 chain C region	yes	no	3	1.2784E-27	157.47	By matching	By matching	By matching	By matching	By matching
CPCFHQGK	NRCVALERCPCFHQGK	CPCFHQGKEYAPGETV	R	C	P	G	K	E	0	0	0	0	2	1	0	1	1	0	0	1	0	1	1	0	0	0	0	0	0	0	8	0	1032.427	P04275	P04275	827	834	VWF	von Willebrand factor;von Willebrand antigen 2	yes	yes	2;3	0.0013736	138.37	By matching	By matching	By matching	By matching	By matching
CPEALFQPSFLGMESCGIHETTFNSIMK	TIGNERFRCPEALFQP	TTFNSIMKCDVDIRKD	R	C	P	M	K	C	1	0	1	0	2	1	3	2	1	2	2	1	2	3	2	3	2	0	0	0	0	0	28	0	3230.4545	P60709;P63261	P63261	257	284	ACTB;ACTG1	Actin, cytoplasmic 1;Actin, cytoplasmic 1, N-terminally processed;Actin, cytoplasmic 2;Actin, cytoplasmic 2, N-terminally processed	no	no	3;4	1.9319E-18	105.35	By matching	By MS/MS	By matching	By matching	By matching
CPEPCPPPK	PPVCPTPKCPEPCPPP	PEPCPPPKCPEPCPPP	K	C	P	P	K	C	0	0	0	0	2	0	1	0	0	0	0	1	0	0	5	0	0	0	0	0	0	0	9	0	1080.4732	P35326;P35325;P22532;P22531;Q9BYE4;Q96RM1	P35326	23	31	SPRR2A;SPRR2B;SPRR2D;SPRR2E;SPRR2G;SPRR2F	Small proline-rich protein 2A;Small proline-rich protein 2B;Small proline-rich protein 2D;Small proline-rich protein 2E;Small proline-rich protein 2G;Small proline-rich protein 2F	yes	no	2	0.0016511	117.89	By matching	By matching	By matching	By matching	By matching
CPFPSRPDNGFVNYPAKPTLYYK	LPECREVKCPFPSRPD	AKPTLYYKDKATFGCH	K	C	P	Y	K	D	1	1	2	1	1	0	0	1	0	0	1	2	0	2	5	1	1	0	3	1	0	0	23	2	2730.3264	P02749;J3QLI0;J3KS17	P02749	205	227	APOH	Beta-2-glycoprotein 1	yes	no	4	2.1559E-05	60.133	By matching	By matching	By MS/MS	By MS/MS	By matching
CPGSIVGGCVAHPHSWPWQVSLR	KPQVEPKKCPGSIVGG	WPWQVSLRTRFGKHFC	K	C	P	L	R	T	1	1	0	0	2	1	0	3	2	1	1	0	0	0	3	3	0	2	0	3	0	0	23	0	2586.2373	P08519	P08519	4324	4346	LPA	Apolipoprotein(a)	yes	yes	3;4	5.292E-14	105.51	By MS/MS	By matching	By matching	By matching	By matching
CPINCLLGDFGPWSDCDPCIEK	TRECNWQRCPINCLLG	DCDPCIEKQSKVRSVL	R	C	P	E	K	Q	0	0	1	3	4	0	1	2	0	2	2	1	0	1	3	1	0	1	0	0	0	0	22	0	2652.1117	P13671;C9JC72	P13671	78	99	C6	Complement component C6	yes	no	2;3	9.6336E-08	84.993	By matching	By matching	By matching	By matching	By matching
CPNPPVQENFDVNK	GQAFHLGKCPNPPVQE	QENFDVNKYLGRWYEI	K	C	P	N	K	Y	0	0	3	1	1	1	1	0	0	0	0	1	0	1	3	0	0	0	0	2	0	0	14	0	1656.7566	C9JF17;P05090;C9JX71;F8WBT9	C9JF17	56	69	APOD	Apolipoprotein D	yes	no	2;3	1.239E-43	209.83	By MS/MS	By MS/MS	By matching	By matching	By MS/MS
CPPELEK	EDCIPSHKCPPELEKK	KCPPELEKKYQKEEFC	K	C	P	E	K	K	0	0	0	0	1	0	2	0	0	0	1	1	0	0	2	0	0	0	0	0	0	0	7	0	871.41095	Q9Y6R7;A0A087WXI2;A0A087WUZ2	Q9Y6R7	1447	1453	FCGBP	IgGFc-binding protein	yes	no	2	0.0037683	157.21	By matching	By matching	By matching	By matching	By matching
CPSIILHDR	PHYKPPEKCPSIILHD	PSIILHDRLYYLNGIE	K	C	P	D	R	L	0	1	0	1	1	0	0	0	1	2	1	0	0	0	1	1	0	0	0	0	0	0	9	0	1109.5652	Q9UHG3	Q9UHG3	445	453	PCYOX1	Prenylcysteine oxidase 1	yes	yes	3	9.4699E-05	140.45	By matching	By matching	By matching	By matching	By matching
CPTCPDACTFK	SYGDTCEKCPTCPDAC	CPDACTFKKECVECKK	K	C	P	F	K	K	1	0	0	1	3	0	0	0	0	0	0	1	0	1	2	0	2	0	0	0	0	0	11	0	1355.5308	P05106;H3BM21	P05106	627	637	ITGB3	Integrin beta-3;Integrin beta	yes	no	2	0.00013106	120.86	By matching	By matching	By MS/MS	By MS/MS	By matching
CPVGYQLEK	TQGSFICKCPVGYQLE	PVGYQLEKGICNLVRT	K	C	P	E	K	G	0	0	0	0	1	1	1	1	0	0	1	1	0	0	1	0	0	0	1	1	0	0	9	0	1092.5274	Q9ULI3	Q9ULI3	1051	1059	HEG1	Protein HEG homolog 1	yes	yes	2	0.0068286	96.665	By matching	By matching	By matching	By matching	By matching
CQCDELCSYYQSCCADFMAECKPQVTR	EGFNATRKCQCDELCS	ECKPQVTRGDVFHLPE	K	C	Q	T	R	G	2	1	0	2	6	3	2	0	0	0	1	1	1	1	1	2	1	0	2	1	0	0	27	1	3465.3321	CON__Q3ZBS7	CON__Q3ZBS7	38	64			yes	yes	3	8.761E-05	51.264	By matching	By matching	By matching	By matching	By matching
CQCDELCSYYQSCCTDYTAECKPQVTR	EGFNVDKKCQCDELCS	ECKPQVTRGDVFTMPE	K	C	Q	T	R	G	1	1	0	2	6	3	2	0	0	0	1	1	0	0	1	2	3	0	3	1	0	0	27	1	3481.3448	P04004;F5GX75	P04004	38	64	VTN	Vitronectin;Vitronectin V65 subunit;Vitronectin V10 subunit;Somatomedin-B	yes	no	3	4.9562E-13	82.639	By matching	By matching	By matching	By matching	By MS/MS
CQFFSYATQTFHK	KRCTSNIRCQFFSYAT	YATQTFHKAEYRNNCL	R	C	Q	H	K	A	1	0	0	0	1	2	0	0	1	0	0	1	0	3	0	1	2	0	1	0	0	0	13	0	1663.7453	H0YAC1;P03952;E9PBC5;C9JCT1	H0YAC1	195	207	KLKB1	Plasma kallikrein;Plasma kallikrein heavy chain;Plasma kallikrein light chain	yes	no	3	0.00018831	89.663	By matching	By matching	By matching	By matching	By matching
CQFFTYSLLPEDCK	ETCTKMIRCQFFTYSL	SLLPEDCKEEKCKCFL	R	C	Q	C	K	E	0	0	0	1	2	1	1	0	0	0	2	1	0	2	1	1	1	0	1	0	0	0	14	0	1806.7957	H0YAC1;P03952;E9PBC5	H0YAC1	376	389	KLKB1	Plasma kallikrein;Plasma kallikrein heavy chain;Plasma kallikrein light chain	yes	no	2	0.0036518	68.972	By matching	By matching	By matching	By matching	By matching
CQHEMDQYWGIGSLASGINLFTNSFEGPVLDHR	NCRRIYKKCQHEMDQY	EGPVLDHRYYAGGCSP	K	C	Q	H	R	Y	1	1	2	2	1	2	2	4	2	2	3	0	1	2	1	3	1	1	1	1	0	0	33	0	3777.7304	P07358;F5GY80;F5H7G1	P07358	162	194	C8B	Complement component C8 beta chain	yes	no	4	2.3097E-51	136.03	By matching	By matching	By matching	By matching	By matching
CQIAGWGHLDENVSGYSSSLR	STFPAGHKCQIAGWGH	SGYSSSLREALVPLVA	K	C	Q	L	R	E	1	1	1	1	1	1	1	3	1	1	2	0	0	0	0	4	0	1	1	1	0	0	21	0	2335.0651	Q04756;D6RAR4	Q04756	535	555	HGFAC	Hepatocyte growth factor activator;Hepatocyte growth factor activator short chain;Hepatocyte growth factor activator long chain	no	no	3	1.3727E-05	74.364	By matching	By matching	By matching	By matching	By matching
CQLEINFNTLQTK	KPPKVQEKCQLEINFN	NFNTLQTKLRLSNRPA	K	C	Q	T	K	L	0	0	2	0	1	2	1	0	0	1	2	1	0	1	0	0	2	0	0	0	0	0	13	0	1607.7977	P12814;H9KV75;P35609;Q08043;A0A087WSZ2;F6THM6;O43707;K7EJH8	P12814	332	344	ACTN1;ACTN2;ACTN3;ACTN4	Alpha-actinin-1;Alpha-actinin-2;Alpha-actinin-3;Alpha-actinin-4	no	no	2	2.9396E-30	158.58	By matching	By matching	By matching	By matching	By matching
CQPVDCGIPESIENGK	KWSNSKLKCQPVDCGI	PESIENGKVEDPESTL	K	C	Q	G	K	V	0	0	1	1	2	1	2	2	0	2	0	1	0	0	2	1	0	0	0	1	0	0	16	0	1801.7975	P09871;F8WCZ6;A0A087X232	P09871	354	369	C1S	Complement C1s subcomponent;Complement C1s subcomponent heavy chain;Complement C1s subcomponent light chain	yes	no	2	4.2103E-19	151.11	By matching	By matching	By matching	By matching	By MS/MS
CQPVDCGIPESIENGKVEDPESTLFGSVIR	KWSNSKLKCQPVDCGI	TLFGSVIRYTCEEPYY	K	C	Q	I	R	Y	0	1	1	2	2	1	4	3	0	3	1	1	0	1	3	3	1	0	0	3	0	0	30	1	3331.5701	P09871;F8WCZ6;A0A087X232	P09871	354	383	C1S	Complement C1s subcomponent;Complement C1s subcomponent heavy chain;Complement C1s subcomponent light chain	yes	no	3	9.3789E-51	150.82	By matching	By matching	By matching	By matching	By matching
CREILSVDCSTNNPSQAK	RMKDQCDKCREILSVD	TNNPSQAKLRRELDES	K	C	R	A	K	L	1	1	2	1	2	1	1	0	0	1	1	1	0	0	1	3	1	0	0	1	0	0	18	1	2077.9521	P10909;H0YC35	P10909	305	322	CLU	Clusterin;Clusterin beta chain;Clusterin alpha chain;Clusterin	yes	no	3	9.6789E-32	169.06	By matching	By matching	By matching	By MS/MS	By MS/MS
CRHPGELR	NTFCIYKRCRHPGELR	CRHPGELRNGQVEIKT	R	C	R	L	R	N	0	2	0	0	1	0	1	1	1	0	1	0	0	0	1	0	0	0	0	0	0	0	8	1	1023.5032	P04003;A6PVY5	P04003	113	120	C4BPA	C4b-binding protein alpha chain	yes	no	3	0.007992	109.36	By matching	By matching	By matching	By matching	By matching
CSAPEPSQKPPGKPCPGLAYEQR	PKETRSRKCSAPEPSQ	PGLAYEQRRCTGLPPC	K	C	S	Q	R	R	2	1	0	0	2	2	2	2	0	0	1	2	0	0	6	2	0	0	1	0	0	0	23	2	2553.2104	P27918;E9PAQ1;C9J7V5	P27918	224	246	CFP	Properdin	yes	no	4	1.5377E-12	101.6	By matching	By matching	By matching	By matching	By matching
CSGEEQSLEQCQHR	RIWLDNVRCSGEEQSL	SLEQCQHRFWGFHDCT	R	C	S	H	R	F	0	1	0	0	2	3	3	1	1	0	1	0	0	0	0	2	0	0	0	0	0	0	14	0	1746.705	O43866	O43866	315	328	CD5L	CD5 antigen-like	yes	yes	2;3	6.5932E-95	264.09	By MS/MS	By matching	By matching	By matching	By matching
CSGPGLER	CFDASKVKCSGPGLER	CSGPGLERATAGEVGQ	K	C	S	E	R	A	0	1	0	0	1	0	1	2	0	0	1	0	0	0	1	1	0	0	0	0	0	0	8	0	874.3967	P21333;Q5HY54;Q60FE5;A0A087WWY3	P21333	1165	1172	FLNA	Filamin-A	yes	no	2	0.028203	96.948	By matching	By matching	By matching	By MS/MS	By matching
CSGPGLSPGMVR	VTDASKVKCSGPGLSP	GLSPGMVRANLPQSFQ	K	C	S	V	R	A	0	1	0	0	1	0	0	3	0	0	1	0	1	0	2	2	0	0	0	1	0	0	12	0	1216.5693	P21333;Q5HY54;Q60FE5;A0A087WWY3	P21333	1453	1464	FLNA	Filamin-A	yes	no	2	0.083763	47.712	By matching	By matching	By MS/MS	By matching	By matching
CSLLVLENELNAELGLSGASMK	TSATTNLKCSLLVLEN	GLSGASMKLTTNGRFR	K	C	S	M	K	L	2	0	2	0	1	0	3	2	0	0	6	1	1	0	0	3	0	0	0	1	0	0	22	0	2347.1763	P04114	P04114	1662	1683	APOB	Apolipoprotein B-100;Apolipoprotein B-48	yes	yes	2;3	5.7836E-114	244.74	By MS/MS	By MS/MS	By matching	By MS/MS	By matching
CSPHLVLSALTSDNHGATYAFSGTHYWR	HHGPEYMRCSPHLVLS	FSGTHYWRLDTSRDGW	R	C	S	W	R	L	3	1	1	1	1	0	0	2	3	0	3	0	0	1	1	4	3	1	2	1	0	0	28	0	3147.4621	P02790	P02790	257	284	HPX	Hemopexin	yes	yes	3;4;5	1.4045E-214	290.1	By matching	By matching	By matching	By matching	By matching
CSSNLVLTGSSER	HGDKVRYRCSSNLVLT	VLTGSSERECQGNGVW	R	C	S	E	R	E	0	1	1	0	1	0	1	1	0	0	2	0	0	0	0	4	1	0	0	1	0	0	13	0	1408.6616	B4E1Z4;A0A0G2JHM4;A0A0G2JJ82;F2Z3N2;A0A0G2JI59;C9JYQ5;A2ABG0;P06681;A0A0G2JL69;A0A0G2JIE7;H0Y3H6;A0A0G2JK28;Q8N6L6	B4E1Z4	115	127	C2	Complement C2;Complement C2b fragment;Complement C2a fragment	no	no	2	2.5107E-14	148.48	By matching	By matching	By matching	By matching	By matching
CSTSSLLEACTFR	KAVGNLRKCSTSSLLE	LLEACTFRRP______	K	C	S	F	R	R	1	1	0	0	2	0	1	0	0	0	2	0	0	1	0	3	2	0	0	0	0	0	13	0	1530.6807	P02787	P02787	684	696	TF	Serotransferrin	yes	yes	2;3	3.3076E-35	205.8	By matching	By matching	By matching	By MS/MS	By MS/MS
CSVFYGAPSK	DYYNPERRCSVFYGAP	VFYGAPSKSRLLATLC	R	C	S	S	K	S	1	0	0	0	1	0	0	1	0	0	0	1	0	1	1	2	0	0	1	1	0	0	10	0	1114.5117	P0C0L4;A0A0G2JPR0;A0A140TA49;P0C0L5;F5GXS0	P0C0L5	1566	1575	C4A;C4B	Complement C4-A;Complement C4 beta chain;Complement C4-A alpha chain;C4a anaphylatoxin;C4b-A;C4d-A;Complement C4 gamma chain;Complement C4-B;Complement C4 beta chain;Complement C4-B alpha chain;C4a anaphylatoxin;C4b-B;C4d-B;Complement C4 gamma chain	no	no	2	0.0025617	96.113	By matching	By matching	By matching	By matching	By matching
CSYTEDAQCIDGTIEVPK	FCKNKEKKCSYTEDAQ	DGTIEVPKCFKEHSSL	K	C	S	P	K	C	1	0	0	2	2	1	2	1	0	2	0	1	0	0	1	1	2	0	1	1	0	0	18	0	2084.9031	P02749	P02749	307	324	APOH	Beta-2-glycoprotein 1	yes	yes	2;3	0.00054217	75.548	By matching	By matching	By matching	By matching	By matching
CTDAVGDR	FGQFNGKRCTDAVGDR	CTDAVGDRRQCVPTEP	R	C	T	D	R	R	1	1	0	2	1	0	0	1	0	0	0	0	0	0	0	0	1	0	0	1	0	0	8	0	892.37088	P02748	P02748	78	85	C9	Complement component C9;Complement component C9a;Complement component C9b	yes	yes	2	0.0023963	146.03	By matching	By matching	By matching	By matching	By matching
CTEGFNVDK	DQESCKGRCTEGFNVD	TEGFNVDKKCQCDELC	R	C	T	D	K	K	0	0	1	1	1	0	1	1	0	0	0	1	0	1	0	0	1	0	0	1	0	0	9	0	1068.4546	P04004;F5GX75	P04004	28	36	VTN	Vitronectin;Vitronectin V65 subunit;Vitronectin V10 subunit;Somatomedin-B	yes	no	2	0.0001646	152.97	By matching	By matching	By matching	By matching	By MS/MS
CTEGFNVDKK	DQESCKGRCTEGFNVD	EGFNVDKKCQCDELCS	R	C	T	K	K	C	0	0	1	1	1	0	1	1	0	0	0	2	0	1	0	0	1	0	0	1	0	0	10	1	1196.5496	P04004;F5GX75	P04004	28	37	VTN	Vitronectin;Vitronectin V65 subunit;Vitronectin V10 subunit;Somatomedin-B	yes	no	2;3	8.5534E-26	213.13	By matching	By matching	By matching	By MS/MS	By MS/MS
CTSTGWIPAPR	ATRGNTAKCTSTGWIP	TGWIPAPRCTLKPCDY	K	C	T	P	R	C	1	1	0	0	1	0	0	1	0	1	0	0	0	0	2	1	2	1	0	0	0	0	11	0	1244.5972	P08603;A0A0D9SG88;Q5TFM2	P08603	309	319	CFH	Complement factor H	yes	no	2	0.0085763	77.062	By matching	By matching	By matching	By matching	By matching
CVAPPALR	RAPYRDLRCVAPPALR	CVAPPALRGRLLPYLA	R	C	V	L	R	G	2	1	0	0	1	0	0	0	0	0	1	0	0	0	2	0	0	0	0	1	0	0	8	0	882.47456	P13224	P13224	118	125	GP1BB	Platelet glycoprotein Ib beta chain	yes	yes	2	0.025148	94.662	By matching	By matching	By MS/MS	By matching	By MS/MS
CVCPVSNAMCR	YILTPENRCVCPVSNA	PVSNAMCRELPQSIVY	R	C	V	C	R	E	1	1	1	0	3	0	0	0	0	0	0	0	1	0	1	1	0	0	0	2	0	0	11	0	1352.5458	Q12805;A0A0U1RQV3	Q12805	377	387	EFEMP1	EGF-containing fibulin-like extracellular matrix protein 1	yes	no	2	0.0047269	69.672	By matching	By matching	By matching	By matching	By matching
CVDVDECAPPAEPCGK	HLNEEGTRCVDVDECA	PPAEPCGKGHRCVNSP	R	C	V	G	K	G	2	0	0	2	3	0	2	1	0	0	0	1	0	0	3	0	0	0	0	2	0	0	16	0	1802.7274	B1AHL2;P23142	P23142	354	369	FBLN1	Fibulin-1	no	no	2	1.1275E-06	102.65	By matching	By matching	By matching	By matching	By matching
CVGSQWEEK	IGGTITYKCVGSQWEE	VGSQWEEKRNDCISAP	K	C	V	E	K	R	0	0	0	0	1	1	2	1	0	0	0	1	0	0	0	1	0	1	0	1	0	0	9	0	1121.4812	Q8IZF2	Q8IZF2	708	716	GPR116	Probable G-protein coupled receptor 116	yes	yes	2	0.018254	79.986	By matching	By matching	By matching	By matching	By matching
CVGWNGQCSGK	GSQLRYRRCVGWNGQC	WNGQCSGKVAPGTLEW	R	C	V	G	K	V	0	0	1	0	2	1	0	3	0	0	0	1	0	0	0	1	0	1	0	1	0	0	11	0	1251.5125	P27918;E9PAQ1	P27918	104	114	CFP	Properdin	yes	no	2	0.044231	58.476	By matching	By matching	By matching	By matching	By matching
CVLFPYGGCQGNGNK	AFDAVKGKCVLFPYGG	GCQGNGNKFYSEKECR	K	C	V	N	K	F	0	0	2	0	2	1	0	4	0	0	1	1	0	1	1	0	0	0	1	1	0	0	15	0	1669.7341	P02760	P02760	312	326	AMBP	Protein AMBP;Alpha-1-microglobulin;Inter-alpha-trypsin inhibitor light chain;Trypstatin	yes	yes	2;3	1.9745E-13	138.24	By matching	By matching	By matching	By matching	By MS/MS
CVNHYGGYLCLPK	DACKGGMKCVNHYGGY	GGYLCLPKTAQIIVNN	K	C	V	P	K	T	0	0	1	0	2	0	0	2	1	0	2	1	0	0	1	0	0	0	2	1	0	0	13	0	1579.7276	Q12805;C9JQX7;C9J4J8;C9JPZ9;Q580Q6	Q12805	61	73	EFEMP1	EGF-containing fibulin-like extracellular matrix protein 1	yes	no	3	0.020646	42.426	By matching	By matching	By matching	By matching	By matching
CVPVCGVPR	VLGPELPKCVPVCGVP	VPVCGVPREPFEEKQR	K	C	V	P	R	E	0	1	0	0	2	0	0	1	0	0	0	0	0	0	2	0	0	0	0	3	0	0	9	0	1042.5052	P09871;F8WCZ6;A0A087X232	P09871	421	429	C1S	Complement C1s subcomponent;Complement C1s subcomponent heavy chain;Complement C1s subcomponent light chain	yes	no	2	0.008326	93.429	By matching	By matching	By matching	By matching	By MS/MS
CVQSTKPSLMIQK	ELKSSILKCVQSTKPS	KPSLMIQKAAIQALRK	K	C	V	Q	K	A	0	0	0	0	1	2	0	0	0	1	1	2	1	0	1	2	1	0	0	1	0	0	13	1	1518.7898	P04114;A8MUN2	P04114	513	525	APOB	Apolipoprotein B-100;Apolipoprotein B-48	yes	no	2;3	2.9196E-13	145.92	By matching	By matching	By matching	By matching	By matching
CVVTGEDGSESEATVNVK	IDDAGIYKCVVTGEDG	SEATVNVKIFQKLMFK	K	C	V	V	K	I	1	0	1	1	1	0	3	2	0	0	0	1	0	0	0	2	2	0	0	4	0	0	18	0	1879.8469	A0A087WWD4;P13591;A0A087WX77;A0A087WV75;H7BYX6;A0A087WTE4;A0A087WTF6	H7BYX6	96	113	NCAM1	Neural cell adhesion molecule 1	no	no	2;3	3.3202E-48	186.96	By matching	By matching	By matching	By matching	By matching
CYAGWLADGSLR	AWSRGLDKCYAGWLAD	WLADGSLRYPIVTPRP	K	C	Y	L	R	Y	2	1	0	1	1	0	0	2	0	0	2	0	0	0	0	1	0	1	1	0	0	0	12	0	1367.6292	A0A087X1T7;H0YM81;E7EX88;Q6PID9;E7ENV9;P16112	A0A087X1T7	622	633	ACAN	Aggrecan core protein;Aggrecan core protein 2	yes	no	2	1.9361E-08	143.97	By matching	By matching	By matching	By matching	By matching
CYGPGVGR	SPSFRDRKCYGPGVGR	CYGPGVGRIWLDNVRC	K	C	Y	G	R	I	0	1	0	0	1	0	0	3	0	0	0	0	0	0	1	0	0	0	1	1	0	0	8	0	864.39122	O43866	O43866	300	307	CD5L	CD5 antigen-like	yes	yes	2	0.010386	106.43	By matching	By MS/MS	By matching	By matching	By matching
CYTAVVPLVYGGETK	CYTYDRNKCYTAVVPL	LVYGGETKMVETALTP	K	C	Y	T	K	M	1	0	0	0	1	0	1	2	0	0	1	1	0	0	1	0	2	0	2	3	0	0	15	0	1655.8229	P01591;D6RD17	P01591	131	145	IGJ;JCHAIN	Immunoglobulin J chain	yes	no	2;3	3.3167E-18	150.05	By MS/MS	By MS/MS	By matching	By matching	By matching
DAATDVASR	DRSLNFRRDAATDVAS	AATDVASRNDPKYVGR	R	D	A	S	R	N	3	1	0	2	0	0	0	0	0	0	0	0	0	0	0	1	1	0	0	1	0	0	9	0	904.42502	Q08188	Q08188	202	210	TGM3	Protein-glutamine gamma-glutamyltransferase E;Protein-glutamine gamma-glutamyltransferase E 50 kDa catalytic chain;Protein-glutamine gamma-glutamyltransferase E 27 kDa non-catalytic chain	yes	yes	2	0.019603	79.148	By matching	By MS/MS	By matching	By matching	By matching
DAAVACR	CDDGWDLRDAAVACRQ	RDAAVACRQLGCGGAL	R	D	A	C	R	Q	3	1	0	1	1	0	0	0	0	0	0	0	0	0	0	0	0	0	0	1	0	0	7	0	761.34902	A1L4H1;M0QZ17	A1L4H1	53	59	SSC5D	Soluble scavenger receptor cysteine-rich domain-containing protein SSC5D	yes	no	2	0.028945	111.28	By matching	By matching	By matching	By matching	By matching
DACAGDSGGPMVTLNR	AGEKEGGKDACAGDSG	GPMVTLNRERGQWYLV	K	D	A	N	R	E	2	1	1	2	1	0	0	3	0	0	1	0	1	0	1	1	1	0	0	1	0	0	16	0	1619.7032	P48740	P48740	640	655	MASP1	Mannan-binding lectin serine protease 1;Mannan-binding lectin serine protease 1 heavy chain;Mannan-binding lectin serine protease 1 light chain	yes	yes	2	4.9176E-54	220.52	By matching	By matching	By matching	By matching	By matching
DADDLQK	KLRKRLLRDADDLQKR	RDADDLQKRLAVYQAG	R	D	A	Q	K	R	1	0	0	3	0	1	0	0	0	0	1	1	0	0	0	0	0	0	0	0	0	0	7	0	803.36611	P02649;H0Y7L5;E9PEV4;E7ERP7	P02649	169	175	APOE	Apolipoprotein E	yes	no	2	0.02435	113.7	By matching	By matching	By matching	By matching	By matching
DADECLLFGQEICK	EAGGENYKDADECLLF	LFGQEICKNGFCLNTR	K	D	A	C	K	N	1	0	0	2	2	1	2	1	0	1	2	1	0	1	0	0	0	0	0	0	0	0	14	0	1696.7437	E7EV71;Q14766;C9JD84	E7EV71	1056	1069	LTBP1	Latent-transforming growth factor beta-binding protein 1	yes	no	2;3	0.0010865	83.692	By matching	By matching	By MS/MS	By matching	By matching
DADPDTFFAK	SENVCQERDADPDTFF	DPDTFFAKFTFEYSRR	R	D	A	A	K	F	2	0	0	3	0	0	0	0	0	0	0	1	0	2	1	0	1	0	0	0	0	0	10	0	1125.4979	P43652	P43652	344	353	AFM	Afamin	yes	yes	2	0.017655	73.885	By matching	By matching	By matching	By matching	By MS/MS
DAEAWFNEK	QLAEQNRKDAEAWFNE	AEAWFNEKSKELTTEI	K	D	A	E	K	S	2	0	1	1	0	0	2	0	0	0	0	1	0	1	0	0	0	1	0	0	0	0	9	0	1108.4825	P13645;Q7Z3Y7;Q7Z3Z0;Q7Z3Y8	P13645	335	343	KRT10;KRT28;KRT25;KRT27	Keratin, type I cytoskeletal 10;Keratin, type I cytoskeletal 28;Keratin, type I cytoskeletal 25;Keratin, type I cytoskeletal 27	no	no	2	0.00042326	140.11	By MS/MS	By MS/MS	By matching	By MS/MS	By MS/MS
DAEDWFFSK	KMAEKNRKDAEDWFFS	AEDWFFSKTEELNREV	K	D	A	S	K	T	1	0	0	2	0	0	1	0	0	0	0	1	0	2	0	1	0	1	0	0	0	0	9	0	1143.4873	CON__Q04695	CON__Q04695	270	278			no	no	2	0.0064609	97.565	By matching	By MS/MS	By matching	By matching	By matching
DAEEAISQTIDTIVDMIK	AADWGQSRDAEEAISQ	DTIVDMIKNNVEQVCC	R	D	A	I	K	N	2	0	0	3	0	1	2	0	0	4	0	1	1	0	0	1	2	0	0	1	0	0	18	0	1990.9769	A0A087X0S5;P12109	A0A087X0S5	223	240	COL6A1	Collagen alpha-1(VI) chain	yes	no	2;3	2.5043E-24	155.79	By MS/MS	By MS/MS	By matching	By matching	By matching
DAEEWFFTK	KMAEKNRKDAEEWFFT	AEEWFFTKTEELNREV	K	D	A	T	K	T	1	0	0	1	0	0	2	0	0	0	0	1	0	2	0	0	1	1	0	0	0	0	9	0	1171.5186	CON__P02533;CON__Q6IFX2	CON__P02533	301	309			no	no	2	0.00067932	131.22	By matching	By matching	By matching	By MS/MS	By MS/MS
DAEGILEDLQSYR	NQVNVVLKDAEGILED	LEDLQSYRGAGHEI__	K	D	A	Y	R	G	1	1	0	2	0	1	2	1	0	1	2	0	0	0	0	1	0	0	1	0	0	0	13	0	1507.7155	E5RK61;E5RFS4;E5RHU5;E5RGI7;E5RJE1;E5RIR8;E5RJL8;E5RI16;Q9NUQ9	E5RK61	45	57	FAM49B	Protein FAM49B	yes	no	2	0.0037162	71.879	By matching	By matching	By matching	By MS/MS	By matching
DAEMPATEK	PGGGVDTRDAEMPATE	AEMPATEKDLAEDAPW	R	D	A	E	K	D	2	0	0	1	0	0	2	0	0	0	0	1	1	0	1	0	1	0	0	0	0	0	9	0	990.43281	P21333;Q5HY54;F8WE98	P21333	25	33	FLNA	Filamin-A	yes	no	2	0.01041	90.15	By matching	By MS/MS	By matching	By MS/MS	By matching
DAETWFLSK	QMAEKNRRDAETWFLS	AETWFLSKTEELNKEV	R	D	A	S	K	T	1	0	0	1	0	0	1	0	0	0	1	1	0	1	0	1	1	1	0	0	0	0	9	0	1095.5237	CON__P08779	CON__P08779	303	311			no	no	2	0.0055941	99.688	By matching	By matching	By matching	By matching	By matching
DAETWFLSKTEELNK	QMAEKNRRDAETWFLS	SKTEELNKEVASNSEL	R	D	A	N	K	E	1	0	1	1	0	0	3	0	0	0	2	2	0	1	0	1	2	1	0	0	0	0	15	1	1809.8785	CON__P08779	CON__P08779	303	317			no	no	3	3.9517E-09	125.22	By matching	By MS/MS	By matching	By matching	By matching
DAFDTLFDHAPDK	MMMGRFERDAFDTLFD	LFDHAPDKLSVVKKSL	R	D	A	D	K	L	2	0	0	4	0	0	0	0	1	0	1	1	0	2	1	0	1	0	0	0	0	0	13	0	1490.6678	Q9HBI1;A0A087WZB5;J3KNQ4;Q9NVD7	Q9HBI1	240	252	PARVB;PARVA	Beta-parvin;Alpha-parvin	yes	no	3	0.0034794	59.294	By matching	By matching	By MS/MS	By matching	By matching
DAFLGSFLYEYSR	CKNYQEAKDAFLGSFL	SFLYEYSRRHPEYAVS	K	D	A	S	R	R	1	1	0	1	0	0	1	1	0	0	2	0	0	2	0	2	0	0	2	0	0	0	13	0	1566.7355	CON__P02769	CON__P02769	347	359			yes	yes	2	2.7642E-28	190.1	By MS/MS	By matching	By MS/MS	By MS/MS	By MS/MS
DAFQNAYLELGGLGER	QPLDEELKDAFQNAYL	ELGGLGERVLGFCHLF	K	D	A	E	R	V	2	1	1	1	0	1	2	3	0	0	3	0	0	1	0	0	0	0	1	0	0	0	16	0	1751.8479	P05023	P05023	536	551	ATP1A1	Sodium/potassium-transporting ATPase subunit alpha-1	yes	yes	2;3	0.017222	52.172	By matching	By matching	By matching	By MS/MS	By matching
DAFVAIVQSVK	KEMSGDVRDAFVAIVQ	VAIVQSVKNKPLFFAD	R	D	A	V	K	N	2	0	0	1	0	1	0	0	0	1	0	1	0	1	0	1	0	0	0	3	0	0	11	0	1175.655	P08133;E5RK69;E7EMC6	P08133	588	598	ANXA6	Annexin A6;Annexin	yes	no	2	0.009466	75.819	By matching	By matching	By matching	By MS/MS	By matching
DAGEGGLSLAIEGPSK	ATFTVNTKDAGEGGLS	LAIEGPSKAEISCTDN	K	D	A	S	K	A	2	0	0	1	0	0	2	4	0	1	2	1	0	0	1	2	0	0	0	0	0	0	16	0	1499.7468	P21333;Q5HY54;Q60FE5;A0A087WWY3	P21333	1892	1907	FLNA	Filamin-A	yes	no	2	5.4611E-19	149	By matching	By MS/MS	By MS/MS	By MS/MS	By MS/MS
DAGEGLLAVQITDPEGK	VEFTIDAKDAGEGLLA	QITDPEGKPKKTHIQD	K	D	A	G	K	P	2	0	0	2	0	1	2	3	0	1	2	1	0	0	1	0	1	0	0	1	0	0	17	0	1711.8628	P21333;Q5HY54;Q60FE5;A0A087WWY3	P21333	1574	1590	FLNA	Filamin-A	yes	no	2	5.195E-07	111.22	By matching	By matching	By MS/MS	By MS/MS	By matching
DAGEGLLAVQITDPEGKPK	VEFTIDAKDAGEGLLA	TDPEGKPKKTHIQDNH	K	D	A	P	K	K	2	0	0	2	0	1	2	3	0	1	2	2	0	0	2	0	1	0	0	1	0	0	19	1	1937.0106	P21333;Q5HY54;Q60FE5;A0A087WWY3	P21333	1574	1592	FLNA	Filamin-A	yes	no	2;3	6.0167E-26	149.24	By matching	By matching	By MS/MS	By MS/MS	By matching
DAGEGLLAVQITDPEGKPKK	VEFTIDAKDAGEGLLA	DPEGKPKKTHIQDNHD	K	D	A	K	K	T	2	0	0	2	0	1	2	3	0	1	2	3	0	0	2	0	1	0	0	1	0	0	20	2	2065.1055	P21333;Q5HY54;Q60FE5;A0A087WWY3	P21333	1574	1593	FLNA	Filamin-A	yes	no	3;4	0.00014172	69.361	By matching	By matching	By matching	By matching	By matching
DAGPLLISLK	AEEWLGGRDAGPLLIS	GPLLISLKDGYVPPKS	R	D	A	L	K	D	1	0	0	1	0	0	0	1	0	1	3	1	0	0	1	1	0	0	0	0	0	0	10	0	1025.6121	P31146	P31146	384	393	CORO1A	Coronin-1A	yes	yes	2	0.045051	63.624	By matching	By MS/MS	By matching	By matching	By matching
DAGQISGLNVLR	DSQRQATKDAGQISGL	ISGLNVLRVINEPTAA	K	D	A	L	R	V	1	1	1	1	0	1	0	2	0	1	2	0	0	0	0	1	0	0	0	1	0	0	12	0	1241.6728	P38646	P38646	207	218	HSPA9	Stress-70 protein, mitochondrial	yes	yes	2	0.083763	47.712	By matching	By matching	By MS/MS	By MS/MS	By matching
DAGTIAGLNVLR	AYLGKATKDAGTIAGL	IAGLNVLRIINEPTAA	K	D	A	L	R	I	2	1	1	1	0	0	0	2	0	1	2	0	0	0	0	0	1	0	0	1	0	0	12	0	1198.667	E9PKE3;P11142;E9PN89;E9PLF4;E9PI65;E9PQQ4;E9PQK7;E9PK54	E9PKE3	141	152	HSPA8	Heat shock cognate 71 kDa protein	yes	no	2	0.0023713	83.182	By matching	By MS/MS	By matching	By matching	By matching
DAGTIAGLNVMR	DAQRQATKDAGTIAGL	IAGLNVMRIINEPTAA	K	D	A	M	R	I	2	1	1	1	0	0	0	2	0	1	1	0	1	0	0	0	1	0	0	1	0	0	12	0	1216.6234	P11021	P11021	186	197	HSPA5	78 kDa glucose-regulated protein	yes	yes	2	0.00031014	105.46	By matching	By matching	By MS/MS	By MS/MS	By matching
DAGVIAGLNVLR	DSQRQATKDAGVIAGL	IAGLNVLRIINEPTAA	K	D	A	L	R	I	2	1	1	1	0	0	0	2	0	1	2	0	0	0	0	0	0	0	0	2	0	0	12	0	1196.6877	A0A0G2JIW1;P0DMV9;P0DMV8	A0A0G2JIW1	161	172	HSPA1B;HSPA1A	Heat shock 70 kDa protein 1B;Heat shock 70 kDa protein 1A	no	no	2	0.0017725	87.184	By matching	By matching	By MS/MS	By MS/MS	By matching
DAGVVCTNETR	KSNCRHERDAGVVCTN	VVCTNETRSTHTLDLS	R	D	A	T	R	S	1	1	1	1	1	0	1	1	0	0	0	0	0	0	0	0	2	0	0	2	0	0	11	0	1220.5455	Q08380;K7EP36;K7ESM3;K7EKQ5;K7EJY8	Q08380	118	128	LGALS3BP	Galectin-3-binding protein	yes	no	2	0.0021827	91.313	By matching	By matching	By matching	By matching	By matching
DAGYGGLSLSIEGPSK	AEFIIDTRDAGYGGLS	LSIEGPSKVDINTEDL	R	D	A	S	K	V	1	0	0	1	0	0	1	4	0	1	2	1	0	0	1	3	0	0	1	0	0	0	16	0	1549.7624	P21333;Q5HY54;Q60FE5;H0Y5C6	P21333	2074	2089	FLNA	Filamin-A	yes	no	2	0.0010377	81.656	By matching	By matching	By matching	By MS/MS	By matching
DAHKSEVAHRFK	YSRGVFRRDAHKSEVA	SEVAHRFKDLGEENFK	R	D	A	F	K	D	2	1	0	1	0	0	1	0	2	0	0	2	0	1	0	1	0	0	0	1	0	0	12	2	1423.732	P02768;A0A0C4DGB6;B7WNR0;A0A087WWT3;C9JKR2;H7C013	P02768	25	36	ALB	Serum albumin	yes	no	4	8.7257E-13	157.47	By matching	By matching	By matching	By MS/MS	By matching
DAHLTWEVAGK	FVVGSDLKDAHLTWEV	LTWEVAGKVPTGGVEE	K	D	A	G	K	V	2	0	0	1	0	0	1	1	1	0	1	1	0	0	0	0	1	1	0	1	0	0	11	0	1225.6091	A0A087WUS7;A0A0A0MS09;P01880	A0A087WUS7	199	209	IGHD	Ig delta chain C region	yes	no	2;3	9.5534E-10	168.68	By MS/MS	By MS/MS	By MS/MS	By MS/MS	By matching
DAHSVLLSHIFHGR	AYSPVRERDAHSVLLS	LSHIFHGRKNFFITTE	R	D	A	G	R	K	1	1	0	1	0	0	0	1	3	1	2	0	0	1	0	2	0	0	0	1	0	0	14	0	1587.827	R4GMU1;O95479	R4GMU1	467	480	H6PD	GDH/6PGL endoplasmic bifunctional protein;Glucose 1-dehydrogenase;6-phosphogluconolactonase	yes	no	4	6.057E-05	94.688	By matching	By matching	By matching	By matching	By matching
DAIAQAVR	LKMFGIDRDAIAQAVR	DAIAQAVRGLITKA__	R	D	A	V	R	G	3	1	0	1	0	1	0	0	0	1	0	0	0	0	0	0	0	0	0	1	0	0	8	0	842.46102	A0A0B4J1R6;P29401	A0A0B4J1R6	444	451	TKT	Transketolase	yes	no	2	0.044541	83.753	By matching	By matching	By MS/MS	By matching	By matching
DAINAETVLVLVNAVYFK	KIKELFSKDAINAETV	LVNAVYFKAKWETYFD	K	D	A	F	K	A	3	0	2	1	0	0	1	0	0	1	2	1	0	1	0	0	1	0	1	4	0	0	18	0	1978.0775	Q96P63	Q96P63	177	194	SERPINB12	Serpin B12	yes	yes	2;3	0.0017666	52.172	By matching	By matching	By matching	By matching	By matching
DAIPENLPPLTADFAEDK	HCIAEVEKDAIPENLP	TADFAEDKDVCKNYQE	K	D	A	D	K	D	3	0	1	3	0	0	2	0	0	1	2	1	0	1	3	0	1	0	0	0	0	0	18	0	1954.9524	CON__P02769	CON__P02769	319	336			yes	yes	2;3	0.0012225	65.265	By matching	By matching	By MS/MS	By matching	By matching
DAIPENLPPLTADFAEDKDVCK	HCIAEVEKDAIPENLP	AEDKDVCKNYQEAKDA	K	D	A	C	K	N	3	0	1	4	1	0	2	0	0	1	2	2	0	1	3	0	1	0	0	1	0	0	22	1	2457.1734	CON__P02769	CON__P02769	319	340			yes	yes	3	0.0023567	47.058	By matching	By matching	By matching	By matching	By matching
DAIWTERPFNSDSYSECK	SEPVSAGRDAIWTERP	SDSYSECKGKQYVKRT	R	D	A	C	K	G	1	1	1	2	1	0	2	0	0	1	0	1	0	1	1	3	1	1	1	0	0	0	18	1	2203.948	D3YTG3;Q7Z7G0;H0Y897	D3YTG3	1648	1665	ABI3BP	Target of Nesh-SH3	yes	no	2;3	2.4839E-07	116.39	By matching	By matching	By matching	By matching	By matching
DALENIDPATQMMILNCIYFK	KLTKGLIKDALENIDP	ILNCIYFKGSWVNKFP	K	D	A	F	K	G	2	0	2	2	1	1	1	0	0	3	2	1	2	1	1	0	1	0	1	0	0	0	21	0	2499.1848	P05546	P05546	276	296	SERPIND1	Heparin cofactor 2	yes	yes	2;3	2.4258E-31	154.55	By MS/MS	By matching	By matching	By MS/MS	By MS/MS
DALNIETAIK	YTNFDAERDALNIETA	LNIETAIKTKGVDEVT	R	D	A	I	K	T	2	0	1	1	0	0	1	0	0	2	1	1	0	0	0	0	1	0	0	0	0	0	10	0	1086.5921	P07355;H0YN42;H0YMD0;H0YMU9;A6NMY6;H0YKS4;H0YMM1;H0YKZ7;H0YLV6;H0YMT9;H0YKX9;H0YKL9;H0YMW4;H0YMD9;H0YKV8;H0YNB8;H0YKN4	P07355	38	47	ANXA2;ANXA2P2	Annexin A2;Annexin;Putative annexin A2-like protein	yes	no	2	0.00056151	110.38	By matching	By matching	By matching	By MS/MS	By MS/MS
DALSASVVK	DYDPSSLRDALSASVV	ALSASVVKVNSQSLSP	R	D	A	V	K	V	2	0	0	1	0	0	0	0	0	0	1	1	0	0	0	2	0	0	0	2	0	0	9	0	888.49165	Q13103	Q13103	42	50	SPP2	Secreted phosphoprotein 24	yes	yes	2	0.018254	79.986	By matching	By matching	By matching	By matching	By matching
DALSSVQESQVAQQAR	KHATKTAKDALSSVQE	SQVAQQARGWVTDGFS	K	D	A	A	R	G	3	1	0	1	0	4	1	0	0	0	1	0	0	0	0	3	0	0	0	2	0	0	16	0	1715.8438	B0YIW2;P02656	B0YIW2	63	78	APOC3	Apolipoprotein C-III	yes	no	2;3	4.9961E-142	291.2	By MS/MS	By MS/MS	By MS/MS	By MS/MS	By MS/MS
DAPDHQELNLDVSLQLPSR	QALAQYQKDAPDHQEL	VSLQLPSRSSKITHRI	K	D	A	S	R	S	1	1	1	3	0	2	1	0	1	0	4	0	0	0	2	2	0	0	0	1	0	0	19	0	2146.0655	P01024	P01024	1285	1303	C3	Complement C3;Complement C3 beta chain;C3-beta-c;Complement C3 alpha chain;C3a anaphylatoxin;Acylation stimulating protein;Complement C3b alpha chain;Complement C3c alpha chain fragment 1;Complement C3dg fragment;Complement C3g fragment;Complement C3d fragment;Complement C3f fragment;Complement C3c alpha chain fragment 2	yes	yes	2;3;4	2.8523E-211	314.45	By MS/MS	By MS/MS	By matching	By MS/MS	By MS/MS
DAPEGGFDAIMQATVCDEK	KQSVSRNRDAPEGGFD	QATVCDEKIGWRNDAS	R	D	A	E	K	I	3	0	0	3	1	1	2	2	0	1	0	1	1	1	1	0	1	0	0	1	0	0	19	0	2052.8769	P05106;H3BM21;I3L4X8	P05106	243	261	ITGB3	Integrin beta-3;Integrin beta	yes	no	2;3	1.5719E-45	178.71	By matching	By matching	By MS/MS	By MS/MS	By matching
DAPQDFHPDR	SPFMADIRDAPQDFHP	PQDFHPDRVKARGPGL	R	D	A	D	R	V	1	1	0	3	0	1	0	0	1	0	0	0	0	1	2	0	0	0	0	0	0	0	10	0	1196.521	P21333;Q5HY54;Q60FE5;A0A087WWY3	P21333	665	674	FLNA	Filamin-A	yes	no	2;3	0.00055465	111.27	By matching	By MS/MS	By MS/MS	By MS/MS	By matching
DAQEVHCDEATK	SGDPYCEKDAQEVHCD	VHCDEATKWNVNAPPT	K	D	A	T	K	W	2	0	0	2	1	1	2	0	1	0	0	1	0	0	0	0	1	0	0	1	0	0	12	0	1401.5831	P43251	P43251	374	385	BTD	Biotinidase	yes	yes	2;3	0.00027852	106.32	By matching	By matching	By matching	By matching	By matching
DAQGQPQAVPVSGDLR	DSFLVQYRDAQGQPQA	VPVSGDLRAVAVSGLD	R	D	A	L	R	A	2	1	0	2	0	3	0	2	0	0	1	0	0	0	2	1	0	0	0	2	0	0	16	0	1636.8169	A0A140T8Z8;A0A140T9C0;A0A140T902;A0A140T8Y3;A0A140TA52;A0A140TA41;A0A140TA33;P22105;A0A087X0I0;A0A140T9L7	A0A140T8Z8	2350	2365	TNXB	Tenascin-X	yes	no	2	0.0011805	80.387	By matching	By matching	By matching	By matching	By matching
DAQHYGGWEHR	GPEVTMLKDAQHYGGW	HYGGWEHRDVHNIYGL	K	D	A	H	R	D	1	1	0	1	0	1	1	2	2	0	0	0	0	0	0	0	0	1	1	0	0	0	11	0	1354.5803	Q14697;F5H6X6;E9PKU7	Q14697	559	569	GANAB	Neutral alpha-glucosidase AB	yes	no	3	0.065557	36	By matching	By matching	By matching	By matching	By matching
DAQIFIQK	ENIAGHLKDAQIFIQK	DAQIFIQKKAVKNFTE	K	D	A	Q	K	K	1	0	0	1	0	2	0	0	0	2	0	1	0	1	0	0	0	0	0	0	0	0	8	0	961.52328	P04040	P04040	469	476	CAT	Catalase	yes	yes	2	0.014163	106.36	By matching	By matching	By MS/MS	By MS/MS	By matching
DAQYAPGYDK	DKKGSCERDAQYAPGY	QYAPGYDKVKDISEVV	R	D	A	D	K	V	2	0	0	2	0	1	0	1	0	0	0	1	0	0	1	0	0	0	2	0	0	0	10	0	1126.4931	B4E1Z4;E7ETN3;P00751;H7C5H1	B4E1Z4	1161	1170	CFB	Complement factor B;Complement factor B Ba fragment;Complement factor B Bb fragment	yes	no	2	0.0028606	94.465	By matching	By matching	By matching	By MS/MS	By matching
DASGATFTWTPSSGK	TCTLTGLRDASGATFT	TWTPSSGKSAVQGPPE	R	D	A	G	K	S	2	0	0	1	0	0	0	2	0	0	0	1	0	1	1	3	3	1	0	0	0	0	15	0	1511.6892	A0A0G2JMB2;P01877;A0A075B6N7	A0A0G2JMB2	141	155	IGHA2	Ig alpha-2 chain C region	yes	no	2	1.6224E-52	214.18	By MS/MS	By MS/MS	By MS/MS	By MS/MS	By MS/MS
DASGVTFTWTPSSGK	TCTLTGLRDASGVTFT	TWTPSSGKSAVQGPPE	R	D	A	G	K	S	1	0	0	1	0	0	0	2	0	0	0	1	0	1	1	3	3	1	0	1	0	0	15	0	1539.7205	P01876	P01876	154	168	IGHA1	Ig alpha-1 chain C region	yes	yes	2;3	7.8842E-75	236.3	By MS/MS	By MS/MS	By MS/MS	By MS/MS	By MS/MS
DASIVGFFDDSFSEAHSEFLK	FKKFISDKDASIVGFF	EAHSEFLKAASNLRDN	K	D	A	L	K	A	2	0	0	3	0	0	2	1	1	1	1	1	0	4	0	4	0	0	0	1	0	0	21	0	2347.0645	P30101	P30101	153	173	PDIA3	Protein disulfide-isomerase A3	yes	yes	3	5.9182E-31	150.69	By matching	By MS/MS	By matching	By MS/MS	By matching
DASVAEAWLIAQEPYLASGDFGHTVDSVEK	LEVCQFSRDASVAEAW	HTVDSVEKLIKRHEAF	R	D	A	E	K	L	5	0	0	3	0	1	3	2	1	1	2	1	0	1	1	3	1	1	1	3	0	0	30	0	3204.5251	P11277;H0YJE6	P11277	2017	2046	SPTB	Spectrin beta chain, erythrocytic	yes	no	3	2.0587E-10	78.128	By matching	By matching	By matching	By matching	By matching
DATIASLEETNR	HKQELTEKDATIASLE	ASLEETNRTLTSDVAN	K	D	A	N	R	T	2	1	1	1	0	0	2	0	0	1	1	0	0	0	0	1	2	0	0	0	0	0	12	0	1318.6365	E9PF63;O75116;Q14DU5	E9PF63	722	733	ROCK2	Rho-associated protein kinase 2	yes	no	2	0.0072619	71.176	By matching	By matching	By matching	By matching	By matching
DATNVGDEGGFAPNILENK	VIKEKYGKDATNVGDE	APNILENKEGLELLKT	K	D	A	N	K	E	2	0	3	2	0	0	2	3	0	1	1	1	0	1	1	0	1	0	0	1	0	0	19	0	1959.9174	P06733	P06733	203	221	ENO1	Alpha-enolase	yes	yes	2;3	1.5085E-26	156.73	By MS/MS	By MS/MS	By MS/MS	By MS/MS	By matching
DATNVGDEGGFAPNILENSEALELVK	VIKDKYGKDATNVGDE	SEALELVKEAIDKAGY	K	D	A	V	K	E	3	0	3	2	0	0	4	3	0	1	3	1	0	1	1	1	1	0	0	2	0	0	26	0	2701.3083	P09104	P09104	203	228	ENO2	Gamma-enolase	yes	yes	3	1.864E-05	56.688	By matching	By matching	By matching	By matching	By matching
DATVACWELGCGK	CDDNWDLRDATVACWE	CWELGCGKVRPRVGKT	R	D	A	G	K	V	2	0	0	1	2	0	1	2	0	0	1	1	0	0	0	0	1	1	0	1	0	0	13	0	1465.633	A1L4H1	A1L4H1	805	817	SSC5D	Soluble scavenger receptor cysteine-rich domain-containing protein SSC5D	yes	yes	2	1.3883E-19	160.38	By matching	By matching	By matching	By matching	By matching
DAVEDLESVGK	GGLGKLGKDAVEDLES	EDLESVGKGAVHDVKD	K	D	A	G	K	G	1	0	0	2	0	0	2	1	0	0	1	1	0	0	0	1	0	0	0	2	0	0	11	0	1160.5561	P81605	P81605	86	96	DCD	Dermcidin;Survival-promoting peptide;DCD-1	yes	yes	2	0.0026832	89.805	By MS/MS	By matching	By MS/MS	By MS/MS	By MS/MS
DAVEDLESVGKGAVHDVK	GGLGKLGKDAVEDLES	KGAVHDVKDVLDSVL_	K	D	A	V	K	D	2	0	0	3	0	0	2	2	1	0	1	2	0	0	0	1	0	0	0	4	0	0	18	1	1866.9323	P81605	P81605	86	103	DCD	Dermcidin;Survival-promoting peptide;DCD-1	yes	yes	3	0.00010391	87.676	By matching	By matching	By matching	By matching	By matching
DAVEKPQEFTIVAFVK	IIDALEMRDAVEKPQE	FTIVAFVKYDKNQDVH	R	D	A	V	K	Y	2	0	0	1	0	1	2	0	0	1	0	2	0	2	1	0	1	0	0	3	0	0	16	1	1819.972	P04114	P04114	2044	2059	APOB	Apolipoprotein B-100;Apolipoprotein B-48	yes	yes	2;3;4	3.2849E-75	243.83	By MS/MS	By MS/MS	By MS/MS	By MS/MS	By MS/MS
DAVEKPQEFTIVAFVKYDK	IIDALEMRDAVEKPQE	VAFVKYDKNQDVHSIN	R	D	A	D	K	N	2	0	0	2	0	1	2	0	0	1	0	3	0	2	1	0	1	0	1	3	0	0	19	2	2226.1572	P04114	P04114	2044	2062	APOB	Apolipoprotein B-100;Apolipoprotein B-48	yes	yes	3;4	3.393E-26	155.86	By MS/MS	By MS/MS	By matching	By matching	By matching
DAVLLVFANK	MLAEDELRDAVLLVFA	VLLVFANKQDGHDLGS	R	D	A	N	K	Q	2	0	1	1	0	0	0	0	0	0	2	1	0	1	0	0	0	0	0	2	0	0	10	0	1088.623	F5H423;P84077;P61204;C9J1Z8;P84085	F5H423	118	127	ARF1;ARF3;ARF5	ADP-ribosylation factor 1;ADP-ribosylation factor 3;ADP-ribosylation factor 5	yes	no	2	0.0018905	99.815	By MS/MS	By matching	By matching	By matching	By matching
DAVQALQEAQGR	RNAAGDTRDAVQALQE	ALQEAQGRAEREHGRL	R	D	A	G	R	A	3	1	0	1	0	3	1	1	0	0	1	0	0	0	0	0	0	0	0	1	0	0	12	0	1284.6422	Q9Y240;V9H0X6;M0R081	Q9Y240	155	166	CLEC11A	C-type lectin domain family 11 member A	yes	no	2	0.017623	63.662	By matching	By matching	By matching	By matching	By matching
DCDDVLQTHPSGTQSGIFNIK	HAKSRPVRDCDDVLQT	QSGIFNIKLPGSSKIF	R	D	C	I	K	L	0	0	1	3	1	2	0	2	1	2	1	1	0	1	1	2	2	0	0	1	0	0	21	0	2331.0801	P02671	P02671	631	651	FGA	Fibrinogen alpha chain;Fibrinopeptide A;Fibrinogen alpha chain	yes	yes	2;3	1.5269E-17	130.05	By MS/MS	By matching	By matching	By MS/MS	By matching
DCGATWVVLGHSER	EISPGMIKDCGATWVV	VVLGHSERRHVFGESD	K	D	C	E	R	R	1	1	0	1	1	0	1	2	1	0	1	0	0	0	0	1	1	1	0	2	0	0	14	0	1585.7307	P60174;U3KPZ0;U3KQF3;U3KPS5	P60174	123	136	TPI1	Triosephosphate isomerase	yes	no	3	0.00036006	79.639	By matching	By matching	By MS/MS	By MS/MS	By matching
DCHLAQVPSHTVVAR	RKPVDEYKDCHLAQVP	PSHTVVARSMGGKEDL	K	D	C	A	R	S	2	1	0	1	1	1	0	0	2	0	1	0	0	0	1	1	1	0	0	3	0	0	15	0	1688.8417	P02787	P02787	259	273	TF	Serotransferrin	yes	yes	2;3;4	1.6746E-32	181.97	By matching	By MS/MS	By MS/MS	By MS/MS	By matching
DCKDVDECSLKPSICGTAVCK	FVMLSNKKDCKDVDEC	ICGTAVCKNIPGDFEC	K	D	C	C	K	N	1	0	0	3	4	0	1	1	0	1	1	3	0	0	1	2	1	0	0	2	0	0	21	2	2441.0695	P07225;G5E9F8	P07225	198	218	PROS1	Vitamin K-dependent protein S	yes	no	3;4	5.8935E-78	206.85	By matching	By matching	By matching	By matching	By MS/MS
DCLNLDK	CYIKETEKDCLNLDKN	KDCLNLDKNLIKYDLQ	K	D	C	D	K	N	0	0	1	2	1	0	0	0	0	0	2	1	0	0	0	0	0	0	0	0	0	0	7	0	876.40112	X6R433;A0A0A0MT22;P08575;M3ZCP1;A0A075B788;E9PKH0;A0A140TA77;A0A140TA68;A0A0G2JNW2	X6R433	272	278	PTPRC	Protein-tyrosine-phosphatase;Receptor-type tyrosine-protein phosphatase C	yes	no	2	0.090773	86.794	By matching	By matching	By MS/MS	By matching	By matching
DCLPTNVECSR	LSWHPLVRDCLPTNVE	PTNVECSRYHLQRILV	R	D	C	S	R	Y	0	1	1	1	2	0	1	0	0	0	1	0	0	0	1	1	1	0	0	1	0	0	11	0	1349.5704	J3KQ66;P78509	J3KQ66	2413	2423	RELN	Reelin	yes	no	2	0.005354	73.435	By MS/MS	By matching	By matching	By matching	By matching
DCNTCICR	PPGTSLSRDCNTCICR	DCNTCICRNSQWICSN	R	D	C	C	R	N	0	1	1	1	3	0	0	0	0	1	0	0	0	0	0	0	1	0	0	0	0	0	8	0	1097.4052	P04275	P04275	366	373	VWF	von Willebrand factor;von Willebrand antigen 2	yes	yes	2	0.0027038	140.09	By matching	By matching	By matching	By matching	By matching
DCPSPCTCR	WATAEATKDCPSPCTC	CPSPCTCRALETMGLW	K	D	C	C	R	A	0	1	0	1	3	0	0	0	0	0	0	0	0	0	2	1	1	0	0	0	0	0	9	0	1151.4158	P14770	P14770	19	27	GP9	Platelet glycoprotein IX	yes	yes	2	0.008186	93.649	By matching	By matching	By matching	By MS/MS	By matching
DCQDIANK	QIHDITGKDCQDIANK	DCQDIANKGAKQSGLY	K	D	C	N	K	G	1	0	1	2	1	1	0	0	0	1	0	1	0	0	0	0	0	0	0	0	0	0	8	0	962.41274	C9JPQ9;C9JU00;P02679	P02679	178	185	FGG	Fibrinogen gamma chain	no	no	2	0.0023255	146.58	By matching	By matching	By matching	By MS/MS	By matching
DCQDIANKGAK	QIHDITGKDCQDIANK	DIANKGAKQSGLYFIK	K	D	C	A	K	Q	2	0	1	2	1	1	0	1	0	1	0	2	0	0	0	0	0	0	0	0	0	0	11	1	1218.5663	C9JPQ9;C9JU00;P02679	P02679	178	188	FGG	Fibrinogen gamma chain	no	no	3	0.0070853	73.887	By matching	By matching	By matching	By matching	By matching
DCSLPYATESK	HRMATHQKDCSLPYAT	LPYATESKECRMVQEQ	K	D	C	S	K	E	1	0	0	1	1	0	1	0	0	0	1	1	0	0	1	2	1	0	1	0	0	0	11	0	1269.5547	B1AHL2;P23142;B1AHM7;B1AHM9;B1AHN3;B1AHM6	P23142	49	59	FBLN1	Fibulin-1	no	no	2	0.0020237	87.667	By MS/MS	By matching	By matching	By matching	By matching
DCVGDVTENQICNK	PTPQFGGKDCVGDVTE	TENQICNKQDCPIDGC	K	D	C	N	K	Q	0	0	2	2	2	1	1	1	0	1	0	1	0	0	0	0	1	0	0	2	0	0	14	0	1650.6978	P07996	P07996	530	543	THBS1	Thrombospondin-1	yes	yes	2;3	7.1966E-24	176.25	By matching	By matching	By MS/MS	By MS/MS	By matching
DCVGPEVEK	GKDVLFLKDCVGPEVE	CVGPEVEKACANPAAG	K	D	C	E	K	A	0	0	0	1	1	0	2	1	0	0	0	1	0	0	1	0	0	0	0	2	0	0	9	0	1031.4594	P00558	P00558	98	106	PGK1	Phosphoglycerate kinase 1	yes	yes	2	0.046276	66.962	By matching	By matching	By matching	By matching	By matching
DDDDVVIGK	VVFSTVFKDDDDVVIG	DDDVVIGKVFMQEFKE	K	D	D	G	K	V	0	0	0	4	0	0	0	1	0	1	0	1	0	0	0	0	0	0	0	2	0	0	9	0	974.45566	O15144	O15144	171	179	ARPC2	Actin-related protein 2/3 complex subunit 2	yes	yes	2	0.024401	76.17	By matching	By matching	By MS/MS	By matching	By matching
DDDIAALVVDNGSGMCK	________________	DNGSGMCKAGFAGDDA	M	D	D	C	K	A	2	0	1	4	1	0	0	2	0	1	1	1	1	0	0	1	0	0	0	2	0	0	17	0	1778.7815	P60709;G5E9R0;E7EVS6;C9JZR7;C9JTX5	P60709	2	18	ACTB	Actin, cytoplasmic 1;Actin, cytoplasmic 1, N-terminally processed	yes	no	2;3	3.0404E-86	243.04	By MS/MS	By MS/MS	By MS/MS	By MS/MS	By MS/MS
DDDLNLR	TDGRHDPRDDDLNLRA	RDDDLNLRALCDRDVT	R	D	D	L	R	A	0	1	1	3	0	0	0	0	0	0	2	0	0	0	0	0	0	0	0	0	0	0	7	0	859.40356	P12110	P12110	739	745	COL6A2	Collagen alpha-2(VI) chain	yes	yes	2	0.0043078	151.17	By MS/MS	By matching	By matching	By matching	By matching
DDDYAGFVFGYQSSSR	TFFINTERDDDYAGFV	FGYQSSSRFYVVMWKQ	R	D	D	S	R	F	1	1	0	3	0	1	0	2	0	0	0	0	0	2	0	3	0	0	2	1	0	0	16	0	1812.7591	P07996;P35442	P07996	1019	1034	THBS1;THBS2	Thrombospondin-1;Thrombospondin-2	no	no	2;3	0.0017296	75.911	By matching	By matching	By matching	By matching	By matching
DDEEFIESNK	DHPEKVNKDDEEFIES	EEFIESNKMHAINGRM	K	D	D	N	K	M	0	0	1	2	0	0	3	0	0	1	0	1	0	1	0	1	0	0	0	0	0	0	10	0	1224.5146	E9PFZ2;P00450;H7C5N5	P00450	948	957	CP	Ceruloplasmin	no	no	2	1.8308E-06	163.38	By matching	By matching	By matching	By matching	By MS/MS
DDEFTHLYTLIVRPDNTYEVK	INKDIRCKDDEFTHLY	PDNTYEVKIDNSQVES	K	D	D	V	K	I	0	1	1	3	0	0	2	0	1	1	2	1	0	1	1	0	3	0	2	2	0	0	21	1	2567.2544	P27797;K7EJB9	P27797	165	185	CALR	Calreticulin	yes	no	4	3.6044E-17	124.69	By matching	By matching	By matching	By matching	By matching
DDETMYVESK	NRAVIHYRDDETMYVE	ETMYVESKKDRVTVVF	R	D	D	S	K	K	0	0	0	2	0	0	2	0	0	0	0	1	1	0	0	1	1	0	1	1	0	0	10	0	1215.4965	O15144	O15144	148	157	ARPC2	Actin-related protein 2/3 complex subunit 2	yes	yes	2	0.0028792	94.363	By matching	By matching	By MS/MS	By MS/MS	By matching
DDFDHDSVPDIDDICPENVDISETDFR	DGRGDACKDDFDHDSV	DISETDFRRFQMIPLD	K	D	D	F	R	R	0	1	1	9	1	0	2	0	1	3	0	0	0	2	2	2	1	0	0	2	0	0	27	0	3179.3149	P07996	P07996	932	958	THBS1	Thrombospondin-1	yes	yes	3	3.7671E-43	147.91	By matching	By matching	By matching	By MS/MS	By matching
DDFEGQLESDR	TKNPDFLKDDFEGQLE	EGQLESDRFLLMSGGK	K	D	D	D	R	F	0	1	0	3	0	1	2	1	0	0	1	0	0	1	0	1	0	0	0	0	0	0	11	0	1309.5422	J3KQ66;P78509	J3KQ66	2171	2181	RELN	Reelin	yes	no	2	0.00012343	121.58	By matching	By matching	By matching	By matching	By matching
DDFLIYDR	WTLLNGSKDDFLIYDR	DDFLIYDRCGRLVYHL	K	D	D	D	R	C	0	1	0	3	0	0	0	0	0	1	1	0	0	1	0	0	0	0	1	0	0	0	8	0	1055.4924	A0A182DWH7;P49908;A0A182DWH8	A0A182DWH7	132	139	SEPP1	Selenoprotein P	yes	no	2	0.054328	76.679	By matching	By matching	By matching	By matching	By matching
DDFNGNLHPDLWPEVYGAER	VPLPSILKDDFNGNLH	PEVYGAERGNLNGETI	K	D	D	E	R	G	1	1	2	3	0	0	2	2	1	0	2	0	0	1	2	0	0	1	1	1	0	0	20	0	2343.0556	J3KQ66;P78509	J3KQ66	1806	1825	RELN	Reelin	yes	no	3	1.7774E-08	106.42	By MS/MS	By MS/MS	By matching	By matching	By matching
DDGLFSGDPNWFPK	LGGLAVARDDGLFSGD	GDPNWFPKKSKENPRN	R	D	D	P	K	K	0	0	1	3	0	0	0	2	0	0	1	1	0	2	2	1	0	1	0	0	0	0	14	0	1593.71	X6RJP6;P37802	X6RJP6	140	153	TAGLN2	Transgelin-2	yes	no	2	0.0035795	69.345	By matching	By matching	By matching	By MS/MS	By matching
DDGSAVIWVTFK	RAAYNLVRDDGSAVIW	AVIWVTFKYDGSTIVP	R	D	D	F	K	Y	1	0	0	2	0	0	0	1	0	1	0	1	0	1	0	1	1	1	0	2	0	0	12	0	1336.6663	Q14019	Q14019	19	30	COTL1	Coactosin-like protein	yes	yes	2	0.056012	52.071	By matching	By matching	By MS/MS	By matching	By matching
DDILNGSHPVSFDK	NLLYVQARDDILNGSH	SHPVSFDKACEFAGFQ	R	D	D	D	K	A	0	0	1	3	0	0	0	1	1	1	1	1	0	1	1	2	0	0	0	1	0	0	14	0	1542.7314	Q9Y490	Q9Y490	221	234	TLN1	Talin-1	yes	yes	2;3	7.5244E-05	96.135	By matching	By matching	By MS/MS	By matching	By matching
DDKESVPISDTIIPAVPPPTDLR	NVSVYTVKDDKESVPI	VPPPTDLRFTNIGPDT	K	D	D	L	R	F	1	1	0	4	0	0	1	0	0	3	1	1	0	0	5	2	2	0	0	2	0	0	23	1	2474.2904	P02751	P02751	1252	1274	FN1	Fibronectin;Anastellin;Ugl-Y1;Ugl-Y2;Ugl-Y3	yes	yes	2;3;4	3.9605E-21	132.39	By matching	By matching	By matching	By matching	By MS/MS
DDKHEQDMVNGIMLSVEK	VDHFGYTKDDKHEQDM	GIMLSVEKLIKDLKSK	K	D	D	E	K	L	0	0	1	3	0	1	2	1	1	1	1	2	2	0	0	1	0	0	0	2	0	0	18	1	2086.9663	P04114;A8MUN2	P04114	743	760	APOB	Apolipoprotein B-100;Apolipoprotein B-48	yes	no	2;3;4	0	387.29	By MS/MS	By MS/MS	By matching	By matching	By MS/MS
DDLDEEEDTHL	VPLDNLTKDDLDEEED	DEEEDTHL________	K	D	D	H	L	-	0	0	0	4	0	0	3	0	1	0	2	0	0	0	0	0	1	0	0	0	0	0	11	0	1329.5208	O00592	O00592	548	558	PODXL	Podocalyxin	yes	yes	2	1.2805E-05	132.01	By matching	By MS/MS	By MS/MS	By matching	By matching
DDLWSIQNLGTK	MDLSYSMKDDLWSIQN	SIQNLGTKLATQMRKL	K	D	D	T	K	L	0	0	1	2	0	1	0	1	0	1	2	1	0	0	0	1	1	1	0	0	0	0	12	0	1388.6936	P05106;H3BM21;I3L4X8	P05106	152	163	ITGB3	Integrin beta-3;Integrin beta	yes	no	2	3.5773E-09	145.14	By matching	By MS/MS	By MS/MS	By MS/MS	By matching
DDLYVSDAFHK	PGIVAEGRDDLYVSDA	YVSDAFHKAFLEVNEE	R	D	D	H	K	A	1	0	0	3	0	0	0	0	1	0	1	1	0	1	0	1	0	0	1	1	0	0	11	0	1308.5986	P01008	P01008	392	402	SERPINC1	Antithrombin-III	yes	yes	2;3	0.0003168	107.06	By MS/MS	By MS/MS	By MS/MS	By MS/MS	By MS/MS
DDNGKPYVLPSVR	NLGVGAYRDDNGKPYV	PYVLPSVRKAEAQIAA	R	D	D	V	R	K	0	1	1	2	0	0	0	1	0	0	1	1	0	0	2	1	0	0	1	2	0	0	13	1	1458.7467	P00505	P00505	69	81	GOT2	Aspartate aminotransferase, mitochondrial	yes	yes	3	0.027838	50.897	By matching	By matching	By matching	By matching	By matching
DDNPNLPR	NECFLQHKDDNPNLPR	DDNPNLPRLVRPEVDV	K	D	D	P	R	L	0	1	2	2	0	0	0	0	0	0	1	0	0	0	2	0	0	0	0	0	0	0	8	0	939.44101	P02768;A0A0C4DGB6;A0A087WWT3;H7C013	P02768	131	138	ALB	Serum albumin	yes	no	2;3	0.0012862	154.71	By MS/MS	By MS/MS	By MS/MS	By MS/MS	By MS/MS
DDPDAPLQPVTPLQLFEGR	EYDELPAKDDPDAPLQ	PLQLFEGRRNRRRREA	K	D	D	G	R	R	1	1	0	3	0	2	1	1	0	0	3	0	0	1	4	0	1	0	0	1	0	0	19	0	2107.0586	P0C0L4;A0A0G2JPR0;A0A140TA49;P0C0L5;F5GXS0	P0C0L5	1429	1447	C4A;C4B	Complement C4-A;Complement C4 beta chain;Complement C4-A alpha chain;C4a anaphylatoxin;C4b-A;C4d-A;Complement C4 gamma chain;Complement C4-B;Complement C4 beta chain;Complement C4-B alpha chain;C4a anaphylatoxin;C4b-B;C4d-B;Complement C4 gamma chain	no	no	2;3	7.2598E-05	83.666	By matching	By matching	By matching	By matching	By MS/MS
DDPHACYSTVFDK	TLEECCAKDDPHACYS	CYSTVFDKLKHLVDEP	K	D	D	D	K	L	1	0	0	3	1	0	0	0	1	0	0	1	0	1	1	1	1	0	1	1	0	0	13	0	1553.6457	CON__P02769	CON__P02769	387	399			yes	yes	2	1.0571E-14	154.1	By matching	By matching	By matching	By matching	By matching
DDPLTNLNTAFDVAEK	IDYGKLRKDDPLTNLN	TAFDVAEKYLDIPKML	K	D	D	E	K	Y	2	0	2	3	0	0	1	0	0	0	2	1	0	1	1	0	2	0	0	1	0	0	16	0	1761.8421	P12814;H9KV75;G3V2N5;G3V2W4	P12814	199	214	ACTN1	Alpha-actinin-1	yes	no	2;3	2.029E-64	233.4	By matching	By matching	By MS/MS	By MS/MS	By matching
DDPVTNLNNAFEVAEK	IEYDKLRKDDPVTNLN	NAFEVAEKYLDIPKML	K	D	D	E	K	Y	2	0	3	2	0	0	2	0	0	0	1	1	0	1	1	0	1	0	0	2	0	0	16	0	1774.8374	O43707;K7EJH8	O43707	218	233	ACTN4	Alpha-actinin-4	yes	no	2	0.031605	46.249	By matching	By matching	By matching	By MS/MS	By matching
DDQPVNTAQGNLK	NPSITWLKDDQPVNTA	NTAQGNLKIQSSGRVL	K	D	D	L	K	I	1	0	2	2	0	2	0	1	0	0	1	1	0	0	1	0	1	0	0	1	0	0	13	0	1398.6739	Q96RW7	Q96RW7	1863	1875	HMCN1	Hemicentin-1	yes	yes	2	1.0585E-06	125.54	By matching	By MS/MS	By matching	By matching	By matching
DDQTPLHCAAR	AKVNAKAKDDQTPLHC	TPLHCAARIGHTNMVK	K	D	D	A	R	I	2	1	0	2	1	1	0	0	1	0	1	0	0	0	1	0	1	0	0	0	0	0	11	0	1282.5724	P16157	P16157	469	479	ANK1	Ankyrin-1	yes	yes	3	0.040507	41.704	By matching	By matching	By MS/MS	By matching	By matching
DDTVCLAK	ETKDLLFRDDTVCLAK	DDTVCLAKLHDRNTYE	R	D	D	A	K	L	1	0	0	2	1	0	0	0	0	0	1	1	0	0	0	0	1	0	0	1	0	0	8	0	920.42733	P02787	P02787	652	659	TF	Serotransferrin	yes	yes	2	0.0036347	130.27	By MS/MS	By matching	By MS/MS	By matching	By matching
DDVFLSVPCILGQNGISDLVK	IKGLYGIKDDVFLSVP	NGISDLVKVTLTSEEE	K	D	D	V	K	V	0	0	1	3	1	1	0	2	0	2	3	1	0	1	1	2	0	0	0	3	0	0	21	0	2288.1722	P00338	P00338	285	305	LDHA	L-lactate dehydrogenase A chain	yes	yes	3	0.044634	26.361	By matching	By matching	By matching	By matching	By matching
DDWFMLGLR	FYGDTNPKDDWFMLGL	DWFMLGLRDGRPEIQL	K	D	D	L	R	D	0	1	0	2	0	0	0	1	0	0	2	0	1	1	0	0	0	1	0	0	0	0	9	0	1151.5434	I3L145;P04278;I3L1J1;B4DYU0;A0A0C4DGN2;I3L2X4;I3L4B9;I3L2F1;B0FWH6;B0FWH5;I3L1C1;I3L1G4;B0FWH7;I3L0M1	I3L145	35	43	SHBG	Sex hormone-binding globulin	yes	no	2	0.013654	68.016	By matching	By matching	By matching	By matching	By matching
DDYFVSGAGLPGR	KTVAILLKDDYFVSGA	SGAGLPGRFKAEKVEF	K	D	D	G	R	F	1	1	0	2	0	0	0	3	0	0	1	0	0	1	1	1	0	0	1	1	0	0	13	0	1352.6361	P23470	P23470	130	142	PTPRG	Receptor-type tyrosine-protein phosphatase gamma	yes	yes	2	8.0725E-05	113.24	By matching	By matching	By matching	By matching	By matching
DEAANGLMAAYLAQAGLAR	GGTLSMPKDEAANGLM	LAQAGLARVFIGINDL	K	D	E	A	R	V	7	1	1	1	0	1	1	2	0	0	3	0	1	0	0	0	0	0	1	0	0	0	19	0	1904.9414	Q9BWP8	Q9BWP8	182	200	COLEC11	Collectin-11	yes	yes	2;3	1.1221E-64	191.51	By MS/MS	By MS/MS	By matching	By matching	By matching
DEAANTLIADYVAK	GGMLAMPKDEAANTLI	LIADYVAKSGFFRVFI	K	D	E	A	K	S	4	0	1	2	0	0	1	0	0	1	1	1	0	0	0	0	1	0	1	1	0	0	14	0	1492.7409	Q9Y6Z7	Q9Y6Z7	188	201	COLEC10	Collectin-10	yes	yes	2;3	5.5366E-07	119.87	By matching	By MS/MS	By matching	By matching	By MS/MS
DEASSVEVTWPDGK	VAHFGLGKDEASSVEV	EVTWPDGKMVSRNVAS	K	D	E	G	K	M	1	0	0	2	0	0	2	1	0	0	0	1	0	0	1	2	1	1	0	2	0	0	14	0	1518.6838	A0A0C4DFP6;Q9NQ79;Q5T4F6	A0A0C4DFP6	490	503	CRTAC1	Cartilage acidic protein 1	yes	no	2	0.00019955	101.2	By matching	By matching	By matching	By matching	By matching
DEEFPEQK	RPPPPEEKDEEFPEQK	DEEFPEQKAGEVINQP	K	D	E	Q	K	A	0	0	0	1	0	1	3	0	0	0	0	1	0	1	1	0	0	0	0	0	0	0	8	0	1020.44	P18206;Q5JQ13	P18206	882	889	VCL	Vinculin	yes	no	2	0.026982	93.429	By matching	By matching	By matching	By MS/MS	By matching
DEELSCTVVELK	HLTIPYFRDEELSCTV	SCTVVELKYTGNASAL	R	D	E	L	K	Y	0	0	0	1	1	0	3	0	0	0	2	1	0	0	0	1	1	0	0	2	0	0	12	0	1420.6756	P01011;G3V595;G3V3A0	P01011	256	267	SERPINA3	Alpha-1-antichymotrypsin;Alpha-1-antichymotrypsin His-Pro-less	yes	no	2;3	5.4879E-09	132.5	By matching	By matching	By MS/MS	By MS/MS	By MS/MS
DEETGLCLLPLK	QLKERCIKDEETGLCL	GLCLLPLKEKKKQVQT	K	D	E	L	K	E	0	0	0	1	1	0	2	1	0	0	4	1	0	0	1	0	1	0	0	0	0	0	12	0	1386.7065	P15924	P15924	2436	2447	DSP	Desmoplakin	yes	yes	2	0.031505	56.205	By matching	By matching	By matching	By matching	By matching
DEFTNTCPSDK	YLTNAYSRDEFTNTCP	TNTCPSDKEVEIAYSD	R	D	E	D	K	E	0	0	1	2	1	0	1	0	0	0	0	1	0	1	1	1	2	0	0	0	0	0	11	0	1312.5241	Q9Y696	Q9Y696	228	238	CLIC4	Chloride intracellular channel protein 4	yes	yes	2	5.7619E-08	147.62	By matching	By MS/MS	By MS/MS	By MS/MS	By matching
DEGTAFLVYGAPGFSK	QILVGVNKDEGTAFLV	YGAPGFSKDNNSIITR	K	D	E	S	K	D	2	0	0	1	0	0	1	3	0	0	1	1	0	2	1	1	1	0	1	1	0	0	16	0	1657.7988	P06276;F8WF14;F8WEX7	P06276	352	367	BCHE	Cholinesterase;Carboxylic ester hydrolase	yes	no	2	1.6137E-06	109.14	By MS/MS	By MS/MS	By matching	By matching	By matching
[truncated: 10,673 more rows]
[truncated: 73 more columns]
