# Supplementary material for: Mass-Spectrometry Based Proteome Comparison of Extracellular Vesicle Isolation Methods: Comparison of ME-kit, Size-Exclusion Chromatography, and High-Speed Centrifugation
Source: Biomedicines. 2020 Jul 25;8(8):246. doi: 10.3390/biomedicines8080246 (PMC7459681; doi:10.3390/biomedicines8080246)
Supplement: Supplementary file 1 [file biomedicines-08-00246-s001.zip › File S5 - Raw MaxQuant data/experimentalDesign.txt]

Name	Fraction	Experiment
20170112_QE7_nLC3_OOE_SA_EV-purif-A_01_RO-044	1	1-UC-A
20170112_QE7_nLC3_OOE_SA_EV-purif-A_04-3X_RO-060	1	1-SEC-A
20170112_QE7_nLC3_OOE_SA_EV-purif-A_05_RO-047	1	2-UC-A
20170112_QE7_nLC3_OOE_SA_EV-purif-A_08-3X_RO-061	1	2-SEC-A
20170112_QE7_nLC3_OOE_SA_EV-purif-A_09_RO-050	1	3-UC-A
20170112_QE7_nLC3_OOE_SA_EV-purif-A_12-3X_RO-062	1	3-SEC-A
20170112_QE7_nLC3_OOE_SA_EV-purif-B_01_RO-010	1	1-UC-B
20170112_QE7_nLC3_OOE_SA_EV-purif-B_03_RO-007	1	1-VN96-B
20170112_QE7_nLC3_OOE_SA_EV-purif-B_04-3X_RO-030	1	1-SEC-B
20170112_QE7_nLC3_OOE_SA_EV-purif-B_05_RO-014	1	2-UC-B
20170112_QE7_nLC3_OOE_SA_EV-purif-B_07_RO-016	1	2-VN96-B
20170112_QE7_nLC3_OOE_SA_EV-purif-B_08-3X_RO-031	1	2-SEC-B
20170112_QE7_nLC3_OOE_SA_EV-purif-B_09_RO-018	1	3-UC-B
20170112_QE7_nLC3_OOE_SA_EV-purif-B_11_RO-009	1	3-VN96-B
20170112_QE7_nLC3_OOE_SA_EV-purif-B_12-3X_RO-032	1	3-SEC-B
20171006_QE7_nLC11_OOE_SA_MP_VN96_K1-1_RO-011	9	1-VN96-C
20171006_QE7_nLC11_OOE_SA_MP_VN96_K1-2_RO-012	9	1-VN96-D
20171006_QE7_nLC11_OOE_SA_MP_VN96_K2-1_RO-007	9	2-VN96-C
20171006_QE7_nLC11_OOE_SA_MP_VN96_K2-2_RO-008	9	2-VN96-D
20171006_QE7_nLC11_OOE_SA_MP_VN96_K3-1_RO-009	9	3-VN96-C
20171006_QE7_nLC11_OOE_SA_MP_VN96_K3-2_RO-010	9	3-VN96-D
