# Supplementary material for: Mass-Spectrometry Based Proteome Comparison of Extracellular Vesicle Isolation Methods: Comparison of ME-kit, Size-Exclusion Chromatography, and High-Speed Centrifugation
Source: Biomedicines. 2020 Jul 25;8(8):246. doi: 10.3390/biomedicines8080246 (PMC7459681; doi:10.3390/biomedicines8080246)
Supplement: Supplementary file 1 [file biomedicines-08-00246-s001.zip › File S5 - Raw MaxQuant data/proteinGroups.txt]

Protein IDs	Majority protein IDs	Peptide counts (all)	Peptide counts (razor+unique)	Peptide counts (unique)	Protein names	Gene names	Fasta headers	Number of proteins	Peptides	Razor + unique peptides	Unique peptides	Peptides 1-SEC-A	Peptides 1-SEC-B	Peptides 1-UC-A	Peptides 1-UC-B	Peptides 1-VN96-B	Peptides 1-VN96-C	Peptides 1-VN96-D	Peptides 2-SEC-A	Peptides 2-SEC-B	Peptides 2-UC-A	Peptides 2-UC-B	Peptides 2-VN96-B	Peptides 2-VN96-C	Peptides 2-VN96-D	Peptides 3-SEC-A	Peptides 3-SEC-B	Peptides 3-UC-A	Peptides 3-UC-B	Peptides 3-VN96-B	Peptides 3-VN96-C	Peptides 3-VN96-D	Razor + unique peptides 1-SEC-A	Razor + unique peptides 1-SEC-B	Razor + unique peptides 1-UC-A	Razor + unique peptides 1-UC-B	Razor + unique peptides 1-VN96-B	Razor + unique peptides 1-VN96-C	Razor + unique peptides 1-VN96-D	Razor + unique peptides 2-SEC-A	Razor + unique peptides 2-SEC-B	Razor + unique peptides 2-UC-A	Razor + unique peptides 2-UC-B	Razor + unique peptides 2-VN96-B	Razor + unique peptides 2-VN96-C	Razor + unique peptides 2-VN96-D	Razor + unique peptides 3-SEC-A	Razor + unique peptides 3-SEC-B	Razor + unique peptides 3-UC-A
A0A024R412;A0A024R3W6;Q7LBX6;X5D2Q8;O60462;C9JH98	A0A024R412;A0A024R3W6;Q7LBX6;X5D2Q8;O60462	7;7;7;7;7;1	7;7;7;7;7;1	7;7;7;7;7;1	Neuropilin-2	NRP2	>tr|A0A024R412|A0A024R412_HUMAN Neuropilin OS=Homo sapiens GN=NRP2 PE=1 SV=1;>tr|A0A024R3W6|A0A024R3W6_HUMAN Neuropilin OS=Homo sapiens GN=NRP2 PE=1 SV=1;>tr|Q7LBX6|Q7LBX6_HUMAN Neuropilin OS=Homo sapiens GN=NRP2 PE=1 SV=1;>tr|X5D2Q8|X5D2Q8_HUMAN Neuropili	6	7	7	7	0	0	0	0	3	0	0	0	0	0	0	7	0	0	0	0	0	0	7	0	0	0	0	0	0	3	0	0	0	0	0	0	7	0	0	0	0	0
A0A024R571;Q9H4M9;C9JC03;C9J2Z4;C9JDQ8;C9JIJ3;C9IZH1;Q9NZN4	A0A024R571;Q9H4M9;C9JC03;C9J2Z4	15;15;12;10;6;2;2;1	15;15;12;10;6;2;2;1	8;8;5;5;2;0;0;0	EH domain-containing protein 1	EHD1	>tr|A0A024R571|A0A024R571_HUMAN EH domain-containing protein 1 OS=Homo sapiens GN=EHD1 PE=1 SV=1;>sp|Q9H4M9|EHD1_HUMAN EH domain-containing protein 1 OS=Homo sapiens GN=EHD1 PE=1 SV=2;>tr|C9JC03|C9JC03_HUMAN EH domain-containing protein 1 (Fragment) OS=Hom	8	15	15	8	6	10	11	9	2	0	1	4	7	14	6	1	0	0	9	6	12	10	4	1	1	6	10	11	9	2	0	1	4	7	14	6	1	0	0	9	6	12
A0A024R6I7;A0A0G2JRN3;G3V2B9;G3V544;G3V5R8;G3V387;A0A0B4J278;A0A0G2JPK4;P20848	A0A024R6I7;A0A0G2JRN3	46;38;10;3;2;2;2;1;1	2;2;0;0;0;0;0;0;0	2;2;0;0;0;0;0;0;0		SERPINA1	>tr|A0A024R6I7|A0A024R6I7_HUMAN Alpha-1-antitrypsin OS=Homo sapiens GN=SERPINA1 PE=1 SV=1;>tr|A0A0G2JRN3|A0A0G2JRN3_HUMAN Alpha-1-antitrypsin OS=Homo sapiens GN=SERPINA1 PE=1 SV=1	9	46	2	2	30	34	26	31	37	33	33	27	26	29	26	37	36	35	31	32	28	29	36	35	34	1	1	1	1	1	2	2	0	0	1	1	0	1	0	1	1	1
A0A024RA52;P25787;H3BT36;H7C402;C9JCK5	A0A024RA52;P25787;H3BT36	4;4;2;1;1	4;4;2;1;1	4;4;2;1;1	Proteasome subunit alpha type;Proteasome subunit alpha type-2	PSMA2	>tr|A0A024RA52|A0A024RA52_HUMAN Proteasome subunit alpha type OS=Homo sapiens GN=PSMA2 PE=1 SV=1;>sp|P25787|PSA2_HUMAN Proteasome subunit alpha type-2 OS=Homo sapiens GN=PSMA2 PE=1 SV=2;>tr|H3BT36|H3BT36_HUMAN Uncharacterized protein OS=Homo sapiens PE=1 S	5	4	4	4	2	1	4	3	0	0	0	1	0	3	4	0	0	0	0	0	2	4	0	0	0	2	1	4	3	0	0	0	1	0	3	4	0	0	0	0	0	2
A0A075B6H9;A0A075B6K6	A0A075B6H9	6;1	6;1	5;0		IGLV4-69	>tr|A0A075B6H9|A0A075B6H9_HUMAN Protein IGLV4-69 (Fragment) OS=Homo sapiens GN=IGLV4-69 PE=1 SV=1	2	6	6	5	4	5	1	0	0	1	1	2	4	1	1	0	1	1	4	3	2	1	0	1	1	4	5	1	0	0	1	1	2	4	1	1	0	1	1	4	3	2
A0A075B6I0	A0A075B6I0	3	3	3		IGLV8-61	>tr|A0A075B6I0|A0A075B6I0_HUMAN Protein IGLV8-61 (Fragment) OS=Homo sapiens GN=IGLV8-61 PE=1 SV=7	1	3	3	3	3	3	2	2	0	1	1	1	0	1	2	0	0	0	2	3	2	1	0	0	0	3	3	2	2	0	1	1	1	0	1	2	0	0	0	2	3	2
A0A075B6I1	A0A075B6I1	2	2	2		IGLV4-60	>tr|A0A075B6I1|A0A075B6I1_HUMAN Protein IGLV4-60 (Fragment) OS=Homo sapiens GN=IGLV4-60 PE=1 SV=1	1	2	2	2	2	1	0	0	0	0	0	0	2	0	0	0	0	0	1	1	0	0	0	0	0	2	1	0	0	0	0	0	0	2	0	0	0	0	0	1	1	0
A0A075B6I4	A0A075B6I4	1	1	1		IGLV10-54	>tr|A0A075B6I4|A0A075B6I4_HUMAN Protein IGLV10-54 (Fragment) OS=Homo sapiens GN=IGLV10-54 PE=1 SV=1	1	1	1	1	1	1	1	0	0	0	0	1	1	1	0	0	0	0	1	1	1	1	0	0	0	1	1	1	0	0	0	0	1	1	1	0	0	0	0	1	1	1
A0A075B6I9	A0A075B6I9	3	3	1		IGLV7-46	>tr|A0A075B6I9|A0A075B6I9_HUMAN Protein IGLV7-46 (Fragment) OS=Homo sapiens GN=IGLV7-46 PE=1 SV=4	1	3	3	1	1	2	1	0	0	0	1	3	2	1	1	0	1	1	2	2	1	2	0	1	1	1	2	1	0	0	0	1	3	2	1	1	0	1	1	2	2	1
A0A075B6J1	A0A075B6J1	1	1	1		IGLV5-37	>tr|A0A075B6J1|A0A075B6J1_HUMAN Protein IGLV5-37 (Fragment) OS=Homo sapiens GN=IGLV5-37 PE=1 SV=1	1	1	1	1	1	0	1	0	0	0	0	0	0	0	0	0	0	0	1	1	0	0	0	0	0	1	0	1	0	0	0	0	0	0	0	0	0	0	0	1	1	0
A0A075B6J9	A0A075B6J9	3	2	2		IGLV2-18	>tr|A0A075B6J9|A0A075B6J9_HUMAN HCG1782423 (Fragment) OS=Homo sapiens GN=IGLV2-18 PE=1 SV=1	1	3	2	2	3	2	1	1	0	1	1	3	1	0	0	0	1	0	2	2	0	0	0	1	1	2	2	0	0	0	0	0	2	1	0	0	0	0	0	1	2	0
A0A075B6K0	A0A075B6K0	4	2	1		IGLV3-16	>tr|A0A075B6K0|A0A075B6K0_HUMAN HCG2041221 (Fragment) OS=Homo sapiens GN=IGLV3-16 PE=1 SV=1	1	4	2	1	4	3	1	1	0	0	0	1	1	1	1	1	1	1	2	4	1	1	0	1	0	2	2	1	1	0	0	0	1	1	1	1	1	1	1	2	2	1
A0A075B6K4	A0A075B6K4	5	5	1		IGLV3-10	>tr|A0A075B6K4|A0A075B6K4_HUMAN HCG2043238 (Fragment) OS=Homo sapiens GN=IGLV3-10 PE=1 SV=1	1	5	5	1	4	4	2	2	0	1	1	2	2	2	2	2	2	2	2	5	2	2	0	2	1	4	4	2	2	0	1	1	2	2	2	2	2	2	2	2	5	2
A0A075B6K5	A0A075B6K5	5	3	3		IGLV3-9	>tr|A0A075B6K5|A0A075B6K5_HUMAN HCG2043239 (Fragment) OS=Homo sapiens GN=IGLV3-9 PE=1 SV=1	1	5	3	3	5	5	3	2	1	1	1	3	3	4	3	1	1	1	4	2	3	2	1	1	1	3	3	1	1	0	0	0	2	2	2	1	0	0	0	2	1	2
A0A075B6L0;A0A075B6K9;P0CG05;P0CG06;P0CF74	A0A075B6L0;A0A075B6K9;P0CG05;P0CG06	7;7;7;6;3	3;3;3;2;1	2;2;2;1;0	Ig lambda-2 chain C regions;Ig lambda-3 chain C regions	IGLC3;IGLC2	>tr|A0A075B6L0|A0A075B6L0_HUMAN Ig lambda-3 chain C regions (Fragment) OS=Homo sapiens GN=IGLC3 PE=1 SV=2;>tr|A0A075B6K9|A0A075B6K9_HUMAN Ig lambda-2 chain C regions (Fragment) OS=Homo sapiens GN=IGLC2 PE=4 SV=1;>sp|P0CG05|LAC2_HUMAN Ig lambda-2 chain C re	5	7	3	2	6	7	5	4	4	5	5	6	6	5	5	4	6	6	6	5	6	5	5	6	6	2	3	2	1	2	2	2	2	2	2	1	1	2	2	2	2	2
A0A075B6N8;P01860	A0A075B6N8;P01860	17;17	10;10	7;7	Ig gamma-3 chain C region	IGHG3	>tr|A0A075B6N8|A0A075B6N8_HUMAN Ig gamma-3 chain C region (Fragment) OS=Homo sapiens GN=IGHG3 PE=1 SV=1;>sp|P01860|IGHG3_HUMAN Ig gamma-3 chain C region OS=Homo sapiens GN=IGHG3 PE=1 SV=2	2	17	10	7	11	14	13	14	9	12	12	13	16	14	13	10	12	12	13	14	14	13	10	11	12	6	7	7	8	3	7	7	7	9	8	7	4	7	7	7	7	8
A0A087WYJ9;A0A075B6N9;A0A1B0GUU9;P01871	A0A087WYJ9;A0A075B6N9;A0A1B0GUU9;P01871	34;34;33;32	34;34;33;32	12;12;12;12	Ig mu chain C region	IGHM	>tr|A0A087WYJ9|A0A087WYJ9_HUMAN Ig mu chain C region OS=Homo sapiens GN=IGHM PE=1 SV=2;>tr|A0A075B6N9|A0A075B6N9_HUMAN Ig mu chain C region (Fragment) OS=Homo sapiens GN=IGHM PE=1 SV=2;>tr|A0A1B0GUU9|A0A1B0GUU9_HUMAN Ig mu chain C region (Fragment) OS=Homo	4	34	34	12	32	31	18	20	15	17	16	31	32	25	22	18	17	17	30	32	22	24	17	17	16	32	31	18	20	15	17	16	31	32	25	22	18	17	17	30	32	22
A0A075B6P5;P01615	A0A075B6P5;P01615	4;4	3;3	2;2	Ig kappa chain V-II region FR	IGKV2D-28	>sp|A0A075B6P5|KV228_HUMAN Immunoglobulin kappa variable 2-28 OS=Homo sapiens GN=IGKV2-28 PE=3 SV=1;>sp|P01615|KVD28_HUMAN Immunoglobulin kappa variable 2D-28 OS=Homo sapiens GN=IGKV2D-28 PE=1 SV=2	2	4	3	2	4	4	2	1	1	1	1	4	4	3	3	1	1	1	4	4	4	3	1	1	1	3	3	1	1	0	0	0	3	3	2	2	0	0	0	3	3	3
A0A075B6Q5	A0A075B6Q5	6	2	1		IGHV3-64	>tr|A0A075B6Q5|A0A075B6Q5_HUMAN Protein IGHV3-64 (Fragment) OS=Homo sapiens GN=IGHV3-64 PE=1 SV=1	1	6	2	1	4	5	3	1	0	0	0	5	6	3	3	0	0	0	5	5	1	1	1	0	0	1	1	2	0	0	0	0	2	2	1	1	0	0	0	2	1	0
A0A075B6R2;A0A087WW49;A0A075B7B6;A6NJ16	A0A075B6R2;A0A087WW49;A0A075B7B6;A6NJ16	4;3;2;2	4;3;2;2	3;2;2;2	Putative V-set and immunoglobulin domain-containing-like protein IGHV4OR15-8	IGHV4-4;IGHV4OR15-8	>tr|A0A075B6R2|A0A075B6R2_HUMAN Protein IGHV4-4 (Fragment) OS=Homo sapiens GN=IGHV4-4 PE=1 SV=2;>tr|A0A087WW49|A0A087WW49_HUMAN Protein LOC642131 (Fragment) OS=Homo sapiens GN=LOC642131 PE=4 SV=1;>tr|A0A075B7B6|A0A075B7B6_HUMAN Putative V-set and immunoglo	4	4	4	3	3	4	2	1	1	1	1	3	3	3	2	0	0	1	3	3	2	2	1	1	1	3	4	2	1	1	1	1	3	3	3	2	0	0	1	3	3	2
A0A075B6S5	A0A075B6S5	5	5	4		IGKV1-27	>tr|A0A075B6S5|A0A075B6S5_HUMAN Protein IGKV1-27 (Fragment) OS=Homo sapiens GN=IGKV1-27 PE=1 SV=1	1	5	5	4	5	5	1	1	1	0	0	3	3	3	1	0	0	0	4	4	2	2	0	0	0	5	5	1	1	1	0	0	3	3	3	1	0	0	0	4	4	2
A0A075B738;A0A075B727;A0A075B728;A0A075B737	A0A075B738	20;7;5;3	20;7;5;3	1;1;1;1		PECAM1	>tr|A0A075B738|A0A075B738_HUMAN Platelet endothelial cell adhesion molecule OS=Homo sapiens GN=PECAM1 PE=1 SV=1	4	20	20	1	4	11	20	19	7	4	5	8	8	20	17	3	2	2	7	7	20	18	8	4	3	4	11	20	19	7	4	5	8	8	20	17	3	2	2	7	7	20
A0A075B7B8	A0A075B7B8	3	2	2		IGHV3OR16-12	>tr|A0A075B7B8|A0A075B7B8_HUMAN Protein IGHV3OR16-12 (Fragment) OS=Homo sapiens GN=IGHV3OR16-12 PE=1 SV=1	1	3	2	2	3	2	2	2	2	2	2	2	2	2	2	2	2	2	3	2	2	2	2	2	2	2	1	1	1	1	1	1	1	1	1	1	1	1	1	2	1	1
K7EM73;K7EIV0;A0A075B7C0;K7ELJ7;A0A0C4DGQ5;P04632;U3KQE2	K7EM73;K7EIV0;A0A075B7C0;K7ELJ7;A0A0C4DGQ5;P04632;U3KQE2	2;2;2;2;2;2;1	2;2;2;2;2;2;1	2;2;2;2;2;2;1	Calpain small subunit 1	CAPNS1	>tr|K7EM73|K7EM73_HUMAN Calpain small subunit 1 (Fragment) OS=Homo sapiens GN=CAPNS1 PE=1 SV=1;>tr|K7EIV0|K7EIV0_HUMAN Calpain small subunit 1 (Fragment) OS=Homo sapiens GN=CAPNS1 PE=1 SV=2;>tr|A0A075B7C0|A0A075B7C0_HUMAN Calpain small subunit 1 (Fragment)	7	2	2	2	0	0	1	2	0	0	0	0	0	2	1	0	0	0	0	0	2	1	0	0	0	0	0	1	2	0	0	0	0	0	2	1	0	0	0	0	0	2
A0A075B7D0	A0A075B7D0	2	2	2		IGHV1OR15-1	>tr|A0A075B7D0|A0A075B7D0_HUMAN Protein IGHV1OR15-1 (Fragment) OS=Homo sapiens GN=IGHV1OR15-1 PE=1 SV=1	1	2	2	2	0	0	0	0	0	0	0	2	2	1	1	0	1	1	0	0	0	0	0	0	0	0	0	0	0	0	0	0	2	2	1	1	0	1	1	0	0	0
A0A075B7D8	A0A075B7D8	3	2	2		IGHV3OR15-7	>tr|A0A075B7D8|A0A075B7D8_HUMAN Protein IGHV3OR15-7 (Fragment) OS=Homo sapiens GN=IGHV3OR15-7 PE=1 SV=1	1	3	2	2	2	1	1	1	1	1	1	1	1	1	1	1	1	1	1	2	1	1	1	1	1	1	0	1	1	1	1	1	0	0	1	1	1	1	1	0	1	1
A0A075B7E8	A0A075B7E8	4	1	1		IGHV3OR16-13	>tr|A0A075B7E8|A0A075B7E8_HUMAN Protein IGHV3OR16-13 (Fragment) OS=Homo sapiens GN=IGHV3OR16-13 PE=4 SV=1	1	4	1	1	4	4	2	2	2	2	2	3	3	2	2	1	2	2	4	4	2	2	2	2	2	1	1	0	0	0	0	0	0	0	0	0	0	0	0	1	1	0
A0A087WSY4	A0A087WSY4	3	2	2		IGHV4-31	>tr|A0A087WSY4|A0A087WSY4_HUMAN Protein IGHV4-31 (Fragment) OS=Homo sapiens GN=IGHV4-31 PE=4 SV=1	1	3	2	2	2	3	2	2	0	1	1	2	3	2	2	1	0	1	2	3	2	2	0	1	1	1	2	1	1	0	0	0	1	2	1	1	1	0	0	1	2	1
A0A087WSY5;Q96IY4	A0A087WSY5;Q96IY4	9;9	9;9	9;9	Carboxypeptidase B2	CPB2	>tr|A0A087WSY5|A0A087WSY5_HUMAN Carboxypeptidase B2 OS=Homo sapiens GN=CPB2 PE=1 SV=1;>sp|Q96IY4|CBPB2_HUMAN Carboxypeptidase B2 OS=Homo sapiens GN=CPB2 PE=1 SV=2	2	9	9	9	0	0	1	0	1	6	7	1	0	0	0	0	3	6	0	0	0	0	0	5	8	0	0	1	0	1	6	7	1	0	0	0	0	3	6	0	0	0
A0A0G2JQJ0;A0A087WSZ0	A0A0G2JQJ0;A0A087WSZ0	1;1	1;1	1;1		IGKV1D-8	>tr|A0A0G2JQJ0|A0A0G2JQJ0_HUMAN Protein IGKV1D-8 (Fragment) OS=Homo sapiens GN=IGKV1D-8 PE=1 SV=4;>tr|A0A087WSZ0|A0A087WSZ0_HUMAN Protein IGKV1D-8 (Fragment) OS=Homo sapiens GN=IGKV1D-8 PE=1 SV=6	2	1	1	1	1	1	0	0	0	0	0	1	0	1	1	0	0	0	1	1	1	0	0	0	0	1	1	0	0	0	0	0	1	0	1	1	0	0	0	1	1	1
A0A087WTA8;P08123	A0A087WTA8;P08123	11;11	11;11	11;11	Collagen alpha-2(I) chain	COL1A2	>tr|A0A087WTA8|A0A087WTA8_HUMAN Collagen alpha-2(I) chain OS=Homo sapiens GN=COL1A2 PE=1 SV=1;>sp|P08123|CO1A2_HUMAN Collagen alpha-2(I) chain OS=Homo sapiens GN=COL1A2 PE=1 SV=7	2	11	11	11	3	4	1	0	1	0	0	8	9	0	0	0	0	0	5	6	0	0	0	0	0	3	4	1	0	1	0	0	8	9	0	0	0	0	0	5	6	0
A0A087WTK0;A0A087WVC6;Q12913;E9PPH3;E9PJ83	A0A087WTK0;A0A087WVC6;Q12913	15;15;15;1;1	15;15;15;1;1	15;15;15;1;1	Protein-tyrosine-phosphatase;Receptor-type tyrosine-protein phosphatase eta	PTPRJ	>tr|A0A087WTK0|A0A087WTK0_HUMAN Receptor-type tyrosine-protein phosphatase eta OS=Homo sapiens GN=PTPRJ PE=1 SV=1;>tr|A0A087WVC6|A0A087WVC6_HUMAN Receptor-type tyrosine-protein phosphatase eta OS=Homo sapiens GN=PTPRJ PE=1 SV=1;>sp|Q12913|PTPRJ_HUMAN Recep	5	15	15	15	1	2	7	8	0	5	6	2	1	7	4	0	7	7	4	2	8	5	3	5	6	1	2	7	8	0	5	6	2	1	7	4	0	7	7	4	2	8
A0A087WTS8;A0A087WYC1;P34932	A0A087WTS8;A0A087WYC1;P34932	2;2;2	2;2;2	2;2;2	Heat shock 70 kDa protein 4	HSPA4	>tr|A0A087WTS8|A0A087WTS8_HUMAN Heat shock 70 kDa protein 4 OS=Homo sapiens GN=HSPA4 PE=1 SV=1;>tr|A0A087WYC1|A0A087WYC1_HUMAN Heat shock 70 kDa protein 4 OS=Homo sapiens GN=HSPA4 PE=1 SV=1;>sp|P34932|HSP74_HUMAN Heat shock 70 kDa protein 4 OS=Homo sapiens	3	2	2	2	0	0	2	2	0	0	0	0	0	2	2	0	0	0	0	0	2	2	0	0	0	0	0	2	2	0	0	0	0	0	2	2	0	0	0	0	0	2
Q13030;E9PH25;E7EQF3;E9PD10;A0A087WU29;A0A0C4DFT7;P02724	Q13030;E9PH25;E7EQF3;E9PD10;A0A087WU29;A0A0C4DFT7;P02724	3;3;3;3;3;3;3	3;3;3;3;3;3;3	3;3;3;3;3;3;3	Glycophorin-A	GPErik;GYPA	>tr|Q13030|Q13030_HUMAN Glycophorin Erik I-IV OS=Homo sapiens GN=GPErik PE=1 SV=1;>tr|E9PH25|E9PH25_HUMAN Glycophorin-A OS=Homo sapiens GN=GYPA PE=1 SV=1;>tr|E7EQF3|E7EQF3_HUMAN Glycophorin-A OS=Homo sapiens GN=GYPA PE=1 SV=1;>tr|E9PD10|E9PD10_HUMAN Glycop	7	3	3	3	2	1	3	3	0	0	1	2	1	3	3	0	1	0	1	0	3	3	0	0	0	2	1	3	3	0	0	1	2	1	3	3	0	1	0	1	0	3
A0A087WUL2;P49720;A0A087WXQ8;A0A087WY10	A0A087WUL2;P49720;A0A087WXQ8;A0A087WY10	3;3;2;2	3;3;2;2	3;3;2;2	Proteasome subunit beta type-3	PSMB3	>tr|A0A087WUL2|A0A087WUL2_HUMAN Proteasome subunit beta type-3 (Fragment) OS=Homo sapiens GN=PSMB3 PE=1 SV=1;>sp|P49720|PSB3_HUMAN Proteasome subunit beta type-3 OS=Homo sapiens GN=PSMB3 PE=1 SV=2;>tr|A0A087WXQ8|A0A087WXQ8_HUMAN Proteasome subunit beta typ	4	3	3	3	1	0	3	2	0	0	0	1	2	3	3	0	0	0	0	1	3	2	0	0	0	1	0	3	2	0	0	0	1	2	3	3	0	0	0	0	1	3
A0A087WUQ6;P07203	A0A087WUQ6;P07203	6;6	6;6	6;6	Glutathione peroxidase;Glutathione peroxidase 1	GPX1	>tr|A0A087WUQ6|A0A087WUQ6_HUMAN Glutathione peroxidase OS=Homo sapiens GN=GPX1 PE=1 SV=1;>sp|P07203|GPX1_HUMAN Glutathione peroxidase 1 OS=Homo sapiens GN=GPX1 PE=1 SV=4	2	6	6	6	0	0	6	6	0	0	0	0	0	5	3	0	0	0	0	0	6	4	0	0	0	0	0	6	6	0	0	0	0	0	5	3	0	0	0	0	0	6
A0A087WUS7;A0A0A0MS09;P01880	A0A087WUS7;A0A0A0MS09;P01880	10;10;10	10;10;10	10;10;10	Ig delta chain C region	IGHD	>tr|A0A087WUS7|A0A087WUS7_HUMAN Ig delta chain C region OS=Homo sapiens GN=IGHD PE=4 SV=1;>tr|A0A0A0MS09|A0A0A0MS09_HUMAN Ig delta chain C region (Fragment) OS=Homo sapiens GN=IGHD PE=1 SV=1;>sp|P01880|IGHD_HUMAN Ig delta chain C region OS=Homo sapiens GN=	3	10	10	10	5	7	5	6	1	5	6	4	2	2	1	0	2	1	2	0	2	3	0	3	3	5	7	5	6	1	5	6	4	2	2	1	0	2	1	2	0	2
A0A087WUV8;A0A087X2B5;P35613;R4GN83;R4GMX5;I3L192	A0A087WUV8;A0A087X2B5;P35613;R4GN83;R4GMX5;I3L192	2;2;2;1;1;1	2;2;2;1;1;1	2;2;2;1;1;1	Basigin	BSG	>tr|A0A087WUV8|A0A087WUV8_HUMAN Basigin OS=Homo sapiens GN=BSG PE=1 SV=1;>tr|A0A087X2B5|A0A087X2B5_HUMAN Basigin (Fragment) OS=Homo sapiens GN=BSG PE=1 SV=1;>sp|P35613|BASI_HUMAN Basigin OS=Homo sapiens GN=BSG PE=1 SV=2;>tr|R4GN83|R4GN83_HUMAN Basigin (Fra	6	2	2	2	0	1	2	1	0	0	0	1	0	2	2	0	0	0	0	0	2	1	0	0	0	0	1	2	1	0	0	0	1	0	2	2	0	0	0	0	0	2
A0A087WUZ3;Q01082	A0A087WUZ3;Q01082	4;4	2;2	2;2	Spectrin beta chain, non-erythrocytic 1	SPTBN1	>tr|A0A087WUZ3|A0A087WUZ3_HUMAN Spectrin beta chain, non-erythrocytic 1 OS=Homo sapiens GN=SPTBN1 PE=1 SV=1;>sp|Q01082|SPTB2_HUMAN Spectrin beta chain, non-erythrocytic 1 OS=Homo sapiens GN=SPTBN1 PE=1 SV=2	2	4	2	2	0	1	4	3	0	0	0	0	0	3	1	0	0	0	0	0	4	2	0	0	0	0	0	2	2	0	0	0	0	0	2	0	0	0	0	0	0	2
A0A087WVC4;A0A0A0MS54;P22694;B1APF7;B1APG1;B1APG0;B1APG2;B1APF8;B1APF9;B1APG3;P17612	A0A087WVC4;A0A0A0MS54;P22694;B1APF7;B1APG1;B1APG0;B1APG2;B1APF8;B1APF9;B1APG3;P17612	2;2;2;1;1;1;1;1;1;1;1	2;2;2;1;1;1;1;1;1;1;1	2;2;2;1;1;1;1;1;1;1;1	cAMP-dependent protein kinase catalytic subunit beta;cAMP-dependent protein kinase catalytic subunit alpha	PRKACB;PRKACA	>tr|A0A087WVC4|A0A087WVC4_HUMAN cAMP-dependent protein kinase catalytic subunit beta OS=Homo sapiens GN=PRKACB PE=1 SV=1;>tr|A0A0A0MS54|A0A0A0MS54_HUMAN cAMP-dependent protein kinase catalytic subunit beta OS=Homo sapiens GN=PRKACB PE=1 SV=1;>sp|P22694|KAP	11	2	2	2	0	0	2	2	0	0	0	0	0	2	1	0	0	0	0	0	2	1	0	0	0	0	0	2	2	0	0	0	0	0	2	1	0	0	0	0	0	2
A0A087WVJ0;A0A0A0MSH4;A0A0C4DGW3;A0A087X2A4;A0A087WWM1;P15941;A0A087X061;A0A087WZZ6;Q7Z536;B1AVQ7;A0A087X0L2;A0A0A0MRB3	A0A087WVJ0;A0A0A0MSH4;A0A0C4DGW3;A0A087X2A4;A0A087WWM1;P15941;A0A087X061;A0A087WZZ6;Q7Z536;B1AVQ7;A0A087X0L2;A0A0A0MRB3	2;2;2;2;2;2;1;1;1;1;1;1	2;2;2;2;2;2;1;1;1;1;1;1	2;2;2;2;2;2;1;1;1;1;1;1	Mucin-1;Mucin-1 subunit alpha;Mucin-1 subunit beta	MUC1	>tr|A0A087WVJ0|A0A087WVJ0_HUMAN Mucin-1 (Fragment) OS=Homo sapiens GN=MUC1 PE=1 SV=1;>tr|A0A0A0MSH4|A0A0A0MSH4_HUMAN Mucin-1 OS=Homo sapiens GN=MUC1 PE=1 SV=1;>tr|A0A0C4DGW3|A0A0C4DGW3_HUMAN Mucin-1 OS=Homo sapiens GN=MUC1 PE=1 SV=1;>tr|A0A087X2A4|A0A087X2	12	2	2	2	2	2	0	0	0	0	0	2	2	0	0	0	0	0	2	2	0	0	0	0	0	2	2	0	0	0	0	0	2	2	0	0	0	0	0	2	2	0
A0A087WVQ6;Q00610;A0A087WX41;P53675;J3KS13;K7EJJ5;J3KSQ2;J3KRF5;F5H5N6	A0A087WVQ6;Q00610	42;42;9;9;7;2;1;1;1	42;42;9;9;7;2;1;1;1	42;42;9;9;7;2;1;1;1	Clathrin heavy chain;Clathrin heavy chain 1	CLTC	>tr|A0A087WVQ6|A0A087WVQ6_HUMAN Clathrin heavy chain OS=Homo sapiens GN=CLTC PE=1 SV=1;>sp|Q00610|CLH1_HUMAN Clathrin heavy chain 1 OS=Homo sapiens GN=CLTC PE=1 SV=5	9	42	42	42	6	6	31	32	1	1	1	4	6	34	23	3	1	0	8	3	40	24	7	2	3	6	6	31	32	1	1	1	4	6	34	23	3	1	0	8	3	40
A0A087X0Q4;A0A087WW87;P01614	A0A087X0Q4;A0A087WW87;P01614	3;3;3	1;1;1	1;1;1	Ig kappa chain V-II region Cum	IGKV2-40	>tr|A0A087X0Q4|A0A087X0Q4_HUMAN Protein IGKV2-40 OS=Homo sapiens GN=IGKV2-40 PE=1 SV=1;>tr|A0A087WW87|A0A087WW87_HUMAN Protein IGKV2-40 (Fragment) OS=Homo sapiens GN=IGKV2-40 PE=1 SV=1;>sp|P01614|KVD40_HUMAN Immunoglobulin kappa variable 2D-40 OS=Homo sapi	3	3	1	1	3	3	1	0	1	1	1	3	3	2	1	1	1	1	3	3	3	2	1	1	1	1	1	0	0	0	0	0	1	1	1	0	0	0	0	1	1	1
A0A087WW89;A0A0B4J1Y9	A0A087WW89;A0A0B4J1Y9	9;8	9;8	3;3		IGHV3-72	>tr|A0A087WW89|A0A087WW89_HUMAN Protein IGHV3-72 OS=Homo sapiens GN=IGHV3-72 PE=1 SV=1;>tr|A0A0B4J1Y9|A0A0B4J1Y9_HUMAN Protein IGHV3-72 (Fragment) OS=Homo sapiens GN=IGHV3-72 PE=1 SV=1	2	9	9	3	7	8	4	3	1	3	3	9	9	6	4	3	3	3	8	9	7	6	2	2	3	7	8	4	3	1	3	3	9	9	6	4	3	3	3	8	9	7
A0A087WWC0;A0A087X1F1;A0A087X1M5;A0A087X0U8;A0A087WXC9;Q13477;U3KQ59	A0A087WWC0;A0A087X1F1;A0A087X1M5;A0A087X0U8;A0A087WXC9;Q13477	5;5;5;5;5;5;1	5;5;5;5;5;5;1	5;5;5;5;5;5;1	Mucosal addressin cell adhesion molecule 1	MADCAM1	>tr|A0A087WWC0|A0A087WWC0_HUMAN Mucosal addressin cell adhesion molecule 1 OS=Homo sapiens GN=MADCAM1 PE=1 SV=1;>tr|A0A087X1F1|A0A087X1F1_HUMAN Mucosal addressin cell adhesion molecule 1 OS=Homo sapiens GN=MADCAM1 PE=1 SV=1;>tr|A0A087X1M5|A0A087X1M5_HUMAN	7	5	5	5	0	0	0	0	1	4	4	0	0	0	0	1	5	5	0	0	0	0	0	3	2	0	0	0	0	1	4	4	0	0	0	0	1	5	5	0	0	0
A0A087WWD4;P13591;A0A087WX77;A0A087WV75;A0A087X1V2;A0A087WZS4;A0A0C4DGS4;A0A087WTR3	A0A087WWD4;P13591;A0A087WX77;A0A087WV75	19;19;18;18;5;3;3;2	1;1;0;0;0;0;0;0	1;1;0;0;0;0;0;0	Neural cell adhesion molecule 1	NCAM1	>tr|A0A087WWD4|A0A087WWD4_HUMAN Neural cell adhesion molecule 1 OS=Homo sapiens GN=NCAM1 PE=1 SV=1;>sp|P13591|NCAM1_HUMAN Neural cell adhesion molecule 1 OS=Homo sapiens GN=NCAM1 PE=1 SV=3;>tr|A0A087WX77|A0A087WX77_HUMAN Neural cell adhesion molecule 1 OS=	8	19	1	1	0	1	1	0	6	18	18	0	1	3	0	11	18	18	0	0	0	0	12	18	19	0	0	0	0	0	1	1	0	0	0	0	0	1	1	0	0	0
F5H6Y5;F5H4J1;A0A087WY61;Q14980	F5H6Y5;F5H4J1;A0A087WY61;Q14980	1;1;1;1	1;1;1;1	1;1;1;1	Nuclear mitotic apparatus protein 1	NUMA1	>tr|F5H6Y5|F5H6Y5_HUMAN Nuclear mitotic apparatus protein 1 (Fragment) OS=Homo sapiens GN=NUMA1 PE=1 SV=1;>tr|F5H4J1|F5H4J1_HUMAN Nuclear mitotic apparatus protein 1 (Fragment) OS=Homo sapiens GN=NUMA1 PE=1 SV=8;>tr|A0A087WY61|A0A087WY61_HUMAN Nuclear mito	4	1	1	1	0	0	0	0	0	0	0	1	1	0	0	0	0	0	0	0	0	0	0	0	0	0	0	0	0	0	0	0	1	1	0	0	0	0	0	0	0	0
A0A087WYA1;Q9UKN7	A0A087WYA1;Q9UKN7	2;2	2;2	2;2	Unconventional myosin-XV	MYO15A	>tr|A0A087WYA1|A0A087WYA1_HUMAN Unconventional myosin-XV OS=Homo sapiens GN=MYO15A PE=1 SV=1;>sp|Q9UKN7|MYO15_HUMAN Unconventional myosin-XV OS=Homo sapiens GN=MYO15A PE=1 SV=2	2	2	2	2	0	0	0	0	0	2	2	0	0	0	0	0	2	2	0	0	0	0	0	2	2	0	0	0	0	0	2	2	0	0	0	0	0	2	2	0	0	0
A0A087WYF6;E7ESD2;A0A0A0MR88;A0A096LPC5;Q9Y4E1;Q641Q2;Q5T1D7;B1AP61;F8W7U3;J3KP36	A0A087WYF6;E7ESD2;A0A0A0MR88;A0A096LPC5;Q9Y4E1;Q641Q2;Q5T1D7;B1AP61;F8W7U3;J3KP36	2;2;2;2;2;2;1;1;1;1	2;2;2;2;2;2;1;1;1;1	2;2;2;2;2;2;1;1;1;1	WASH complex subunit FAM21C;WASH complex subunit FAM21A	FAM21A;FAM21C	>tr|A0A087WYF6|A0A087WYF6_HUMAN WASH complex subunit FAM21A OS=Homo sapiens GN=FAM21A PE=1 SV=1;>tr|E7ESD2|E7ESD2_HUMAN WASH complex subunit FAM21A OS=Homo sapiens GN=FAM21A PE=1 SV=2;>tr|A0A0A0MR88|A0A0A0MR88_HUMAN WASH complex subunit FAM21C OS=Homo sapi	10	2	2	2	0	0	0	0	0	0	0	1	0	0	0	1	0	0	0	0	0	0	1	0	0	0	0	0	0	0	0	0	1	0	0	0	1	0	0	0	0	0
A0A087WYS1;E7EUC7;Q16851;C9JWG0;C9JVG3;C9JQU9;C9JNZ1;F2Z3H1;C9JTZ5;C9JUW1	A0A087WYS1;E7EUC7;Q16851;C9JWG0;C9JVG3;C9JQU9;C9JNZ1	4;4;4;2;2;2;2;1;1;1	4;4;4;2;2;2;2;1;1;1	4;4;4;2;2;2;2;1;1;1	UTP--glucose-1-phosphate uridylyltransferase	UGP2	>tr|A0A087WYS1|A0A087WYS1_HUMAN UTP--glucose-1-phosphate uridylyltransferase OS=Homo sapiens GN=UGP2 PE=1 SV=1;>tr|E7EUC7|E7EUC7_HUMAN UTP--glucose-1-phosphate uridylyltransferase OS=Homo sapiens GN=UGP2 PE=1 SV=1;>sp|Q16851|UGPA_HUMAN UTP--glucose-1-phosp	10	4	4	4	0	0	2	4	0	0	0	0	0	3	3	1	0	0	0	0	3	1	1	0	0	0	0	2	4	0	0	0	0	0	3	3	1	0	0	0	0	3
A0A087WZR4;H0Y4U3;M9MML6;O75015;H0Y755;M9MML0;P08637;E9PNY5;A0A087WU90	A0A087WZR4;H0Y4U3;M9MML6;O75015;H0Y755;M9MML0;P08637	6;6;6;6;4;4;4;1;1	6;6;6;6;4;4;4;1;1	6;6;6;6;4;4;4;1;1	Low affinity immunoglobulin gamma Fc region receptor III-B;Low affinity immunoglobulin gamma Fc region receptor III-A	FCGR3B;FCGR3A	>tr|A0A087WZR4|A0A087WZR4_HUMAN Low affinity immunoglobulin gamma Fc region receptor III-B OS=Homo sapiens GN=FCGR3B PE=1 SV=1;>tr|H0Y4U3|H0Y4U3_HUMAN Low affinity immunoglobulin gamma Fc region receptor III-B (Fragment) OS=Homo sapiens GN=FCGR3B PE=1 SV=1	9	6	6	6	1	5	4	4	0	0	0	3	4	4	2	0	0	0	3	4	5	4	0	0	0	1	5	4	4	0	0	0	3	4	4	2	0	0	0	3	4	5
A0A087X054;Q9Y4L1;E9PJ21;A0A087WWI4;K7EQK2;J3KTF1;Q9BXT5	A0A087X054;Q9Y4L1	5;5;2;2;2;1;1	5;5;2;2;2;1;1	5;5;2;2;2;1;1	Hypoxia up-regulated protein 1	HYOU1	>tr|A0A087X054|A0A087X054_HUMAN Hypoxia up-regulated protein 1 OS=Homo sapiens GN=HYOU1 PE=1 SV=1;>sp|Q9Y4L1|HYOU1_HUMAN Hypoxia up-regulated protein 1 OS=Homo sapiens GN=HYOU1 PE=1 SV=1	7	5	5	5	1	0	1	1	1	0	1	0	0	2	0	3	0	0	0	0	2	1	3	1	0	1	0	1	1	1	0	1	0	0	2	0	3	0	0	0	0	2
A0A087X0K0;P39059	A0A087X0K0;P39059	3;3	3;3	3;3	Collagen alpha-1(XV) chain;Restin;Restin-2;Restin-3;Restin-4	COL15A1	>tr|A0A087X0K0|A0A087X0K0_HUMAN Collagen alpha-1(XV) chain OS=Homo sapiens GN=COL15A1 PE=1 SV=1;>sp|P39059|COFA1_HUMAN Collagen alpha-1(XV) chain OS=Homo sapiens GN=COL15A1 PE=1 SV=2	2	3	3	3	0	0	0	0	0	1	1	0	0	0	0	1	2	1	0	0	0	0	1	1	1	0	0	0	0	0	1	1	0	0	0	0	1	2	1	0	0	0
A0A087X0M8;O00533;C9J905	A0A087X0M8;O00533	4;4;1	4;4;1	4;4;1	Neural cell adhesion molecule L1-like protein;Processed neural cell adhesion molecule L1-like protein	CHL1	>tr|A0A087X0M8|A0A087X0M8_HUMAN Neural cell adhesion molecule L1-like protein OS=Homo sapiens GN=CHL1 PE=1 SV=1;>sp|O00533|NCHL1_HUMAN Neural cell adhesion molecule L1-like protein OS=Homo sapiens GN=CHL1 PE=1 SV=4	3	4	4	4	2	2	0	0	1	1	1	2	2	0	0	2	1	2	2	1	0	0	3	2	2	2	2	0	0	1	1	1	2	2	0	0	2	1	2	2	1	0
A0A087X0P6;A0A075B6S2;A0A0A0MRZ7	A0A087X0P6;A0A075B6S2	7;6;3	7;6;3	5;4;1		IGKV2D-29	>tr|A0A087X0P6|A0A087X0P6_HUMAN Protein IGKV2D-29 OS=Homo sapiens GN=IGKV2D-29 PE=1 SV=1;>tr|A0A075B6S2|A0A075B6S2_HUMAN Protein IGKV2D-29 (Fragment) OS=Homo sapiens GN=IGKV2D-29 PE=1 SV=1	3	7	7	5	7	7	4	1	1	1	1	6	6	5	5	1	1	1	6	6	3	3	1	1	1	7	7	4	1	1	1	1	6	6	5	5	1	1	1	6	6	3
A0A087X0S5;P12109	A0A087X0S5;P12109	27;27	27;27	27;27	Collagen alpha-1(VI) chain	COL6A1	>tr|A0A087X0S5|A0A087X0S5_HUMAN Collagen alpha-1(VI) chain OS=Homo sapiens GN=COL6A1 PE=1 SV=1;>sp|P12109|CO6A1_HUMAN Collagen alpha-1(VI) chain OS=Homo sapiens GN=COL6A1 PE=1 SV=3	2	27	27	27	17	18	0	2	1	0	1	19	22	5	2	3	0	0	25	23	7	5	4	1	1	17	18	0	2	1	0	1	19	22	5	2	3	0	0	25	23	7
H0YJE4;A0A087X0Z7;H0YJ66;Q9Y394	H0YJE4;A0A087X0Z7;H0YJ66;Q9Y394	2;2;2;2	2;2;2;2	2;2;2;2	Dehydrogenase/reductase SDR family member 7	DHRS7	>tr|H0YJE4|H0YJE4_HUMAN Dehydrogenase/reductase SDR family member 7 (Fragment) OS=Homo sapiens GN=DHRS7 PE=1 SV=1;>tr|A0A087X0Z7|A0A087X0Z7_HUMAN Dehydrogenase/reductase SDR family member 7 OS=Homo sapiens GN=DHRS7 PE=1 SV=1;>tr|H0YJ66|H0YJ66_HUMAN Dehydro	4	2	2	2	0	0	1	2	1	0	0	0	0	2	0	1	0	0	0	0	2	1	1	0	0	0	0	1	2	1	0	0	0	0	2	0	1	0	0	0	0	2
F5H0W4;A0A087X188;Q9UBW5;S4R418;A0A0A0MT10;O00499;P49418	F5H0W4;A0A087X188;Q9UBW5;S4R418;A0A0A0MT10	7;7;7;6;6;1;1	7;7;7;6;6;1;1	7;7;7;6;6;1;1	Bridging integrator 2	BIN2	>tr|F5H0W4|F5H0W4_HUMAN Bridging integrator 2 OS=Homo sapiens GN=BIN2 PE=1 SV=1;>tr|A0A087X188|A0A087X188_HUMAN Bridging integrator 2 OS=Homo sapiens GN=BIN2 PE=1 SV=1;>sp|Q9UBW5|BIN2_HUMAN Bridging integrator 2 OS=Homo sapiens GN=BIN2 PE=1 SV=3;>tr|S4R418	7	7	7	7	1	1	4	4	1	0	0	2	1	6	4	1	0	0	0	3	6	5	1	0	0	1	1	4	4	1	0	0	2	1	6	4	1	0	0	0	3	6
A0A087X1J7;P22352;H0YBE4;E5RG32;H0YC19	A0A087X1J7;P22352	7;7;3;1;1	7;7;3;1;1	7;7;3;1;1	Glutathione peroxidase;Glutathione peroxidase 3	GPX3	>tr|A0A087X1J7|A0A087X1J7_HUMAN Glutathione peroxidase OS=Homo sapiens GN=GPX3 PE=1 SV=1;>sp|P22352|GPX3_HUMAN Glutathione peroxidase 3 OS=Homo sapiens GN=GPX3 PE=1 SV=2	5	7	7	7	0	0	0	0	0	7	7	1	0	0	0	1	6	6	0	1	0	0	0	6	7	0	0	0	0	0	7	7	1	0	0	0	1	6	6	0	1	0
A0A087X1T7;H0YM81;E7EX88;Q6PID9;E7ENV9;P16112;H0YK70	A0A087X1T7;H0YM81;E7EX88;Q6PID9;E7ENV9;P16112	15;15;15;13;13;13;2	15;15;15;13;13;13;2	15;15;15;13;13;13;2	Aggrecan core protein;Aggrecan core protein 2	ACAN	>tr|A0A087X1T7|A0A087X1T7_HUMAN Aggrecan core protein OS=Homo sapiens GN=ACAN PE=1 SV=1;>tr|H0YM81|H0YM81_HUMAN Aggrecan core protein OS=Homo sapiens GN=ACAN PE=1 SV=1;>tr|E7EX88|E7EX88_HUMAN Aggrecan core protein OS=Homo sapiens GN=ACAN PE=1 SV=2;>tr|Q6PI	7	15	15	15	3	1	0	0	2	9	12	2	1	0	0	6	11	12	3	1	0	0	8	13	12	3	1	0	0	2	9	12	2	1	0	0	6	11	12	3	1	0
A0A087X208;O00468	A0A087X208;O00468	5;5	5;5	5;5	Agrin;Agrin N-terminal 110 kDa subunit;Agrin C-terminal 110 kDa subunit;Agrin C-terminal 90 kDa fragment;Agrin C-terminal 22 kDa fragment	AGRN	>tr|A0A087X208|A0A087X208_HUMAN Agrin OS=Homo sapiens GN=AGRN PE=1 SV=1;>sp|O00468|AGRIN_HUMAN Agrin OS=Homo sapiens GN=AGRN PE=1 SV=5	2	5	5	5	0	0	0	0	0	1	3	0	0	0	0	1	2	2	0	0	0	0	0	3	2	0	0	0	0	0	1	3	0	0	0	0	1	2	2	0	0	0
A0A087X271;B4DDF4;B4DUT8;Q99439;K7ES69;A0A087X1X5;H3BVI6	A0A087X271;B4DDF4;B4DUT8;Q99439;K7ES69;A0A087X1X5;H3BVI6	2;2;2;2;1;1;1	2;2;2;2;1;1;1	2;2;2;2;1;1;1	Calponin;Calponin-2	CNN2	>tr|A0A087X271|A0A087X271_HUMAN Calponin (Fragment) OS=Homo sapiens GN=CNN2 PE=1 SV=1;>tr|B4DDF4|B4DDF4_HUMAN Calponin OS=Homo sapiens GN=CNN2 PE=1 SV=1;>tr|B4DUT8|B4DUT8_HUMAN Calponin OS=Homo sapiens GN=CNN2 PE=1 SV=1;>sp|Q99439|CNN2_HUMAN Calponin-2 OS=	7	2	2	2	0	0	1	1	0	0	0	0	0	2	0	0	0	0	0	0	1	1	0	0	0	0	0	1	1	0	0	0	0	0	2	0	0	0	0	0	0	1
A0A087X296;P23219;X6RJD6	A0A087X296;P23219	6;6;1	6;6;1	6;6;1	Prostaglandin G/H synthase 1	PTGS1	>tr|A0A087X296|A0A087X296_HUMAN Prostaglandin G/H synthase 1 OS=Homo sapiens GN=PTGS1 PE=1 SV=1;>sp|P23219|PGH1_HUMAN Prostaglandin G/H synthase 1 OS=Homo sapiens GN=PTGS1 PE=1 SV=2	3	6	6	6	0	0	3	4	0	0	0	0	0	3	1	0	0	0	0	0	6	2	0	0	0	0	0	3	4	0	0	0	0	0	3	1	0	0	0	0	0	6
A0A096LNH5;H7C2G3;A0A0B4J2H4;H7C1F6;A0A0B4J2D5;A0A096LPI6;P30042;A0A096LNJ1;A0A096LP73;F2Z2Q0;A0A096LP12	A0A096LNH5;H7C2G3;A0A0B4J2H4;H7C1F6;A0A0B4J2D5;A0A096LPI6;P30042;A0A096LNJ1;A0A096LP73;F2Z2Q0;A0A096LP12	2;2;2;2;2;2;2;1;1;1;1	2;2;2;2;2;2;2;1;1;1;1	2;2;2;2;2;2;2;1;1;1;1	ES1 protein homolog, mitochondrial	C21orf33	>tr|A0A096LNH5|A0A096LNH5_HUMAN Protein LOC102724023 OS=Homo sapiens GN=LOC102724023 PE=4 SV=1;>tr|H7C2G3|H7C2G3_HUMAN ES1 protein homolog, mitochondrial (Fragment) OS=Homo sapiens GN=C21orf33 PE=4 SV=1;>tr|A0A0B4J2H4|A0A0B4J2H4_HUMAN Protein LOC102724023	11	2	2	2	0	0	2	0	0	0	0	0	0	2	1	0	0	0	0	0	2	2	0	0	0	0	0	2	0	0	0	0	0	0	2	1	0	0	0	0	0	2
A0A096LPE2;P35542;E9PR14;G3V1D9	A0A096LPE2;P35542	8;7;1;1	8;7;1;1	7;7;0;0	Serum amyloid A-4 protein	SAA2-SAA4;SAA4	>tr|A0A096LPE2|A0A096LPE2_HUMAN Protein SAA2-SAA4 OS=Homo sapiens GN=SAA2-SAA4 PE=4 SV=1;>sp|P35542|SAA4_HUMAN Serum amyloid A-4 protein OS=Homo sapiens GN=SAA4 PE=1 SV=2	4	8	8	7	6	7	4	5	1	5	4	6	7	4	4	1	4	4	6	7	5	3	2	6	5	6	7	4	5	1	5	4	6	7	4	4	1	4	4	6	7	5
A0A0A0MR02;P45880;Q5JSD2;Q5JSD1	A0A0A0MR02;P45880;Q5JSD2;Q5JSD1	4;4;2;2	4;4;2;2	4;4;2;2	Voltage-dependent anion-selective channel protein 2	VDAC2	>tr|A0A0A0MR02|A0A0A0MR02_HUMAN Voltage-dependent anion-selective channel protein 2 (Fragment) OS=Homo sapiens GN=VDAC2 PE=1 SV=1;>sp|P45880|VDAC2_HUMAN Voltage-dependent anion-selective channel protein 2 OS=Homo sapiens GN=VDAC2 PE=1 SV=2;>tr|Q5JSD2|Q5JSD	4	4	4	4	0	1	4	4	0	0	0	0	0	4	3	0	0	0	0	0	4	2	0	0	0	0	1	4	4	0	0	0	0	0	4	3	0	0	0	0	0	4
A0A0A0MR36;Q9ULV0	A0A0A0MR36;Q9ULV0	2;2	2;2	2;2	Unconventional myosin-Vb	MYO5B	>tr|A0A0A0MR36|A0A0A0MR36_HUMAN Unconventional myosin-Vb (Fragment) OS=Homo sapiens GN=MYO5B PE=1 SV=1;>sp|Q9ULV0|MYO5B_HUMAN Unconventional myosin-Vb OS=Homo sapiens GN=MYO5B PE=1 SV=3	2	2	2	2	1	1	0	0	0	1	1	1	1	0	0	0	0	1	1	1	0	0	0	1	1	1	1	0	0	0	1	1	1	1	0	0	0	0	1	1	1	0
A0A0A0MRJ7;P12259	A0A0A0MRJ7;P12259	91;91	91;91	77;77	Coagulation factor V;Coagulation factor V heavy chain;Coagulation factor V light chain	F5	>tr|A0A0A0MRJ7|A0A0A0MRJ7_HUMAN Coagulation factor V OS=Homo sapiens GN=F5 PE=1 SV=1;>sp|P12259|FA5_HUMAN Coagulation factor V OS=Homo sapiens GN=F5 PE=1 SV=4	2	91	91	77	41	46	42	49	64	67	66	39	42	44	28	75	66	66	36	43	54	38	82	71	70	41	46	42	49	64	67	66	39	42	44	28	75	66	66	36	43	54
A0A0A0MRL8;A0A0A0MRL9;A0A0A0MRM0;A0A0A0MRM1;Q5VU43;E9PJU0;A0A087WVF8;A0A087WX83;A0A075B749;E9PJK3;A0A087X0I1;A0A087WWY1;A0A087WWI2;A0A087WYE4;E9PS60;A0A087WVQ4;F8WBJ0;F8WF55;E9PQG4;F8WCI3;E9PL24;A0A0C4DFQ0;A0A0A0MRG9;Q96SN8	A0A0A0MRL8;A0A0A0MRL9;A0A0A0MRM0;A0A0A0MRM1;Q5VU43;E9PJU0;A0A087WVF8;A0A087WX83;A0A075B749	3;3;3;3;3;2;2;2;2;1;1;1;1;1;1;1;1;1;1;1;1;1;1;1	3;3;3;3;3;2;2;2;2;1;1;1;1;1;1;1;1;1;1;1;1;1;1;1	3;3;3;3;3;2;2;2;2;1;1;1;1;1;1;1;1;1;1;1;1;1;1;1	Myomegalin	PDE4DIP	>tr|A0A0A0MRL8|A0A0A0MRL8_HUMAN Myomegalin OS=Homo sapiens GN=PDE4DIP PE=1 SV=1;>tr|A0A0A0MRL9|A0A0A0MRL9_HUMAN Myomegalin OS=Homo sapiens GN=PDE4DIP PE=1 SV=1;>tr|A0A0A0MRM0|A0A0A0MRM0_HUMAN Myomegalin OS=Homo sapiens GN=PDE4DIP PE=1 SV=1;>tr|A0A0A0MRM1|A	24	3	3	3	0	1	0	0	0	1	0	2	1	0	0	0	1	1	1	1	0	0	0	0	1	0	1	0	0	0	1	0	2	1	0	0	0	1	1	1	1	0
A0A0A0MS08;P01857;A0A0A0MS07	A0A0A0MS08;P01857;A0A0A0MS07	19;19;17	19;19;17	9;9;8	Ig gamma-1 chain C region	IGHG1	>tr|A0A0A0MS08|A0A0A0MS08_HUMAN Ig gamma-1 chain C region (Fragment) OS=Homo sapiens GN=IGHG1 PE=1 SV=1;>sp|P01857|IGHG1_HUMAN Ig gamma-1 chain C region OS=Homo sapiens GN=IGHG1 PE=1 SV=1;>tr|A0A0A0MS07|A0A0A0MS07_HUMAN Ig gamma-1 chain C region (Fragment)	3	19	19	9	14	18	16	15	12	13	13	16	17	15	15	13	12	12	15	16	16	15	12	13	13	14	18	16	15	12	13	13	16	17	15	15	13	12	12	15	16	16
A0A0A0MS15	A0A0A0MS15	7	3	3		IGHV3-49	>tr|A0A0A0MS15|A0A0A0MS15_HUMAN Protein IGHV3-49 (Fragment) OS=Homo sapiens GN=IGHV3-49 PE=1 SV=1	1	7	3	3	6	5	4	3	0	1	1	6	7	2	2	1	2	2	6	7	4	3	1	2	2	3	2	3	2	0	1	1	2	3	1	1	1	1	1	3	3	2
E9PF18;A0A0A0MSE2;Q16836	E9PF18;A0A0A0MSE2;Q16836	3;3;3	3;3;3	3;3;3	Hydroxyacyl-coenzyme A dehydrogenase, mitochondrial	HADH	>tr|E9PF18|E9PF18_HUMAN Hydroxyacyl-coenzyme A dehydrogenase, mitochondrial OS=Homo sapiens GN=HADH PE=1 SV=1;>tr|A0A0A0MSE2|A0A0A0MSE2_HUMAN Hydroxyacyl-coenzyme A dehydrogenase, mitochondrial OS=Homo sapiens GN=HADH PE=1 SV=1;>sp|Q16836|HCDH_HUMAN Hydrox	3	3	3	3	0	0	1	1	0	0	0	0	0	1	2	0	0	0	0	0	3	1	0	0	0	0	0	1	1	0	0	0	0	0	1	2	0	0	0	0	0	3
X6R433;A0A0A0MT22;P08575;M3ZCP1;A0A075B788;E9PKH0;A0A140TA77;A0A140TA68;A0A0G2JNW2;A0A140TA57;M9MMK9	X6R433;A0A0A0MT22;P08575;M3ZCP1;A0A075B788;E9PKH0	32;32;32;21;21;16;12;12;12;1;1	32;32;32;21;21;16;12;12;12;1;1	32;32;32;21;21;16;12;12;12;1;1	Protein-tyrosine-phosphatase;Receptor-type tyrosine-protein phosphatase C	PTPRC	>tr|X6R433|X6R433_HUMAN Receptor-type tyrosine-protein phosphatase C OS=Homo sapiens GN=PTPRC PE=1 SV=1;>tr|A0A0A0MT22|A0A0A0MT22_HUMAN Protein tyrosine phosphatase, receptor type, C, isoform CRA_d OS=Homo sapiens GN=PTPRC PE=1 SV=1;>sp|P08575|PTPRC_HUMAN	11	32	32	32	8	9	28	27	1	4	2	16	11	29	25	2	4	4	15	10	31	26	2	5	5	8	9	28	27	1	4	2	16	11	29	25	2	4	4	15	10	31
A0A0A0MT36;A0A0C4DH26	A0A0A0MT36	3;1	3;1	1;1		IGKV6D-21	>tr|A0A0A0MT36|A0A0A0MT36_HUMAN Protein IGKV6D-21 (Fragment) OS=Homo sapiens GN=IGKV6D-21 PE=4 SV=1	2	3	3	1	3	2	1	0	0	0	0	1	2	1	1	1	0	0	2	1	1	0	0	0	0	3	2	1	0	0	0	0	1	2	1	1	1	0	0	2	1	1
A0A0A0MT83;P26440;H0YLC3;H7C4G6	A0A0A0MT83;P26440;H0YLC3;H7C4G6	2;2;1;1	2;2;1;1	2;2;1;1	Isovaleryl-CoA dehydrogenase, mitochondrial	IVD	>tr|A0A0A0MT83|A0A0A0MT83_HUMAN Isovaleryl-CoA dehydrogenase, mitochondrial OS=Homo sapiens GN=IVD PE=1 SV=1;>sp|P26440|IVD_HUMAN Isovaleryl-CoA dehydrogenase, mitochondrial OS=Homo sapiens GN=IVD PE=1 SV=1;>tr|H0YLC3|H0YLC3_HUMAN Isovaleryl-CoA dehydrogen	4	2	2	2	0	0	0	0	0	0	0	0	0	1	0	0	0	0	0	0	2	0	0	0	0	0	0	0	0	0	0	0	0	0	1	0	0	0	0	0	0	2
A0A0A0MTH3;Q13418;A0A087WWY6;E9PQ52;A0A087WW45	A0A0A0MTH3;Q13418	19;19;3;1;1	19;19;3;1;1	19;19;3;1;1	Integrin-linked protein kinase	ILK	>tr|A0A0A0MTH3|A0A0A0MTH3_HUMAN Integrin-linked protein kinase OS=Homo sapiens GN=ILK PE=1 SV=1;>sp|Q13418|ILK_HUMAN Integrin-linked protein kinase OS=Homo sapiens GN=ILK PE=1 SV=2	5	19	19	19	7	7	16	13	1	1	1	6	7	18	12	3	1	1	6	6	15	9	1	1	1	7	7	16	13	1	1	1	6	7	18	12	3	1	1	6	6	15
A0A0A0MTS2;P06744;K7EQ48;A0A0J9YXP8;A0A0J9YX90;A0A0J9YYH3;K7EPY4;K7ELR7;K7EP41;K7ENA0;K7ERK8;K7ERC6;K7EIL4;Q8N196	A0A0A0MTS2;P06744;K7EQ48;A0A0J9YXP8;A0A0J9YX90;A0A0J9YYH3	11;11;9;7;7;7;4;3;3;3;2;2;1;1	11;11;9;7;7;7;4;3;3;3;2;2;1;1	8;8;7;6;6;6;4;3;3;3;2;2;1;1	Glucose-6-phosphate isomerase	GPI	>tr|A0A0A0MTS2|A0A0A0MTS2_HUMAN Glucose-6-phosphate isomerase (Fragment) OS=Homo sapiens GN=GPI PE=1 SV=1;>sp|P06744|G6PI_HUMAN Glucose-6-phosphate isomerase OS=Homo sapiens GN=GPI PE=1 SV=4;>tr|K7EQ48|K7EQ48_HUMAN Glucose-6-phosphate isomerase OS=Homo sap	14	11	11	8	2	2	7	8	0	0	0	1	1	9	9	2	0	0	0	1	10	10	0	0	0	2	2	7	8	0	0	0	1	1	9	9	2	0	0	0	1	10
A0A0A0MTS7;H7C0U7;A0A0A0MRA3;Q8WZ42	A0A0A0MTS7;H7C0U7;A0A0A0MRA3;Q8WZ42	2;1;1;1	2;1;1;1	2;1;1;1	Titin	TTN	>tr|A0A0A0MTS7|A0A0A0MTS7_HUMAN Titin OS=Homo sapiens GN=TTN PE=1 SV=1;>tr|H7C0U7|H7C0U7_HUMAN Titin (Fragment) OS=Homo sapiens GN=TTN PE=1 SV=2;>tr|A0A0A0MRA3|A0A0A0MRA3_HUMAN Titin OS=Homo sapiens GN=TTN PE=1 SV=1;>sp|Q8WZ42|TITIN_HUMAN Titin OS=Homo sap	4	2	2	2	0	0	1	0	0	0	0	0	0	1	0	0	0	0	0	0	1	0	1	0	0	0	0	1	0	0	0	0	0	0	1	0	0	0	0	0	0	1
A0A0B4J1R6;P29401;E9PFF2	A0A0B4J1R6;P29401	10;10;3	10;10;3	10;10;3	Transketolase	TKT	>tr|A0A0B4J1R6|A0A0B4J1R6_HUMAN Transketolase OS=Homo sapiens GN=TKT PE=1 SV=1;>sp|P29401|TKT_HUMAN Transketolase OS=Homo sapiens GN=TKT PE=1 SV=3	3	10	10	10	3	2	7	9	1	0	0	5	1	9	7	0	0	0	0	1	7	7	0	0	0	3	2	7	9	1	0	0	5	1	9	7	0	0	0	0	1	7
A0A0B4J1U7	A0A0B4J1U7	4	4	4		IGHV6-1	>tr|A0A0B4J1U7|A0A0B4J1U7_HUMAN Protein IGHV6-1 (Fragment) OS=Homo sapiens GN=IGHV6-1 PE=1 SV=1	1	4	4	4	4	3	2	2	1	1	1	3	4	3	1	1	1	1	2	4	1	2	1	1	1	4	3	2	2	1	1	1	3	4	3	1	1	1	1	2	4	1
A0A0B4J1V0;S4R3C0;A0A075B7F1	A0A0B4J1V0	7;1;1	3;0;0	3;0;0		IGHV3-15	>tr|A0A0B4J1V0|A0A0B4J1V0_HUMAN Protein IGHV3-15 (Fragment) OS=Homo sapiens GN=IGHV3-15 PE=1 SV=1	3	7	3	3	4	6	4	3	0	1	1	7	7	3	4	1	1	1	6	7	4	4	1	1	1	2	3	2	1	0	0	0	3	3	1	2	0	0	0	3	3	1
A0A0B4J1V2	A0A0B4J1V2	2	2	2		IGHV2-26	>tr|A0A0B4J1V2|A0A0B4J1V2_HUMAN Protein IGHV2-26 (Fragment) OS=Homo sapiens GN=IGHV2-26 PE=1 SV=1	1	2	2	2	2	2	0	0	0	0	0	2	2	1	1	0	0	0	2	2	1	1	0	0	0	2	2	0	0	0	0	0	2	2	1	1	0	0	0	2	2	1
A0A0B4J1V6	A0A0B4J1V6	7	3	1		IGHV3-73	>tr|A0A0B4J1V6|A0A0B4J1V6_HUMAN Protein IGHV3-73 (Fragment) OS=Homo sapiens GN=IGHV3-73 PE=1 SV=1	1	7	3	1	5	6	2	2	0	1	1	7	7	2	2	1	2	2	6	7	5	4	1	2	2	3	3	0	0	0	0	0	3	3	0	0	0	1	1	3	3	2
A0A0B4J1X5	A0A0B4J1X5	8	7	1		IGHV3-74	>tr|A0A0B4J1X5|A0A0B4J1X5_HUMAN Protein IGHV3-74 (Fragment) OS=Homo sapiens GN=IGHV3-74 PE=1 SV=1	1	8	7	1	7	8	5	4	3	3	3	8	8	4	6	2	3	3	6	8	5	6	2	3	3	6	7	4	3	3	3	3	7	7	3	5	2	3	3	5	7	4
A0A0B4J1X8	A0A0B4J1X8	5	1	1		IGHV3-43	>tr|A0A0B4J1X8|A0A0B4J1X8_HUMAN Protein IGHV3-43 (Fragment) OS=Homo sapiens GN=IGHV3-43 PE=1 SV=1	1	5	1	1	4	4	3	2	0	1	1	4	5	3	2	1	1	1	4	4	2	1	1	1	1	1	0	1	0	0	0	0	1	1	1	0	0	0	0	1	0	0
A0A0B4J1Y8	A0A0B4J1Y8	4	3	3		IGLV9-49	>tr|A0A0B4J1Y8|A0A0B4J1Y8_HUMAN Protein IGLV9-49 OS=Homo sapiens GN=IGLV9-49 PE=1 SV=1	1	4	3	3	3	4	2	1	0	1	1	3	2	3	1	0	1	1	3	3	1	1	0	1	1	2	3	1	1	0	1	1	2	1	2	0	0	1	1	2	2	0
A0A0B4J231;B9A064;A0A075B6K8;P0CG04	A0A0B4J231;B9A064;A0A075B6K8;P0CG04	7;7;6;6	7;7;6;6	3;3;2;2	Immunoglobulin lambda-like polypeptide 5;Ig lambda-1 chain C regions	IGLL5;IGLC1	>tr|A0A0B4J231|A0A0B4J231_HUMAN Immunoglobulin lambda-like polypeptide 5 OS=Homo sapiens GN=IGLL5 PE=1 SV=1;>sp|B9A064|IGLL5_HUMAN Immunoglobulin lambda-like polypeptide 5 OS=Homo sapiens GN=IGLL5 PE=2 SV=2;>tr|A0A075B6K8|A0A075B6K8_HUMAN Ig lambda-1 chain	4	7	7	3	7	7	6	5	4	6	6	7	7	5	6	5	7	7	7	6	6	7	5	7	7	7	7	6	5	4	6	6	7	7	5	6	5	7	7	7	6	6
A0A0B4J2B5;S4R460	A0A0B4J2B5;S4R460	6;5	1;0	0;0		IGHV3OR16-9	>tr|A0A0B4J2B5|A0A0B4J2B5_HUMAN Protein IGHV3OR16-9 (Fragment) OS=Homo sapiens GN=IGHV3OR16-9 PE=1 SV=1;>tr|S4R460|S4R460_HUMAN Protein IGHV3OR16-9 OS=Homo sapiens GN=IGHV3OR16-9 PE=1 SV=2	2	6	1	0	4	5	3	3	1	3	2	6	6	3	3	2	3	3	4	6	4	4	2	3	3	0	0	0	0	0	1	0	1	1	0	0	0	1	1	1	1	1
A0A0B4J2D9	A0A0B4J2D9	1	1	1		IGKV1D-13	>tr|A0A0B4J2D9|A0A0B4J2D9_HUMAN Protein IGKV1D-13 (Fragment) OS=Homo sapiens GN=IGKV1D-13 PE=1 SV=1	1	1	1	1	1	1	0	0	0	0	0	1	1	0	0	0	0	0	1	1	1	0	0	0	0	1	1	0	0	0	0	0	1	1	0	0	0	0	0	1	1	1
A0A0B4J2H0;P01742	A0A0B4J2H0;P01742	3;2	2;1	2;1	Ig heavy chain V-I region EU	IGHV1-69-2	>tr|A0A0B4J2H0|A0A0B4J2H0_HUMAN Protein IGHV1-69-2 (Fragment) OS=Homo sapiens GN=IGHV1-69-2 PE=1 SV=1;>sp|P01742|HV169_HUMAN Immunoglobulin heavy variable 1-69 OS=Homo sapiens GN=IGHV1-69 PE=1 SV=2	2	3	2	2	3	3	2	1	1	1	1	3	2	3	2	1	1	1	3	3	2	1	1	1	1	2	2	1	0	0	0	0	2	1	2	1	0	0	0	2	2	1
A0A0C4DFP6;Q9NQ79;Q5T4F6	A0A0C4DFP6;Q9NQ79;Q5T4F6	17;17;15	17;17;15	17;17;15	Cartilage acidic protein 1	CRTAC1	>tr|A0A0C4DFP6|A0A0C4DFP6_HUMAN Cartilage acidic protein 1 OS=Homo sapiens GN=CRTAC1 PE=1 SV=1;>sp|Q9NQ79|CRAC1_HUMAN Cartilage acidic protein 1 OS=Homo sapiens GN=CRTAC1 PE=1 SV=2;>tr|Q5T4F6|Q5T4F6_HUMAN Cartilage acidic protein 1 (Fragment) OS=Homo sapie	3	17	17	17	1	2	0	0	2	14	14	0	1	0	0	4	14	16	0	1	0	0	5	15	16	1	2	0	0	2	14	14	0	1	0	0	4	14	16	0	1	0
A0A0C4DFU2;P04179;F5H3C5;F5H4R2;F5GYZ5;A0A0C4DFU1;G8JLJ2;A0A0C4DG56;G5E9P6;F5GXZ9	A0A0C4DFU2;P04179;F5H3C5;F5H4R2;F5GYZ5;A0A0C4DFU1;G8JLJ2;A0A0C4DG56	10;10;9;9;9;8;6;5;2;2	10;10;9;9;9;8;6;5;2;2	10;10;9;9;9;8;6;5;2;2	Superoxide dismutase;Superoxide dismutase [Mn], mitochondrial	SOD2	>tr|A0A0C4DFU2|A0A0C4DFU2_HUMAN Superoxide dismutase OS=Homo sapiens GN=SOD2 PE=1 SV=1;>sp|P04179|SODM_HUMAN Superoxide dismutase [Mn], mitochondrial OS=Homo sapiens GN=SOD2 PE=1 SV=2;>tr|F5H3C5|F5H3C5_HUMAN Superoxide dismutase (Fragment) OS=Homo sapiens	10	10	10	10	5	4	8	8	1	1	1	4	2	9	9	0	1	2	2	2	10	9	1	2	1	5	4	8	8	1	1	1	4	2	9	9	0	1	2	2	2	10
A0A0C4DFX3;Q9Y6C2;A0A0A0MT20	A0A0C4DFX3;Q9Y6C2	7;6;3	7;6;3	7;6;3	EMILIN-1	EMILIN1	>tr|A0A0C4DFX3|A0A0C4DFX3_HUMAN EMILIN-1 OS=Homo sapiens GN=EMILIN1 PE=1 SV=1;>sp|Q9Y6C2|EMIL1_HUMAN EMILIN-1 OS=Homo sapiens GN=EMILIN1 PE=1 SV=2	3	7	7	7	2	1	7	4	1	0	0	1	2	5	2	0	0	0	1	3	6	4	0	1	2	2	1	7	4	1	0	0	1	2	5	2	0	0	0	1	3	6
A0A0C4DFY0;Q14242	A0A0C4DFY0;Q14242	3;3	3;3	3;3	P-selectin glycoprotein ligand 1	SELPLG	>tr|A0A0C4DFY0|A0A0C4DFY0_HUMAN P-selectin glycoprotein ligand 1 OS=Homo sapiens GN=SELPLG PE=1 SV=1;>sp|Q14242|SELPL_HUMAN P-selectin glycoprotein ligand 1 OS=Homo sapiens GN=SELPLG PE=1 SV=1	2	3	3	3	3	3	2	0	1	3	3	2	3	2	2	3	3	2	3	2	2	0	2	2	2	3	3	2	0	1	3	3	2	3	2	2	3	3	2	3	2	2
A0A0C4DGN4;Q96DA0;I3L1H9;I3L3X0	A0A0C4DGN4;Q96DA0;I3L1H9;I3L3X0	4;4;2;2	4;4;2;2	4;4;2;2	Zymogen granule protein 16 homolog B	ZG16B	>tr|A0A0C4DGN4|A0A0C4DGN4_HUMAN Zymogen granule protein 16 homolog B OS=Homo sapiens GN=ZG16B PE=1 SV=1;>sp|Q96DA0|ZG16B_HUMAN Zymogen granule protein 16 homolog B OS=Homo sapiens GN=ZG16B PE=1 SV=3;>tr|I3L1H9|I3L1H9_HUMAN Zymogen granule protein 16 homolo	4	4	4	4	0	0	4	2	0	0	0	0	0	4	4	0	0	0	0	0	2	2	0	0	0	0	0	4	2	0	0	0	0	0	4	4	0	0	0	0	0	2
A0A0C4DGZ8;P07359	A0A0C4DGZ8;P07359	20;20	20;20	20;20	Platelet glycoprotein Ib alpha chain;Glycocalicin	GP1BA	>tr|A0A0C4DGZ8|A0A0C4DGZ8_HUMAN Glycoprotein Ib (Platelet), alpha polypeptide OS=Homo sapiens GN=GP1BA PE=1 SV=1;>sp|P07359|GP1BA_HUMAN Platelet glycoprotein Ib alpha chain OS=Homo sapiens GN=GP1BA PE=1 SV=2	2	20	20	20	11	13	14	14	11	14	13	14	12	14	14	12	13	14	13	12	13	15	12	14	14	11	13	14	14	11	14	13	14	12	14	14	12	13	14	13	12	13
A0A0C4DH24	A0A0C4DH24	3	1	1		IGKV6-21	>tr|A0A0C4DH24|A0A0C4DH24_HUMAN Protein IGKV6-21 (Fragment) OS=Homo sapiens GN=IGKV6-21 PE=1 SV=1	1	3	1	1	2	2	0	0	0	0	0	1	2	0	1	1	0	0	2	1	0	0	0	0	0	0	1	0	0	0	0	0	1	1	0	1	0	0	0	1	1	0
A0A0C4DH29	A0A0C4DH29	3	3	2		IGHV1-3	>tr|A0A0C4DH29|A0A0C4DH29_HUMAN Protein IGHV1-3 (Fragment) OS=Homo sapiens GN=IGHV1-3 PE=1 SV=1	1	3	3	2	2	3	1	1	1	1	1	3	2	1	1	1	1	1	3	3	1	1	1	1	1	2	3	1	1	1	1	1	3	2	1	1	1	1	1	3	3	1
A0A0C4DH31	A0A0C4DH31	4	4	3		IGHV1-18	>tr|A0A0C4DH31|A0A0C4DH31_HUMAN Protein IGHV1-18 (Fragment) OS=Homo sapiens GN=IGHV1-18 PE=1 SV=1	1	4	4	3	3	3	1	2	0	1	1	4	4	1	3	1	0	0	2	3	2	2	0	0	0	3	3	1	2	0	1	1	4	4	1	3	1	0	0	2	3	2
A0A0C4DH34	A0A0C4DH34	2	2	2		IGHV4-28	>tr|A0A0C4DH34|A0A0C4DH34_HUMAN Protein IGHV4-28 (Fragment) OS=Homo sapiens GN=IGHV4-28 PE=1 SV=1	1	2	2	2	2	2	1	1	1	0	0	2	2	1	1	0	0	0	1	1	1	2	0	0	0	2	2	1	1	1	0	0	2	2	1	1	0	0	0	1	1	1
A0A0C4DH35	A0A0C4DH35	1	1	1		IGHV3-35	>tr|A0A0C4DH35|A0A0C4DH35_HUMAN Protein IGHV3-35 (Fragment) OS=Homo sapiens GN=IGHV3-35 PE=1 SV=1	1	1	1	1	1	1	0	0	0	1	1	1	1	0	0	0	1	1	0	1	1	1	1	1	1	1	1	0	0	0	1	1	1	1	0	0	0	1	1	0	1	1
A0A0C4DH36	A0A0C4DH36	5	2	2		IGHV3-38	>tr|A0A0C4DH36|A0A0C4DH36_HUMAN Protein IGHV3-38 (Fragment) OS=Homo sapiens GN=IGHV3-38 PE=1 SV=1	1	5	2	2	3	4	2	1	0	0	0	4	5	2	3	0	0	0	3	4	1	2	0	0	0	1	1	1	0	0	0	0	2	2	1	1	0	0	0	1	1	0
A0A0C4DH38	A0A0C4DH38	4	4	2		IGHV5-51	>tr|A0A0C4DH38|A0A0C4DH38_HUMAN Protein IGHV5-51 (Fragment) OS=Homo sapiens GN=IGHV5-51 PE=1 SV=1	1	4	4	2	3	4	4	3	1	1	0	4	4	3	4	2	1	1	4	3	3	4	1	1	1	3	4	4	3	1	1	0	4	4	3	4	2	1	1	4	3	3
A0A0C4DH43;A0A0J9YVU5	A0A0C4DH43;A0A0J9YVU5	3;2	3;2	3;2			>tr|A0A0C4DH43|A0A0C4DH43_HUMAN Uncharacterized protein (Fragment) OS=Homo sapiens PE=1 SV=1;>tr|A0A0J9YVU5|A0A0J9YVU5_HUMAN Immunoglobulin heavy variable 2-70 (Fragment) OS=Homo sapiens GN=IGHV2-70 PE=4 SV=1	2	3	3	3	2	3	1	1	0	1	1	2	3	1	1	1	1	1	2	2	2	1	0	1	1	2	3	1	1	0	1	1	2	3	1	1	1	1	1	2	2	2
Q53F23;A0A0C4DH47;P24557;A0A0A0MSK3;C9JS68;E7EP75;F8WD37;F8WC80	Q53F23;A0A0C4DH47;P24557;A0A0A0MSK3	10;10;10;9;4;2;1;1	10;10;10;9;4;2;1;1	10;10;10;9;4;2;1;1	Thromboxane-A synthase	TBXAS1	>tr|Q53F23|Q53F23_HUMAN HCG14925, isoform CRA_a (Fragment) OS=Homo sapiens GN=TBXAS1 PE=1 SV=1;>tr|A0A0C4DH47|A0A0C4DH47_HUMAN Thromboxane-A synthase OS=Homo sapiens GN=TBXAS1 PE=1 SV=1;>sp|P24557|THAS_HUMAN Thromboxane-A synthase OS=Homo sapiens GN=TBXAS1	8	10	10	10	1	0	6	5	1	3	2	0	0	5	1	0	3	1	0	0	7	3	0	4	4	1	0	6	5	1	3	2	0	0	5	1	0	3	1	0	0	7
A0A0C4DH67;A0A0C4DH69	A0A0C4DH67;A0A0C4DH69	4;3	3;2	3;2		IGKV1-8;IGKV1-9	>tr|A0A0C4DH67|A0A0C4DH67_HUMAN Protein IGKV1-8 (Fragment) OS=Homo sapiens GN=IGKV1-8 PE=1 SV=1;>tr|A0A0C4DH69|A0A0C4DH69_HUMAN Protein IGKV1-9 (Fragment) OS=Homo sapiens GN=IGKV1-9 PE=4 SV=1	2	4	3	3	3	3	1	1	1	0	0	2	4	2	1	0	0	0	3	4	1	2	0	0	0	2	2	0	0	0	0	0	1	3	1	0	0	0	0	2	3	0
A0A0C4DH68;A0A075B6R9	A0A0C4DH68;A0A075B6R9	6;5	5;4	5;4		IGKV2-24;IGKV2D-24	>tr|A0A0C4DH68|A0A0C4DH68_HUMAN Protein IGKV2-24 (Fragment) OS=Homo sapiens GN=IGKV2-24 PE=1 SV=1;>tr|A0A075B6R9|A0A075B6R9_HUMAN Protein IGKV2D-24 (Fragment) OS=Homo sapiens GN=IGKV2D-24 PE=4 SV=1	2	6	5	5	6	6	2	1	0	1	1	4	6	5	3	0	1	1	5	6	2	2	0	1	1	5	5	1	1	0	1	1	3	5	4	2	0	1	1	4	5	1
A0A0C4DH72	A0A0C4DH72	4	1	0		IGKV1-6	>tr|A0A0C4DH72|A0A0C4DH72_HUMAN Protein IGKV1-6 (Fragment) OS=Homo sapiens GN=IGKV1-6 PE=4 SV=1	1	4	1	0	3	4	1	2	0	0	0	3	3	1	1	1	0	0	4	3	2	2	1	0	0	1	1	1	1	0	0	0	1	1	1	1	1	0	0	1	1	1
A0A0C4DH73;P01611	A0A0C4DH73;P01611	3;3	2;2	1;1	Ig kappa chain V-I region Wes	IGKV1-12	>sp|A0A0C4DH73|KV112_HUMAN Immunoglobulin kappa variable 1-12 OS=Homo sapiens GN=IGKV1-12 PE=3 SV=1;>sp|P01611|KVD12_HUMAN Immunoglobulin kappa variable 1D-12 OS=Homo sapiens GN=IGKV1D-12 PE=1 SV=2	2	3	2	1	3	3	1	1	0	0	0	3	2	3	1	1	0	0	3	2	2	1	0	0	0	2	2	0	0	0	0	0	2	1	2	0	0	0	0	2	1	1
A0A0D9SG53;A0A0D9SGB2;Q5JXI0;A0A0D9SFI6;A0A0D9SFB0;Q5JXH9;A0A0D9SFZ9;Q5JXH8;Q5JXH7;Q5JXI3;Q5JXI2;Q5JXI8;Q13642;A0A0D9SEY7;A0A0D9SGD1	A0A0D9SG53;A0A0D9SGB2;Q5JXI0;A0A0D9SFI6;A0A0D9SFB0;Q5JXH9;A0A0D9SFZ9;Q5JXH8;Q5JXH7;Q5JXI3;Q5JXI2;Q5JXI8;Q13642;A0A0D9SEY7;A0A0D9SGD1	2;2;2;2;2;2;2;2;2;2;2;2;2;1;1	2;2;2;2;2;2;2;2;2;2;2;2;2;1;1	2;2;2;2;2;2;2;2;2;2;2;2;2;1;1	Four and a half LIM domains protein 1	FHL1	>tr|A0A0D9SG53|A0A0D9SG53_HUMAN Four and a half LIM domains protein 1 (Fragment) OS=Homo sapiens GN=FHL1 PE=1 SV=1;>tr|A0A0D9SGB2|A0A0D9SGB2_HUMAN Four and a half LIM domains protein 1 (Fragment) OS=Homo sapiens GN=FHL1 PE=1 SV=1;>tr|Q5JXI0|Q5JXI0_HUMAN Fo	15	2	2	2	0	0	2	2	0	0	0	0	1	2	2	0	0	0	0	1	2	2	0	0	0	0	0	2	2	0	0	0	0	1	2	2	0	0	0	0	1	2
Q30118;A0A0G2JH46;A0A0G2JMH6;P01903;Q08AS3;Q5Y7H0;A0A140TA34;P01906	Q30118;A0A0G2JH46;A0A0G2JMH6;P01903	4;4;4;4;1;1;1;1	4;4;4;4;1;1;1;1	4;4;4;4;1;1;1;1	HLA class II histocompatibility antigen, DR alpha chain	HLA-DRA	>tr|Q30118|Q30118_HUMAN HLA class II histocompatibility antigen, DR alpha chain OS=Homo sapiens GN=HLA-DRA PE=1 SV=1;>tr|A0A0G2JH46|A0A0G2JH46_HUMAN HLA class II histocompatibility antigen, DR alpha chain OS=Homo sapiens GN=HLA-DRA PE=1 SV=1;>tr|A0A0G2JMH6	8	4	4	4	3	3	3	4	0	0	0	4	3	4	4	0	0	0	3	3	3	3	0	0	0	3	3	3	4	0	0	0	4	3	4	4	0	0	0	3	3	3
H9KV28;A0A140T8Z0;A0A0G2JH68;O60610	H9KV28;A0A140T8Z0;A0A0G2JH68;O60610	7;7;7;7	7;7;7;7	7;7;7;7	Protein diaphanous homolog 1	DIAPH1	>tr|H9KV28|H9KV28_HUMAN Protein diaphanous homolog 1 OS=Homo sapiens GN=DIAPH1 PE=1 SV=2;>tr|A0A140T8Z0|A0A140T8Z0_HUMAN Protein diaphanous homolog 1 OS=Homo sapiens GN=DIAPH1 PE=1 SV=1;>tr|A0A0G2JH68|A0A0G2JH68_HUMAN Protein diaphanous homolog 1 OS=Homo s	4	7	7	7	0	0	4	6	0	0	0	0	0	5	2	1	0	0	0	1	5	2	0	0	0	0	0	4	6	0	0	0	0	0	5	2	1	0	0	0	1	5
A0A0G2JIW1;P0DMV9;P0DMV8;V9GZ37	A0A0G2JIW1;P0DMV9;P0DMV8;V9GZ37	15;15;15;10	14;14;14;10	5;5;5;4	Heat shock 70 kDa protein 1B;Heat shock 70 kDa protein 1A	HSPA1B;HSPA1A	>tr|A0A0G2JIW1|A0A0G2JIW1_HUMAN Heat shock 70 kDa protein 1B OS=Homo sapiens GN=HSPA1B PE=1 SV=1;>sp|P0DMV9|HS71B_HUMAN Heat shock 70 kDa protein 1B OS=Homo sapiens GN=HSPA1B PE=1 SV=1;>sp|P0DMV8|HS71A_HUMAN Heat shock 70 kDa protein 1A OS=Homo sapiens GN=	4	15	14	5	6	7	12	12	0	1	1	5	2	13	11	1	1	1	5	5	11	11	1	1	1	5	7	11	11	0	0	0	5	2	12	10	0	0	0	4	4	10
A2ACR1;A0A0G2JJA7;P28065;A2ACR0;A0A0G2JJQ0	A2ACR1;A0A0G2JJA7;P28065;A2ACR0;A0A0G2JJQ0	2;2;2;1;1	2;2;2;1;1	2;2;2;1;1	Proteasome subunit beta type;Proteasome subunit beta type-9	PSMB9	>tr|A2ACR1|A2ACR1_HUMAN Proteasome subunit beta type OS=Homo sapiens GN=PSMB9 PE=1 SV=1;>tr|A0A0G2JJA7|A0A0G2JJA7_HUMAN Proteasome subunit beta type OS=Homo sapiens GN=PSMB9 PE=1 SV=1;>sp|P28065|PSB9_HUMAN Proteasome subunit beta type-9 OS=Homo sapiens GN=	5	2	2	2	0	0	2	0	0	0	0	0	0	2	2	0	0	0	0	0	2	2	0	0	0	0	0	2	0	0	0	0	0	0	2	2	0	0	0	0	0	2
C9K0U8;A0A0G2JLD8;E7EUY5;Q04837	C9K0U8;A0A0G2JLD8;E7EUY5;Q04837	3;3;3;3	3;3;3;3	3;3;3;3	Single-stranded DNA-binding protein, mitochondrial	SSBP1	>tr|C9K0U8|C9K0U8_HUMAN Single-stranded DNA-binding protein, mitochondrial (Fragment) OS=Homo sapiens GN=SSBP1 PE=1 SV=1;>tr|A0A0G2JLD8|A0A0G2JLD8_HUMAN Single-stranded DNA-binding protein, mitochondrial (Fragment) OS=Homo sapiens GN=SSBP1 PE=1 SV=1;>tr|E7	4	3	3	3	0	0	2	3	0	0	0	0	0	3	2	0	0	0	0	0	3	3	0	0	0	0	0	2	3	0	0	0	0	0	3	2	0	0	0	0	0	3
A0A0G2JM87;A0A0G2JR65;Q02817	A0A0G2JM87;A0A0G2JR65;Q02817	6;6;6	5;5;5	5;5;5	Mucin-2	MUC2	>tr|A0A0G2JM87|A0A0G2JM87_HUMAN Mucin-2 OS=Homo sapiens GN=MUC2 PE=1 SV=1;>tr|A0A0G2JR65|A0A0G2JR65_HUMAN Mucin-2 OS=Homo sapiens GN=MUC2 PE=1 SV=1;>sp|Q02817|MUC2_HUMAN Mucin-2 OS=Homo sapiens GN=MUC2 PE=1 SV=2	3	6	5	5	5	2	0	0	0	0	0	1	4	1	0	1	0	0	1	2	0	0	1	0	0	4	1	0	0	0	0	0	1	3	1	0	0	0	0	0	1	0
A0A0G2JMB2;P01877;A0A075B6N7	A0A0G2JMB2;P01877;A0A075B6N7	20;19;14	4;4;3	4;4;3	Ig alpha-2 chain C region	IGHA2	>tr|A0A0G2JMB2|A0A0G2JMB2_HUMAN Ig alpha-2 chain C region (Fragment) OS=Homo sapiens GN=IGHA2 PE=1 SV=1;>sp|P01877|IGHA2_HUMAN Ig alpha-2 chain C region OS=Homo sapiens GN=IGHA2 PE=1 SV=3;>tr|A0A075B6N7|A0A075B6N7_HUMAN Ig alpha-2 chain C region (Fragment)	3	20	4	4	14	17	9	12	12	14	15	15	14	13	10	13	14	13	12	16	14	12	13	13	13	4	4	2	3	3	3	4	4	4	4	2	3	4	3	4	4	3
Q8MH48;Q5RJ85;A0A0G2JPQ3;P17693	Q8MH48;Q5RJ85;A0A0G2JPQ3;P17693	2;2;2;2	1;1;1;1	1;1;1;1	HLA class I histocompatibility antigen, alpha chain G	HLA-G	>tr|Q8MH48|Q8MH48_HUMAN HLA class I histocompatibility antigen, alpha chain G OS=Homo sapiens GN=HLA-G PE=1 SV=1;>tr|Q5RJ85|Q5RJ85_HUMAN HLA class I histocompatibility antigen, alpha chain G OS=Homo sapiens GN=HLA-G PE=1 SV=1;>tr|A0A0G2JPQ3|A0A0G2JPQ3_HUMA	4	2	1	1	1	1	2	2	0	0	0	0	0	2	2	0	0	0	0	2	2	1	1	0	0	0	0	1	1	0	0	0	0	0	1	1	0	0	0	0	1	1
A0A0G2JPR0;A0A140TA49	A0A0G2JPR0;A0A140TA49	97;93	1;1	1;1			>tr|A0A0G2JPR0|A0A0G2JPR0_HUMAN Complement C4-A OS=Homo sapiens GN=C4A PE=4 SV=1;>tr|A0A140TA49|A0A140TA49_HUMAN Complement C4-A OS=Homo sapiens GN=C4A PE=1 SV=1	2	97	1	1	63	62	53	62	63	80	84	65	72	58	51	71	82	86	66	63	65	56	72	86	83	0	0	0	0	0	0	0	1	1	1	0	1	1	1	0	0	1
A0A0G2JRQ6	A0A0G2JRQ6	4	4	4			>tr|A0A0G2JRQ6|A0A0G2JRQ6_HUMAN Uncharacterized protein (Fragment) OS=Homo sapiens PE=1 SV=4	1	4	4	4	4	3	1	1	0	0	0	3	3	1	1	0	0	0	3	2	1	1	1	0	0	4	3	1	1	0	0	0	3	3	1	1	0	0	0	3	2	1
A0A0G2JSC0;A0A087WSX0;A0A0G2JS06;A0A075B6I7	A0A0G2JSC0;A0A087WSX0;A0A0G2JS06	4;3;2;1	4;3;2;1	4;3;2;1		IGLV5-45	>tr|A0A0G2JSC0|A0A0G2JSC0_HUMAN Protein IGLV5-45 (Fragment) OS=Homo sapiens GN=IGLV5-45 PE=1 SV=1;>tr|A0A087WSX0|A0A087WSX0_HUMAN Protein IGLV5-45 (Fragment) OS=Homo sapiens GN=IGLV5-45 PE=1 SV=1;>tr|A0A0G2JS06|A0A0G2JS06_HUMAN Uncharacterized protein (Fra	4	4	4	4	3	4	0	1	0	0	0	4	2	1	0	2	0	0	4	3	1	1	0	0	0	3	4	0	1	0	0	0	4	2	1	0	2	0	0	4	3	1
A0A0J9YVT0;A0A0C4DH42;P01767;A0A0J9YVY3	A0A0J9YVT0;A0A0C4DH42;P01767	7;5;5;1	1;0;0;0	0;0;0;0	Ig heavy chain V-III region BUT	IGHV3-66	>tr|A0A0J9YVT0|A0A0J9YVT0_HUMAN Immunoglobulin heavy variable 3-33 (Fragment) OS=Homo sapiens GN=IGHV3-33 PE=4 SV=1;>tr|A0A0C4DH42|A0A0C4DH42_HUMAN Protein IGHV3-66 (Fragment) OS=Homo sapiens GN=IGHV3-66 PE=4 SV=1;>sp|P01767|HV353_HUMAN Immunoglobulin heav	4	7	1	0	6	7	3	3	2	2	2	6	6	5	4	2	2	2	6	6	4	4	1	2	2	1	1	0	0	0	0	0	1	1	1	0	0	0	0	1	1	0
A0A0J9YX35	A0A0J9YX35	5	1	1			>tr|A0A0J9YX35|A0A0J9YX35_HUMAN Uncharacterized protein (Fragment) OS=Homo sapiens PE=1 SV=1	1	5	1	1	3	4	2	2	0	2	1	4	5	2	3	0	1	2	4	5	3	2	0	1	1	1	1	1	1	0	1	1	1	1	1	1	0	0	1	1	1	1
A0A0J9YXX1	A0A0J9YXX1	4	2	2			>tr|A0A0J9YXX1|A0A0J9YXX1_HUMAN Uncharacterized protein (Fragment) OS=Homo sapiens PE=1 SV=1	1	4	2	2	2	4	3	2	0	1	0	3	3	1	2	0	1	1	4	2	2	3	0	1	1	1	2	1	1	0	0	0	1	1	0	0	0	0	0	2	1	1
A0A0J9YXZ5;P46940;H0YLE8;H0YKA5;F2Z2E2;Q86VI3	A0A0J9YXZ5;P46940	8;8;3;1;1;1	8;8;3;1;1;1	8;8;3;1;1;1	Ras GTPase-activating-like protein IQGAP1	IQGAP1	>tr|A0A0J9YXZ5|A0A0J9YXZ5_HUMAN Ras GTPase-activating-like protein IQGAP1 OS=Homo sapiens GN=IQGAP1 PE=1 SV=1;>sp|P46940|IQGA1_HUMAN Ras GTPase-activating-like protein IQGAP1 OS=Homo sapiens GN=IQGAP1 PE=1 SV=1	6	8	8	8	3	2	4	8	0	0	0	1	1	2	3	0	0	0	0	0	6	8	0	0	0	3	2	4	8	0	0	0	1	1	2	3	0	0	0	0	0	6
A0A0J9YY99	A0A0J9YY99	8	1	1			>tr|A0A0J9YY99|A0A0J9YY99_HUMAN Uncharacterized protein (Fragment) OS=Homo sapiens PE=1 SV=1	1	8	1	1	6	6	3	3	2	2	2	7	8	5	4	2	2	2	6	7	5	6	2	2	2	1	1	0	0	0	0	0	1	1	1	0	0	0	0	1	1	1
A0A0U1RR20;Q92954;J3KP74;E9PLR3	A0A0U1RR20;Q92954	32;31;5;1	32;31;5;1	32;31;5;1	Proteoglycan 4;Proteoglycan 4 C-terminal part	PRG4	>tr|A0A0U1RR20|A0A0U1RR20_HUMAN Proteoglycan 4 OS=Homo sapiens GN=PRG4 PE=1 SV=1;>sp|Q92954|PRG4_HUMAN Proteoglycan 4 OS=Homo sapiens GN=PRG4 PE=1 SV=2	4	32	32	32	26	28	5	4	2	6	5	22	22	10	10	6	6	6	27	28	9	11	8	6	7	26	28	5	4	2	6	5	22	22	10	10	6	6	6	27	28	9
A0A0U1RR32;A0A0U1RRH7;Q99878;Q96KK5;Q9BTM1;Q16777;Q93077;Q7L7L0;Q6FI13;P20671;P0C0S8;P04908;H0YFX9;C9J0D1;Q71UI9;P0C0S5;Q8IUE6;Q96QV6;P16104	A0A0U1RR32;A0A0U1RRH7;Q99878;Q96KK5;Q9BTM1;Q16777;Q93077;Q7L7L0;Q6FI13;P20671;P0C0S8;P04908;H0YFX9;C9J0D1;Q71UI9;P0C0S5;Q8IUE6;Q96QV6;P16104	2;2;2;2;2;2;2;2;2;2;2;2;1;1;1;1;1;1;1	2;2;2;2;2;2;2;2;2;2;2;2;1;1;1;1;1;1;1	2;2;2;2;2;2;2;2;2;2;2;2;1;1;1;1;1;1;1	Histone H2A type 1-J;Histone H2A type 1-H;Histone H2A.J;Histone H2A type 2-C;Histone H2A type 1-C;Histone H2A type 3;Histone H2A type 2-A;Histone H2A type 1-D;Histone H2A type 1;Histone H2A type 1-B/E;Histone H2A;Histone H2A.V;Histone H2A.Z;Histone H2A type 2-B;Histone H2A type 1-A;Histone H2AX	HIST1H2AJ;HIST1H2AH;H2AFJ;HIST2H2AC;HIST1H2AC;HIST3H2A;HIST2H2AA3;HIST1H2AD;HIST1H2AG;HIST1H2AB;H2AFV;H2AFZ;HIST2H2AB;HIST1H2AA;H2AFX	>tr|A0A0U1RR32|A0A0U1RR32_HUMAN Histone H2A OS=Homo sapiens GN=hCG_2039566 PE=3 SV=1;>tr|A0A0U1RRH7|A0A0U1RRH7_HUMAN Histone H2A OS=Homo sapiens PE=3 SV=1;>sp|Q99878|H2A1J_HUMAN Histone H2A type 1-J OS=Homo sapiens GN=HIST1H2AJ PE=1 SV=3;>sp|Q96KK5|H2A1H_H	19	2	2	2	0	1	2	1	0	0	0	0	1	2	2	0	0	0	0	0	2	1	0	0	0	0	1	2	1	0	0	0	0	1	2	2	0	0	0	0	0	2
A0A140T8Z8;A0A140T9C0;A0A140T902;A0A140T8Y3;A0A140TA52;A0A140TA41;A0A140TA33;P22105;A0A087X0I0;A0A140T9L7;Q16473;A0A140T956	A0A140T8Z8;A0A140T9C0;A0A140T902;A0A140T8Y3;A0A140TA52;A0A140TA41;A0A140TA33;P22105;A0A087X0I0;A0A140T9L7	17;17;17;17;17;17;17;17;16;16;5;2	17;17;17;17;17;17;17;17;16;16;5;2	17;17;17;17;17;17;17;17;16;16;5;2	Tenascin-X	TNXB	>tr|A0A140T8Z8|A0A140T8Z8_HUMAN Tenascin-X (Fragment) OS=Homo sapiens GN=TNXB PE=1 SV=1;>tr|A0A140T9C0|A0A140T9C0_HUMAN Tenascin-X OS=Homo sapiens GN=TNXB PE=1 SV=1;>tr|A0A140T902|A0A140T902_HUMAN Tenascin-X OS=Homo sapiens GN=TNXB PE=1 SV=1;>tr|A0A140T8Y3	12	17	17	17	1	2	2	0	6	11	8	3	4	1	0	10	11	11	2	2	1	0	10	8	11	1	2	2	0	6	11	8	3	4	1	0	10	11	11	2	2	1
A0A140T937;A0A140T912;A0A140T930;Q29960;A0A140T9M5	A0A140T937;A0A140T912;A0A140T930;Q29960;A0A140T9M5	11;11;11;10;6	1;1;1;1;0	1;1;1;1;0	HLA class I histocompatibility antigen, Cw-16 alpha chain	HLA-C	>tr|A0A140T937|A0A140T937_HUMAN HLA class I histocompatibility antigen, Cw-6 alpha chain OS=Homo sapiens GN=HLA-C PE=1 SV=1;>tr|A0A140T912|A0A140T912_HUMAN HLA class I histocompatibility antigen, Cw-6 alpha chain OS=Homo sapiens GN=HLA-C PE=1 SV=1;>tr|A0A1	5	11	1	1	9	8	10	9	3	4	4	4	4	7	8	1	2	3	7	5	8	9	3	4	4	1	1	0	0	0	0	0	0	0	0	0	0	0	0	1	0	0
A0A140T955;A0A140T933;A0A140T9I0;A0A140T9X5;A0A140T913;P01892	A0A140T955;A0A140T933;A0A140T9I0;A0A140T9X5;A0A140T913;P01892	16;16;16;16;16;16	16;16;16;16;16;16	1;1;1;1;1;1	HLA class I histocompatibility antigen, A-2 alpha chain	HLA-A	>tr|A0A140T955|A0A140T955_HUMAN HLA class I histocompatibility antigen, A-3 alpha chain OS=Homo sapiens GN=HLA-A PE=1 SV=1;>tr|A0A140T933|A0A140T933_HUMAN HLA class I histocompatibility antigen, A-3 alpha chain (Fragment) OS=Homo sapiens GN=HLA-A PE=1 SV=1	6	16	16	1	8	12	14	14	4	4	4	6	6	8	6	1	3	4	6	6	7	6	2	4	5	8	12	14	14	4	4	4	6	6	8	6	1	3	4	6	6	7
O19617;A0A140T921;A2AEA2;A0A140T9H5;A0A140T9U8;P10321	O19617;A0A140T921;A2AEA2;A0A140T9H5;A0A140T9U8;P10321	10;10;10;10;10;10	2;2;2;2;2;2	1;1;1;1;1;1	HLA class I histocompatibility antigen, Cw-7 alpha chain	HLA-C	>tr|O19617|O19617_HUMAN HLA class I antigen OS=Homo sapiens GN=HLA-C PE=1 SV=1;>tr|A0A140T921|A0A140T921_HUMAN HLA class I histocompatibility antigen, Cw-6 alpha chain OS=Homo sapiens GN=HLA-C PE=1 SV=1;>tr|A2AEA2|A2AEA2_HUMAN HLA class I histocompatibilit	6	10	2	1	6	5	8	7	2	3	3	5	4	6	6	1	3	4	6	4	7	8	2	5	4	0	0	0	0	0	0	0	1	1	1	1	0	1	1	1	1	2
A0A140T941;A0A140T9Z6;B0UXQ0;P30512	A0A140T941;A0A140T9Z6;B0UXQ0;P30512	12;12;12;12	2;2;2;2	0;0;0;0	HLA class I histocompatibility antigen, A-29 alpha chain	HLA-A	>tr|A0A140T941|A0A140T941_HUMAN HLA class I histocompatibility antigen, A-3 alpha chain OS=Homo sapiens GN=HLA-A PE=1 SV=1;>tr|A0A140T9Z6|A0A140T9Z6_HUMAN HLA class I histocompatibility antigen, A-3 alpha chain OS=Homo sapiens GN=HLA-A PE=1 SV=1;>tr|B0UXQ0	4	12	2	0	9	10	10	9	4	4	5	7	7	7	6	2	3	4	9	11	10	10	2	5	6	2	2	2	1	0	0	0	1	1	1	1	1	0	0	2	2	2
A0A140T9L8;A0A140T9V1;B7ZLJ5;A0A0G2JJG8;O95866;F8WDG3	A0A140T9L8;A0A140T9V1;B7ZLJ5;A0A0G2JJG8;O95866	7;6;6;6;6;2	7;6;6;6;6;2	7;6;6;6;6;2	Protein G6b	C6orf25;G6B	>tr|A0A140T9L8|A0A140T9L8_HUMAN Protein G6b OS=Homo sapiens GN=C6orf25 PE=1 SV=1;>tr|A0A140T9V1|A0A140T9V1_HUMAN Protein G6b OS=Homo sapiens GN=C6orf25 PE=1 SV=1;>tr|B7ZLJ5|B7ZLJ5_HUMAN C6orf25 protein OS=Homo sapiens GN=C6orf25 PE=1 SV=1;>tr|A0A0G2JJG8|A0	6	7	7	7	0	2	5	4	0	1	1	2	2	6	2	0	0	0	1	2	7	4	1	1	1	0	2	5	4	0	1	1	2	2	6	2	0	0	0	1	2	7
A0A140TA69;A0A140TA62;O76011	A0A140TA69;A0A140TA62;O76011	14;12;11	3;3;3	0;0;0	Keratin, type I cuticular Ha4	KRT34	>tr|A0A140TA69|A0A140TA69_HUMAN Keratin, type I cuticular Ha4 OS=Homo sapiens GN=KRT34 PE=3 SV=1;>tr|A0A140TA62|A0A140TA62_HUMAN Protein LOC100653049 OS=Homo sapiens GN=LOC100653049 PE=1 SV=1;>sp|O76011|KRT34_HUMAN Keratin, type I cuticular Ha4 OS=Homo sap	3	14	3	0	0	0	0	0	1	12	13	0	1	0	0	0	1	1	0	0	0	0	0	3	0	0	0	0	0	0	3	3	0	0	0	0	0	0	0	0	0	0
A0A182DWH7;P49908;A0A182DWH8;R4GMT5	A0A182DWH7;P49908;A0A182DWH8	8;8;5;1	8;8;5;1	8;8;5;1	Selenoprotein P	SEPP1	>tr|A0A182DWH7|A0A182DWH7_HUMAN Selenoprotein P (Fragment) OS=Homo sapiens GN=SEPP1 PE=1 SV=1;>sp|P49908|SEPP1_HUMAN Selenoprotein P OS=Homo sapiens GN=SEPP1 PE=1 SV=3;>tr|A0A182DWH8|A0A182DWH8_HUMAN Selenoprotein P (Fragment) OS=Homo sapiens GN=SEPP1 PE=1	4	8	8	8	3	3	3	2	1	4	3	3	3	2	1	3	4	3	2	4	4	3	4	4	5	3	3	3	2	1	4	3	3	3	2	1	3	4	3	2	4	4
A0A1B0GUE3;A0A1B0GUG1;A0A1B0GUW4;E7EMM4;A0A1B0GW68;A0A1B0GUA4;A0A1B0GTM3;A0A1B0GTZ5;A0A1B0GUH5;Q13510;A0A1B0GV06;A0A1B0GTP7;A0A1B0GUJ3;A0A1B0GU62;A0A1B0GVG2	A0A1B0GUE3;A0A1B0GUG1;A0A1B0GUW4;E7EMM4;A0A1B0GW68;A0A1B0GUA4;A0A1B0GTM3;A0A1B0GTZ5;A0A1B0GUH5;Q13510;A0A1B0GV06;A0A1B0GTP7	3;3;3;3;3;3;3;3;3;3;2;2;1;1;1	3;3;3;3;3;3;3;3;3;3;2;2;1;1;1	3;3;3;3;3;3;3;3;3;3;2;2;1;1;1	Acid ceramidase;Acid ceramidase subunit alpha;Acid ceramidase subunit beta	ASAH1	>tr|A0A1B0GUE3|A0A1B0GUE3_HUMAN Acid ceramidase OS=Homo sapiens GN=ASAH1 PE=1 SV=1;>tr|A0A1B0GUG1|A0A1B0GUG1_HUMAN Acid ceramidase OS=Homo sapiens GN=ASAH1 PE=1 SV=1;>tr|A0A1B0GUW4|A0A1B0GUW4_HUMAN Acid ceramidase (Fragment) OS=Homo sapiens GN=ASAH1 PE=1 S	15	3	3	3	0	0	2	2	0	0	0	0	0	3	1	0	0	0	0	0	0	2	1	0	0	0	0	2	2	0	0	0	0	0	3	1	0	0	0	0	0	0
A0A1B0GW44;A0A1B0GV23;A0A1B0GVD5;A0A1B0GWE8;P07339;A0A1B0GVP3;H7C469;A0A1B0GU92;A0A1B0GU03;H7C1V0;F8WD96;C9JH19;F8W787;A0A1B0GVF1;A0A1B0GV01	A0A1B0GW44;A0A1B0GV23;A0A1B0GVD5;A0A1B0GWE8;P07339;A0A1B0GVP3;H7C469;A0A1B0GU92;A0A1B0GU03;H7C1V0;F8WD96;C9JH19	8;8;8;8;8;7;6;6;6;4;4;4;3;1;1	8;8;8;8;8;7;6;6;6;4;4;4;3;1;1	8;8;8;8;8;7;6;6;6;4;4;4;3;1;1	Cathepsin D;Cathepsin D light chain;Cathepsin D heavy chain	CTSD	>tr|A0A1B0GW44|A0A1B0GW44_HUMAN Cathepsin D OS=Homo sapiens GN=CTSD PE=1 SV=1;>tr|A0A1B0GV23|A0A1B0GV23_HUMAN Cathepsin D OS=Homo sapiens GN=CTSD PE=1 SV=1;>tr|A0A1B0GVD5|A0A1B0GVD5_HUMAN Cathepsin D OS=Homo sapiens GN=CTSD PE=1 SV=1;>tr|A0A1B0GWE8|A0A1B0G	15	8	8	8	1	2	3	7	3	1	1	4	0	6	7	2	1	1	0	0	5	4	2	0	0	1	2	3	7	3	1	1	4	0	6	7	2	1	1	0	0	5
A0A1B0GVP4	A0A1B0GVP4	1	1	1			>tr|A0A1B0GVP4|A0A1B0GVP4_HUMAN Ligand-dependent nuclear receptor corepressor-like protein OS=Homo sapiens GN=LCORL PE=1 SV=1	1	1	1	1	0	0	0	0	0	0	0	0	0	1	1	0	0	0	0	0	0	1	0	0	0	0	0	0	0	0	0	0	0	0	1	1	0	0	0	0	0	0
H0YDB9;A0A1B0GW36;Q9H0J4	H0YDB9;A0A1B0GW36;Q9H0J4	1;1;1	1;1;1	1;1;1	Glutamine-rich protein 2	QRICH2	>tr|H0YDB9|H0YDB9_HUMAN Glutamine-rich protein 2 (Fragment) OS=Homo sapiens GN=QRICH2 PE=1 SV=1;>tr|A0A1B0GW36|A0A1B0GW36_HUMAN Glutamine-rich protein 2 OS=Homo sapiens GN=QRICH2 PE=1 SV=1;>sp|Q9H0J4|QRIC2_HUMAN Glutamine-rich protein 2 OS=Homo sapiens GN=	3	1	1	1	0	0	0	0	0	1	0	0	0	0	0	0	0	0	0	0	0	0	0	0	1	0	0	0	0	0	1	0	0	0	0	0	0	0	0	0	0	0
A0A1C7CYX9;Q16555;E5RFU4	A0A1C7CYX9;Q16555	4;4;1	4;4;1	4;4;1	Dihydropyrimidinase-related protein 2	DPYSL2	>tr|A0A1C7CYX9|A0A1C7CYX9_HUMAN Dihydropyrimidinase-related protein 2 OS=Homo sapiens GN=DPYSL2 PE=4 SV=1;>sp|Q16555|DPYL2_HUMAN Dihydropyrimidinase-related protein 2 OS=Homo sapiens GN=DPYSL2 PE=1 SV=1	3	4	4	4	0	1	3	4	0	0	0	0	1	4	4	0	0	0	1	1	4	3	0	0	0	0	1	3	4	0	0	0	0	1	4	4	0	0	0	1	1	4
A0M8Q6;A0A075B6L1	A0M8Q6;A0A075B6L1	4;3	2;1	2;1	Ig lambda-7 chain C region	IGLC7	>sp|A0M8Q6|LAC7_HUMAN Ig lambda-7 chain C region OS=Homo sapiens GN=IGLC7 PE=4 SV=2;>tr|A0A075B6L1|A0A075B6L1_HUMAN Ig lambda-7 chain C region (Fragment) OS=Homo sapiens GN=IGLC7 PE=1 SV=2	2	4	2	2	4	4	3	3	2	3	3	4	4	4	3	2	3	3	4	4	4	4	2	3	3	2	2	1	1	0	1	1	2	2	2	1	0	1	1	2	2	2
A1L4H1;M0QZ17	A1L4H1	33;5	33;5	33;5	Soluble scavenger receptor cysteine-rich domain-containing protein SSC5D	SSC5D	>sp|A1L4H1|SRCRL_HUMAN Soluble scavenger receptor cysteine-rich domain-containing protein SSC5D OS=Homo sapiens GN=SSC5D PE=1 SV=3	2	33	33	33	24	23	1	2	11	26	22	25	26	9	6	15	20	22	25	27	14	10	16	22	25	24	23	1	2	11	26	22	25	26	9	6	15	20	22	25	27	14
A2A274;Q99798	A2A274;Q99798	14;14	14;14	14;14	Aconitate hydratase, mitochondrial	ACO2	>tr|A2A274|A2A274_HUMAN Aconitate hydratase, mitochondrial OS=Homo sapiens GN=ACO2 PE=1 SV=1;>sp|Q99798|ACON_HUMAN Aconitate hydratase, mitochondrial OS=Homo sapiens GN=ACO2 PE=1 SV=2	2	14	14	14	0	1	13	11	1	0	0	0	0	11	12	0	0	0	0	0	12	12	0	0	0	0	1	13	11	1	0	0	0	0	11	12	0	0	0	0	0	12
A6NEP9;Q8NG11;H7BXY6	A6NEP9;Q8NG11;H7BXY6	2;2;1	2;2;1	2;2;1	Tetraspanin;Tetraspanin-14	TSPAN14	>tr|A6NEP9|A6NEP9_HUMAN Tetraspanin (Fragment) OS=Homo sapiens GN=TSPAN14 PE=1 SV=2;>sp|Q8NG11|TSN14_HUMAN Tetraspanin-14 OS=Homo sapiens GN=TSPAN14 PE=1 SV=1;>tr|H7BXY6|H7BXY6_HUMAN Tetraspanin OS=Homo sapiens GN=TSPAN14 PE=1 SV=1	3	2	2	2	2	2	1	1	0	0	0	1	1	1	1	0	0	0	2	2	1	2	0	0	0	2	2	1	1	0	0	0	1	1	1	1	0	0	0	2	2	1
C9JZ82;A6NHE2;E7EMB4;E7EWQ7;A6NJ28;E7EM78;Q7LDG7;A8MVK8;A8MTF9	C9JZ82;A6NHE2;E7EMB4;E7EWQ7;A6NJ28;E7EM78;Q7LDG7	3;3;3;3;3;3;3;1;1	3;3;3;3;3;3;3;1;1	3;3;3;3;3;3;3;1;1	RAS guanyl-releasing protein 2	RASGRP2	>tr|C9JZ82|C9JZ82_HUMAN RAS guanyl-releasing protein 2 (Fragment) OS=Homo sapiens GN=RASGRP2 PE=1 SV=8;>tr|A6NHE2|A6NHE2_HUMAN RAS guanyl-releasing protein 2 (Fragment) OS=Homo sapiens GN=RASGRP2 PE=1 SV=1;>tr|E7EMB4|E7EMB4_HUMAN RAS guanyl-releasing prote	9	3	3	3	1	1	2	1	0	0	0	1	1	2	2	1	0	0	1	1	3	1	1	0	0	1	1	2	1	0	0	0	1	1	2	2	1	0	0	1	1	3
B5MC82;P30046;A6NHG4;J3KQ18	B5MC82;P30046;A6NHG4;J3KQ18	2;2;2;1	2;2;2;1	2;2;2;1	D-dopachrome decarboxylase;D-dopachrome decarboxylase-like protein	DDT;DDTL	>tr|B5MC82|B5MC82_HUMAN D-dopachrome decarboxylase OS=Homo sapiens GN=DDT PE=4 SV=2;>sp|P30046|DOPD_HUMAN D-dopachrome decarboxylase OS=Homo sapiens GN=DDT PE=1 SV=3;>sp|A6NHG4|DDTL_HUMAN D-dopachrome decarboxylase-like protein OS=Homo sapiens GN=DDTL PE=2	4	2	2	2	0	0	1	2	0	0	0	0	0	2	2	0	0	0	0	0	0	1	0	0	0	0	0	1	2	0	0	0	0	0	2	2	0	0	0	0	0	0
E9PJK1;E9PRJ8;H0YDL9;H0YDJ9;E9PIF1;A6NMH8;P60033	E9PJK1;E9PRJ8;H0YDL9;H0YDJ9;E9PIF1;A6NMH8;P60033	2;2;2;2;2;2;2	2;2;2;2;2;2;2	2;2;2;2;2;2;2	Tetraspanin;CD81 antigen	CD81	>tr|E9PJK1|E9PJK1_HUMAN Tetraspanin OS=Homo sapiens GN=CD81 PE=1 SV=1;>tr|E9PRJ8|E9PRJ8_HUMAN Tetraspanin (Fragment) OS=Homo sapiens GN=CD81 PE=1 SV=1;>tr|H0YDL9|H0YDL9_HUMAN Tetraspanin (Fragment) OS=Homo sapiens GN=CD81 PE=1 SV=1;>tr|H0YDJ9|H0YDJ9_HUMAN	7	2	2	2	2	2	1	2	0	1	1	2	2	2	1	0	2	2	2	2	2	1	1	2	2	2	2	1	2	0	1	1	2	2	2	1	0	2	2	2	2	2
A6NNI4;G8JLH6;P21926;A0A087WU13;F5GXT1	A6NNI4;G8JLH6;P21926	5;5;5;2;1	5;5;5;2;1	5;5;5;2;1	Tetraspanin;CD9 antigen	CD9	>tr|A6NNI4|A6NNI4_HUMAN Tetraspanin OS=Homo sapiens GN=CD9 PE=1 SV=1;>tr|G8JLH6|G8JLH6_HUMAN Tetraspanin (Fragment) OS=Homo sapiens GN=CD9 PE=1 SV=1;>sp|P21926|CD9_HUMAN CD9 antigen OS=Homo sapiens GN=CD9 PE=1 SV=4	5	5	5	5	4	4	3	4	2	2	2	2	4	4	4	2	1	1	2	4	4	4	4	2	2	4	4	3	4	2	2	2	2	4	4	4	2	1	1	2	4	4
A8MUH2;P18859	A8MUH2;P18859	1;1	1;1	1;1	ATP synthase-coupling factor 6, mitochondrial	ATP5J	>tr|A8MUH2|A8MUH2_HUMAN ATP synthase-coupling factor 6, mitochondrial OS=Homo sapiens GN=ATP5J PE=1 SV=1;>sp|P18859|ATP5J_HUMAN ATP synthase-coupling factor 6, mitochondrial OS=Homo sapiens GN=ATP5J PE=1 SV=1	2	1	1	1	0	0	1	1	0	0	0	0	0	1	0	0	0	0	0	0	1	1	0	0	0	0	0	1	1	0	0	0	0	0	1	0	0	0	0	0	0	1
B0I1T2;F8WEW9	B0I1T2	17;3	17;3	17;3	Unconventional myosin-Ig;Minor histocompatibility antigen HA-2	MYO1G	>sp|B0I1T2|MYO1G_HUMAN Unconventional myosin-Ig OS=Homo sapiens GN=MYO1G PE=1 SV=2	2	17	17	17	5	4	12	15	0	0	0	5	1	13	11	0	0	0	4	5	16	13	0	0	0	5	4	12	15	0	0	0	5	1	13	11	0	0	0	4	5	16
B0YIW2;P02656	B0YIW2;P02656	9;9	9;9	9;9	Apolipoprotein C-III	APOC3	>tr|B0YIW2|B0YIW2_HUMAN Apolipoprotein C-III OS=Homo sapiens GN=APOC3 PE=1 SV=1;>sp|P02656|APOC3_HUMAN Apolipoprotein C-III OS=Homo sapiens GN=APOC3 PE=1 SV=1	2	9	9	9	7	6	6	6	1	8	8	7	5	7	4	2	8	7	7	7	6	3	3	9	9	7	6	6	6	1	8	8	7	5	7	4	2	8	7	7	7	6
B1AH77;B1AH80;P15153;B1AH78;J3KSC4;J3QLK0	B1AH77;B1AH80;P15153;B1AH78	7;7;7;5;2;2	7;7;7;5;2;2	4;4;4;3;0;0	Ras-related C3 botulinum toxin substrate 2	RAC2	>tr|B1AH77|B1AH77_HUMAN Ras-related C3 botulinum toxin substrate 2 OS=Homo sapiens GN=RAC2 PE=1 SV=1;>tr|B1AH80|B1AH80_HUMAN Ras-related C3 botulinum toxin substrate 2 OS=Homo sapiens GN=RAC2 PE=1 SV=1;>sp|P15153|RAC2_HUMAN Ras-related C3 botulinum toxin s	6	7	7	4	3	6	6	6	1	1	1	4	4	7	6	1	1	1	3	3	7	6	2	1	1	3	6	6	6	1	1	1	4	4	7	6	1	1	1	3	3	7
B1AHL2;H7C1M6	B1AHL2	17;5	3;0	3;0	Fibulin-1	FBLN1	>tr|B1AHL2|B1AHL2_HUMAN Fibulin-1 OS=Homo sapiens GN=FBLN1 PE=1 SV=1	2	17	3	3	4	3	1	0	5	13	14	4	10	1	4	6	14	12	7	6	2	3	6	14	15	1	2	1	0	0	2	2	2	3	1	2	1	1	1	2	3	1
B1AK87;B1AK88	B1AK87;B1AK88	12;12	12;12	2;2		CAPZB	>tr|B1AK87|B1AK87_HUMAN Capping protein (Actin filament) muscle Z-line, beta, isoform CRA_a OS=Homo sapiens GN=CAPZB PE=1 SV=1;>tr|B1AK88|B1AK88_HUMAN Capping protein (Actin filament) muscle Z-line, beta, isoform CRA_d OS=Homo sapiens GN=CAPZB PE=1 SV=1	2	12	12	2	1	3	9	8	1	0	0	2	0	10	10	0	0	0	3	4	10	9	2	0	0	1	3	9	8	1	0	0	2	0	10	10	0	0	0	3	4	10
B1AKG0;Q03591;V9GYE7;P36980;Q9BXR6	B1AKG0;Q03591	7;7;3;3;1	4;4;2;2;1	4;4;2;2;1	Complement factor H-related protein 1	CFHR1	>tr|B1AKG0|B1AKG0_HUMAN Complement factor H-related protein 1 OS=Homo sapiens GN=CFHR1 PE=1 SV=1;>sp|Q03591|FHR1_HUMAN Complement factor H-related protein 1 OS=Homo sapiens GN=CFHR1 PE=1 SV=2	5	7	4	4	1	1	6	5	0	2	1	3	3	3	2	0	2	1	1	1	5	6	2	2	2	0	0	4	3	0	0	0	1	0	1	1	0	0	0	0	0	4
B1ALD9;Q15063	B1ALD9;Q15063	18;17	18;17	9;8	Periostin	POSTN	>tr|B1ALD9|B1ALD9_HUMAN Periostin OS=Homo sapiens GN=POSTN PE=1 SV=1;>sp|Q15063|POSTN_HUMAN Periostin OS=Homo sapiens GN=POSTN PE=1 SV=2	2	18	18	9	10	10	0	0	0	4	5	8	11	3	1	2	5	5	9	13	4	2	2	6	4	10	10	0	0	0	4	5	8	11	3	1	2	5	5	9	13	4
B1AMS2;Q14141	B1AMS2;Q14141	5;5	5;5	2;2	Septin-6	SEPT6	>tr|B1AMS2|B1AMS2_HUMAN Septin 6, isoform CRA_b OS=Homo sapiens GN=SEPT6 PE=1 SV=1;>sp|Q14141|SEPT6_HUMAN Septin-6 OS=Homo sapiens GN=SEPT6 PE=1 SV=4	2	5	5	2	1	0	4	4	0	0	0	0	0	5	2	0	0	0	1	0	4	2	0	0	0	1	0	4	4	0	0	0	0	0	5	2	0	0	0	1	0	4
B1AN99;P35030	B1AN99;P35030	1;1	1;1	1;1	Trypsin-3	PRSS3	>tr|B1AN99|B1AN99_HUMAN Trypsin-3 (Fragment) OS=Homo sapiens GN=PRSS3 PE=1 SV=8;>sp|P35030|TRY3_HUMAN Trypsin-3 OS=Homo sapiens GN=PRSS3 PE=1 SV=2	2	1	1	1	1	1	1	1	1	1	1	1	1	1	1	1	1	1	1	1	1	1	1	1	1	1	1	1	1	1	1	1	1	1	1	1	1	1	1	1	1	1
E9PH38;B3KQV6;P30153	E9PH38;B3KQV6;P30153	1;1;1	1;1;1	1;1;1	Serine/threonine-protein phosphatase 2A 65 kDa regulatory subunit A alpha isoform	PPP2R1A	>tr|E9PH38|E9PH38_HUMAN Serine/threonine-protein phosphatase 2A 65 kDa regulatory subunit A alpha isoform (Fragment) OS=Homo sapiens GN=PPP2R1A PE=1 SV=2;>tr|B3KQV6|B3KQV6_HUMAN Serine/threonine-protein phosphatase 2A 65 kDa regulatory subunit A alpha isof	3	1	1	1	0	0	0	0	0	0	0	0	0	1	0	0	0	0	0	0	0	0	0	0	0	0	0	0	0	0	0	0	0	0	1	0	0	0	0	0	0	0
B3KS59;J3QLL2	B3KS59;J3QLL2	3;2	1;1	1;1	Dipeptidase	DPEP2	>tr|B3KS59|B3KS59_HUMAN Dipeptidase OS=Homo sapiens GN=DPEP2 PE=1 SV=1;>tr|J3QLL2|J3QLL2_HUMAN Dipeptidase (Fragment) OS=Homo sapiens GN=DPEP2 PE=1 SV=2	2	3	1	1	0	0	0	0	0	2	3	0	0	0	0	0	2	3	0	0	0	0	0	2	3	0	0	0	0	0	0	1	0	0	0	0	0	0	1	0	0	0
B4DJV2;O75390;A0A0C4DGI3;H0YIC4;F8VTT8;F8W4S1;H0YH82;F8VPF9;F8VU34;F8VPA1;F8VR34;F8W1S4;F8W642;F8W0J2;F8VZK9;F8VP03;F8VX07;F8VRP1;F8VX68;F8VWQ5;F8VRI6;F8W031	B4DJV2;O75390;A0A0C4DGI3	11;11;9;5;3;3;3;2;2;2;2;2;1;1;1;1;1;1;1;1;1;1	11;11;9;5;3;3;3;2;2;2;2;2;1;1;1;1;1;1;1;1;1;1	11;11;9;5;3;3;3;2;2;2;2;2;1;1;1;1;1;1;1;1;1;1	Citrate synthase;Citrate synthase, mitochondrial	CS	>tr|B4DJV2|B4DJV2_HUMAN Citrate synthase OS=Homo sapiens GN=CS PE=1 SV=1;>sp|O75390|CISY_HUMAN Citrate synthase, mitochondrial OS=Homo sapiens GN=CS PE=1 SV=2;>tr|A0A0C4DGI3|A0A0C4DGI3_HUMAN Citrate synthase OS=Homo sapiens GN=CS PE=1 SV=1	22	11	11	11	1	4	9	9	2	1	1	3	2	11	8	1	1	1	4	2	11	9	1	1	1	1	4	9	9	2	1	1	3	2	11	8	1	1	1	4	2	11
B4DKB2;P42892	B4DKB2;P42892	3;3	3;3	3;3	Endothelin-converting enzyme 1	ECE1	>tr|B4DKB2|B4DKB2_HUMAN Endothelin-converting enzyme 1 OS=Homo sapiens GN=ECE1 PE=1 SV=1;>sp|P42892|ECE1_HUMAN Endothelin-converting enzyme 1 OS=Homo sapiens GN=ECE1 PE=1 SV=2	2	3	3	3	0	0	1	2	0	0	0	0	0	1	0	0	0	0	0	0	3	1	0	0	0	0	0	1	2	0	0	0	0	0	1	0	0	0	0	0	0	3
B4DPQ0;P00736;F5H2D0;F5H1V0;F5H6Y3;F5H3N3;F5H3A3;F5H1N6;F5GWL0	B4DPQ0;P00736;F5H2D0	39;37;36;7;7;6;2;1;1	39;37;36;7;7;6;2;1;1	38;36;35;7;7;6;2;1;1	Complement C1r subcomponent;Complement C1r subcomponent heavy chain;Complement C1r subcomponent light chain	C1R	>tr|B4DPQ0|B4DPQ0_HUMAN Complement C1r subcomponent OS=Homo sapiens GN=C1R PE=1 SV=1;>sp|P00736|C1R_HUMAN Complement C1r subcomponent OS=Homo sapiens GN=C1R PE=1 SV=2;>tr|F5H2D0|F5H2D0_HUMAN Complement C1r subcomponent OS=Homo sapiens GN=C1R PE=1 SV=3	9	39	39	38	27	29	7	15	28	26	29	29	32	11	8	28	27	27	33	26	14	15	29	27	27	27	29	7	15	28	26	29	29	32	11	8	28	27	27	33	26	14
B4DUR8;P49368;Q5SZX6	B4DUR8;P49368	6;6;1	6;6;1	6;6;1	T-complex protein 1 subunit gamma	CCT3	>tr|B4DUR8|B4DUR8_HUMAN T-complex protein 1 subunit gamma OS=Homo sapiens GN=CCT3 PE=1 SV=1;>sp|P49368|TCPG_HUMAN T-complex protein 1 subunit gamma OS=Homo sapiens GN=CCT3 PE=1 SV=4	3	6	6	6	0	2	5	4	1	0	0	1	0	6	4	1	0	0	2	0	4	3	1	0	0	0	2	5	4	1	0	0	1	0	6	4	1	0	0	2	0	4
J3QS39;J3QTR3;F5H6Q2;F5GYU3;F5H2Z3;F5H265;B4DV12;F5H388;F5H747;F5GXK7;J3QKN0;Q5PY61;Q96C32;P62987;P62979;P0CG47;P0CG48;M0R1V7;M0R1M6;M0R2S1;J3QSA3;F5GZ39	J3QS39;J3QTR3;F5H6Q2;F5GYU3;F5H2Z3;F5H265;B4DV12;F5H388;F5H747;F5GXK7;J3QKN0;Q5PY61;Q96C32;P62987;P62979;P0CG47;P0CG48;M0R1V7;M0R1M6;M0R2S1	3;3;3;3;3;3;3;3;3;3;3;3;3;3;3;3;3;2;2;2;1;1	3;3;3;3;3;3;3;3;3;3;3;3;3;3;3;3;3;2;2;2;1;1	3;3;3;3;3;3;3;3;3;3;3;3;3;3;3;3;3;2;2;2;1;1	Ubiquitin-60S ribosomal protein L40;Ubiquitin;60S ribosomal protein L40;Ubiquitin-40S ribosomal protein S27a;Ubiquitin;40S ribosomal protein S27a;Polyubiquitin-B;Ubiquitin;Polyubiquitin-C;Ubiquitin	UBB;RPS27A;UBC;UBA52	>tr|J3QS39|J3QS39_HUMAN Polyubiquitin-B (Fragment) OS=Homo sapiens GN=UBB PE=1 SV=1;>tr|J3QTR3|J3QTR3_HUMAN Ubiquitin-40S ribosomal protein S27a (Fragment) OS=Homo sapiens GN=RPS27A PE=1 SV=1;>tr|F5H6Q2|F5H6Q2_HUMAN Polyubiquitin-C (Fragment) OS=Homo sapie	22	3	3	3	2	1	2	2	2	3	1	2	2	2	2	2	2	2	2	2	2	2	2	2	2	2	1	2	2	2	3	1	2	2	2	2	2	2	2	2	2	2
B4DV51;F5H018;B5MDF5;J3KQE5;P62826	B4DV51;F5H018;B5MDF5;J3KQE5;P62826	2;2;2;2;2	2;2;2;2;2	2;2;2;2;2	GTP-binding nuclear protein Ran	RAN	>tr|B4DV51|B4DV51_HUMAN GTP-binding nuclear protein Ran OS=Homo sapiens GN=RAN PE=1 SV=1;>tr|F5H018|F5H018_HUMAN GTP-binding nuclear protein Ran (Fragment) OS=Homo sapiens GN=RAN PE=1 SV=8;>tr|B5MDF5|B5MDF5_HUMAN GTP-binding nuclear protein Ran OS=Homo sap	5	2	2	2	0	0	2	2	0	0	0	0	0	2	1	0	0	0	0	0	1	1	0	0	0	0	0	2	2	0	0	0	0	0	2	1	0	0	0	0	0	1
B4E1Z4;E7ETN3;P00751;A0A0G2JH38;H7C5H1;C9JRT3;A0A0G2JHM4;A0A0G2JJ82;H7C526;F2Z3N2;A0A0G2JI59;C9JYQ5;A2ABG0;F8WCJ9;A0A0G2JJM0;Q5ST52	B4E1Z4;E7ETN3;P00751	64;53;43;25;23;5;4;4;3;3;2;2;2;1;1;1	64;53;43;25;23;5;4;4;3;3;2;2;2;1;1;1	41;37;41;24;22;5;0;0;3;0;0;0;0;0;0;0	Complement factor B;Complement factor B Ba fragment;Complement factor B Bb fragment	CFB	>tr|B4E1Z4|B4E1Z4_HUMAN Uncharacterized protein OS=Homo sapiens PE=1 SV=1;>tr|E7ETN3|E7ETN3_HUMAN Uncharacterized protein OS=Homo sapiens PE=1 SV=1;>sp|P00751|CFAB_HUMAN Complement factor B OS=Homo sapiens GN=CFB PE=1 SV=2	16	64	64	41	12	9	23	28	39	57	57	12	16	19	18	43	56	52	14	13	22	22	47	54	55	12	9	23	28	39	57	57	12	16	19	18	43	56	52	14	13	22
B5MCX3;Q15019;C9J2Q4;B5MD47;C9IY94;C9IZU3;C9JQJ4;C9J938;C9JB25;C9JZI2;H7C310;H7C2Y0;A0A1B0GXJ2;C9JFT1;F8WB65	B5MCX3;Q15019;C9J2Q4;B5MD47;C9IY94;C9IZU3;C9JQJ4;C9J938;C9JB25	5;5;4;3;3;3;3;3;3;2;2;2;1;1;1	5;5;4;3;3;3;3;3;3;2;2;2;1;1;1	5;5;4;3;3;3;3;3;3;2;2;2;1;1;1	Septin-2	SEPT2	>tr|B5MCX3|B5MCX3_HUMAN Septin-2 OS=Homo sapiens GN=SEPT2 PE=1 SV=1;>sp|Q15019|SEPT2_HUMAN Septin-2 OS=Homo sapiens GN=SEPT2 PE=1 SV=1;>tr|C9J2Q4|C9J2Q4_HUMAN Septin-2 (Fragment) OS=Homo sapiens GN=SEPT2 PE=1 SV=1;>tr|B5MD47|B5MD47_HUMAN Septin-2 (Fragment	15	5	5	5	1	1	4	5	0	0	0	1	1	5	2	0	0	0	0	1	5	5	0	0	0	1	1	4	5	0	0	0	1	1	5	2	0	0	0	0	1	5
B5MD23;O75954	B5MD23;O75954	2;2	2;2	2;2	Tetraspanin;Tetraspanin-9	TSPAN9	>tr|B5MD23|B5MD23_HUMAN Tetraspanin OS=Homo sapiens GN=TSPAN9 PE=1 SV=1;>sp|O75954|TSN9_HUMAN Tetraspanin-9 OS=Homo sapiens GN=TSPAN9 PE=1 SV=1	2	2	2	2	1	1	0	0	0	0	0	0	0	0	0	0	0	0	1	1	1	0	0	0	0	1	1	0	0	0	0	0	0	0	0	0	0	0	0	1	1	1
C9JEY0;C9JE81;B5MD38;P55084;F5GZQ3	C9JEY0;C9JE81;B5MD38;P55084;F5GZQ3	2;2;2;2;1	2;2;2;2;1	2;2;2;2;1	Trifunctional enzyme subunit beta, mitochondrial;3-ketoacyl-CoA thiolase	HADHB	>tr|C9JEY0|C9JEY0_HUMAN Trifunctional enzyme subunit beta, mitochondrial (Fragment) OS=Homo sapiens GN=HADHB PE=1 SV=8;>tr|C9JE81|C9JE81_HUMAN Trifunctional enzyme subunit beta, mitochondrial (Fragment) OS=Homo sapiens GN=HADHB PE=1 SV=8;>tr|B5MD38|B5MD38_	5	2	2	2	0	0	2	2	0	0	0	0	0	2	0	0	0	0	0	0	2	0	0	0	0	0	0	2	2	0	0	0	0	0	2	0	0	0	0	0	0	2
F5GZ08;B7Z4G8;P51693;S4R3U6;K7EQJ4	F5GZ08;B7Z4G8;P51693;S4R3U6;K7EQJ4	2;2;2;1;1	2;2;2;1;1	2;2;2;1;1	Amyloid-like protein 1;C30	APLP1	>tr|F5GZ08|F5GZ08_HUMAN Amyloid-like protein 1 OS=Homo sapiens GN=APLP1 PE=1 SV=1;>tr|B7Z4G8|B7Z4G8_HUMAN Amyloid-like protein 1 OS=Homo sapiens GN=APLP1 PE=1 SV=1;>sp|P51693|APLP1_HUMAN Amyloid-like protein 1 OS=Homo sapiens GN=APLP1 PE=1 SV=3;>tr|S4R3U6|	5	2	2	2	0	0	0	0	1	0	1	0	0	0	0	0	1	1	0	0	0	0	1	1	1	0	0	0	0	1	0	1	0	0	0	0	0	1	1	0	0	0
H0YHC3;F8W020;F8W118;F8VXI6;F8VUX1;F8VY35;F8VV59;B7Z9C2;F8W0J6;F5H4R6;H0YIV4;P55209;H0YH88;F8W543;F8VRJ2;F8VVB5;E9PNW0;E9PJJ2;E9PS34;E9PNJ7;A8MXH2;E9PKT8;C9J6D1;C9JZI7;Q99733	H0YHC3;F8W020;F8W118;F8VXI6;F8VUX1;F8VY35;F8VV59;B7Z9C2;F8W0J6;F5H4R6;H0YIV4;P55209;H0YH88;F8W543;F8VRJ2	5;5;5;5;5;5;5;5;5;5;5;5;4;4;3;2;1;1;1;1;1;1;1;1;1	5;5;5;5;5;5;5;5;5;5;5;5;4;4;3;2;1;1;1;1;1;1;1;1;1	5;5;5;5;5;5;5;5;5;5;5;5;4;4;3;2;1;1;1;1;1;1;1;1;1	Nucleosome assembly protein 1-like 1	NAP1L1	>tr|H0YHC3|H0YHC3_HUMAN Nucleosome assembly protein 1-like 1 (Fragment) OS=Homo sapiens GN=NAP1L1 PE=1 SV=1;>tr|F8W020|F8W020_HUMAN Nucleosome assembly protein 1-like 1 (Fragment) OS=Homo sapiens GN=NAP1L1 PE=1 SV=1;>tr|F8W118|F8W118_HUMAN Nucleosome assem	25	5	5	5	1	2	4	5	1	0	0	1	0	5	4	0	0	0	1	0	5	3	2	0	0	1	2	4	5	1	0	0	1	0	5	4	0	0	0	1	0	5
B7Z9I1;Q5T4U5;P11310;H0YDT5;E9PRX4;E9PJM9	B7Z9I1;Q5T4U5;P11310	3;3;3;1;1;1	3;3;3;1;1;1	3;3;3;1;1;1	Medium-chain specific acyl-CoA dehydrogenase, mitochondrial	ACADM	>tr|B7Z9I1|B7Z9I1_HUMAN Medium-chain-specific acyl-CoA dehydrogenase, mitochondrial OS=Homo sapiens GN=ACADM PE=1 SV=1;>tr|Q5T4U5|Q5T4U5_HUMAN Acyl-Coenzyme A dehydrogenase, C-4 to C-12 straight chain, isoform CRA_a OS=Homo sapiens GN=ACADM PE=1 SV=1;>sp|P	6	3	3	3	0	0	2	3	0	0	0	0	0	3	2	0	0	0	0	0	3	2	1	0	0	0	0	2	3	0	0	0	0	0	3	2	0	0	0	0	0	3
E7ENZ3;B7ZAR1;E9PCA1;P48643	E7ENZ3;B7ZAR1;E9PCA1;P48643	5;5;5;5	5;5;5;5	5;5;5;5	T-complex protein 1 subunit epsilon	CCT5	>tr|E7ENZ3|E7ENZ3_HUMAN T-complex protein 1 subunit epsilon OS=Homo sapiens GN=CCT5 PE=1 SV=1;>tr|B7ZAR1|B7ZAR1_HUMAN T-complex protein 1 subunit epsilon OS=Homo sapiens GN=CCT5 PE=1 SV=1;>tr|E9PCA1|E9PCA1_HUMAN T-complex protein 1 subunit epsilon OS=Homo	4	5	5	5	1	1	2	3	1	0	0	1	0	2	2	1	1	1	0	0	3	3	1	1	1	1	1	2	3	1	0	0	1	0	2	2	1	1	1	0	0	3
B7ZKJ8	B7ZKJ8	47	47	2		ITIH4	>tr|B7ZKJ8|B7ZKJ8_HUMAN ITIH4 protein OS=Homo sapiens GN=ITIH4 PE=1 SV=1	1	47	47	2	22	21	24	35	38	39	37	23	23	30	22	41	40	38	25	23	30	27	42	39	39	22	21	24	35	38	39	37	23	23	30	22	41	40	38	25	23	30
D6RDM4;B8YG18;D6RGV2;P16871	D6RDM4;B8YG18;D6RGV2;P16871	2;2;2;2	2;2;2;2	2;2;2;2	Interleukin-7 receptor subunit alpha	IL7R	>tr|D6RDM4|D6RDM4_HUMAN Interleukin-7 receptor subunit alpha OS=Homo sapiens GN=IL7R PE=1 SV=1;>tr|B8YG18|B8YG18_HUMAN Interleukin 7 receptor isoform H5-6 OS=Homo sapiens GN=IL7R PE=1 SV=1;>tr|D6RGV2|D6RGV2_HUMAN Interleukin-7 receptor subunit alpha OS=Hom	4	2	2	2	0	0	0	0	0	0	0	0	0	0	0	1	0	1	0	0	0	0	0	1	1	0	0	0	0	0	0	0	0	0	0	0	1	0	1	0	0	0
B8ZZK2;O75223;H7BZK5;A0A0B4J1Y4;M0QZK8	B8ZZK2;O75223;H7BZK5	3;3;2;1;1	3;3;2;1;1	3;3;2;1;1	Gamma-glutamylcyclotransferase	GGCT	>tr|B8ZZK2|B8ZZK2_HUMAN Gamma-glutamylcyclotransferase OS=Homo sapiens GN=GGCT PE=1 SV=1;>sp|O75223|GGCT_HUMAN Gamma-glutamylcyclotransferase OS=Homo sapiens GN=GGCT PE=1 SV=1;>tr|H7BZK5|H7BZK5_HUMAN Gamma-glutamylcyclotransferase (Fragment) OS=Homo sapien	5	3	3	3	0	1	1	2	0	1	0	0	0	3	1	0	0	0	0	1	1	2	0	0	0	0	1	1	2	0	1	0	0	0	3	1	0	0	0	0	1	1
C9J2C0;Q9NY65;V9GZ17;C9K0S6;Q9H853	C9J2C0;Q9NY65	14;14;6;2;1	2;2;1;0;0	2;2;1;0;0	Tubulin alpha-8 chain	TUBA8	>tr|C9J2C0|C9J2C0_HUMAN Tubulin alpha chain (Fragment) OS=Homo sapiens GN=TUBA8 PE=1 SV=1;>sp|Q9NY65|TBA8_HUMAN Tubulin alpha-8 chain OS=Homo sapiens GN=TUBA8 PE=1 SV=1	5	14	2	2	5	2	12	11	4	3	2	5	4	13	8	3	3	5	4	4	14	10	5	5	5	0	0	1	1	1	0	0	0	0	1	0	0	0	0	0	0	2
C9J363;Q9BUL8;H7C5M9;C9JSA3;C9JND6;C9J6F3;C9J5C3	C9J363;Q9BUL8;H7C5M9;C9JSA3;C9JND6;C9J6F3;C9J5C3	2;2;1;1;1;1;1	2;2;1;1;1;1;1	2;2;1;1;1;1;1	Programmed cell death protein 10	PDCD10	>tr|C9J363|C9J363_HUMAN Programmed cell death 10, isoform CRA_b OS=Homo sapiens GN=PDCD10 PE=1 SV=1;>sp|Q9BUL8|PDC10_HUMAN Programmed cell death protein 10 OS=Homo sapiens GN=PDCD10 PE=1 SV=1;>tr|H7C5M9|H7C5M9_HUMAN Programmed cell death protein 10 (Fragme	7	2	2	2	0	0	0	2	0	0	0	0	0	1	1	0	0	0	0	0	1	1	0	0	0	0	0	0	2	0	0	0	0	0	1	1	0	0	0	0	0	1
C9J8D4;Q13724	C9J8D4;Q13724	2;2	2;2	2;2	Mannosyl-oligosaccharide glucosidase	MOGS	>tr|C9J8D4|C9J8D4_HUMAN Mannosyl-oligosaccharide glucosidase (Fragment) OS=Homo sapiens GN=MOGS PE=1 SV=8;>sp|Q13724|MOGS_HUMAN Mannosyl-oligosaccharide glucosidase OS=Homo sapiens GN=MOGS PE=1 SV=5	2	2	2	2	0	0	0	0	0	1	2	0	0	0	0	0	2	2	0	0	0	0	0	1	2	0	0	0	0	0	1	2	0	0	0	0	0	2	2	0	0	0
C9JAI6;Q96DZ9	C9JAI6;Q96DZ9	1;1	1;1	1;1	CKLF-like MARVEL transmembrane domain-containing protein 5	CMTM5	>tr|C9JAI6|C9JAI6_HUMAN CKLF-like MARVEL transmembrane domain-containing protein 5 OS=Homo sapiens GN=CMTM5 PE=1 SV=1;>sp|Q96DZ9|CKLF5_HUMAN CKLF-like MARVEL transmembrane domain-containing protein 5 OS=Homo sapiens GN=CMTM5 PE=1 SV=2	2	1	1	1	1	1	1	1	0	0	0	0	0	1	1	0	0	0	1	1	1	1	0	0	0	1	1	1	1	0	0	0	0	0	1	1	0	0	0	1	1	1
C9JT76;C9JQ14;C9JKV3;C9JBB3;P10646;C9JP39;C9J103	C9JT76;C9JQ14;C9JKV3;C9JBB3;P10646;C9JP39;C9J103	2;2;2;2;2;1;1	2;2;2;2;2;1;1	2;2;2;2;2;1;1	Tissue factor pathway inhibitor	TFPI	>tr|C9JT76|C9JT76_HUMAN Tissue factor pathway inhibitor (Fragment) OS=Homo sapiens GN=TFPI PE=1 SV=1;>tr|C9JQ14|C9JQ14_HUMAN Tissue factor pathway inhibitor (Fragment) OS=Homo sapiens GN=TFPI PE=1 SV=1;>tr|C9JKV3|C9JKV3_HUMAN Tissue factor pathway inhibito	7	2	2	2	1	1	0	0	0	0	0	2	2	1	0	1	0	0	1	1	0	0	1	0	0	1	1	0	0	0	0	0	2	2	1	0	1	0	0	1	1	0
C9JCK3	C9JCK3	1	1	1		KLHL24	>tr|C9JCK3|C9JCK3_HUMAN Kelch-like protein 24 (Fragment) OS=Homo sapiens GN=KLHL24 PE=1 SV=1	1	1	1	1	0	1	0	1	1	1	1	1	1	1	1	1	0	0	0	1	1	1	0	1	1	0	1	0	1	1	1	1	1	1	1	1	1	0	0	0	1	1
C9JF17;P05090;C9JX71;F8WBT9	C9JF17;P05090	8;8;3;1	8;8;3;1	8;8;3;1	Apolipoprotein D	APOD	>tr|C9JF17|C9JF17_HUMAN Apolipoprotein D (Fragment) OS=Homo sapiens GN=APOD PE=1 SV=1;>sp|P05090|APOD_HUMAN Apolipoprotein D OS=Homo sapiens GN=APOD PE=1 SV=1	4	8	8	8	8	7	6	5	4	7	7	7	8	6	6	7	7	7	7	7	6	4	5	7	7	8	7	6	5	4	7	7	7	8	6	6	7	7	7	7	7	6
C9JFR7;P99999	C9JFR7;P99999	2;2	2;2	2;2	Cytochrome c	CYCS	>tr|C9JFR7|C9JFR7_HUMAN Cytochrome c (Fragment) OS=Homo sapiens GN=CYCS PE=1 SV=1;>sp|P99999|CYC_HUMAN Cytochrome c OS=Homo sapiens GN=CYCS PE=1 SV=2	2	2	2	2	0	0	2	1	0	0	0	0	0	2	1	0	0	0	0	0	2	2	0	0	0	0	0	2	1	0	0	0	0	0	2	1	0	0	0	0	0	2
C9JGI3;P19971	C9JGI3;P19971	3;3	3;3	3;3	Thymidine phosphorylase	TYMP	>tr|C9JGI3|C9JGI3_HUMAN Thymidine phosphorylase (Fragment) OS=Homo sapiens GN=TYMP PE=1 SV=1;>sp|P19971|TYPH_HUMAN Thymidine phosphorylase OS=Homo sapiens GN=TYMP PE=1 SV=2	2	3	3	3	1	1	1	2	0	0	0	1	1	3	2	0	0	0	0	0	2	2	0	0	0	1	1	1	2	0	0	0	1	1	3	2	0	0	0	0	0	2
C9JGT3;G5E9C5;O76074	C9JGT3;G5E9C5;O76074	2;2;2	2;2;2	2;2;2	cGMP-specific 3,5-cyclic phosphodiesterase	PDE5A	>tr|C9JGT3|C9JGT3_HUMAN cGMP-specific 3,5-cyclic phosphodiesterase (Fragment) OS=Homo sapiens GN=PDE5A PE=1 SV=1;>tr|G5E9C5|G5E9C5_HUMAN Phosphodiesterase OS=Homo sapiens GN=PDE5A PE=1 SV=1;>sp|O76074|PDE5A_HUMAN cGMP-specific 3,5-cyclic phosphodiester	3	2	2	2	0	0	1	1	0	0	0	0	0	2	1	0	0	0	0	0	2	1	0	0	0	0	0	1	1	0	0	0	0	0	2	1	0	0	0	0	0	2
C9JIF9;P13798;H7C1U0;H7C393;H0YFE5;C9JLK2	C9JIF9;P13798;H7C1U0	5;5;3;2;1;1	5;5;3;2;1;1	5;5;3;2;1;1	Acylamino-acid-releasing enzyme	APEH	>tr|C9JIF9|C9JIF9_HUMAN Acylamino-acid-releasing enzyme OS=Homo sapiens GN=APEH PE=1 SV=1;>sp|P13798|ACPH_HUMAN Acylamino-acid-releasing enzyme OS=Homo sapiens GN=APEH PE=1 SV=4;>tr|H7C1U0|H7C1U0_HUMAN Acylamino-acid-releasing enzyme (Fragment) OS=Homo sap	6	5	5	5	1	0	3	4	0	0	0	0	0	2	4	0	0	0	0	0	3	1	0	0	0	1	0	3	4	0	0	0	0	0	2	4	0	0	0	0	0	3
C9JPQ9;C9JU00	C9JPQ9;C9JU00	23;23	2;2	2;2		FGG	>tr|C9JPQ9|C9JPQ9_HUMAN Fibrinogen gamma chain (Fragment) OS=Homo sapiens GN=FGG PE=1 SV=1;>tr|C9JU00|C9JU00_HUMAN Fibrinogen gamma chain (Fragment) OS=Homo sapiens GN=FGG PE=1 SV=1	2	23	2	2	14	14	14	14	12	20	18	14	16	13	14	12	21	20	13	16	15	13	16	21	19	2	2	2	2	1	1	1	2	2	2	2	1	1	1	2	2	2
C9JSU1;Q9Y608;H7C3N9;Q32MZ4	C9JSU1;Q9Y608;H7C3N9;Q32MZ4	2;2;1;1	2;2;1;1	2;2;1;1	Leucine-rich repeat flightless-interacting protein 2;Leucine-rich repeat flightless-interacting protein 1	LRRFIP2;LRRFIP1	>tr|C9JSU1|C9JSU1_HUMAN Leucine-rich repeat flightless-interacting protein 2 (Fragment) OS=Homo sapiens GN=LRRFIP2 PE=1 SV=1;>sp|Q9Y608|LRRF2_HUMAN Leucine-rich repeat flightless-interacting protein 2 OS=Homo sapiens GN=LRRFIP2 PE=1 SV=1;>tr|H7C3N9|H7C3N9_	4	2	2	2	0	0	1	1	0	0	0	0	0	0	1	0	0	0	0	0	2	0	0	0	0	0	0	1	1	0	0	0	0	0	0	1	0	0	0	0	0	2
F8WF65;F2Z2G2;C9JZW3;P24534	F8WF65;F2Z2G2;C9JZW3;P24534	1;1;1;1	1;1;1;1	1;1;1;1	Elongation factor 1-beta	EEF1B2	>tr|F8WF65|F8WF65_HUMAN Elongation factor 1-beta OS=Homo sapiens GN=EEF1B2 PE=1 SV=1;>tr|F2Z2G2|F2Z2G2_HUMAN Elongation factor 1-beta OS=Homo sapiens GN=EEF1B2 PE=1 SV=1;>tr|C9JZW3|C9JZW3_HUMAN Elongation factor 1-beta (Fragment) OS=Homo sapiens GN=EEF1B2	4	1	1	1	0	0	1	1	0	0	0	0	0	1	0	0	0	0	0	0	1	1	0	0	0	0	0	1	1	0	0	0	0	0	1	0	0	0	0	0	0	1
CON__A3EZ82;CON__A3EZ79	CON__A3EZ82;CON__A3EZ79	3;2	3;2	0;0			>A3EZ82 TREMBL:A3EZ82;Q32W66 Tax_Id=9606 Gene_Symbol=DMKN Dermokine;>A3EZ79 TREMBL:A3EZ79;Q32W65;Q6UXC7 Tax_Id=9606 Gene_Symbol=DMKN Dermokine beta-1	2	3	3	0	0	1	3	2	0	0	0	1	0	3	2	0	1	1	0	1	3	2	1	1	1	0	1	3	2	0	0	0	1	0	3	2	0	1	1	0	1	3
CON__ENSEMBL:ENSBTAP00000006074	CON__ENSEMBL:ENSBTAP00000006074	8	1	1			>ENSEMBL:ENSBTAP00000006074 (Bos taurus) 81 kDa protein	1	8	1	1	3	3	1	2	6	6	7	4	7	1	1	7	8	7	4	5	0	0	7	7	7	0	0	0	0	0	0	1	1	1	0	0	0	1	0	0	0	0
CON__ENSEMBL:ENSBTAP00000024146	CON__ENSEMBL:ENSBTAP00000024146	10	1	1			>ENSEMBL:ENSBTAP00000024146 (Bos taurus) similar to alpha-2-macroglobulin isoform 1	1	10	1	1	7	7	7	5	6	5	5	8	8	7	6	5	6	5	9	8	7	6	4	7	6	0	0	0	0	0	0	0	0	0	1	0	0	0	0	0	0	0
CON__ENSEMBL:ENSBTAP00000032840	CON__ENSEMBL:ENSBTAP00000032840	7	3	3			>ENSEMBL:ENSBTAP00000032840 (Bos taurus) similar to apolipoprotein B, partial	1	7	3	3	6	5	2	3	3	4	4	5	5	3	3	4	4	4	6	5	3	3	4	4	4	3	1	0	0	0	1	1	1	1	0	0	1	1	1	3	1	0
CON__ENSEMBL:ENSBTAP00000038253	CON__ENSEMBL:ENSBTAP00000038253	16	1	1			>ENSEMBL:ENSBTAP00000038253 (Bos taurus) 63 kDa protein	1	16	1	1	10	15	11	15	11	11	10	13	8	14	13	10	10	10	8	6	15	15	11	10	9	0	0	0	0	0	0	0	0	0	0	0	0	0	0	0	0	1
CON__P00735	CON__P00735	12	1	1			>P00735 SWISS-PROT:P00735 (Bos taurus) Prothrombin precursor (Fragment)	1	12	1	1	2	2	5	5	11	7	7	4	4	5	3	12	7	7	2	3	5	5	12	7	7	0	0	0	0	1	0	0	0	0	0	0	1	0	0	0	0	0
CON__P00761	CON__P00761	13	13	12			>P00761 SWISS-PROT:P00761|TRYP_PIG Trypsin - Sus scrofa (Pig).	1	13	13	12	6	9	9	10	11	11	11	6	6	10	7	9	10	10	6	7	9	11	11	11	10	6	9	9	10	11	11	11	6	6	10	7	9	10	10	6	7	9
CON__P01966	CON__P01966	5	1	1			>P01966 SWISS-PROT:P01966 (Bos taurus) Hemoglobin subunit alpha	1	5	1	1	3	4	5	5	3	3	3	5	4	5	5	3	3	3	4	4	4	5	2	3	3	0	0	1	1	0	0	0	1	0	1	1	0	0	0	0	0	0
CON__P02533;CON__Q61782	CON__P02533	42;6	37;6	0;0			>P02533 SWISS-PROT:P02533 Tax_Id=9606 Gene_Symbol=KRT14 Keratin, type I cytoskeletal 14	2	42	37	0	4	28	25	33	25	24	22	35	7	30	32	18	26	25	10	4	30	30	17	22	20	2	25	22	28	21	20	19	31	6	26	28	15	22	21	8	2	26
CON__P02535-1;CON__Q2M2I5;CON__A2AB72;CON__O76015;CON__O76013;CON__Q7Z3Y9	CON__P02535-1	13;3;1;1;1;1	1;0;0;0;0;0	1;0;0;0;0;0			>P02535-1 SWISS-PROT:P02535-1 Tax_Id=10090 Gene_Symbol=Krt10 Isoform 1 of Keratin, type I cytoskeletal 10	6	13	1	1	8	9	9	12	11	11	11	9	3	12	11	12	11	10	6	4	10	12	12	11	9	0	0	0	0	0	1	1	0	0	0	0	1	1	0	0	0	0
CON__P02538;CON__Q8VED5;CON__P05787;CON__H-INV:HIT000292931	CON__P02538	48;10;8;4	2;0;0;0	0;0;0;0			>P02538 SWISS-PROT:P02538 Tax_Id=9606 Gene_Symbol=KRT6A Keratin, type II cytoskeletal 6A	4	48	2	0	11	39	30	34	33	29	27	35	10	31	34	25	28	27	23	11	33	36	26	24	19	0	2	1	1	2	1	1	2	0	2	2	0	2	1	1	0	1
CON__P02662	CON__P02662	5	5	5			>P02662 SWISS-PROT:P02662 Alpha-S1-casein - Bos taurus (Bovine).	1	5	5	5	1	1	3	4	1	2	1	2	4	4	4	0	2	2	0	5	4	4	1	2	2	1	1	3	4	1	2	1	2	4	4	4	0	2	2	0	5	4
CON__P02663	CON__P02663	4	4	4			>P02663 SWISS-PROT:P02663 Alpha-S2-casein [Contains: Casocidin-1 - Bos taurus (Bovine).	1	4	4	4	0	0	2	2	2	0	0	0	1	2	2	0	0	0	0	4	2	2	1	0	0	0	0	2	2	2	0	0	0	1	2	2	0	0	0	0	4	2
CON__P02666	CON__P02666	2	2	2			>P02666 SWISS-PROT:P02666 Beta-casein - Bos taurus (Bovine).	1	2	2	2	2	1	1	1	1	1	1	1	2	1	1	2	1	1	1	1	1	1	1	1	0	2	1	1	1	1	1	1	1	2	1	1	2	1	1	1	1	1
CON__P02668	CON__P02668	5	5	5			>P02668 SWISS-PROT:P02668 Kappa-casein [Contains: Casoxin C; Casoxin 6; Casoxin A; Casoxin B; Casoplatelin] - Bos taurus (Bovine).	1	5	5	5	3	2	4	1	2	0	0	1	4	4	4	1	0	0	3	5	3	3	1	0	0	3	2	4	1	2	0	0	1	4	4	4	1	0	0	3	5	3
CON__P02676	CON__P02676	13	2	2			>P02676 SWISS-PROT:P02676 (Bos taurus) similar to Fibrinogen beta chain precursor	1	13	2	2	8	9	5	4	4	6	6	7	10	5	5	4	7	6	6	12	4	5	4	6	6	1	1	0	0	0	1	0	1	2	0	0	0	1	1	1	2	0
CON__P02754	CON__P02754	8	8	8			>P02754 SWISS-PROT:P02754 Beta-lactoglobulin - Bos taurus (Bovine).	1	8	8	8	0	0	4	3	3	0	0	3	5	8	5	0	0	0	0	8	5	4	0	0	0	0	0	4	3	3	0	0	3	5	8	5	0	0	0	0	8	5
CON__P02769	CON__P02769	39	32	32			>P02769 SWISS-PROT:P02769 (Bos taurus) Bovine serum albumin precursor	1	39	32	32	16	15	26	28	18	12	11	24	20	26	26	23	10	19	10	8	23	24	13	9	7	12	9	20	22	13	6	5	18	14	20	20	18	4	14	5	3	17
CON__P04259	CON__P04259	49	26	0			>P04259 SWISS-PROT:P04259 Tax_Id=9606 Gene_Symbol=KRT6B Keratin, type II cytoskeletal 6B	1	49	26	0	11	40	31	35	32	29	26	33	10	31	34	25	27	27	24	11	34	36	25	24	19	1	21	16	16	16	13	11	14	3	14	17	12	14	13	11	4	18
CON__P04264	CON__P04264	65	1	1			>P04264 SWISS-PROT:P04264 Tax_Id=9606 Gene_Symbol=KRT1 Keratin, type II cytoskeletal 1	1	65	1	1	27	53	40	57	40	47	40	49	30	53	59	35	44	44	27	20	48	56	34	44	40	0	0	0	1	0	0	0	0	0	0	0	0	0	0	0	0	0
CON__Q3KNV1;CON__P08729	CON__Q3KNV1;CON__P08729	5;5	2;2	0;0			>Q3KNV1 TREMBL:Q3KNV1;Q96GE1 Tax_Id=9606 Gene_Symbol=KRT7 keratin 7;>P08729 SWISS-PROT:P08729 Tax_Id=9606 Gene_Symbol=KRT7 Keratin, type II cytoskeletal 7	2	5	2	0	1	2	2	2	2	4	4	2	1	1	2	1	3	4	2	2	1	3	1	3	3	0	0	0	0	1	1	1	0	0	0	0	0	1	1	0	0	0
CON__P08779;CON__Q9Z2K1;CON__Q3ZAW8;CON__Q9D312;CON__Q99456;CON__Q8N1A0	CON__P08779	42;12;12;3;2;1	25;5;5;0;0;0	0;0;0;0;0;0			>P08779 SWISS-PROT:P08779 Tax_Id=9606 Gene_Symbol=KRT16 Keratin, type I cytoskeletal 16	6	42	25	0	3	31	22	29	23	21	17	27	5	26	30	17	24	25	14	5	27	29	21	22	17	1	19	12	15	12	11	8	12	2	14	16	7	13	14	10	2	15
CON__P12763	CON__P12763	6	4	4			>P12763 SWISS-PROT:P12763 (Bos taurus) Alpha-2-HS-glycoprotein precursor	1	6	4	4	0	0	3	1	0	1	0	0	0	5	3	2	1	2	0	0	1	1	1	1	1	0	0	2	0	0	0	0	0	0	4	2	0	0	0	0	0	0
CON__P13646-1	CON__P13646-1	16	1	1			>P13646-1 SWISS-PROT:P13646-1 Tax_Id=9606 Gene_Symbol=KRT13 Isoform 1 of Keratin, type I cytoskeletal 13	1	16	1	1	1	5	4	7	10	12	7	5	2	10	8	8	10	8	2	0	4	6	11	10	5	0	0	0	0	1	1	1	0	0	1	0	0	1	0	0	0	0
CON__P15636	CON__P15636	16	16	16			>P15636 SWISS-PROT:P15636 Protease I precursor Lysyl endopeptidase Achromobacter lyticus.	1	16	16	16	8	12	12	13	1	1	1	9	9	9	10	0	2	0	6	10	9	10	1	0	0	8	12	12	13	1	1	1	9	9	9	10	0	2	0	6	10	9
CON__P19013	CON__P19013	10	6	0			>P19013 SWISS-PROT:P19013 Tax_Id=9606 Gene_Symbol=KRT4 keratin 4	1	10	6	0	1	4	2	5	4	5	2	5	1	5	5	6	2	2	2	3	4	5	6	3	2	0	0	0	1	1	2	0	1	0	1	1	3	0	0	0	0	0
CON__P20930	CON__P20930	10	10	0			>P20930 SWISS-PROT:P20930 Tax_Id=9606 Gene_Symbol=FLG Filaggrin	1	10	10	0	2	8	5	5	1	1	1	3	4	6	5	1	1	1	1	3	5	6	0	1	0	2	8	5	5	1	1	1	3	4	6	5	1	1	1	1	3	5
CON__P34955	CON__P34955	5	5	5			>P34955 SWISS-PROT:P34955 (Bos taurus) Alpha-1-antiproteinase precursor	1	5	5	5	0	1	1	0	0	0	0	0	0	4	0	0	1	0	0	0	0	0	0	0	0	0	1	1	0	0	0	0	0	0	4	0	0	1	0	0	0	0
CON__P35908;CON__Q6NXH9;CON__REFSEQ:XP_932229	CON__P35908	69;6;1	1;0;0	1;0;0			>P35908 SWISS-PROT:P35908 Tax_Id=9606 Gene_Symbol=KRT2 Keratin, type II cytoskeletal 2 epidermal	3	69	1	1	34	51	45	57	45	44	42	51	26	58	54	42	42	44	32	16	52	56	35	40	37	0	0	0	1	1	1	1	1	0	1	1	0	1	1	0	0	1
CON__P50446;CON__Q8BGZ7	CON__P50446;CON__Q8BGZ7	27;15	1;0	0;0			>P50446 SWISS-PROT:P50446 Tax_Id=10090 Gene_Symbol=Krt6a Keratin, type II cytoskeletal 6A;>Q8BGZ7 TREMBL:Q8BGZ7;Q99MH7 Tax_Id=10090 Gene_Symbol=Krt75 10 days neonate skin cDNA, RIKEN full-length enriched library, clone:4732475I03 product:CYTOKERATIN homolo	2	27	1	0	7	21	18	19	16	16	15	18	7	18	19	13	16	16	14	8	19	18	13	14	10	0	0	0	1	0	0	0	0	0	1	1	0	0	0	0	0	0
CON__Q04695;CON__Q99PS0	CON__Q04695	30;1	13;1	0;0			>Q04695 SWISS-PROT:Q04695 Tax_Id=9606 Gene_Symbol=KRT17 Keratin, type I cytoskeletal 17	2	30	13	0	2	20	20	24	17	15	10	23	5	21	23	11	16	17	6	3	21	25	9	14	11	0	8	9	9	7	6	2	9	1	8	8	4	6	7	2	0	10
CON__Q29443;CON__Q0IIK2	CON__Q29443;CON__Q0IIK2	5;5	2;2	2;2			>Q29443 SWISS-PROT:Q29443 Serotransferrin - Bos taurus (Bovine).;>Q0IIK2 TREMBL:Q0IIK2 (Bos taurus) Transferrin	2	5	2	2	0	1	2	2	1	1	1	2	0	4	2	0	1	1	0	0	1	1	0	1	1	0	0	1	0	0	0	0	0	0	2	0	0	0	0	0	0	0
CON__Q0V8M9	CON__Q0V8M9	13	2	2			>Q0V8M9 TREMBL:Q0V8M9;Q9TRI0 (Bos taurus) similar to inter-alpha (globulin) inhibitor H3 isoform 2	1	13	2	2	3	3	3	6	11	8	8	3	4	2	1	13	7	8	2	4	4	5	11	8	7	0	0	0	0	1	1	1	0	0	1	0	2	0	1	0	0	1
CON__Q14525;CON__Q497I4;CON__O76014;CON__Q6IFU5	CON__Q14525	19;5;2;1	7;0;0;0	0;0;0;0			>Q14525 SWISS-PROT:Q14525 Keratin, type I cuticular HA3-II (Hair keratin, type I HA3-II)	4	19	7	0	1	1	1	1	2	13	18	1	1	1	1	1	2	2	1	1	1	1	1	4	1	0	0	0	0	0	5	6	0	0	0	0	0	0	0	0	0	0
CON__Q14533;CON__Q6NT21;CON__P78385	CON__Q14533;CON__Q6NT21;CON__P78385	19;15;15	1;1;1	0;0;0			>Q14533 SWISS-PROT:Q14533 Keratin, type II cuticular Hb1 (Hair keratin, type II Hb1) (ghHKb1) (ghHb1) (MLN 137) - Homo sapiens (Human).;>Q6NT21 TREMBL:Q6NT21 Keratin, hair, basic, 3 - Homo sapiens (Human).;>P78385 SWISS-PROT:P78385 Keratin, type II cuticul	3	19	1	0	1	1	2	2	1	9	18	1	1	1	2	0	3	3	1	1	0	2	0	3	2	0	0	0	0	0	0	1	0	0	0	0	0	0	0	0	0	0
CON__Q9UE12;CON__Q15323;CON__A2A5Y0;CON__Q9D646;CON__REFSEQ:XP_986630;CON__Q92764;CON__Q14532	CON__Q9UE12;CON__Q15323	20;20;6;5;5;4;3	19;19;5;5;4;3;2	0;0;0;0;0;0;0			>Q9UE12 TREMBL:Q9UE12 Type I hair keratin 1 - Homo sapiens (Human).;>Q15323 SWISS-PROT:Q15323 Keratin, type I cuticular HA1 (Hair keratin, type I HA1)	7	20	19	0	1	1	1	1	2	14	20	1	1	1	1	1	2	2	1	1	1	1	1	3	1	0	0	0	0	1	13	19	0	1	0	0	0	1	1	0	0	0
CON__Q28107	CON__Q28107	17	3	3			>Q28107 SWISS-PROT:Q28107 (Bos taurus) Coagulation factor V precursor	1	17	3	3	9	10	10	10	13	8	10	7	8	10	8	14	8	9	8	8	12	8	16	10	10	2	2	1	2	2	1	2	2	2	2	2	3	2	2	2	0	2
CON__Q32MB2;CON__Q7RTS7;CON__Q3SY84	CON__Q32MB2;CON__Q7RTS7;CON__Q3SY84	7;6;4	2;1;1	0;0;0			>Q32MB2 TREMBL:Q32MB2;Q86Y46 Tax_Id=9606 Gene_Symbol=KRT73 Keratin-73;>Q7RTS7 SWISS-PROT:Q7RTS7 Tax_Id=9606 Gene_Symbol=KRT74 Keratin, type II cytoskeletal 74;>Q3SY84 SWISS-PROT:Q3SY84 Tax_Id=9606 Gene_Symbol=KRT71 Keratin, type II cytoskeletal 71	3	7	2	0	2	5	4	5	5	6	5	5	3	6	6	5	4	5	3	2	5	5	4	4	4	1	1	1	2	1	1	1	1	0	2	2	1	1	1	1	0	2
CON__Q3ZBS7	CON__Q3ZBS7	9	2	2			>Q3ZBS7 TREMBL:Q3ZBS7 (Bos taurus) Vitronectin	1	9	2	2	1	3	3	1	5	5	5	2	1	2	2	6	6	7	2	3	2	3	6	6	6	0	0	0	0	0	1	1	0	0	0	0	0	2	2	0	0	0
CON__Q6IFX2	CON__Q6IFX2	23	2	1			>Q6IFX2 SWISS-PROT:Q6IFX2 Tax_Id=10090 Gene_Symbol=Krt42 Keratin, type I cytoskeletal 42	1	23	2	1	1	14	15	17	12	10	10	19	5	17	18	9	14	13	5	4	14	17	9	12	11	0	0	0	0	0	1	1	0	0	1	1	0	1	1	0	0	0
CON__Q9NSB2;CON__Q6ISB0;CON__Q9NSB4	CON__Q9NSB2;CON__Q6ISB0	8;8;1	4;4;0	0;0;0			>Q9NSB2 SWISS-PROT:Q9NSB2 Keratin, type II cuticular Hb4 (Hair keratin, type II Hb4) - Homo sapiens (Human).;>Q6ISB0 TREMBL:Q6ISB0 Keratin, hair, basic, 4 - Homo sapiens (Human).	3	8	4	0	1	2	2	2	1	7	5	2	1	1	2	1	3	4	2	2	1	2	1	3	3	0	0	0	0	0	4	1	0	0	0	0	0	1	1	0	0	0
CON__Q6KB66-1;CON__Q0VBK2	CON__Q6KB66-1	9;3	9;3	0;0			>Q6KB66-1 SWISS-PROT:Q6KB66-1 Tax_Id=9606 Gene_Symbol=KRT80 Isoform 1 of Keratin, type II cytoskeletal 80	2	9	9	0	0	6	1	6	1	2	0	3	0	6	7	0	1	1	0	0	3	6	0	1	0	0	6	1	6	1	2	0	3	0	6	7	0	1	1	0	0	3
CON__Q7Z794	CON__Q7Z794	20	12	0			>Q7Z794 SWISS-PROT:Q7Z794 Tax_Id=9606 Gene_Symbol=KRT77 Keratin 77	1	20	12	0	2	5	6	16	10	8	7	4	4	17	12	6	7	8	3	3	10	9	4	7	4	0	0	2	9	6	3	2	0	1	11	6	2	3	3	0	1	5
CON__Q86YZ3	CON__Q86YZ3	31	31	0			>Q86YZ3 SWISS-PROT:Q86YZ3 Tax_Id=9606 Gene_Symbol=HRNR Hornerin	1	31	31	0	3	25	9	7	7	13	9	17	6	17	16	7	11	15	1	1	15	23	2	9	6	3	25	9	7	7	13	9	17	6	17	16	7	11	15	1	1	15
CON__Q9TRI1	CON__Q9TRI1	18	1	1			>Q9TRI1 TREMBL:Q9TRI1 (Bos taurus) similar to inter-alpha-trypsin inhibitor heavy chain2	1	18	1	1	8	9	5	7	14	15	15	9	8	7	6	14	13	14	8	8	7	8	14	15	14	0	0	0	0	1	0	0	0	0	1	0	0	0	0	0	0	0
D3DSM0;P05107;J3KNI6;E5RHT0;E5RFI0;E5RIE4;A8MVG7;E5RIG7;E5RK25;E7EVZ9	D3DSM0;P05107	11;10;3;1;1;1;1;1;1;1	11;10;3;1;1;1;1;1;1;1	11;10;3;1;1;1;1;1;1;1	Integrin beta;Integrin beta-2	ITGB2	>tr|D3DSM0|D3DSM0_HUMAN Integrin beta OS=Homo sapiens GN=ITGB2 PE=1 SV=1;>sp|P05107|ITB2_HUMAN Integrin beta-2 OS=Homo sapiens GN=ITGB2 PE=1 SV=2	10	11	11	11	5	3	8	7	2	0	0	6	6	9	5	0	0	0	5	5	7	5	0	0	0	5	3	8	7	2	0	0	6	6	9	5	0	0	0	5	5	7
D3YTG3;Q7Z7G0;H0Y897;Q5JPC9;H0YEA0;H7C4X4;H7C556;E9PPR9;H7C4T1;H7C5S3;H7C4S3	D3YTG3;Q7Z7G0;H0Y897	22;22;13;9;5;4;4;2;1;1;1	22;22;13;9;5;4;4;2;1;1;1	22;22;13;9;5;4;4;2;1;1;1	Target of Nesh-SH3	ABI3BP	>tr|D3YTG3|D3YTG3_HUMAN Target of Nesh-SH3 OS=Homo sapiens GN=ABI3BP PE=1 SV=1;>sp|Q7Z7G0|TARSH_HUMAN Target of Nesh-SH3 OS=Homo sapiens GN=ABI3BP PE=1 SV=1;>tr|H0Y897|H0Y897_HUMAN Target of Nesh-SH3 (Fragment) OS=Homo sapiens GN=ABI3BP PE=1 SV=1	11	22	22	22	15	17	1	1	8	11	9	14	15	1	1	10	15	14	15	17	1	0	9	15	14	15	17	1	1	8	11	9	14	15	1	1	10	15	14	15	17	1
D6R934;P02746;A0A0A0MSV6;D6RGJ1	D6R934;P02746;A0A0A0MSV6	11;11;10;3	11;11;10;3	11;11;10;3	Complement C1q subcomponent subunit B	C1QB	>tr|D6R934|D6R934_HUMAN Complement C1q subcomponent subunit B OS=Homo sapiens GN=C1QB PE=1 SV=1;>sp|P02746|C1QB_HUMAN Complement C1q subcomponent subunit B OS=Homo sapiens GN=C1QB PE=1 SV=3;>tr|A0A0A0MSV6|A0A0A0MSV6_HUMAN Complement C1q subcomponent subuni	4	11	11	11	9	11	6	7	3	7	7	11	11	9	8	3	7	6	11	10	9	8	2	7	7	9	11	6	7	3	7	7	11	11	9	8	3	7	6	11	10	9
D6RAR4	D6RAR4	18	1	1		HGFAC	>tr|D6RAR4|D6RAR4_HUMAN Hepatocyte growth factor activator OS=Homo sapiens GN=HGFAC PE=1 SV=1	1	18	1	1	8	8	0	1	12	13	13	7	7	0	0	11	16	16	5	6	0	0	12	15	16	0	0	0	0	0	0	1	0	0	0	0	0	1	1	0	0	0
E5RIJ3;D6RCM8;O95379	E5RIJ3;D6RCM8;O95379	1;1;1	1;1;1	1;1;1	Tumor necrosis factor alpha-induced protein 8	TNFAIP8	>tr|E5RIJ3|E5RIJ3_HUMAN Tumor necrosis factor alpha-induced protein 8 (Fragment) OS=Homo sapiens GN=TNFAIP8 PE=1 SV=1;>tr|D6RCM8|D6RCM8_HUMAN Tumor necrosis factor alpha-induced protein 8 OS=Homo sapiens GN=TNFAIP8 PE=1 SV=1;>sp|O95379|TFIP8_HUMAN Tumor ne	3	1	1	1	1	0	0	1	0	0	0	0	1	1	1	0	0	0	1	1	1	1	0	0	0	1	0	0	1	0	0	0	0	1	1	1	0	0	0	1	1	1
D6RGI3;D6RER5;Q9NVA2;D6RDU5;H0Y961;D6RDP1;D6R9Y6;H0Y9G8	D6RGI3;D6RER5;Q9NVA2;D6RDU5;H0Y961	5;5;5;4;3;2;2;1	2;2;2;1;1;1;1;1	2;2;2;1;1;1;1;1	Septin-11	SEPT11	>tr|D6RGI3|D6RGI3_HUMAN Septin 11, isoform CRA_b OS=Homo sapiens GN=SEPT11 PE=1 SV=1;>tr|D6RER5|D6RER5_HUMAN Septin-11 OS=Homo sapiens GN=SEPT11 PE=1 SV=1;>sp|Q9NVA2|SEP11_HUMAN Septin-11 OS=Homo sapiens GN=SEPT11 PE=1 SV=3;>tr|D6RDU5|D6RDU5_HUMAN Septin-1	8	5	2	2	0	0	2	4	0	0	0	0	0	5	1	0	0	0	1	1	4	1	0	0	0	0	0	0	2	0	0	0	0	0	2	0	0	0	0	0	1	2
D6RFH4;H3BUX2;J3KNF8;O43169;J3QR91	D6RFH4;H3BUX2;J3KNF8;O43169	3;3;3;3;1	3;3;3;3;1	3;3;3;3;1	Cytochrome b5 type B	CYB5B	>tr|D6RFH4|D6RFH4_HUMAN Cytochrome b5 type B OS=Homo sapiens GN=CYB5B PE=1 SV=1;>tr|H3BUX2|H3BUX2_HUMAN Cytochrome b5 type B OS=Homo sapiens GN=CYB5B PE=1 SV=1;>tr|J3KNF8|J3KNF8_HUMAN Cytochrome b5 type B OS=Homo sapiens GN=CYB5B PE=1 SV=1;>sp|O43169|CYB5B	5	3	3	3	0	0	2	3	0	0	0	0	0	2	0	0	0	0	0	0	3	0	0	0	0	0	0	2	3	0	0	0	0	0	2	0	0	0	0	0	0	3
D6RGG3;Q99715	D6RGG3;Q99715	2;2	2;2	2;2	Collagen alpha-1(XII) chain	COL12A1	>tr|D6RGG3|D6RGG3_HUMAN Collagen alpha-1(XII) chain OS=Homo sapiens GN=COL12A1 PE=1 SV=1;>sp|Q99715|COCA1_HUMAN Collagen alpha-1(XII) chain OS=Homo sapiens GN=COL12A1 PE=1 SV=2	2	2	2	2	0	0	0	0	0	0	0	0	0	0	0	1	0	0	0	0	0	0	2	0	0	0	0	0	0	0	0	0	0	0	0	0	1	0	0	0	0	0
D6RJD1;P09497	D6RJD1;P09497	2;2	2;2	2;2	Clathrin light chain B	CLTB	>tr|D6RJD1|D6RJD1_HUMAN Clathrin light chain B (Fragment) OS=Homo sapiens GN=CLTB PE=1 SV=1;>sp|P09497|CLCB_HUMAN Clathrin light chain B OS=Homo sapiens GN=CLTB PE=1 SV=1	2	2	2	2	0	0	2	2	0	0	0	0	0	2	1	0	0	0	0	0	2	2	0	0	0	0	0	2	2	0	0	0	0	0	2	1	0	0	0	0	0	2
H0Y7V6;D6W5L6;P07988	H0Y7V6;D6W5L6;P07988	1;1;1	1;1;1	1;1;1	Pulmonary surfactant-associated protein B	SFTPB	>tr|H0Y7V6|H0Y7V6_HUMAN Pulmonary surfactant-associated protein B (Fragment) OS=Homo sapiens GN=SFTPB PE=1 SV=1;>tr|D6W5L6|D6W5L6_HUMAN Pulmonary surfactant-associated protein B OS=Homo sapiens GN=SFTPB PE=1 SV=1;>sp|P07988|PSPB_HUMAN Pulmonary surfactant-	3	1	1	1	0	0	0	0	0	0	0	1	1	0	0	1	0	0	1	0	0	1	0	0	0	0	0	0	0	0	0	0	1	1	0	0	1	0	0	1	0	0
E5RK61;E5RFS4;E5RHU5;E5RGI7;E5RJE1;E5RIR8;E5RJL8;E5RI16;Q9NUQ9;E5RK81;E5RH75	E5RK61;E5RFS4;E5RHU5;E5RGI7;E5RJE1;E5RIR8;E5RJL8;E5RI16;Q9NUQ9;E5RK81;E5RH75	2;2;2;2;2;2;2;2;2;1;1	2;2;2;2;2;2;2;2;2;1;1	2;2;2;2;2;2;2;2;2;1;1	Protein FAM49B	FAM49B	>tr|E5RK61|E5RK61_HUMAN Protein FAM49B (Fragment) OS=Homo sapiens GN=FAM49B PE=1 SV=1;>tr|E5RFS4|E5RFS4_HUMAN Protein FAM49B (Fragment) OS=Homo sapiens GN=FAM49B PE=1 SV=1;>tr|E5RHU5|E5RHU5_HUMAN Protein FAM49B (Fragment) OS=Homo sapiens GN=FAM49B PE=1 SV=	11	2	2	2	1	2	1	2	0	0	0	1	1	1	2	0	0	0	1	0	1	1	0	0	0	1	2	1	2	0	0	0	1	1	1	2	0	0	0	1	0	1
E9PBD8;E7EMG9;P33241;C9JKF7;C9JU59	E9PBD8;E7EMG9;P33241	3;3;3;1;1	3;3;3;1;1	3;3;3;1;1	Lymphocyte-specific protein 1	LSP1	>tr|E9PBD8|E9PBD8_HUMAN Lymphocyte-specific protein 1 (Fragment) OS=Homo sapiens GN=LSP1 PE=1 SV=1;>tr|E7EMG9|E7EMG9_HUMAN Lymphocyte-specific protein 1 (Fragment) OS=Homo sapiens GN=LSP1 PE=1 SV=1;>sp|P33241|LSP1_HUMAN Lymphocyte-specific protein 1 OS=Hom	5	3	3	3	0	0	2	2	0	0	0	0	0	1	1	0	0	0	0	0	1	1	0	0	0	0	0	2	2	0	0	0	0	0	1	1	0	0	0	0	0	1
J3QLD9;E7EMK3;Q14254;K7EKW9	J3QLD9;E7EMK3;Q14254;K7EKW9	8;8;8;4	8;8;8;4	8;8;8;4	Flotillin-2	FLOT2	>tr|J3QLD9|J3QLD9_HUMAN Flotillin-2 OS=Homo sapiens GN=FLOT2 PE=1 SV=1;>tr|E7EMK3|E7EMK3_HUMAN Flotillin-2 OS=Homo sapiens GN=FLOT2 PE=1 SV=1;>sp|Q14254|FLOT2_HUMAN Flotillin-2 OS=Homo sapiens GN=FLOT2 PE=1 SV=2;>tr|K7EKW9|K7EKW9_HUMAN Flotillin-2 (Fragmen	4	8	8	8	1	3	8	7	0	0	0	2	3	8	8	0	0	0	1	3	8	7	0	0	0	1	3	8	7	0	0	0	2	3	8	8	0	0	0	1	3	8
E7END6;P04070;H7BYX9;E7ENR9	E7END6;P04070	17;17;6;2	17;17;6;2	17;17;6;2	Vitamin K-dependent protein C;Vitamin K-dependent protein C light chain;Vitamin K-dependent protein C heavy chain;Activation peptide	PROC	>tr|E7END6|E7END6_HUMAN Vitamin K-dependent protein C OS=Homo sapiens GN=PROC PE=1 SV=1;>sp|P04070|PROC_HUMAN Vitamin K-dependent protein C OS=Homo sapiens GN=PROC PE=1 SV=1	4	17	17	17	0	0	6	7	16	8	6	0	1	3	1	16	9	8	1	0	5	4	17	9	9	0	0	6	7	16	8	6	0	1	3	1	16	9	8	1	0	5
E7ENL6	E7ENL6	102	1	0		COL6A3	>tr|E7ENL6|E7ENL6_HUMAN Collagen alpha-3(VI) chain OS=Homo sapiens GN=COL6A3 PE=1 SV=2	1	102	1	0	75	84	6	10	4	1	1	80	89	25	12	8	3	2	81	92	31	20	12	3	7	1	1	0	0	0	0	0	1	1	0	0	0	0	0	1	1	1
E7EV99;E7ENY0;P35611;H0Y9H2;A0A0A0MSR2;D6RF25	E7EV99;E7ENY0;P35611;H0Y9H2;A0A0A0MSR2	4;4;4;3;2;1	4;4;4;3;2;1	4;4;4;3;2;1	Alpha-adducin	ADD1	>tr|E7EV99|E7EV99_HUMAN Alpha-adducin OS=Homo sapiens GN=ADD1 PE=1 SV=1;>tr|E7ENY0|E7ENY0_HUMAN Alpha-adducin OS=Homo sapiens GN=ADD1 PE=1 SV=1;>sp|P35611|ADDA_HUMAN Alpha-adducin OS=Homo sapiens GN=ADD1 PE=1 SV=2;>tr|H0Y9H2|H0Y9H2_HUMAN Alpha-adducin (Fra	6	4	4	4	0	1	0	2	0	0	0	0	1	2	3	0	0	0	0	1	3	2	0	0	0	0	1	0	2	0	0	0	0	1	2	3	0	0	0	0	1	3
E7ES33;E7EPK1;Q16181;G3V1Q4;A0A0U1RRE1;Q5JXL7;A0A0U1RRH9;A0A0U1RQK0;A0A0U1RRD1;A0A0U1RRM2;Q6ZU15	E7ES33;E7EPK1;Q16181;G3V1Q4	8;8;8;7;3;2;2;1;1;1;1	8;8;8;7;3;2;2;1;1;1;1	8;8;8;7;3;2;2;1;1;1;1	Septin-7	SEPT7	>tr|E7ES33|E7ES33_HUMAN Septin-7 OS=Homo sapiens GN=SEPT7 PE=1 SV=3;>tr|E7EPK1|E7EPK1_HUMAN Septin-7 OS=Homo sapiens GN=SEPT7 PE=1 SV=2;>sp|Q16181|SEPT7_HUMAN Septin-7 OS=Homo sapiens GN=SEPT7 PE=1 SV=2;>tr|G3V1Q4|G3V1Q4_HUMAN Septin-7 OS=Homo sapiens GN=S	11	8	8	8	2	2	5	6	0	0	0	1	2	7	1	1	0	0	1	2	7	6	0	0	0	2	2	5	6	0	0	0	1	2	7	1	1	0	0	1	2	7
E7EPV7;P37840;H6UYS7;D6RA31	E7EPV7;P37840;H6UYS7	3;3;2;1	3;3;2;1	3;3;2;1	Alpha-synuclein	SNCA	>tr|E7EPV7|E7EPV7_HUMAN Alpha-synuclein OS=Homo sapiens GN=SNCA PE=1 SV=1;>sp|P37840|SYUA_HUMAN Alpha-synuclein OS=Homo sapiens GN=SNCA PE=1 SV=1;>tr|H6UYS7|H6UYS7_HUMAN Alpha-synuclein OS=Homo sapiens GN=SNCA PE=1 SV=1	4	3	3	3	0	1	2	3	0	0	0	1	0	3	3	0	0	0	0	1	2	2	0	0	0	0	1	2	3	0	0	0	1	0	3	3	0	0	0	0	1	2
E7EQ29;P16278;F8WF40;C9JF15;C9JWX1;C9J4G9	E7EQ29;P16278	3;3;1;1;1;1	3;3;1;1;1;1	3;3;1;1;1;1	Beta-galactosidase	GLB1	>tr|E7EQ29|E7EQ29_HUMAN Beta-galactosidase OS=Homo sapiens GN=GLB1 PE=1 SV=1;>sp|P16278|BGAL_HUMAN Beta-galactosidase OS=Homo sapiens GN=GLB1 PE=1 SV=2	6	3	3	3	0	0	3	2	0	0	0	1	0	3	2	0	0	0	0	0	3	2	0	0	0	0	0	3	2	0	0	0	1	0	3	2	0	0	0	0	0	3
E7EQ64;P07477;H0Y8D1;A6XGL3;A6XMV8;A0A0J9YYC8;A0A087WW55;A6XMV9;E9PRA0;J3KQC6;Q8NHM4;P07478;Q9BYE2	E7EQ64;P07477;H0Y8D1;A6XGL3;A6XMV8;A0A0J9YYC8;A0A087WW55;A6XMV9;E9PRA0;J3KQC6;Q8NHM4;P07478;Q9BYE2	2;2;1;1;1;1;1;1;1;1;1;1;1	1;1;1;0;1;1;1;1;0;0;1;1;0	0;0;0;0;0;0;0;0;0;0;0;0;0	Trypsin-1;Alpha-trypsin chain 1;Alpha-trypsin chain 2;Putative trypsin-6;Trypsin-2;Transmembrane protease serine 13	PRSS1;TMPRSS13;PRSS3P2;PRSS2	>tr|E7EQ64|E7EQ64_HUMAN Trypsin-1 OS=Homo sapiens GN=PRSS1 PE=1 SV=1;>sp|P07477|TRY1_HUMAN Trypsin-1 OS=Homo sapiens GN=PRSS1 PE=1 SV=1;>tr|H0Y8D1|H0Y8D1_HUMAN Trypsin-1 (Fragment) OS=Homo sapiens GN=PRSS1 PE=1 SV=1;>tr|A6XGL3|A6XGL3_HUMAN Protease serine	13	2	1	0	1	1	2	2	1	2	2	1	1	1	2	1	2	2	1	1	1	2	2	2	2	1	1	1	1	1	1	1	1	1	1	1	1	1	1	1	1	1
E7EQB2;E7ER44;P02788;C9JCF5	E7EQB2;E7ER44;P02788	24;24;24;5	24;24;24;5	23;23;23;5	Lactotransferrin;Lactoferricin-H;Kaliocin-1;Lactoferroxin-A;Lactoferroxin-B;Lactoferroxin-C	LTF	>tr|E7EQB2|E7EQB2_HUMAN Lactotransferrin (Fragment) OS=Homo sapiens GN=LTF PE=1 SV=1;>tr|E7ER44|E7ER44_HUMAN Lactotransferrin OS=Homo sapiens GN=LTF PE=1 SV=1;>sp|P02788|TRFL_HUMAN Lactotransferrin OS=Homo sapiens GN=LTF PE=1 SV=6	4	24	24	23	4	2	17	7	2	0	0	8	4	21	19	0	0	0	4	2	14	13	0	0	0	4	2	17	7	2	0	0	8	4	21	19	0	0	0	4	2	14
E7EQR4;P15311	E7EQR4;P15311	24;24	12;12	12;12	Ezrin	EZR	>tr|E7EQR4|E7EQR4_HUMAN Ezrin OS=Homo sapiens GN=EZR PE=1 SV=3;>sp|P15311|EZRI_HUMAN Ezrin OS=Homo sapiens GN=EZR PE=1 SV=4	2	24	12	12	14	15	18	15	2	2	1	14	12	18	15	3	2	2	14	16	18	20	7	2	3	5	7	8	5	1	0	0	5	3	7	6	1	0	0	5	7	8
G3XAM2;E7ETH0;P05156;A0A087X0I2;D6R9Z8	G3XAM2;E7ETH0;P05156;A0A087X0I2	20;20;20;12;7	20;20;20;12;7	18;18;18;10;6	Complement factor I;Complement factor I heavy chain;Complement factor I light chain	CFI	>tr|G3XAM2|G3XAM2_HUMAN Complement factor I OS=Homo sapiens GN=CFI PE=1 SV=1;>tr|E7ETH0|E7ETH0_HUMAN Complement factor I OS=Homo sapiens GN=CFI PE=1 SV=1;>sp|P05156|CFAI_HUMAN Complement factor I OS=Homo sapiens GN=CFI PE=1 SV=2;>tr|A0A087X0I2|A0A087X0I2_H	5	20	20	18	0	1	2	2	1	16	16	1	1	1	0	1	17	17	0	0	2	1	3	16	16	0	1	2	2	1	16	16	1	1	1	0	1	17	17	0	0	2
E7EU05;P16671;E9PLT1;E7EX47;E7ERZ9;E7EWI4;E9PJX8;E9PC45;E7EVU1	E7EU05;P16671;E9PLT1	13;13;12;4;2;2;1;1;1	13;13;12;4;2;2;1;1;1	13;13;12;4;2;2;1;1;1	Platelet glycoprotein 4	CD36	>tr|E7EU05|E7EU05_HUMAN Platelet glycoprotein 4 (Fragment) OS=Homo sapiens GN=CD36 PE=1 SV=2;>sp|P16671|CD36_HUMAN Platelet glycoprotein 4 OS=Homo sapiens GN=CD36 PE=1 SV=2;>tr|E9PLT1|E9PLT1_HUMAN Platelet glycoprotein 4 OS=Homo sapiens GN=CD36 PE=1 SV=1	9	13	13	13	11	11	11	11	6	5	5	6	8	12	10	4	5	4	8	11	13	11	7	5	5	11	11	11	11	6	5	5	6	8	12	10	4	5	4	8	11	13
F8W9W8;E7EU40;Q92959	F8W9W8;E7EU40;Q92959	1;1;1	1;1;1	1;1;1	Solute carrier organic anion transporter family member 2A1	SLCO2A1	>tr|F8W9W8|F8W9W8_HUMAN Solute carrier organic anion transporter family member OS=Homo sapiens GN=SLCO2A1 PE=1 SV=1;>tr|E7EU40|E7EU40_HUMAN Solute carrier organic anion transporter family member OS=Homo sapiens GN=SLCO2A1 PE=1 SV=1;>sp|Q92959|SO2A1_HUMAN S	3	1	1	1	0	1	0	0	0	0	0	0	1	0	0	0	0	0	0	1	0	0	0	0	0	0	1	0	0	0	0	0	0	1	0	0	0	0	0	0	1	0
E7EV71;Q14766;C9JD84;H7C2H7;H7C0I7;C9JDW2;H7BZ76;H7C4L5	E7EV71;Q14766;C9JD84	15;15;14;4;3;2;2;1	15;15;14;4;3;2;2;1	15;15;14;4;3;2;2;1	Latent-transforming growth factor beta-binding protein 1	LTBP1	>tr|E7EV71|E7EV71_HUMAN Latent-transforming growth factor beta-binding protein 1 OS=Homo sapiens GN=LTBP1 PE=1 SV=2;>sp|Q14766|LTBP1_HUMAN Latent-transforming growth factor beta-binding protein 1 OS=Homo sapiens GN=LTBP1 PE=1 SV=4;>tr|C9JD84|C9JD84_HUMAN L	8	15	15	15	2	3	13	10	0	0	0	1	2	12	5	0	0	0	3	1	13	8	2	0	0	2	3	13	10	0	0	0	1	2	12	5	0	0	0	3	1	13
E7EVW7;P14317	E7EVW7;P14317	5;5	5;5	5;5	Hematopoietic lineage cell-specific protein	HCLS1	>tr|E7EVW7|E7EVW7_HUMAN Hematopoietic lineage cell-specific protein OS=Homo sapiens GN=HCLS1 PE=1 SV=1;>sp|P14317|HCLS1_HUMAN Hematopoietic lineage cell-specific protein OS=Homo sapiens GN=HCLS1 PE=1 SV=3	2	5	5	5	0	0	5	3	0	0	0	0	0	4	4	0	0	0	0	1	4	2	0	0	0	0	0	5	3	0	0	0	0	0	4	4	0	0	0	0	1	4
E7EWC2;F5H7S7;Q13576;D6R939;E9PDT6;D6RDK8	E7EWC2;F5H7S7;Q13576;D6R939	11;11;11;8;5;1	11;11;11;8;5;1	11;11;11;8;5;1	Ras GTPase-activating-like protein IQGAP2	IQGAP2	>tr|E7EWC2|E7EWC2_HUMAN Ras GTPase-activating-like protein IQGAP2 (Fragment) OS=Homo sapiens GN=IQGAP2 PE=1 SV=1;>tr|F5H7S7|F5H7S7_HUMAN Ras GTPase-activating-like protein IQGAP2 OS=Homo sapiens GN=IQGAP2 PE=1 SV=2;>sp|Q13576|IQGA2_HUMAN Ras GTPase-activat	6	11	11	11	1	0	10	6	0	0	0	0	0	11	4	0	0	0	0	0	9	7	0	0	0	1	0	10	6	0	0	0	0	0	11	4	0	0	0	0	0	9
E7EX60;Q5T7F0;E9PEP6;O14786;Q5JWQ4;Q5JWQ6;H0Y4A0	E7EX60;Q5T7F0;E9PEP6;O14786;Q5JWQ4;Q5JWQ6	11;11;11;11;10;8;3	11;11;11;11;10;8;3	11;11;11;11;10;8;3	Neuropilin-1	NRP1	>tr|E7EX60|E7EX60_HUMAN Neuropilin-1 OS=Homo sapiens GN=NRP1 PE=1 SV=1;>tr|Q5T7F0|Q5T7F0_HUMAN Neuropilin OS=Homo sapiens GN=NRP1 PE=1 SV=1;>tr|E9PEP6|E9PEP6_HUMAN Neuropilin OS=Homo sapiens GN=NRP1 PE=1 SV=2;>sp|O14786|NRP1_HUMAN Neuropilin-1 OS=Homo sapi	7	11	11	11	1	2	0	1	3	6	10	1	0	2	0	7	9	10	2	0	0	1	7	8	9	1	2	0	1	3	6	10	1	0	2	0	7	9	10	2	0	0
E9PD35;P35916;B5A927	E9PD35;P35916;B5A927	2;2;1	2;2;1	2;2;1	Receptor protein-tyrosine kinase;Vascular endothelial growth factor receptor 3	FLT4;VEGFR3	>tr|E9PD35|E9PD35_HUMAN Vascular endothelial growth factor receptor 3 OS=Homo sapiens GN=FLT4 PE=1 SV=1;>sp|P35916|VGFR3_HUMAN Vascular endothelial growth factor receptor 3 OS=Homo sapiens GN=FLT4 PE=1 SV=3;>tr|B5A927|B5A927_HUMAN Soluble VEGFR3 variant 2	3	2	2	2	0	0	0	0	1	0	0	0	0	0	0	1	0	0	0	0	0	0	2	0	0	0	0	0	0	1	0	0	0	0	0	0	1	0	0	0	0	0
E9PEK4;P07333	E9PEK4;P07333	3;3	3;3	3;3	Macrophage colony-stimulating factor 1 receptor	CSF1R	>tr|E9PEK4|E9PEK4_HUMAN Macrophage colony-stimulating factor 1 receptor OS=Homo sapiens GN=CSF1R PE=1 SV=1;>sp|P07333|CSF1R_HUMAN Macrophage colony-stimulating factor 1 receptor OS=Homo sapiens GN=CSF1R PE=1 SV=2	2	3	3	3	0	0	0	0	0	2	3	0	0	0	0	0	1	1	0	0	0	0	0	1	2	0	0	0	0	0	2	3	0	0	0	0	0	1	1	0	0	0
E9PEX6;P09622	E9PEX6;P09622	8;8	8;8	8;8	Dihydrolipoyl dehydrogenase;Dihydrolipoyl dehydrogenase, mitochondrial	DLD	>tr|E9PEX6|E9PEX6_HUMAN Dihydrolipoyl dehydrogenase OS=Homo sapiens GN=DLD PE=1 SV=1;>sp|P09622|DLDH_HUMAN Dihydrolipoyl dehydrogenase, mitochondrial OS=Homo sapiens GN=DLD PE=1 SV=2	2	8	8	8	1	0	6	5	0	0	0	1	1	6	6	1	0	0	2	1	8	5	0	0	0	1	0	6	5	0	0	0	1	1	6	6	1	0	0	2	1	8
E9PF63;O75116;C9JFJ0;D6REE7;Q14DU5;A0A0U1RQV4;Q13464	E9PF63;O75116;C9JFJ0;D6REE7;Q14DU5;A0A0U1RQV4;Q13464	2;2;1;1;1;1;1	2;2;1;1;1;1;1	2;2;1;1;1;1;1	Rho-associated protein kinase 2;Rho-associated protein kinase 1	ROCK2;ROCK1	>tr|E9PF63|E9PF63_HUMAN Rho-associated protein kinase 2 OS=Homo sapiens GN=ROCK2 PE=1 SV=1;>sp|O75116|ROCK2_HUMAN Rho-associated protein kinase 2 OS=Homo sapiens GN=ROCK2 PE=1 SV=4;>tr|C9JFJ0|C9JFJ0_HUMAN Rho-associated protein kinase 2 (Fragment) OS=Homo	7	2	2	2	0	0	2	2	0	0	0	0	0	1	0	0	0	0	0	0	2	0	0	0	0	0	0	2	2	0	0	0	0	0	1	0	0	0	0	0	0	2
E9PFZ2;D6RE86	E9PFZ2	59;8	2;0	0;0		CP	>tr|E9PFZ2|E9PFZ2_HUMAN Ceruloplasmin OS=Homo sapiens GN=CP PE=1 SV=1	2	59	2	0	22	29	28	31	40	55	52	25	27	30	16	40	52	52	24	25	30	27	47	51	52	0	1	1	1	2	2	1	0	0	0	0	0	0	0	0	0	0
H7C0V9;E9PG40;P05067;A0A0A0MRG2;H7C2L2	H7C0V9;E9PG40;P05067;A0A0A0MRG2;H7C2L2	4;4;4;3;2	4;4;4;3;2	4;4;4;3;2	Amyloid beta A4 protein;N-APP;Soluble APP-alpha;Soluble APP-beta;C99;Beta-amyloid protein 42;Beta-amyloid protein 40;C83;P3(42);P3(40);C80;Gamma-secretase C-terminal fragment 59;Gamma-secretase C-terminal fragment 57;Gamma-secretase C-terminal fragment 50;C31	APP	>tr|H7C0V9|H7C0V9_HUMAN Amyloid beta A4 protein (Fragment) OS=Homo sapiens GN=APP PE=1 SV=1;>tr|E9PG40|E9PG40_HUMAN Amyloid beta A4 protein OS=Homo sapiens GN=APP PE=1 SV=1;>sp|P05067|A4_HUMAN Amyloid beta A4 protein OS=Homo sapiens GN=APP PE=1 SV=3;>tr|A0	5	4	4	4	0	0	2	2	0	1	0	0	2	2	2	0	1	1	0	0	3	1	1	1	1	0	0	2	2	0	1	0	0	2	2	2	0	1	1	0	0	3
E9PGA6;Q9BXJ4	E9PGA6;Q9BXJ4	5;5	5;5	5;5	Complement C1q tumor necrosis factor-related protein 3	C1QTNF3-AMACR;C1QTNF3	>tr|E9PGA6|E9PGA6_HUMAN Protein C1QTNF3-AMACR OS=Homo sapiens GN=C1QTNF3-AMACR PE=4 SV=1;>sp|Q9BXJ4|C1QT3_HUMAN Complement C1q tumor necrosis factor-related protein 3 OS=Homo sapiens GN=C1QTNF3 PE=1 SV=1	2	5	5	5	0	0	0	0	0	4	3	0	0	0	0	0	5	5	0	0	0	0	1	5	5	0	0	0	0	0	4	3	0	0	0	0	0	5	5	0	0	0
E9PHH3;H7C1K4;P18827	E9PHH3;H7C1K4;P18827	1;1;1	1;1;1	1;1;1	Syndecan-1	SDC1	>tr|E9PHH3|E9PHH3_HUMAN Syndecan-1 OS=Homo sapiens GN=SDC1 PE=1 SV=1;>tr|H7C1K4|H7C1K4_HUMAN Syndecan-1 (Fragment) OS=Homo sapiens GN=SDC1 PE=1 SV=1;>sp|P18827|SDC1_HUMAN Syndecan-1 OS=Homo sapiens GN=SDC1 PE=1 SV=3	3	1	1	1	1	1	0	0	0	1	1	0	0	0	0	1	1	1	0	0	0	0	1	1	1	1	1	0	0	0	1	1	0	0	0	0	1	1	1	0	0	0
E9PHK0;P05452	E9PHK0;P05452	9;9	9;9	5;5	Tetranectin	CLEC3B	>tr|E9PHK0|E9PHK0_HUMAN Tetranectin OS=Homo sapiens GN=CLEC3B PE=1 SV=1;>sp|P05452|TETN_HUMAN Tetranectin OS=Homo sapiens GN=CLEC3B PE=1 SV=3	2	9	9	5	1	1	5	3	0	7	6	0	1	5	2	1	8	8	0	0	5	4	0	8	8	1	1	5	3	0	7	6	0	1	5	2	1	8	8	0	0	5
E9PKE3;P11142;E9PNE6;E9PN89;A8K7Q2;P54652;E9PLF4;E9PI65;E9PQQ4;E9PQK7;E9PK54;E9PPY6;E9PN25;E9PS65;E9PM13	E9PKE3;P11142;E9PNE6;E9PN89;A8K7Q2	18;18;12;11;9;8;7;6;6;6;6;5;4;3;2	17;17;12;10;9;7;6;5;6;6;6;5;4;3;2	15;15;10;9;8;5;5;4;5;5;5;4;3;3;2	Heat shock cognate 71 kDa protein	HSPA8	>tr|E9PKE3|E9PKE3_HUMAN Heat shock cognate 71 kDa protein OS=Homo sapiens GN=HSPA8 PE=1 SV=1;>sp|P11142|HSP7C_HUMAN Heat shock cognate 71 kDa protein OS=Homo sapiens GN=HSPA8 PE=1 SV=1;>tr|E9PNE6|E9PNE6_HUMAN Heat shock cognate 71 kDa protein OS=Homo sapie	15	18	17	15	12	13	15	17	4	3	3	13	7	16	14	2	2	2	13	10	17	15	3	3	3	11	12	14	16	3	2	2	12	6	15	13	1	1	1	12	9	16
E9PLK3;P55786;H0YDG0;E9PP11;A6NEC2	E9PLK3;P55786	4;4;1;1;1	4;4;1;1;1	4;4;1;1;1	Puromycin-sensitive aminopeptidase	NPEPPS	>tr|E9PLK3|E9PLK3_HUMAN Puromycin-sensitive aminopeptidase OS=Homo sapiens GN=NPEPPS PE=1 SV=1;>sp|P55786|PSA_HUMAN Puromycin-sensitive aminopeptidase OS=Homo sapiens GN=NPEPPS PE=1 SV=2	5	4	4	4	0	1	3	3	0	1	1	1	1	4	4	0	1	1	1	0	3	4	1	1	1	0	1	3	3	0	1	1	1	1	4	4	0	1	1	1	0	3
E9PMR4;P48509;E9PRJ3	E9PMR4;P48509;E9PRJ3	2;2;1	2;2;1	2;2;1	Tetraspanin;CD151 antigen	CD151	>tr|E9PMR4|E9PMR4_HUMAN Tetraspanin OS=Homo sapiens GN=CD151 PE=1 SV=1;>sp|P48509|CD151_HUMAN CD151 antigen OS=Homo sapiens GN=CD151 PE=1 SV=3;>tr|E9PRJ3|E9PRJ3_HUMAN Tetraspanin (Fragment) OS=Homo sapiens GN=CD151 PE=1 SV=1	3	2	2	2	1	1	2	2	0	0	0	1	0	2	2	0	0	0	2	1	1	2	0	0	0	1	1	2	2	0	0	0	1	0	2	2	0	0	0	2	1	1
E9PN17;O75964	E9PN17;O75964	2;2	2;2	2;2	ATP synthase subunit g, mitochondrial	ATP5L	>tr|E9PN17|E9PN17_HUMAN ATP synthase subunit g, mitochondrial OS=Homo sapiens GN=ATP5L PE=1 SV=1;>sp|O75964|ATP5L_HUMAN ATP synthase subunit g, mitochondrial OS=Homo sapiens GN=ATP5L PE=1 SV=3	2	2	2	2	0	0	1	2	0	0	0	0	0	2	0	0	0	0	0	0	2	1	0	0	0	0	0	1	2	0	0	0	0	0	2	0	0	0	0	0	0	2
E9PNW4;E9PR17;P13987;H0YET2	E9PNW4;E9PR17;P13987;H0YET2	4;4;4;2	4;4;4;2	4;4;4;2	CD59 glycoprotein	CD59	>tr|E9PNW4|E9PNW4_HUMAN CD59 glycoprotein OS=Homo sapiens GN=CD59 PE=1 SV=1;>tr|E9PR17|E9PR17_HUMAN CD59 glycoprotein OS=Homo sapiens GN=CD59 PE=1 SV=1;>sp|P13987|CD59_HUMAN CD59 glycoprotein OS=Homo sapiens GN=CD59 PE=1 SV=1;>tr|H0YET2|H0YET2_HUMAN CD59 g	4	4	4	4	1	1	3	2	0	1	0	2	2	3	2	0	0	0	3	1	0	2	0	1	1	1	1	3	2	0	1	0	2	2	3	2	0	0	0	3	1	0
E9PQN9;Q01629;H7BYV1;P13164	E9PQN9;Q01629;H7BYV1;P13164	2;2;1;1	1;1;0;0	1;1;0;0	Interferon-induced transmembrane protein 2;Interferon-induced transmembrane protein 1	IFITM2;IFITM1	>tr|E9PQN9|E9PQN9_HUMAN Interferon-induced transmembrane protein 2 OS=Homo sapiens GN=IFITM2 PE=1 SV=1;>sp|Q01629|IFM2_HUMAN Interferon-induced transmembrane protein 2 OS=Homo sapiens GN=IFITM2 PE=1 SV=2;>tr|H7BYV1|H7BYV1_HUMAN Interferon-induced transmemb	4	2	1	1	0	1	1	1	0	0	0	2	2	1	0	0	0	0	1	1	2	0	0	0	0	0	0	0	0	0	0	0	1	1	0	0	0	0	0	0	0	1
E9PS44;Q01628	E9PS44;Q01628	2;2	2;2	1;1	Interferon-induced transmembrane protein 3	IFITM3	>tr|E9PS44|E9PS44_HUMAN Interferon-induced transmembrane protein 3 OS=Homo sapiens GN=IFITM3 PE=1 SV=1;>sp|Q01628|IFM3_HUMAN Interferon-induced transmembrane protein 3 OS=Homo sapiens GN=IFITM3 PE=1 SV=2	2	2	2	1	0	1	1	1	0	0	0	1	2	1	0	0	0	0	1	2	1	0	0	0	0	0	1	1	1	0	0	0	1	2	1	0	0	0	0	1	2	1
F2Z2G5;F2Z2G4;Q8IUB2	F2Z2G5;F2Z2G4;Q8IUB2	1;1;1	1;1;1	1;1;1	WAP four-disulfide core domain protein 3	WFDC3	>tr|F2Z2G5|F2Z2G5_HUMAN WAP four-disulfide core domain protein 3 OS=Homo sapiens GN=WFDC3 PE=4 SV=1;>tr|F2Z2G4|F2Z2G4_HUMAN WAP four-disulfide core domain protein 3 OS=Homo sapiens GN=WFDC3 PE=4 SV=1;>sp|Q8IUB2|WFDC3_HUMAN WAP four-disulfide core domain pr	3	1	1	1	0	0	1	0	0	0	0	0	0	1	0	1	0	0	0	0	0	0	1	1	1	0	0	1	0	0	0	0	0	0	1	0	1	0	0	0	0	0
F2Z2J7;Q6ZT98;A0A087X234;F2Z2X2	F2Z2J7;Q6ZT98;A0A087X234;F2Z2X2	2;2;1;1	2;2;1;1	2;2;1;1	Tubulin polyglutamylase TTLL7	TTLL7	>tr|F2Z2J7|F2Z2J7_HUMAN Tubulin polyglutamylase TTLL7 OS=Homo sapiens GN=TTLL7 PE=1 SV=1;>sp|Q6ZT98|TTLL7_HUMAN Tubulin polyglutamylase TTLL7 OS=Homo sapiens GN=TTLL7 PE=1 SV=2;>tr|A0A087X234|A0A087X234_HUMAN Tubulin polyglutamylase TTLL7 OS=Homo sapiens G	4	2	2	2	0	0	0	0	0	2	2	0	0	0	0	0	2	2	0	0	0	0	0	2	2	0	0	0	0	0	2	2	0	0	0	0	0	2	2	0	0	0
F2Z393;P37837	F2Z393;P37837	8;8	8;8	8;8	Transaldolase	TALDO1	>tr|F2Z393|F2Z393_HUMAN Transaldolase OS=Homo sapiens GN=TALDO1 PE=1 SV=1;>sp|P37837|TALDO_HUMAN Transaldolase OS=Homo sapiens GN=TALDO1 PE=1 SV=2	2	8	8	8	1	2	5	4	0	0	0	0	0	5	5	0	0	0	0	0	7	5	0	0	0	1	2	5	4	0	0	0	0	0	5	5	0	0	0	0	0	7
F5GWF6;P78371;F8VQ14	F5GWF6;P78371;F8VQ14	6;6;5	6;6;5	6;6;5	T-complex protein 1 subunit beta	CCT2	>tr|F5GWF6|F5GWF6_HUMAN T-complex protein 1 subunit beta OS=Homo sapiens GN=CCT2 PE=1 SV=2;>sp|P78371|TCPB_HUMAN T-complex protein 1 subunit beta OS=Homo sapiens GN=CCT2 PE=1 SV=4;>tr|F8VQ14|F8VQ14_HUMAN T-complex protein 1 subunit beta OS=Homo sapiens GN=	3	6	6	6	1	2	5	4	0	0	0	1	0	4	2	0	0	0	1	0	6	4	0	0	0	1	2	5	4	0	0	0	1	0	4	2	0	0	0	1	0	6
F5GX11;P25786;B4DEV8	F5GX11;P25786	4;4;1	4;4;1	4;4;1	Proteasome subunit alpha type-1	PSMA1	>tr|F5GX11|F5GX11_HUMAN Proteasome subunit alpha type-1 OS=Homo sapiens GN=PSMA1 PE=1 SV=1;>sp|P25786|PSA1_HUMAN Proteasome subunit alpha type-1 OS=Homo sapiens GN=PSMA1 PE=1 SV=1	3	4	4	4	0	2	3	4	2	0	0	2	2	4	4	1	0	0	0	2	4	4	0	0	0	0	2	3	4	2	0	0	2	2	4	4	1	0	0	0	2	4
F5GY37;J3KPX7;Q99623;F5H3X6;F5GWA7;F5H2D2;F5H0C5	F5GY37;J3KPX7;Q99623;F5H3X6;F5GWA7	4;4;4;3;2;1;1	4;4;4;3;2;1;1	4;4;4;3;2;1;1	Prohibitin-2	PHB2	>tr|F5GY37|F5GY37_HUMAN Prohibitin-2 OS=Homo sapiens GN=PHB2 PE=1 SV=1;>tr|J3KPX7|J3KPX7_HUMAN Prohibitin-2 OS=Homo sapiens GN=PHB2 PE=1 SV=2;>sp|Q99623|PHB2_HUMAN Prohibitin-2 OS=Homo sapiens GN=PHB2 PE=1 SV=2;>tr|F5H3X6|F5H3X6_HUMAN Prohibitin-2 (Fragmen	7	4	4	4	0	0	2	2	1	0	0	0	0	3	0	0	0	0	0	0	4	1	1	0	0	0	0	2	2	1	0	0	0	0	3	0	0	0	0	0	0	4
F5GZS6;J3KPF3;P08195;F5H867;H0YFS2;F5H0E2;H0YFX4;F5GZI0	F5GZS6;J3KPF3;P08195;F5H867;H0YFS2	5;5;5;3;3;2;1;1	5;5;5;3;3;2;1;1	5;5;5;3;3;2;1;1	4F2 cell-surface antigen heavy chain	SLC3A2	>tr|F5GZS6|F5GZS6_HUMAN 4F2 cell-surface antigen heavy chain OS=Homo sapiens GN=SLC3A2 PE=1 SV=1;>tr|J3KPF3|J3KPF3_HUMAN 4F2 cell-surface antigen heavy chain OS=Homo sapiens GN=SLC3A2 PE=1 SV=1;>sp|P08195|4F2_HUMAN 4F2 cell-surface antigen heavy chain OS=H	8	5	5	5	0	0	0	1	0	2	2	0	0	0	0	0	1	3	0	1	0	0	0	2	3	0	0	0	1	0	2	2	0	0	0	0	0	1	3	0	1	0
F5H1S8;Q14165;H0YG07;F5GX14	F5H1S8;Q14165	3;3;1;1	3;3;1;1	3;3;1;1	Malectin	MLEC	>tr|F5H1S8|F5H1S8_HUMAN Malectin (Fragment) OS=Homo sapiens GN=MLEC PE=1 SV=1;>sp|Q14165|MLEC_HUMAN Malectin OS=Homo sapiens GN=MLEC PE=1 SV=1	4	3	3	3	0	0	2	2	0	0	0	0	0	3	1	0	0	0	0	0	3	2	0	0	0	0	0	2	2	0	0	0	0	0	3	1	0	0	0	0	0	3
F5H423;P84077;P61204;F5H0C7;C9J1Z8;P84085;C9JPM4;P18085;C9JAK5;F5H1V1;F5H6T5;F8WDB3	F5H423;P84077;P61204;F5H0C7;C9J1Z8;P84085;C9JPM4;P18085	8;8;8;5;5;5;4;4;2;1;1;1	8;8;8;5;5;5;4;4;2;1;1;1	8;8;8;5;5;5;4;4;2;1;1;1	ADP-ribosylation factor 1;ADP-ribosylation factor 3;ADP-ribosylation factor 5;ADP-ribosylation factor 4	ARF1;ARF3;ARF5;ARF4	>tr|F5H423|F5H423_HUMAN Uncharacterized protein OS=Homo sapiens PE=3 SV=1;>sp|P84077|ARF1_HUMAN ADP-ribosylation factor 1 OS=Homo sapiens GN=ARF1 PE=1 SV=2;>sp|P61204|ARF3_HUMAN ADP-ribosylation factor 3 OS=Homo sapiens GN=ARF3 PE=1 SV=2;>tr|F5H0C7|F5H0C7_	12	8	8	8	4	5	5	8	1	0	0	4	3	8	7	0	0	0	5	4	7	5	0	0	0	4	5	5	8	1	0	0	4	3	8	7	0	0	0	5	4	7
F5H5D3;Q9BQE3;F8VVB9;F8VQQ4;F8VRZ4;F8VS66;F8VX09;F8VWV9;F8VRK0;F8VXZ7;F8W0F6	F5H5D3;Q9BQE3;F8VVB9	18;18;9;7;5;5;4;4;2;1;1	1;1;0;0;0;0;0;0;0;0;0	0;0;0;0;0;0;0;0;0;0;0	Tubulin alpha-1C chain	TUBA1C;TUBA1B	>tr|F5H5D3|F5H5D3_HUMAN Tubulin alpha chain OS=Homo sapiens GN=TUBA1C PE=1 SV=1;>sp|Q9BQE3|TBA1C_HUMAN Tubulin alpha-1C chain OS=Homo sapiens GN=TUBA1C PE=1 SV=1;>tr|F8VVB9|F8VVB9_HUMAN Tubulin alpha-1B chain (Fragment) OS=Homo sapiens GN=TUBA1B PE=3 SV=8	11	18	1	0	8	5	17	16	8	7	6	8	8	18	13	7	7	9	8	7	17	15	7	9	9	1	0	1	1	0	0	0	0	0	1	0	0	0	1	1	0	1
F5H8B0;P08709	F5H8B0;P08709	8;8	8;8	8;8	Coagulation factor VII;Factor VII light chain;Factor VII heavy chain	F7	>tr|F5H8B0|F5H8B0_HUMAN Coagulation factor VII OS=Homo sapiens GN=F7 PE=1 SV=2;>sp|P08709|FA7_HUMAN Coagulation factor VII OS=Homo sapiens GN=F7 PE=1 SV=1	2	8	8	8	0	0	2	1	6	6	7	0	0	0	0	6	7	6	0	0	1	1	6	7	7	0	0	2	1	6	6	7	0	0	0	0	6	7	6	0	0	1
F6RFD5;P60981	F6RFD5;P60981	2;2	2;2	2;2	Destrin	DSTN	>tr|F6RFD5|F6RFD5_HUMAN Destrin OS=Homo sapiens GN=DSTN PE=1 SV=1;>sp|P60981|DEST_HUMAN Destrin OS=Homo sapiens GN=DSTN PE=1 SV=3	2	2	2	2	0	0	1	2	0	0	0	0	0	2	2	0	0	0	0	0	1	1	0	0	0	0	0	1	2	0	0	0	0	0	2	2	0	0	0	0	0	1
F8VU56;P23467;F8VSD5;Q6ZR19	F8VU56;P23467;F8VSD5;Q6ZR19	16;16;10;9	16;16;10;9	16;16;10;9	Protein-tyrosine-phosphatase;Receptor-type tyrosine-protein phosphatase beta	PTPRB	>tr|F8VU56|F8VU56_HUMAN Receptor-type tyrosine-protein phosphatase beta OS=Homo sapiens GN=PTPRB PE=1 SV=1;>sp|P23467|PTPRB_HUMAN Receptor-type tyrosine-protein phosphatase beta OS=Homo sapiens GN=PTPRB PE=1 SV=3;>tr|F8VSD5|F8VSD5_HUMAN Receptor-type tyros	4	16	16	16	5	11	2	1	1	0	0	7	10	0	1	1	0	0	10	14	4	0	1	0	0	5	11	2	1	1	0	0	7	10	0	1	1	0	0	10	14	4
F8W1C3;Q99542	F8W1C3;Q99542	2;2	2;2	2;2	Matrix metalloproteinase-19	MMP19	>tr|F8W1C3|F8W1C3_HUMAN Matrix metalloproteinase-19 OS=Homo sapiens GN=MMP19 PE=1 SV=1;>sp|Q99542|MMP19_HUMAN Matrix metalloproteinase-19 OS=Homo sapiens GN=MMP19 PE=1 SV=1	2	2	2	2	0	0	0	0	0	0	0	0	0	0	0	2	0	0	0	0	0	0	1	0	0	0	0	0	0	0	0	0	0	0	0	0	2	0	0	0	0	0
F8W1R7;G3V1V0;P60660;J3KND3;B7Z6Z4;G3V1Y7;F8VPF3;H0YI43;F8W1I5;P14649	F8W1R7;G3V1V0;P60660;J3KND3;B7Z6Z4;G3V1Y7;F8VPF3	8;8;8;7;7;6;6;2;2;2	1;1;1;0;0;1;0;0;0;0	1;1;1;0;0;1;0;0;0;0	Myosin light polypeptide 6	MYL6	>tr|F8W1R7|F8W1R7_HUMAN Myosin light polypeptide 6 OS=Homo sapiens GN=MYL6 PE=1 SV=1;>tr|G3V1V0|G3V1V0_HUMAN Myosin light polypeptide 6 OS=Homo sapiens GN=MYL6 PE=1 SV=1;>sp|P60660|MYL6_HUMAN Myosin light polypeptide 6 OS=Homo sapiens GN=MYL6 PE=1 SV=2;>tr	10	8	1	1	4	5	7	6	3	7	4	3	5	7	6	4	5	4	5	5	7	7	6	6	7	1	0	1	1	0	0	0	0	0	1	1	0	0	0	0	0	1
F8W914;Q9NQC3;H7C106;A0A0U1RQR6	F8W914;Q9NQC3;H7C106;A0A0U1RQR6	6;5;4;3	6;5;4;3	6;5;4;3	Reticulon;Reticulon-4	RTN4	>tr|F8W914|F8W914_HUMAN Reticulon OS=Homo sapiens GN=RTN4 PE=1 SV=1;>sp|Q9NQC3|RTN4_HUMAN Reticulon-4 OS=Homo sapiens GN=RTN4 PE=1 SV=2;>tr|H7C106|H7C106_HUMAN Reticulon (Fragment) OS=Homo sapiens GN=RTN4 PE=1 SV=1;>tr|A0A0U1RQR6|A0A0U1RQR6_HUMAN Reticulon	4	6	6	6	0	0	5	5	3	1	1	0	1	6	4	0	1	0	0	0	6	4	2	1	1	0	0	5	5	3	1	1	0	1	6	4	0	1	0	0	0	6
F8WCF6;P59998;F8WDD7;A0A0A6YYG9;H7C0A3;F8WE39;R4GN08;F8WDW3	F8WCF6;P59998;F8WDD7;A0A0A6YYG9;H7C0A3	6;6;5;5;4;2;2;1	6;6;5;5;4;2;2;1	6;6;5;5;4;2;2;1	Actin-related protein 2/3 complex subunit 4	ARPC4-TTLL3;ARPC4	>tr|F8WCF6|F8WCF6_HUMAN Actin-related protein 2/3 complex subunit 4 OS=Homo sapiens GN=ARPC4-TTLL3 PE=3 SV=1;>sp|P59998|ARPC4_HUMAN Actin-related protein 2/3 complex subunit 4 OS=Homo sapiens GN=ARPC4 PE=1 SV=3;>tr|F8WDD7|F8WDD7_HUMAN Actin-related protein	8	6	6	6	4	4	5	4	1	1	1	5	3	4	3	0	0	1	4	3	6	4	1	1	1	4	4	5	4	1	1	1	5	3	4	3	0	0	1	4	3	6
F8WF69;P09496;C9J8P9	F8WF69;P09496	4;4;1	4;4;1	4;4;1	Clathrin light chain A	CLTA	>tr|F8WF69|F8WF69_HUMAN Clathrin light chain A OS=Homo sapiens GN=CLTA PE=1 SV=1;>sp|P09496|CLCA_HUMAN Clathrin light chain A OS=Homo sapiens GN=CLTA PE=1 SV=1	3	4	4	4	1	1	2	2	0	0	0	2	1	4	1	0	0	0	0	1	4	3	1	0	0	1	1	2	2	0	0	0	2	1	4	1	0	0	0	0	1	4
G0XQ39;Q13586;E9PNJ4;H0YDB2;E9PIQ8;H7C5K2;H7C5A5;H0Y860;Q9P246	G0XQ39;Q13586;E9PNJ4	5;5;4;2;1;1;1;1;1	5;5;4;2;1;1;1;1;1	5;5;4;2;1;1;1;1;1	Stromal interaction molecule 1	STIM1	>tr|G0XQ39|G0XQ39_HUMAN STIM1L OS=Homo sapiens GN=STIM1 PE=1 SV=1;>sp|Q13586|STIM1_HUMAN Stromal interaction molecule 1 OS=Homo sapiens GN=STIM1 PE=1 SV=3;>tr|E9PNJ4|E9PNJ4_HUMAN Stromal interaction molecule 1 OS=Homo sapiens GN=STIM1 PE=1 SV=1	9	5	5	5	0	0	2	3	0	0	0	1	0	4	0	0	0	0	0	0	5	1	0	0	0	0	0	2	3	0	0	0	1	0	4	0	0	0	0	0	0	5
G3V192;P02794;G3V1D1;E9PPQ4;E9PRK8;E9PKY7	G3V192;P02794;G3V1D1	3;3;2;1;1;1	3;3;2;1;1;1	3;3;2;1;1;1	Ferritin;Ferritin heavy chain;Ferritin heavy chain, N-terminally processed	FTH1	>tr|G3V192|G3V192_HUMAN Ferritin OS=Homo sapiens GN=FTH1 PE=1 SV=1;>sp|P02794|FRIH_HUMAN Ferritin heavy chain OS=Homo sapiens GN=FTH1 PE=1 SV=2;>tr|G3V1D1|G3V1D1_HUMAN Ferritin OS=Homo sapiens GN=FTH1 PE=1 SV=1	6	3	3	3	0	0	3	2	0	0	0	0	1	2	3	0	0	0	1	1	2	3	0	0	0	0	0	3	2	0	0	0	0	1	2	3	0	0	0	1	1	2
G3V1N2	G3V1N2	10	1	1		HBA2	>tr|G3V1N2|G3V1N2_HUMAN HCG1745306, isoform CRA_a OS=Homo sapiens GN=HBA2 PE=1 SV=1	1	10	1	1	7	9	8	9	4	5	6	9	8	10	9	5	6	6	8	8	10	9	4	6	6	0	0	1	0	0	0	0	0	0	1	0	0	0	0	0	0	1
G3V2G6;Q8TC12;H0YIZ8;G3V234;H0YJ10;H0YJ46	G3V2G6;Q8TC12;H0YIZ8;G3V234;H0YJ10;H0YJ46	6;6;5;5;4;4	6;6;5;5;4;4	6;6;5;5;4;4	Retinol dehydrogenase 11	RDH11	>tr|G3V2G6|G3V2G6_HUMAN Retinol dehydrogenase 11 (Fragment) OS=Homo sapiens GN=RDH11 PE=1 SV=1;>sp|Q8TC12|RDH11_HUMAN Retinol dehydrogenase 11 OS=Homo sapiens GN=RDH11 PE=1 SV=2;>tr|H0YIZ8|H0YIZ8_HUMAN Uncharacterized protein (Fragment) OS=Homo sapiens PE=	6	6	6	6	0	0	6	4	0	1	1	0	0	5	0	0	0	0	0	0	6	2	2	1	1	0	0	6	4	0	1	1	0	0	5	0	0	0	0	0	0	6
G3V2W1;Q9UK55	G3V2W1;Q9UK55	13;13	13;13	12;12	Protein Z-dependent protease inhibitor	SERPINA10	>tr|G3V2W1|G3V2W1_HUMAN Protein Z-dependent protease inhibitor OS=Homo sapiens GN=SERPINA10 PE=1 SV=1;>sp|Q9UK55|ZPI_HUMAN Protein Z-dependent protease inhibitor OS=Homo sapiens GN=SERPINA10 PE=1 SV=1	2	13	13	12	3	3	1	2	4	9	11	0	2	2	0	5	13	11	4	2	0	0	7	12	11	3	3	1	2	4	9	11	0	2	2	0	5	13	11	4	2	0
G3V4U0;Q9UBX5;G3XA98;G3V3Y2	G3V4U0;Q9UBX5;G3XA98	4;4;3;1	4;4;3;1	4;4;3;1	Fibulin-5	FBLN5	>tr|G3V4U0|G3V4U0_HUMAN Fibulin-5 OS=Homo sapiens GN=FBLN5 PE=1 SV=1;>sp|Q9UBX5|FBLN5_HUMAN Fibulin-5 OS=Homo sapiens GN=FBLN5 PE=1 SV=1;>tr|G3XA98|G3XA98_HUMAN Fibulin 5, isoform CRA_a OS=Homo sapiens GN=FBLN5 PE=1 SV=1	4	4	4	4	0	0	0	0	1	2	3	0	0	1	0	1	2	1	0	0	0	0	2	3	2	0	0	0	0	1	2	3	0	0	1	0	1	2	1	0	0	0
G3V5Z7;P60900;G3V3U4;G3V3I1;G3V295;G3V4S5;G3V2S7;H0YJC4	G3V5Z7;P60900;G3V3U4;G3V3I1;G3V295	5;5;4;4;4;1;1;1	5;5;4;4;4;1;1;1	5;5;4;4;4;1;1;1	Proteasome subunit alpha type;Proteasome subunit alpha type-6	PSMA6	>tr|G3V5Z7|G3V5Z7_HUMAN Proteasome subunit alpha type OS=Homo sapiens GN=PSMA6 PE=1 SV=1;>sp|P60900|PSA6_HUMAN Proteasome subunit alpha type-6 OS=Homo sapiens GN=PSMA6 PE=1 SV=1;>tr|G3V3U4|G3V3U4_HUMAN Proteasome subunit alpha type OS=Homo sapiens GN=PSMA6	8	5	5	5	0	1	2	5	0	0	0	1	0	5	5	0	0	0	1	0	4	5	0	0	0	0	1	2	5	0	0	0	1	0	5	5	0	0	0	1	0	4
G3XAI2;P07942;E7EPA6	G3XAI2;P07942	17;17;5	17;17;5	17;17;5	Laminin subunit beta-1	LAMB1	>tr|G3XAI2|G3XAI2_HUMAN Laminin subunit beta-1 OS=Homo sapiens GN=LAMB1 PE=1 SV=1;>sp|P07942|LAMB1_HUMAN Laminin subunit beta-1 OS=Homo sapiens GN=LAMB1 PE=1 SV=2	3	17	17	17	8	10	0	1	2	2	3	10	13	2	0	1	0	3	12	7	4	1	2	3	4	8	10	0	1	2	2	3	10	13	2	0	1	0	3	12	7	4
G3XAP6;P49747	G3XAP6;P49747	27;27	27;27	20;20	Cartilage oligomeric matrix protein	COMP	>tr|G3XAP6|G3XAP6_HUMAN Cartilage oligomeric matrix protein OS=Homo sapiens GN=COMP PE=1 SV=1;>sp|P49747|COMP_HUMAN Cartilage oligomeric matrix protein OS=Homo sapiens GN=COMP PE=1 SV=2	2	27	27	20	7	6	2	4	17	14	20	9	11	2	1	19	18	21	10	10	3	2	19	20	21	7	6	2	4	17	14	20	9	11	2	1	19	18	21	10	10	3
G5EA09;B4DHN5;E9PBU7	G5EA09;B4DHN5;E9PBU7	7;4;4	1;0;0	1;0;0		SDCBP	>tr|G5EA09|G5EA09_HUMAN Syndecan binding protein (Syntenin), isoform CRA_a OS=Homo sapiens GN=SDCBP PE=1 SV=1;>tr|B4DHN5|B4DHN5_HUMAN Syntenin-1 OS=Homo sapiens GN=SDCBP PE=1 SV=1;>tr|E9PBU7|E9PBU7_HUMAN Syntenin-1 OS=Homo sapiens GN=SDCBP PE=1 SV=1	3	7	1	1	4	6	0	1	0	0	2	3	5	3	3	0	1	1	5	6	2	3	1	2	2	1	1	0	0	0	0	0	1	0	0	0	0	0	0	1	1	0
G8JLA2;F8VZU9;F8W180;F8VXL3	G8JLA2;F8VZU9;F8W180	8;5;5;2	8;5;5;2	1;1;1;1		MYL6	>tr|G8JLA2|G8JLA2_HUMAN Myosin light polypeptide 6 OS=Homo sapiens GN=MYL6 PE=1 SV=1;>tr|F8VZU9|F8VZU9_HUMAN Myosin light polypeptide 6 OS=Homo sapiens GN=MYL6 PE=1 SV=1;>tr|F8W180|F8W180_HUMAN Myosin light polypeptide 6 OS=Homo sapiens GN=MYL6 PE=1 SV=1	4	8	8	1	3	5	6	6	3	7	4	3	5	7	5	4	5	4	5	5	7	7	6	6	7	3	5	6	6	3	7	4	3	5	7	5	4	5	4	5	5	7
G8JLD5;O00429;B4DPZ9;F8VUJ9;F8VZ52;F8W1W3;B4DDQ3;H0YHY4;F8VR28;F8VYL3	G8JLD5;O00429;B4DPZ9;F8VUJ9;F8VZ52;F8W1W3;B4DDQ3	4;4;3;3;3;2;2;1;1;1	4;4;3;3;3;2;2;1;1;1	4;4;3;3;3;2;2;1;1;1	Dynamin-1-like protein	DNM1L	>tr|G8JLD5|G8JLD5_HUMAN Dynamin-1-like protein OS=Homo sapiens GN=DNM1L PE=1 SV=1;>sp|O00429|DNM1L_HUMAN Dynamin-1-like protein OS=Homo sapiens GN=DNM1L PE=1 SV=2;>tr|B4DPZ9|B4DPZ9_HUMAN Dynamin-1-like protein OS=Homo sapiens GN=DNM1L PE=1 SV=1;>tr|F8VUJ9|	10	4	4	4	0	0	3	3	1	0	0	0	0	2	1	1	0	0	0	0	4	1	1	0	0	0	0	3	3	1	0	0	0	0	2	1	1	0	0	0	0	4
H0Y2Y8;Q15942;C9JJK5;H7C3D3;C9IZ41	H0Y2Y8;Q15942	7;7;2;2;1	7;7;2;2;1	7;7;2;2;1	Zyxin	ZYX	>tr|H0Y2Y8|H0Y2Y8_HUMAN Zyxin (Fragment) OS=Homo sapiens GN=ZYX PE=1 SV=1;>sp|Q15942|ZYX_HUMAN Zyxin OS=Homo sapiens GN=ZYX PE=1 SV=1	5	7	7	7	2	0	4	4	0	0	0	0	1	7	3	0	0	0	0	0	4	2	0	0	0	2	0	4	4	0	0	0	0	1	7	3	0	0	0	0	0	4
H0Y300;J3QR68;A0A0C4DGL8;A0A087WU08	H0Y300;J3QR68;A0A0C4DGL8;A0A087WU08	40;39;36;26	1;0;0;0	1;0;0;0		HP	>tr|H0Y300|H0Y300_HUMAN Haptoglobin OS=Homo sapiens GN=HP PE=1 SV=4;>tr|J3QR68|J3QR68_HUMAN Haptoglobin (Fragment) OS=Homo sapiens GN=HP PE=1 SV=1;>tr|A0A0C4DGL8|A0A0C4DGL8_HUMAN Haptoglobin OS=Homo sapiens GN=HP PE=1 SV=1;>tr|A0A087WU08|A0A087WU08_HUMAN H	4	40	1	1	28	32	27	29	30	29	30	29	32	28	26	30	32	31	31	30	28	28	35	31	32	0	1	1	0	0	0	0	1	1	0	0	0	0	0	0	1	0
H0Y7A7;P62158;E7ETZ0;E7EMB3;Q96HY3;M0QZ52;G3V361;F8WBR5;G3V479;G3V226;P27482;C9J7T9;P02585	H0Y7A7;P62158;E7ETZ0;E7EMB3;Q96HY3;M0QZ52;G3V361	8;8;7;7;5;4;4;3;3;2;2;1;1	8;8;7;7;5;4;4;3;3;2;2;1;1	8;8;7;7;5;4;4;3;3;2;2;1;1	Calmodulin	CALM2;CALM1;CALM3	>tr|H0Y7A7|H0Y7A7_HUMAN Calmodulin (Fragment) OS=Homo sapiens GN=CALM2 PE=1 SV=1;>sp|P62158|CALM_HUMAN Calmodulin OS=Homo sapiens GN=CALM1 PE=1 SV=2;>tr|E7ETZ0|E7ETZ0_HUMAN Calmodulin OS=Homo sapiens GN=CALM1 PE=1 SV=1;>tr|E7EMB3|E7EMB3_HUMAN Calmodulin OS	13	8	8	8	3	3	7	6	0	0	1	6	3	6	5	0	0	0	1	1	7	6	0	0	0	3	3	7	6	0	0	1	6	3	6	5	0	0	0	1	1	7
H0YAC1;P03952;E9PBC5;C9JCT1;C9J075;A0A0C4DGJ9;P20718	H0YAC1;P03952;E9PBC5	28;28;21;6;5;1;1	28;28;21;6;5;1;1	27;27;20;6;5;1;1	Plasma kallikrein;Plasma kallikrein heavy chain;Plasma kallikrein light chain	KLKB1	>tr|H0YAC1|H0YAC1_HUMAN Plasma kallikrein (Fragment) OS=Homo sapiens GN=KLKB1 PE=1 SV=1;>sp|P03952|KLKB1_HUMAN Plasma kallikrein OS=Homo sapiens GN=KLKB1 PE=1 SV=1;>tr|E9PBC5|E9PBC5_HUMAN Plasma kallikrein OS=Homo sapiens GN=KLKB1 PE=1 SV=2	7	28	28	27	2	3	8	6	10	25	22	4	3	4	2	7	26	26	5	4	6	5	14	24	27	2	3	8	6	10	25	22	4	3	4	2	7	26	26	5	4	6
H0YD13;P16070;H0Y2P0;H0YE40;H0YDW7;H0YCV9;H0Y5E4;E9PKC6;H0YDX6;Q86UZ1;H0YD17;J3KN83	H0YD13;P16070;H0Y2P0;H0YE40	9;9;8;5;4;4;4;3;3;2;2;2	9;9;8;5;4;4;4;3;3;2;2;2	9;9;8;5;4;4;4;3;3;2;2;2	CD44 antigen	CD44	>tr|H0YD13|H0YD13_HUMAN CD44 antigen OS=Homo sapiens GN=CD44 PE=1 SV=2;>sp|P16070|CD44_HUMAN CD44 antigen OS=Homo sapiens GN=CD44 PE=1 SV=3;>tr|H0Y2P0|H0Y2P0_HUMAN CD44 antigen (Fragment) OS=Homo sapiens GN=CD44 PE=1 SV=1;>tr|H0YE40|H0YE40_HUMAN CD44 antig	12	9	9	9	4	5	8	7	1	5	3	5	3	8	8	3	5	5	3	6	8	8	3	4	5	4	5	8	7	1	5	3	5	3	8	8	3	5	5	3	6	8
H0YDV5;Q8N699	H0YDV5;Q8N699	2;2	2;2	2;2	Myc target protein 1	MYCT1	>tr|H0YDV5|H0YDV5_HUMAN Myc target protein 1 (Fragment) OS=Homo sapiens GN=MYCT1 PE=1 SV=1;>sp|Q8N699|MYCT1_HUMAN Myc target protein 1 OS=Homo sapiens GN=MYCT1 PE=1 SV=1	2	2	2	2	2	2	1	0	0	0	0	2	2	0	0	0	0	0	2	2	1	1	0	0	0	2	2	1	0	0	0	0	2	2	0	0	0	0	0	2	2	1
H0YFA4;P52943;H0YHD8	H0YFA4;P52943;H0YHD8	6;6;4	6;6;4	6;6;4	Cysteine-rich protein 2	CRIP2	>tr|H0YFA4|H0YFA4_HUMAN Cysteine-rich protein 2 (Fragment) OS=Homo sapiens GN=CRIP2 PE=1 SV=1;>sp|P52943|CRIP2_HUMAN Cysteine-rich protein 2 OS=Homo sapiens GN=CRIP2 PE=1 SV=1;>tr|H0YHD8|H0YHD8_HUMAN Cysteine-rich protein 2 (Fragment) OS=Homo sapiens GN=CR	3	6	6	6	2	5	6	3	0	0	0	1	1	5	3	0	0	0	1	5	5	6	0	0	0	2	5	6	3	0	0	0	1	1	5	3	0	0	0	1	5	5
H0YGV7;H0YG20;Q9UKM7	H0YGV7;H0YG20;Q9UKM7	1;1;1	1;1;1	1;1;1	alpha-1,2-Mannosidase;Endoplasmic reticulum mannosyl-oligosaccharide 1,2-alpha-mannosidase	MAN1B1	>tr|H0YGV7|H0YGV7_HUMAN alpha-1,2-Mannosidase OS=Homo sapiens GN=MAN1B1 PE=1 SV=2;>tr|H0YG20|H0YG20_HUMAN alpha-1,2-Mannosidase OS=Homo sapiens GN=MAN1B1 PE=1 SV=2;>sp|Q9UKM7|MA1B1_HUMAN Endoplasmic reticulum mannosyl-oligosaccharide 1,2-alpha-mannosidase	3	1	1	1	0	0	0	0	0	0	0	0	0	0	0	0	1	1	0	0	0	0	0	1	0	0	0	0	0	0	0	0	0	0	0	0	0	1	1	0	0	0
H0YJW9	H0YJW9	6	1	1			>tr|H0YJW9|H0YJW9_HUMAN Uncharacterized protein (Fragment) OS=Homo sapiens PE=1 SV=3	1	6	1	1	3	3	2	4	4	4	5	3	3	2	2	5	5	5	3	3	3	3	5	5	5	0	0	0	0	1	1	1	0	0	0	0	1	1	1	0	0	0
H0YKF0;H0YLU7;P13804;H0YL12;J3KN60;H0YK49;H0YNX6	H0YKF0;H0YLU7;P13804;H0YL12	3;3;3;2;1;1;1	3;3;3;2;1;1;1	3;3;3;2;1;1;1	Electron transfer flavoprotein subunit alpha, mitochondrial	ETFA	>tr|H0YKF0|H0YKF0_HUMAN Electron transfer flavoprotein subunit alpha, mitochondrial (Fragment) OS=Homo sapiens GN=ETFA PE=1 SV=1;>tr|H0YLU7|H0YLU7_HUMAN Electron transfer flavoprotein subunit alpha, mitochondrial (Fragment) OS=Homo sapiens GN=ETFA PE=1 SV=	7	3	3	3	0	0	3	3	0	0	0	0	0	3	2	0	0	0	0	0	3	2	0	0	0	0	0	3	3	0	0	0	0	0	3	2	0	0	0	0	0	3
J3KMZ9;H0YMD1;P01130;H0YM92;H0YMQ3	J3KMZ9;H0YMD1;P01130;H0YM92	8;8;8;4;3	8;8;8;4;3	8;8;8;4;3	Low-density lipoprotein receptor	LDLR	>tr|J3KMZ9|J3KMZ9_HUMAN Low-density lipoprotein receptor (Fragment) OS=Homo sapiens GN=LDLR PE=1 SV=1;>tr|H0YMD1|H0YMD1_HUMAN Low-density lipoprotein receptor OS=Homo sapiens GN=LDLR PE=1 SV=1;>sp|P01130|LDLR_HUMAN Low-density lipoprotein receptor OS=Homo	5	8	8	8	4	2	0	0	0	0	0	5	3	1	0	0	0	0	7	1	1	0	0	0	0	4	2	0	0	0	0	0	5	3	1	0	0	0	0	7	1	1
H3BNE1;H3BR18;H3BM38;H3BPJ0;O00161;H3BNG6;H3BU94;H3BR99;H3BV99;H3BP15;H3BQY9	H3BNE1;H3BR18;H3BM38;H3BPJ0;O00161;H3BNG6;H3BU94	6;6;6;6;6;3;3;2;1;1;1	6;6;6;6;6;3;3;2;1;1;1	6;6;6;6;6;3;3;2;1;1;1	Synaptosomal-associated protein;Synaptosomal-associated protein 23	SNAP23	>tr|H3BNE1|H3BNE1_HUMAN Synaptosomal-associated protein 23 OS=Homo sapiens GN=SNAP23 PE=1 SV=1;>tr|H3BR18|H3BR18_HUMAN Synaptosomal-associated protein (Fragment) OS=Homo sapiens GN=SNAP23 PE=1 SV=1;>tr|H3BM38|H3BM38_HUMAN Synaptosomal-associated protein (F	11	6	6	6	1	2	6	4	1	0	1	3	2	5	5	1	0	0	3	3	6	5	1	0	0	1	2	6	4	1	0	1	3	2	5	5	1	0	0	3	3	6
H3BM89;P36578;H3BU31	H3BM89;P36578;H3BU31	2;2;1	2;2;1	2;2;1	60S ribosomal protein L4	RPL4	>tr|H3BM89|H3BM89_HUMAN 60S ribosomal protein L4 OS=Homo sapiens GN=RPL4 PE=1 SV=1;>sp|P36578|RL4_HUMAN 60S ribosomal protein L4 OS=Homo sapiens GN=RPL4 PE=1 SV=5;>tr|H3BU31|H3BU31_HUMAN 60S ribosomal protein L4 (Fragment) OS=Homo sapiens GN=RPL4 PE=1 SV=1	3	2	2	2	0	1	0	1	0	0	0	1	1	0	0	0	0	0	1	1	0	0	0	0	0	0	1	0	1	0	0	0	1	1	0	0	0	0	0	1	1	0
H3BMH2;H3BSC1;P62491;Q15907;B4DQU5	H3BMH2;H3BSC1;P62491;Q15907	7;7;7;7;3	7;7;7;7;3	7;7;7;7;3	Ras-related protein Rab-11A;Ras-related protein Rab-11B	RAB11A;RAB11B	>tr|H3BMH2|H3BMH2_HUMAN Ras-related protein Rab-11A (Fragment) OS=Homo sapiens GN=RAB11A PE=4 SV=1;>tr|H3BSC1|H3BSC1_HUMAN Ras-related protein Rab-11A OS=Homo sapiens GN=RAB11A PE=1 SV=1;>sp|P62491|RB11A_HUMAN Ras-related protein Rab-11A OS=Homo sapiens GN	5	7	7	7	2	5	7	7	1	0	1	2	3	6	5	1	0	0	1	3	6	4	1	0	0	2	5	7	7	1	0	1	2	3	6	5	1	0	0	1	3	6
H3BRG4;P22695;H3BSJ9;A0A087WVZ4;H3BUE4;H3BUI9;H3BP04	H3BRG4;P22695;H3BSJ9	3;3;2;1;1;1;1	3;3;2;1;1;1;1	3;3;2;1;1;1;1	Cytochrome b-c1 complex subunit 2, mitochondrial	UQCRC2	>tr|H3BRG4|H3BRG4_HUMAN Cytochrome b-c1 complex subunit 2, mitochondrial OS=Homo sapiens GN=UQCRC2 PE=1 SV=1;>sp|P22695|QCR2_HUMAN Cytochrome b-c1 complex subunit 2, mitochondrial OS=Homo sapiens GN=UQCRC2 PE=1 SV=3;>tr|H3BSJ9|H3BSJ9_HUMAN Cytochrome b-c1	7	3	3	3	0	0	2	2	0	0	0	0	0	3	0	0	0	0	0	0	3	1	0	0	0	0	0	2	2	0	0	0	0	0	3	0	0	0	0	0	0	3
H7BXK9;Q9NP58	H7BXK9;Q9NP58	1;1	1;1	1;1	ATP-binding cassette sub-family B member 6, mitochondrial	ABCB6	>tr|H7BXK9|H7BXK9_HUMAN ATP-binding cassette sub-family B member 6, mitochondrial (Fragment) OS=Homo sapiens GN=ABCB6 PE=1 SV=1;>sp|Q9NP58|ABCB6_HUMAN ATP-binding cassette sub-family B member 6, mitochondrial OS=Homo sapiens GN=ABCB6 PE=1 SV=1	2	1	1	1	0	0	1	1	0	0	0	0	0	0	1	0	0	0	0	0	1	1	0	0	0	0	0	1	1	0	0	0	0	0	0	1	0	0	0	0	0	1
H7BY64;Q96NZ9	H7BY64;Q96NZ9	2;2	2;2	2;2	Proline-rich acidic protein 1	PRAP1	>tr|H7BY64|H7BY64_HUMAN Protein ZNF511-PRAP1 (Fragment) OS=Homo sapiens GN=ZNF511-PRAP1 PE=4 SV=2;>sp|Q96NZ9|PRAP1_HUMAN Proline-rich acidic protein 1 OS=Homo sapiens GN=PRAP1 PE=1 SV=2	2	2	2	2	0	0	2	1	0	0	0	0	0	2	2	0	0	0	0	0	1	1	0	0	0	0	0	2	1	0	0	0	0	0	2	2	0	0	0	0	0	1
H7BYX6;A0A087WTE4;A0A087WTF6;A0A0D9SF98;A0A087WVU1;A0A087WWJ5;A0A087WVD0	H7BYX6;A0A087WTE4;A0A087WTF6	20;19;19;7;6;6;1	20;19;19;7;6;6;1	2;1;1;1;0;0;1		NCAM1	>tr|H7BYX6|H7BYX6_HUMAN Neural cell adhesion molecule 1 OS=Homo sapiens GN=NCAM1 PE=1 SV=2;>tr|A0A087WTE4|A0A087WTE4_HUMAN Neural cell adhesion molecule 1 OS=Homo sapiens GN=NCAM1 PE=1 SV=1;>tr|A0A087WTF6|A0A087WTF6_HUMAN Neural cell adhesion molecule 1 OS	7	20	20	2	0	1	1	0	6	19	19	0	1	3	0	11	19	19	0	0	0	0	12	19	20	0	1	1	0	6	19	19	0	1	3	0	11	19	19	0	0	0
H7BYY1;F5H7S3;B7Z596;H0YK48;H0YL42;H0YN06	H7BYY1;F5H7S3;B7Z596;H0YK48	19;18;18;15;9;2	14;13;13;10;9;2	4;4;4;4;0;2		TPM1	>tr|H7BYY1|H7BYY1_HUMAN Tropomyosin 1 (Alpha), isoform CRA_m OS=Homo sapiens GN=TPM1 PE=1 SV=1;>tr|F5H7S3|F5H7S3_HUMAN Tropomyosin alpha-1 chain OS=Homo sapiens GN=TPM1 PE=1 SV=2;>tr|B7Z596|B7Z596_HUMAN Tropomyosin alpha-1 chain OS=Homo sapiens GN=TPM1 PE=	6	19	14	4	6	9	13	16	3	1	1	7	7	15	11	2	1	1	4	9	15	13	1	1	1	4	7	10	11	0	0	0	6	3	12	7	1	0	0	3	5	11
H7BZJ3	H7BZJ3	7	1	1		PDIA3	>tr|H7BZJ3|H7BZJ3_HUMAN Protein disulfide-isomerase A3 (Fragment) OS=Homo sapiens GN=PDIA3 PE=1 SV=1	1	7	1	1	1	4	7	5	2	0	0	1	0	6	7	1	0	0	0	1	7	5	1	1	1	0	1	1	1	0	0	0	1	0	1	1	0	0	0	0	0	1
H7C0C1;P48047;H7C086	H7C0C1;P48047;H7C086	3;3;2	3;3;2	3;3;2	ATP synthase subunit O, mitochondrial	ATP5O	>tr|H7C0C1|H7C0C1_HUMAN Uncharacterized protein (Fragment) OS=Homo sapiens PE=4 SV=2;>sp|P48047|ATPO_HUMAN ATP synthase subunit O, mitochondrial OS=Homo sapiens GN=ATP5O PE=1 SV=1;>tr|H7C086|H7C086_HUMAN ATP synthase subunit O, mitochondrial (Fragment) OS=	3	3	3	3	0	0	2	1	0	0	0	0	0	1	0	0	0	0	0	0	2	1	0	0	0	0	0	2	1	0	0	0	0	0	1	0	0	0	0	0	0	2
H7C4D1;O60928	H7C4D1;O60928	1;1	1;1	1;1	Inward rectifier potassium channel 13	KCNJ13	>tr|H7C4D1|H7C4D1_HUMAN Inward rectifier potassium channel 13 (Fragment) OS=Homo sapiens GN=KCNJ13 PE=3 SV=1;>sp|O60928|KCJ13_HUMAN Inward rectifier potassium channel 13 OS=Homo sapiens GN=KCNJ13 PE=1 SV=1	2	1	1	1	0	0	0	0	0	0	0	0	1	0	0	0	0	0	0	0	0	0	0	0	0	0	0	0	0	0	0	0	0	1	0	0	0	0	0	0	0	0
I1E4Y6;Q6Y7W6;C9JH18	I1E4Y6;Q6Y7W6;C9JH18	2;2;1	2;2;1	2;2;1	PERQ amino acid-rich with GYF domain-containing protein 2	GIGYF2	>tr|I1E4Y6|I1E4Y6_HUMAN PERQ amino acid-rich with GYF domain-containing protein 2 OS=Homo sapiens GN=GIGYF2 PE=1 SV=1;>sp|Q6Y7W6|PERQ2_HUMAN PERQ amino acid-rich with GYF domain-containing protein 2 OS=Homo sapiens GN=GIGYF2 PE=1 SV=1;>tr|C9JH18|C9JH18_HUM	3	2	2	2	0	0	0	0	1	2	1	0	0	0	0	1	2	1	0	0	0	0	0	2	2	0	0	0	0	1	2	1	0	0	0	0	1	2	1	0	0	0
I3L145;P04278;I3L1J1;B4DYU0;A0A0C4DGN2;I3L2X4;I3L4B9;I3L2F1;B0FWH6;B0FWH5;I3L1C1;I3L1G4;B0FWH7;I3L0M1	I3L145;P04278;I3L1J1;B4DYU0;A0A0C4DGN2;I3L2X4;I3L4B9;I3L2F1;B0FWH6;B0FWH5	11;11;9;9;9;8;6;6;6;6;5;4;4;3	11;11;9;9;9;8;6;6;6;6;5;4;4;3	10;10;8;8;8;7;5;5;5;5;4;3;3;2	Sex hormone-binding globulin	SHBG	>tr|I3L145|I3L145_HUMAN Sex hormone-binding globulin OS=Homo sapiens GN=SHBG PE=1 SV=1;>sp|P04278|SHBG_HUMAN Sex hormone-binding globulin OS=Homo sapiens GN=SHBG PE=1 SV=2;>tr|I3L1J1|I3L1J1_HUMAN Sex hormone-binding globulin OS=Homo sapiens GN=SHBG PE=1 SV	14	11	11	10	2	1	1	0	2	10	10	0	2	1	0	2	10	9	1	1	1	0	2	11	11	2	1	1	0	2	10	10	0	2	1	0	2	10	9	1	1	1
I3L1P8;Q02978	I3L1P8;Q02978	1;1	1;1	1;1	Mitochondrial 2-oxoglutarate/malate carrier protein	SLC25A11	>tr|I3L1P8|I3L1P8_HUMAN Mitochondrial 2-oxoglutarate/malate carrier protein (Fragment) OS=Homo sapiens GN=SLC25A11 PE=1 SV=1;>sp|Q02978|M2OM_HUMAN Mitochondrial 2-oxoglutarate/malate carrier protein OS=Homo sapiens GN=SLC25A11 PE=1 SV=3	2	1	1	1	0	0	1	1	0	0	0	0	0	1	0	0	0	0	0	0	1	0	0	0	0	0	0	1	1	0	0	0	0	0	1	0	0	0	0	0	0	1
I3L397;I3L504;P63241;F8WCJ1;C9J7B5;C9J4W5;Q9GZV4;Q6IS14	I3L397;I3L504;P63241;F8WCJ1;C9J7B5;C9J4W5;Q9GZV4;Q6IS14	2;2;2;1;1;1;1;1	2;2;2;1;1;1;1;1	2;2;2;1;1;1;1;1	Eukaryotic translation initiation factor 5A;Eukaryotic translation initiation factor 5A-1;Eukaryotic translation initiation factor 5A-2;Eukaryotic translation initiation factor 5A-1-like	EIF5A;EIF5A2;EIF5AL1	>tr|I3L397|I3L397_HUMAN Eukaryotic translation initiation factor 5A (Fragment) OS=Homo sapiens GN=EIF5A PE=1 SV=8;>tr|I3L504|I3L504_HUMAN Eukaryotic translation initiation factor 5A-1 OS=Homo sapiens GN=EIF5A PE=1 SV=1;>sp|P63241|IF5A1_HUMAN Eukaryotic tra	8	2	2	2	0	1	2	2	0	0	0	0	0	2	2	0	0	0	0	0	2	1	0	0	0	0	1	2	2	0	0	0	0	0	2	2	0	0	0	0	0	2
J3KN67	J3KN67	18	1	0		TPM3	>tr|J3KN67|J3KN67_HUMAN Tropomyosin alpha-3 chain OS=Homo sapiens GN=TPM3 PE=1 SV=1	1	18	1	0	8	12	12	17	5	1	1	7	11	12	11	2	1	1	8	12	12	14	1	1	1	0	1	0	1	0	0	0	0	0	0	0	0	0	0	1	0	0
J3KNB4;P49913	J3KNB4;P49913	9;9	9;9	9;9	Cathelicidin antimicrobial peptide;Antibacterial protein FALL-39;Antibacterial protein LL-37	CAMP	>tr|J3KNB4|J3KNB4_HUMAN Cathelicidin antimicrobial peptide OS=Homo sapiens GN=CAMP PE=1 SV=1;>sp|P49913|CAMP_HUMAN Cathelicidin antimicrobial peptide OS=Homo sapiens GN=CAMP PE=1 SV=1	2	9	9	9	6	8	1	1	0	1	0	8	8	5	1	0	2	1	7	8	5	4	0	3	2	6	8	1	1	0	1	0	8	8	5	1	0	2	1	7	8	5
J3KQ66;P78509	J3KQ66;P78509	50;50	50;50	50;50	Reelin	RELN	>tr|J3KQ66|J3KQ66_HUMAN Reelin OS=Homo sapiens GN=RELN PE=1 SV=1;>sp|P78509|RELN_HUMAN Reelin OS=Homo sapiens GN=RELN PE=1 SV=3	2	50	50	50	35	33	3	1	2	0	0	41	43	9	1	10	0	0	36	43	20	7	10	0	0	35	33	3	1	2	0	0	41	43	9	1	10	0	0	36	43	20
J3KRG2;Q96QA5	J3KRG2;Q96QA5	5;5	5;5	5;5	Gasdermin-A	GSDMA	>tr|J3KRG2|J3KRG2_HUMAN Gasdermin-A (Fragment) OS=Homo sapiens GN=GSDMA PE=1 SV=8;>sp|Q96QA5|GSDMA_HUMAN Gasdermin-A OS=Homo sapiens GN=GSDMA PE=1 SV=4	2	5	5	5	0	2	1	5	3	0	0	3	0	5	5	2	0	0	0	0	3	3	0	0	0	0	2	1	5	3	0	0	3	0	5	5	2	0	0	0	0	3
J3KRP0	J3KRP0	22	1	1		CNDP1	>tr|J3KRP0|J3KRP0_HUMAN Beta-Ala-His dipeptidase OS=Homo sapiens GN=CNDP1 PE=1 SV=2	1	22	1	1	0	1	0	4	11	12	16	0	0	2	0	13	14	13	2	0	1	1	17	14	15	0	0	0	0	0	0	0	0	0	0	0	0	0	0	0	0	0
J3KTF8;J3QQX2;P52565;J3KRE2;J3KRY1;J3KS60	J3KTF8;J3QQX2;P52565;J3KRE2;J3KRY1	5;5;5;4;3;2	5;5;5;4;3;2	5;5;5;4;3;2	Rho GDP-dissociation inhibitor 1	ARHGDIA	>tr|J3KTF8|J3KTF8_HUMAN Rho GDP-dissociation inhibitor 1 (Fragment) OS=Homo sapiens GN=ARHGDIA PE=1 SV=8;>tr|J3QQX2|J3QQX2_HUMAN Rho GDP-dissociation inhibitor 1 OS=Homo sapiens GN=ARHGDIA PE=1 SV=1;>sp|P52565|GDIR1_HUMAN Rho GDP-dissociation inhibitor 1 O	6	5	5	5	0	1	4	5	0	0	0	0	0	3	4	0	0	0	0	1	5	4	0	0	0	0	1	4	5	0	0	0	0	0	3	4	0	0	0	0	1	5
J3QL48;J3QQN1;P40306	J3QL48;J3QQN1;P40306	1;1;1	1;1;1	1;1;1	Proteasome subunit beta type-10	PSMB10	>tr|J3QL48|J3QL48_HUMAN Uncharacterized protein (Fragment) OS=Homo sapiens PE=4 SV=1;>tr|J3QQN1|J3QQN1_HUMAN Proteasome subunit beta type-10 (Fragment) OS=Homo sapiens GN=PSMB10 PE=1 SV=1;>sp|P40306|PSB10_HUMAN Proteasome subunit beta type-10 OS=Homo sapie	3	1	1	1	0	0	0	1	0	0	0	0	0	0	1	0	0	0	0	0	1	1	0	0	0	0	0	0	1	0	0	0	0	0	0	1	0	0	0	0	0	1
J3QQR8;J3QQX6;J3QRQ1;J3QRT5;P13598;J3QKR4	J3QQR8;J3QQX6;J3QRQ1;J3QRT5;P13598;J3QKR4	3;3;3;3;3;2	3;3;3;3;3;2	3;3;3;3;3;2	Intercellular adhesion molecule 2	ICAM2	>tr|J3QQR8|J3QQR8_HUMAN Intercellular adhesion molecule 2 (Fragment) OS=Homo sapiens GN=ICAM2 PE=1 SV=8;>tr|J3QQX6|J3QQX6_HUMAN Intercellular adhesion molecule 2 (Fragment) OS=Homo sapiens GN=ICAM2 PE=1 SV=1;>tr|J3QRQ1|J3QRQ1_HUMAN Intercellular adhesion m	6	3	3	3	1	1	1	1	0	1	1	1	1	2	0	1	2	1	2	2	2	1	1	2	2	1	1	1	1	0	1	1	1	1	2	0	1	2	1	2	2	2
J3QQW1;Q15762;J3QL19;J3QRQ4;J3QR77	J3QQW1;Q15762	3;3;1;1;1	3;3;1;1;1	3;3;1;1;1	CD226 antigen	CD226	>tr|J3QQW1|J3QQW1_HUMAN CD226 antigen (Fragment) OS=Homo sapiens GN=CD226 PE=1 SV=1;>sp|Q15762|CD226_HUMAN CD226 antigen OS=Homo sapiens GN=CD226 PE=1 SV=2	5	3	3	3	0	0	2	3	0	0	0	0	0	3	2	0	0	0	0	0	3	2	0	0	0	0	0	2	3	0	0	0	0	0	3	2	0	0	0	0	0	3
J3QR55;Q9C075	J3QR55;Q9C075	3;3	1;1	0;0	Keratin, type I cytoskeletal 23	KRT23	>tr|J3QR55|J3QR55_HUMAN Keratin, type I cytoskeletal 23 (Fragment) OS=Homo sapiens GN=KRT23 PE=1 SV=1;>sp|Q9C075|K1C23_HUMAN Keratin, type I cytoskeletal 23 OS=Homo sapiens GN=KRT23 PE=1 SV=2	2	3	1	0	0	1	0	1	0	1	1	0	0	2	2	0	1	1	0	0	1	2	0	1	0	0	0	0	1	0	0	0	0	0	1	1	0	0	0	0	0	0
J3QRS3;P19105;O14950	J3QRS3;P19105;O14950	12;12;12	12;12;12	5;5;5	Myosin regulatory light chain 12A;Myosin regulatory light chain 12B	MYL12A;MYL12B	>tr|J3QRS3|J3QRS3_HUMAN Myosin regulatory light chain 12A OS=Homo sapiens GN=MYL12A PE=1 SV=1;>sp|P19105|ML12A_HUMAN Myosin regulatory light chain 12A OS=Homo sapiens GN=MYL12A PE=1 SV=2;>sp|O14950|ML12B_HUMAN Myosin regulatory light chain 12B OS=Homo sapi	3	12	12	5	8	5	10	12	3	1	1	4	8	10	10	3	1	1	6	3	11	10	6	1	1	8	5	10	12	3	1	1	4	8	10	10	3	1	1	6	3	11
J3QSU6;F5H7V9;H0YGZ3;F5H5D6	J3QSU6;F5H7V9	72;62;23;1	1;0;1;0	1;0;1;0		TNC	>tr|J3QSU6|J3QSU6_HUMAN Tenascin OS=Homo sapiens GN=TNC PE=1 SV=1;>tr|F5H7V9|F5H7V9_HUMAN Tenascin OS=Homo sapiens GN=TNC PE=1 SV=1	4	72	1	1	55	65	6	6	26	0	0	61	63	30	20	44	0	0	57	62	40	30	40	0	0	1	1	0	0	0	0	0	1	1	1	1	1	0	0	1	1	1
K7EKF6;Q8NI99;Q9UKU9	K7EKF6;Q8NI99	13;13;1	13;13;1	13;13;1	Angiopoietin-related protein 6	ANGPTL6	>tr|K7EKF6|K7EKF6_HUMAN Angiopoietin-related protein 6 OS=Homo sapiens GN=ANGPTL6 PE=1 SV=1;>sp|Q8NI99|ANGL6_HUMAN Angiopoietin-related protein 6 OS=Homo sapiens GN=ANGPTL6 PE=1 SV=1	3	13	13	13	4	7	0	0	4	3	2	5	7	0	0	6	5	3	6	9	0	1	10	4	5	4	7	0	0	4	3	2	5	7	0	0	6	5	3	6	9	0
K7EKY5;P22748;K7EIH9	K7EKY5;P22748;K7EIH9	2;2;1	2;2;1	2;2;1	Carbonic anhydrase 4	CA4	>tr|K7EKY5|K7EKY5_HUMAN Carbonic anhydrase 4 (Fragment) OS=Homo sapiens GN=CA4 PE=1 SV=1;>sp|P22748|CAH4_HUMAN Carbonic anhydrase 4 OS=Homo sapiens GN=CA4 PE=1 SV=2;>tr|K7EIH9|K7EIH9_HUMAN Carbonic anhydrase 4 (Fragment) OS=Homo sapiens GN=CA4 PE=1 SV=1	3	2	2	2	1	2	1	2	0	0	0	1	1	1	1	0	0	0	1	2	0	1	0	0	0	1	2	1	2	0	0	0	1	1	1	1	0	0	0	1	2	0
K7ELL7;P14314;K7EPW7;K7EKX1;K7EJ70;A0A0C4DGP4;K7EIP3;K7EL27	K7ELL7;P14314	10;10;4;3;3;3;1;1	10;10;4;3;3;3;1;1	10;10;4;3;3;3;1;1	Glucosidase 2 subunit beta	PRKCSH	>tr|K7ELL7|K7ELL7_HUMAN Glucosidase 2 subunit beta OS=Homo sapiens GN=PRKCSH PE=1 SV=1;>sp|P14314|GLU2B_HUMAN Glucosidase 2 subunit beta OS=Homo sapiens GN=PRKCSH PE=1 SV=2	8	10	10	10	0	2	8	8	4	0	0	2	1	4	4	5	1	0	0	0	6	2	4	1	1	0	2	8	8	4	0	0	2	1	4	4	5	1	0	0	0	6
K7ENT6;K7ERG3;K7EPV9;Q2TAC2	K7ENT6;K7ERG3;K7EPV9	17;14;10;1	2;2;0;0	2;2;0;0		TPM4	>tr|K7ENT6|K7ENT6_HUMAN Tropomyosin alpha-4 chain (Fragment) OS=Homo sapiens GN=TPM4 PE=1 SV=1;>tr|K7ERG3|K7ERG3_HUMAN Tropomyosin alpha-4 chain (Fragment) OS=Homo sapiens GN=TPM4 PE=1 SV=1;>tr|K7EPV9|K7EPV9_HUMAN Tropomyosin alpha-4 chain (Fragment) OS=Ho	4	17	2	2	4	8	9	14	5	2	2	4	7	10	10	2	2	2	3	7	9	11	3	2	2	0	0	0	0	0	0	0	0	0	1	1	0	0	0	0	0	1
K7ER74;A0A024R0T9;P02655;Q6P163;K7EMC3;V9GYJ8	K7ER74;A0A024R0T9;P02655	10;7;7;3;3;3	7;7;7;3;0;3	7;7;7;3;0;3	Apolipoprotein C-II;Proapolipoprotein C-II	APOC4-APOC2;APOC2	>tr|K7ER74|K7ER74_HUMAN Protein APOC4-APOC2 OS=Homo sapiens GN=APOC4-APOC2 PE=1 SV=1;>tr|A0A024R0T9|A0A024R0T9_HUMAN Apolipoprotein C-II isoform 1 OS=Homo sapiens GN=APOC2 PE=1 SV=1;>sp|P02655|APOC2_HUMAN Apolipoprotein C-II OS=Homo sapiens GN=APOC2 PE=1 S	6	10	7	7	9	9	6	5	2	8	8	7	7	6	6	1	8	8	8	7	7	7	2	8	7	7	6	5	5	2	6	6	6	6	5	6	1	6	6	6	6	6
K7ERE3;P13646;K7EMD9	K7ERE3;P13646;K7EMD9	17;17;11	7;7;4	0;0;0	Keratin, type I cytoskeletal 13	KRT13	>tr|K7ERE3|K7ERE3_HUMAN Keratin, type I cytoskeletal 13 OS=Homo sapiens GN=KRT13 PE=1 SV=1;>sp|P13646|K1C13_HUMAN Keratin, type I cytoskeletal 13 OS=Homo sapiens GN=KRT13 PE=1 SV=4;>tr|K7EMD9|K7EMD9_HUMAN Keratin, type I cytoskeletal 13 (Fragment) OS=Homo	3	17	7	0	2	6	5	9	10	12	7	6	2	11	10	9	10	9	3	1	5	8	11	10	6	0	0	0	1	4	5	1	1	1	3	2	3	3	2	1	0	0
K7ERG9;P00746	K7ERG9;P00746	11;11	11;11	11;11	Complement factor D	CFD	>tr|K7ERG9|K7ERG9_HUMAN Complement factor D OS=Homo sapiens GN=CFD PE=1 SV=1;>sp|P00746|CFAD_HUMAN Complement factor D OS=Homo sapiens GN=CFD PE=1 SV=5	2	11	11	11	0	0	3	4	7	9	10	0	1	3	1	6	11	8	0	0	2	2	9	11	11	0	0	3	4	7	9	10	0	1	3	1	6	11	8	0	0	2
K7ERI9;P02654;K7EJI9;K7ELM9;K7EPF9;K7EKP1	K7ERI9;P02654;K7EJI9;K7ELM9;K7EPF9	7;7;5;5;5;2	7;7;5;5;5;2	7;7;5;5;5;2	Apolipoprotein C-I;Truncated apolipoprotein C-I	APOC1	>tr|K7ERI9|K7ERI9_HUMAN Apolipoprotein C-I (Fragment) OS=Homo sapiens GN=APOC1 PE=1 SV=1;>sp|P02654|APOC1_HUMAN Apolipoprotein C-I OS=Homo sapiens GN=APOC1 PE=1 SV=1;>tr|K7EJI9|K7EJI9_HUMAN Apolipoprotein C-I OS=Homo sapiens GN=APOC1 PE=1 SV=1;>tr|K7ELM9|K	6	7	7	7	4	7	6	3	3	3	2	4	5	5	3	2	3	1	4	6	5	5	2	2	3	4	7	6	3	3	3	2	4	5	5	3	2	3	1	4	6	5
K7N7A8;P29972	K7N7A8;P29972	1;1	1;1	1;1	Aquaporin-1	AQP1	>tr|K7N7A8|K7N7A8_HUMAN Uncharacterized protein (Fragment) OS=Homo sapiens PE=3 SV=2;>sp|P29972|AQP1_HUMAN Aquaporin-1 OS=Homo sapiens GN=AQP1 PE=1 SV=3	2	1	1	1	1	1	1	1	0	0	0	1	1	1	1	0	0	0	1	1	1	1	0	0	0	1	1	1	1	0	0	0	1	1	1	1	0	0	0	1	1	1
M0R0Y2;P54920;M0R2M1;M0R213;M0R027;M0R058;A0A087WZQ7;Q9H115	M0R0Y2;P54920;M0R2M1	5;5;3;2;2;2;1;1	5;5;3;2;2;2;1;1	5;5;3;2;2;2;1;1	Alpha-soluble NSF attachment protein	NAPA	>tr|M0R0Y2|M0R0Y2_HUMAN Alpha-soluble NSF attachment protein OS=Homo sapiens GN=NAPA PE=1 SV=1;>sp|P54920|SNAA_HUMAN Alpha-soluble NSF attachment protein OS=Homo sapiens GN=NAPA PE=1 SV=3;>tr|M0R2M1|M0R2M1_HUMAN Alpha-soluble NSF attachment protein (Fragme	8	5	5	5	0	1	4	4	0	0	0	2	0	4	2	0	0	0	0	0	4	2	0	0	0	0	1	4	4	0	0	0	2	0	4	2	0	0	0	0	0	4
M0R1Q1	M0R1Q1	5	1	1		C3	>tr|M0R1Q1|M0R1Q1_HUMAN Complement C3 (Fragment) OS=Homo sapiens GN=C3 PE=1 SV=1	1	5	1	1	4	2	4	3	2	4	5	3	2	4	3	4	5	5	3	3	2	3	3	4	4	0	0	0	0	0	1	1	0	0	0	0	0	1	1	0	0	0
O00151	O00151	6	6	6	PDZ and LIM domain protein 1	PDLIM1	>sp|O00151|PDLI1_HUMAN PDZ and LIM domain protein 1 OS=Homo sapiens GN=PDLIM1 PE=1 SV=4	1	6	6	6	0	0	4	5	0	0	0	0	0	5	5	0	0	0	0	0	4	3	0	0	0	0	0	4	5	0	0	0	0	0	5	5	0	0	0	0	0	4
O00186	O00186	4	4	4	Syntaxin-binding protein 3	STXBP3	>sp|O00186|STXB3_HUMAN Syntaxin-binding protein 3 OS=Homo sapiens GN=STXBP3 PE=1 SV=2	1	4	4	4	2	2	2	2	0	0	0	1	1	2	2	0	0	0	2	1	3	2	0	0	0	2	2	2	2	0	0	0	1	1	2	2	0	0	0	2	1	3
O00187	O00187	14	14	14	Mannan-binding lectin serine protease 2;Mannan-binding lectin serine protease 2 A chain;Mannan-binding lectin serine protease 2 B chain	MASP2	>sp|O00187|MASP2_HUMAN Mannan-binding lectin serine protease 2 OS=Homo sapiens GN=MASP2 PE=1 SV=4	1	14	14	14	3	3	1	0	3	4	3	10	13	1	1	6	4	5	3	5	3	2	5	4	3	3	3	1	0	3	4	3	10	13	1	1	6	4	5	3	5	3
O00194;K7ES41;H3BUD9;H3BS49;H3BVH7;H3BN55;P51159;H3BU81	O00194	5;2;2;2;2;2;2;1	5;2;2;2;2;2;2;1	5;2;2;2;2;2;2;1	Ras-related protein Rab-27B	RAB27B	>sp|O00194|RB27B_HUMAN Ras-related protein Rab-27B OS=Homo sapiens GN=RAB27B PE=1 SV=4	8	5	5	5	1	3	5	5	1	2	2	1	3	5	3	2	2	2	1	1	5	5	3	3	3	1	3	5	5	1	2	2	1	3	5	3	2	2	2	1	1	5
O00264;U3KQM0;O15173	O00264;U3KQM0;O15173	2;1;1	2;1;1	2;1;1	Membrane-associated progesterone receptor component 1;Membrane-associated progesterone receptor component 2	PGRMC1;PGRMC2	>sp|O00264|PGRC1_HUMAN Membrane-associated progesterone receptor component 1 OS=Homo sapiens GN=PGRMC1 PE=1 SV=3;>tr|U3KQM0|U3KQM0_HUMAN Membrane-associated progesterone receptor component 2 OS=Homo sapiens GN=PGRMC2 PE=1 SV=1;>sp|O15173|PGRC2_HUMAN Membra	3	2	2	2	0	0	2	2	0	0	0	0	0	2	2	1	0	0	0	0	2	1	0	0	0	0	0	2	2	0	0	0	0	0	2	2	1	0	0	0	0	2
O00299	O00299	13	13	13	Chloride intracellular channel protein 1	CLIC1	>sp|O00299|CLIC1_HUMAN Chloride intracellular channel protein 1 OS=Homo sapiens GN=CLIC1 PE=1 SV=4	1	13	13	13	8	6	13	11	0	1	1	7	6	13	12	1	1	1	8	6	12	12	0	1	1	8	6	13	11	0	1	1	7	6	13	12	1	1	1	8	6	12
O00391;A8MXT8	O00391	8;2	8;2	8;2	Sulfhydryl oxidase 1	QSOX1	>sp|O00391|QSOX1_HUMAN Sulfhydryl oxidase 1 OS=Homo sapiens GN=QSOX1 PE=1 SV=3	2	8	8	8	1	3	1	2	1	3	4	3	3	1	2	2	6	5	1	2	0	1	2	4	6	1	3	1	2	1	3	4	3	3	1	2	2	6	5	1	2	0
O00560	O00560	7	7	1	Syntenin-1	SDCBP	>sp|O00560|SDCB1_HUMAN Syntenin-1 OS=Homo sapiens GN=SDCBP PE=1 SV=1	1	7	7	1	4	6	0	1	1	1	3	3	6	3	3	1	2	2	5	6	3	3	2	3	3	4	6	0	1	1	1	3	3	6	3	3	1	2	2	5	6	3
O00592	O00592	10	10	10	Podocalyxin	PODXL	>sp|O00592|PODXL_HUMAN Podocalyxin OS=Homo sapiens GN=PODXL PE=1 SV=2	1	10	10	10	5	5	4	4	5	7	6	4	4	5	3	6	7	7	5	7	6	2	6	7	7	5	5	4	4	5	7	6	4	4	5	3	6	7	7	5	7	6
O00602;A0A087WVE2	O00602;A0A087WVE2	4;2	3;1	3;1	Ficolin-1	FCN1	>sp|O00602|FCN1_HUMAN Ficolin-1 OS=Homo sapiens GN=FCN1 PE=1 SV=2;>tr|A0A087WVE2|A0A087WVE2_HUMAN Ficolin-1 OS=Homo sapiens GN=FCN1 PE=1 SV=1	2	4	3	3	1	2	1	0	1	1	1	1	1	2	0	0	1	1	1	3	2	0	0	1	1	1	2	1	0	1	0	0	1	1	2	0	0	0	0	1	3	2
O14594	O14594	2	2	2	Neurocan core protein	NCAN	>sp|O14594|NCAN_HUMAN Neurocan core protein OS=Homo sapiens GN=NCAN PE=1 SV=3	1	2	2	2	0	0	0	0	0	0	0	0	0	0	0	0	1	0	0	0	0	0	0	2	2	0	0	0	0	0	0	0	0	0	0	0	0	1	0	0	0	0
O14672;H0YNC5	O14672	9;2	9;2	9;2	Disintegrin and metalloproteinase domain-containing protein 10	ADAM10	>sp|O14672|ADA10_HUMAN Disintegrin and metalloproteinase domain-containing protein 10 OS=Homo sapiens GN=ADAM10 PE=1 SV=1	2	9	9	9	6	3	5	6	2	0	0	3	3	5	3	0	0	0	5	6	7	4	1	1	0	6	3	5	6	2	0	0	3	3	5	3	0	0	0	5	6	7
O14745;J3QRP6;J3QRA3	O14745;J3QRP6	13;7;2	13;7;2	13;7;2	Na(+)/H(+) exchange regulatory cofactor NHE-RF1	SLC9A3R1	>sp|O14745|NHRF1_HUMAN Na(+)/H(+) exchange regulatory cofactor NHE-RF1 OS=Homo sapiens GN=SLC9A3R1 PE=1 SV=4;>tr|J3QRP6|J3QRP6_HUMAN Na(+)/H(+) exchange regulatory cofactor NHE-RF1 (Fragment) OS=Homo sapiens GN=SLC9A3R1 PE=1 SV=1	3	13	13	13	4	8	11	12	2	0	0	1	1	9	12	1	0	0	2	3	9	13	2	0	0	4	8	11	12	2	0	0	1	1	9	12	1	0	0	2	3	9
O14791;B1AH96;B1AH94;B1AH95;F8WCH3	O14791	26;9;3;1;1	26;9;3;1;1	26;9;3;1;1	Apolipoprotein L1	APOL1	>sp|O14791|APOL1_HUMAN Apolipoprotein L1 OS=Homo sapiens GN=APOL1 PE=1 SV=5	5	26	26	26	19	25	11	9	12	15	15	17	20	15	14	13	14	12	18	22	16	13	6	16	16	19	25	11	9	12	15	15	17	20	15	14	13	14	12	18	22	16
O14818;H0Y586;Q8TAA3;A0A087WYS6;F5GY34	O14818;H0Y586;Q8TAA3	7;4;4;3;1	7;4;4;3;1	7;4;4;3;1	Proteasome subunit alpha type-7;Proteasome subunit alpha type-7-like	PSMA7;PSMA8	>sp|O14818|PSA7_HUMAN Proteasome subunit alpha type-7 OS=Homo sapiens GN=PSMA7 PE=1 SV=1;>tr|H0Y586|H0Y586_HUMAN Proteasome subunit alpha type-7 (Fragment) OS=Homo sapiens GN=PSMA7 PE=1 SV=1;>sp|Q8TAA3|PSA7L_HUMAN Proteasome subunit alpha type-7-like OS=Ho	5	7	7	7	1	2	6	6	1	0	0	3	1	7	7	0	0	0	1	1	6	7	0	0	0	1	2	6	6	1	0	0	3	1	7	7	0	0	0	1	1	6
O15143;C9JBJ7;C9K057;C9J4Z7;F8VXW2;C9JEY1;C9JQM8;C9JFG9;C9J6C8;C9JTT6;C9JM51;F8WEB3;E9PF58;Q92747	O15143	10;4;4;4;4;4;4;4;4;3;1;1;1;1	10;4;4;4;4;4;4;4;4;3;1;1;1;1	10;4;4;4;4;4;4;4;4;3;1;1;1;1	Actin-related protein 2/3 complex subunit 1B	ARPC1B	>sp|O15143|ARC1B_HUMAN Actin-related protein 2/3 complex subunit 1B OS=Homo sapiens GN=ARPC1B PE=1 SV=3	14	10	10	10	1	1	9	7	0	0	0	3	1	7	5	0	0	0	2	2	9	8	0	0	0	1	1	9	7	0	0	0	3	1	7	5	0	0	0	2	2	9
O15144;C9JTV5;G5E9J0;H7C3F9;G5E9S7	O15144	14;4;4;4;2	14;4;4;4;2	14;4;4;4;2	Actin-related protein 2/3 complex subunit 2	ARPC2	>sp|O15144|ARPC2_HUMAN Actin-related protein 2/3 complex subunit 2 OS=Homo sapiens GN=ARPC2 PE=1 SV=1	5	14	14	14	4	2	12	10	3	0	0	6	3	11	9	0	0	0	6	5	12	10	0	0	0	4	2	12	10	3	0	0	6	3	11	9	0	0	0	6	5	12
O15145;C9JZD1;F8VR50	O15145;C9JZD1	6;3;2	6;3;2	6;3;2	Actin-related protein 2/3 complex subunit 3	ARPC3	>sp|O15145|ARPC3_HUMAN Actin-related protein 2/3 complex subunit 3 OS=Homo sapiens GN=ARPC3 PE=1 SV=3;>tr|C9JZD1|C9JZD1_HUMAN Actin-related protein 2/3 complex subunit 3 (Fragment) OS=Homo sapiens GN=ARPC3 PE=1 SV=1	3	6	6	6	2	4	6	3	0	0	0	5	2	6	5	0	0	0	4	2	6	4	0	0	0	2	4	6	3	0	0	0	5	2	6	5	0	0	0	4	2	6
O15400	O15400	2	2	2	Syntaxin-7	STX7	>sp|O15400|STX7_HUMAN Syntaxin-7 OS=Homo sapiens GN=STX7 PE=1 SV=4	1	2	2	2	1	2	1	1	0	0	0	0	1	1	1	1	0	0	0	0	1	0	1	0	0	1	2	1	1	0	0	0	0	1	1	1	1	0	0	0	0	1
O15511;B1ALC0;Q9BPX5	O15511;B1ALC0	6;5;1	6;5;1	6;5;1	Actin-related protein 2/3 complex subunit 5	ARPC5	>sp|O15511|ARPC5_HUMAN Actin-related protein 2/3 complex subunit 5 OS=Homo sapiens GN=ARPC5 PE=1 SV=3;>tr|B1ALC0|B1ALC0_HUMAN Actin-related protein 2/3 complex subunit 5 OS=Homo sapiens GN=ARPC5 PE=1 SV=1	3	6	6	6	0	2	6	6	0	0	0	2	1	5	5	0	0	0	1	2	6	6	0	0	0	0	2	6	6	0	0	0	2	1	5	5	0	0	0	1	2	6
O43157	O43157	10	10	10	Plexin-B1	PLXNB1	>sp|O43157|PLXB1_HUMAN Plexin-B1 OS=Homo sapiens GN=PLXNB1 PE=1 SV=3	1	10	10	10	0	0	0	0	7	5	5	0	0	0	0	6	3	2	0	0	0	0	9	5	5	0	0	0	0	7	5	5	0	0	0	0	6	3	2	0	0	0
O43707;F5GXS2;H7C144;K7EJH8;K7EP19;M0QZQ3;C9JY79;Q9H254	O43707	50;23;16;9;3;1;1;1	31;18;12;6;2;1;1;1	31;18;12;6;2;1;1;1	Alpha-actinin-4	ACTN4	>sp|O43707|ACTN4_HUMAN Alpha-actinin-4 OS=Homo sapiens GN=ACTN4 PE=1 SV=2	8	50	31	31	23	26	41	41	10	6	6	19	15	42	34	10	8	10	15	21	45	35	15	10	9	9	10	25	24	1	0	0	6	6	24	20	0	0	0	4	8	27
O43790;A0A087X106;Q14533;A6NCN2	O43790;A0A087X106;Q14533	21;17;17;9	20;16;16;9	0;0;0;0	Keratin, type II cuticular Hb6;Keratin, type II cuticular Hb1	KRT86;KRT81	>sp|O43790|KRT86_HUMAN Keratin, type II cuticular Hb6 OS=Homo sapiens GN=KRT86 PE=1 SV=1;>tr|A0A087X106|A0A087X106_HUMAN Keratin, type II cuticular Hb1 OS=Homo sapiens GN=KRT81 PE=1 SV=1;>sp|Q14533|KRT81_HUMAN Keratin, type II cuticular Hb1 OS=Homo sapiens	4	21	20	0	1	1	2	2	1	10	20	1	1	1	2	0	3	3	1	1	0	2	0	3	2	0	0	1	1	1	9	19	0	1	1	1	0	2	2	0	0	0
O43866	O43866	23	23	23	CD5 antigen-like	CD5L	>sp|O43866|CD5L_HUMAN CD5 antigen-like OS=Homo sapiens GN=CD5L PE=1 SV=1	1	23	23	23	15	19	14	10	1	8	7	15	21	13	12	2	8	6	15	18	13	12	4	8	8	15	19	14	10	1	8	7	15	21	13	12	2	8	6	15	18	13
O60279;H7C2K7	O60279;H7C2K7	2;1	2;1	2;1	Sushi domain-containing protein 5	SUSD5	>sp|O60279|SUSD5_HUMAN Sushi domain-containing protein 5 OS=Homo sapiens GN=SUSD5 PE=1 SV=3;>tr|H7C2K7|H7C2K7_HUMAN Sushi domain-containing protein 5 (Fragment) OS=Homo sapiens GN=SUSD5 PE=1 SV=1	2	2	2	2	0	0	0	0	0	1	1	0	0	0	0	1	2	1	0	0	0	0	1	2	2	0	0	0	0	0	1	1	0	0	0	0	1	2	1	0	0	0
O60308;Q5SR27	O60308;Q5SR27	2;1	2;1	2;1	Centrosomal protein of 104 kDa	CEP104	>sp|O60308|CE104_HUMAN Centrosomal protein of 104 kDa OS=Homo sapiens GN=CEP104 PE=1 SV=1;>tr|Q5SR27|Q5SR27_HUMAN Centrosomal protein of 104 kDa (Fragment) OS=Homo sapiens GN=CEP104 PE=1 SV=1	2	2	2	2	0	0	0	0	0	0	0	0	0	0	0	0	1	1	0	0	0	0	0	2	1	0	0	0	0	0	0	0	0	0	0	0	0	1	1	0	0	0
Q16778;P62807;P57053;P06899;O60814;U3KQK0;Q99880;Q99879;Q99877;Q93079;Q8N257;Q5QNW6;P58876;P33778;P23527;Q96A08	Q16778;P62807;P57053;P06899;O60814;U3KQK0;Q99880;Q99879;Q99877;Q93079;Q8N257;Q5QNW6;P58876;P33778;P23527	3;3;3;3;3;2;2;2;2;2;2;2;2;2;2;1	3;3;3;3;3;2;2;2;2;2;2;2;2;2;2;1	3;3;3;3;3;2;2;2;2;2;2;2;2;2;2;1	Histone H2B type 2-E;Histone H2B type 1-C/E/F/G/I;Histone H2B type F-S;Histone H2B type 1-J;Histone H2B type 1-K;Histone H2B;Histone H2B type 1-L;Histone H2B type 1-M;Histone H2B type 1-N;Histone H2B type 1-H;Histone H2B type 3-B;Histone H2B type 2-F;Histone H2B type 1-D;Histone H2B type 1-B;Histone H2B type 1-O	HIST2H2BE;HIST1H2BC;H2BFS;HIST1H2BJ;HIST1H2BK;HIST1H2BN;HIST1H2BL;HIST1H2BM;HIST1H2BH;HIST3H2BB;HIST2H2BF;HIST1H2BD;HIST1H2BB;HIST1H2BO	>sp|Q16778|H2B2E_HUMAN Histone H2B type 2-E OS=Homo sapiens GN=HIST2H2BE PE=1 SV=3;>sp|P62807|H2B1C_HUMAN Histone H2B type 1-C/E/F/G/I OS=Homo sapiens GN=HIST1H2BC PE=1 SV=4;>sp|P57053|H2BFS_HUMAN Histone H2B type F-S OS=Homo sapiens GN=H2BFS PE=1 SV=2;>sp	16	3	3	3	0	1	1	3	1	0	0	0	0	2	1	1	0	0	0	0	1	1	0	0	0	0	1	1	3	1	0	0	0	0	2	1	1	0	0	0	0	1
O75083;D6RD66	O75083;D6RD66	25;14	25;14	25;14	WD repeat-containing protein 1	WDR1	>sp|O75083|WDR1_HUMAN WD repeat-containing protein 1 OS=Homo sapiens GN=WDR1 PE=1 SV=4;>tr|D6RD66|D6RD66_HUMAN WD repeat-containing protein 1 (Fragment) OS=Homo sapiens GN=WDR1 PE=1 SV=1	2	25	25	25	4	6	20	17	1	0	0	9	5	25	23	1	0	0	3	2	23	19	0	0	0	4	6	20	17	1	0	0	9	5	25	23	1	0	0	3	2	23
O75339	O75339	2	2	2	Cartilage intermediate layer protein 1;Cartilage intermediate layer protein 1 C1;Cartilage intermediate layer protein 1 C2	CILP	>sp|O75339|CILP1_HUMAN Cartilage intermediate layer protein 1 OS=Homo sapiens GN=CILP PE=1 SV=4	1	2	2	2	0	0	0	0	0	1	1	0	0	0	0	0	2	2	0	0	0	0	0	2	2	0	0	0	0	0	1	1	0	0	0	0	0	2	2	0	0	0
O75368	O75368	2	2	2	SH3 domain-binding glutamic acid-rich-like protein	SH3BGRL	>sp|O75368|SH3L1_HUMAN SH3 domain-binding glutamic acid-rich-like protein OS=Homo sapiens GN=SH3BGRL PE=1 SV=1	1	2	2	2	0	1	2	1	0	0	0	0	0	2	1	0	0	0	0	1	2	2	0	0	0	0	1	2	1	0	0	0	0	0	2	1	0	0	0	0	1	2
O75558	O75558	8	8	8	Syntaxin-11	STX11	>sp|O75558|STX11_HUMAN Syntaxin-11 OS=Homo sapiens GN=STX11 PE=1 SV=1	1	8	8	8	1	1	6	8	0	0	0	1	0	6	4	0	0	0	0	1	5	5	1	1	0	1	1	6	8	0	0	0	1	0	6	4	0	0	0	0	1	5
O75629	O75629	1	1	1	Protein CREG1	CREG1	>sp|O75629|CREG1_HUMAN Protein CREG1 OS=Homo sapiens GN=CREG1 PE=1 SV=1	1	1	1	1	0	1	0	1	0	0	0	1	0	1	0	0	0	0	0	0	1	0	1	0	0	0	1	0	1	0	0	0	1	0	1	0	0	0	0	0	0	1
O75636	O75636	15	15	15	Ficolin-3	FCN3	>sp|O75636|FCN3_HUMAN Ficolin-3 OS=Homo sapiens GN=FCN3 PE=1 SV=2	1	15	15	15	11	10	3	2	0	12	11	13	10	6	4	2	13	13	13	11	6	6	3	12	11	11	10	3	2	0	12	11	13	10	6	4	2	13	13	13	11	6
O75691	O75691	3	3	3	Small subunit processome component 20 homolog	UTP20	>sp|O75691|UTP20_HUMAN Small subunit processome component 20 homolog OS=Homo sapiens GN=UTP20 PE=1 SV=3	1	3	3	3	1	1	0	0	3	0	0	1	1	1	0	3	0	0	1	1	0	0	3	0	0	1	1	0	0	3	0	0	1	1	1	0	3	0	0	1	1	0
O75695	O75695	2	2	2	Protein XRP2	RP2	>sp|O75695|XRP2_HUMAN Protein XRP2 OS=Homo sapiens GN=RP2 PE=1 SV=4	1	2	2	2	2	1	2	2	0	0	0	1	2	2	2	1	0	0	2	2	2	2	1	0	0	2	1	2	2	0	0	0	1	2	2	2	1	0	0	2	2	2
O75874	O75874	3	2	2	Isocitrate dehydrogenase [NADP] cytoplasmic	IDH1	>sp|O75874|IDHC_HUMAN Isocitrate dehydrogenase [NADP] cytoplasmic OS=Homo sapiens GN=IDH1 PE=1 SV=2	1	3	2	2	0	0	3	1	0	0	0	1	0	3	1	0	0	0	2	1	3	2	0	0	0	0	0	2	1	0	0	0	1	0	2	1	0	0	0	1	1	2
O75882	O75882	9	9	9	Attractin	ATRN	>sp|O75882|ATRN_HUMAN Attractin OS=Homo sapiens GN=ATRN PE=1 SV=2	1	9	9	9	2	4	0	1	0	2	4	6	6	2	0	3	2	3	3	3	1	2	2	5	4	2	4	0	1	0	2	4	6	6	2	0	3	2	3	3	3	1
O75915;F8WF90;C9JQU6;F8WF33	O75915	7;3;3;3	7;3;3;3	7;3;3;3	PRA1 family protein 3	ARL6IP5	>sp|O75915|PRAF3_HUMAN PRA1 family protein 3 OS=Homo sapiens GN=ARL6IP5 PE=1 SV=1	4	7	7	7	0	0	6	5	3	1	1	0	0	5	2	1	1	1	1	0	7	4	1	1	1	0	0	6	5	3	1	1	0	0	5	2	1	1	1	1	0	7
O75955;A0A140T9R1;A2AB13;A0A140T9W4;A0A0G2JJQ6;A2AB12;A2AB10;A2AB11;A0A140T9X0;A2AB09;A0A140T974;A0A140T907;A0A140T9B1;A0A140T957;A0A140T910;A0A140T9C3;A0A140T959	O75955;A0A140T9R1;A2AB13;A0A140T9W4;A0A0G2JJQ6;A2AB12;A2AB10	10;7;5;5;5;5;5;4;4;4;3;2;2;2;2;2;2	10;7;5;5;5;5;5;4;4;4;3;2;2;2;2;2;2	10;7;5;5;5;5;5;4;4;4;3;2;2;2;2;2;2	Flotillin-1	FLOT1	>sp|O75955|FLOT1_HUMAN Flotillin-1 OS=Homo sapiens GN=FLOT1 PE=1 SV=3;>tr|A0A140T9R1|A0A140T9R1_HUMAN Flotillin-1 (Fragment) OS=Homo sapiens GN=FLOT1 PE=1 SV=1;>tr|A2AB13|A2AB13_HUMAN Flotillin-1 (Fragment) OS=Homo sapiens GN=FLOT1 PE=1 SV=1;>tr|A0A140T9W4	17	10	10	10	1	3	8	9	0	0	0	2	1	9	9	1	0	0	2	1	10	7	1	0	0	1	3	8	9	0	0	0	2	1	9	9	1	0	0	2	1	10
O94769	O94769	1	1	1	Extracellular matrix protein 2	ECM2	>sp|O94769|ECM2_HUMAN Extracellular matrix protein 2 OS=Homo sapiens GN=ECM2 PE=2 SV=1	1	1	1	1	0	0	0	0	0	0	0	0	0	0	0	1	0	0	0	0	0	0	1	0	0	0	0	0	0	0	0	0	0	0	0	0	1	0	0	0	0	0
O94919	O94919	9	9	9	Endonuclease domain-containing 1 protein	ENDOD1	>sp|O94919|ENDD1_HUMAN Endonuclease domain-containing 1 protein OS=Homo sapiens GN=ENDOD1 PE=1 SV=2	1	9	9	9	0	1	7	6	1	0	1	0	0	9	6	1	1	1	0	1	7	7	2	1	1	0	1	7	6	1	0	1	0	0	9	6	1	1	1	0	1	7
O95445	O95445	12	12	3	Apolipoprotein M	APOM	>sp|O95445|APOM_HUMAN Apolipoprotein M OS=Homo sapiens GN=APOM PE=1 SV=2	1	12	12	3	9	10	4	4	4	8	8	9	9	8	4	7	8	8	9	10	7	5	6	9	9	9	10	4	4	4	8	8	9	9	8	4	7	8	8	9	10	7
R4GMU1;O95479	R4GMU1;O95479	15;15	15;15	15;15	GDH/6PGL endoplasmic bifunctional protein;Glucose 1-dehydrogenase;6-phosphogluconolactonase	H6PD	>tr|R4GMU1|R4GMU1_HUMAN GDH/6PGL endoplasmic bifunctional protein OS=Homo sapiens GN=H6PD PE=1 SV=1;>sp|O95479|G6PE_HUMAN GDH/6PGL endoplasmic bifunctional protein OS=Homo sapiens GN=H6PD PE=1 SV=2	2	15	15	15	0	0	0	0	0	11	11	0	0	0	0	0	14	15	0	0	0	0	0	14	14	0	0	0	0	0	11	11	0	0	0	0	0	14	15	0	0	0
O95678	O95678	18	2	0	Keratin, type II cytoskeletal 75	KRT75	>sp|O95678|K2C75_HUMAN Keratin, type II cytoskeletal 75 OS=Homo sapiens GN=KRT75 PE=1 SV=2	1	18	2	0	6	15	11	12	11	11	11	11	5	11	11	8	9	9	11	7	10	12	8	8	7	0	0	0	0	0	1	2	0	0	0	0	0	0	0	0	0	0
O95810	O95810	10	10	10	Serum deprivation-response protein	SDPR	>sp|O95810|SDPR_HUMAN Serum deprivation-response protein OS=Homo sapiens GN=SDPR PE=1 SV=3	1	10	10	10	6	4	9	8	2	2	3	6	3	9	7	2	3	2	7	2	10	8	3	2	2	6	4	9	8	2	2	3	6	3	9	7	2	3	2	7	2	10
P00338;F5GXY2;F5GYU2;F5GXH2;F5H5J4;F5H6W8;F5GZQ4;F5H8H6;F5GXC7;F5GWW2;F5GXU1;F5H5G7;F5H155;A0A087WUM2;G3XAP5;F5H245;Q6ZMR3;P07864	P00338;F5GXY2	14;7;6;5;3;3;2;1;1;1;1;1;1;1;1;1;1;1	13;7;6;5;3;3;2;1;1;1;1;0;0;0;0;0;0;0	13;7;6;5;3;3;2;1;1;1;1;0;0;0;0;0;0;0	L-lactate dehydrogenase A chain	LDHA	>sp|P00338|LDHA_HUMAN L-lactate dehydrogenase A chain OS=Homo sapiens GN=LDHA PE=1 SV=2;>tr|F5GXY2|F5GXY2_HUMAN L-lactate dehydrogenase A chain (Fragment) OS=Homo sapiens GN=LDHA PE=1 SV=8	18	14	13	13	8	8	10	10	3	3	3	8	10	14	10	2	3	3	8	10	11	9	4	3	3	7	7	9	9	2	2	2	7	9	13	9	1	2	2	7	9	10
P00367;P49448	P00367;P49448	7;4	7;4	7;4	Glutamate dehydrogenase 1, mitochondrial;Glutamate dehydrogenase 2, mitochondrial	GLUD1;GLUD2	>sp|P00367|DHE3_HUMAN Glutamate dehydrogenase 1, mitochondrial OS=Homo sapiens GN=GLUD1 PE=1 SV=2;>sp|P49448|DHE4_HUMAN Glutamate dehydrogenase 2, mitochondrial OS=Homo sapiens GN=GLUD2 PE=1 SV=2	2	7	7	7	0	0	6	3	0	0	0	0	0	6	3	0	0	0	0	0	6	6	0	0	0	0	0	6	3	0	0	0	0	0	6	3	0	0	0	0	0	6
P00387;B1AHF3	P00387;B1AHF3	9;7	9;7	9;7	NADH-cytochrome b5 reductase 3;NADH-cytochrome b5 reductase 3 membrane-bound form;NADH-cytochrome b5 reductase 3 soluble form	CYB5R3	>sp|P00387|NB5R3_HUMAN NADH-cytochrome b5 reductase 3 OS=Homo sapiens GN=CYB5R3 PE=1 SV=3;>tr|B1AHF3|B1AHF3_HUMAN NADH-cytochrome b5 reductase 3 (Fragment) OS=Homo sapiens GN=CYB5R3 PE=1 SV=1	2	9	9	9	1	1	7	8	1	2	1	1	0	7	4	2	1	1	2	0	7	6	4	3	3	1	1	7	8	1	2	1	1	0	7	4	2	1	1	2	0	7
P00390;H0YC68	P00390	3;1	3;1	3;1	Glutathione reductase, mitochondrial	GSR	>sp|P00390|GSHR_HUMAN Glutathione reductase, mitochondrial OS=Homo sapiens GN=GSR PE=1 SV=2	2	3	3	3	0	0	2	3	0	0	0	0	0	3	3	0	0	0	0	0	3	1	0	0	0	0	0	2	3	0	0	0	0	0	3	3	0	0	0	0	0	3
P00403	P00403	2	2	2	Cytochrome c oxidase subunit 2	MT-CO2	>sp|P00403|COX2_HUMAN Cytochrome c oxidase subunit 2 OS=Homo sapiens GN=MT-CO2 PE=1 SV=1	1	2	2	2	0	0	2	2	2	0	0	0	0	1	1	0	0	0	0	0	2	1	2	0	0	0	0	2	2	2	0	0	0	0	1	1	0	0	0	0	0	2
P00441;H7BYH4	P00441;H7BYH4	4;3	4;3	4;3	Superoxide dismutase [Cu-Zn]	SOD1	>sp|P00441|SODC_HUMAN Superoxide dismutase [Cu-Zn] OS=Homo sapiens GN=SOD1 PE=1 SV=2;>tr|H7BYH4|H7BYH4_HUMAN Superoxide dismutase [Cu-Zn] OS=Homo sapiens GN=SOD1 PE=1 SV=1	2	4	4	4	1	2	3	4	0	0	0	1	2	4	2	0	0	0	1	1	3	2	0	0	0	1	2	3	4	0	0	0	1	2	4	2	0	0	0	1	1	3
P00450;H7C5N5	P00450	63;5	63;5	1;0	Ceruloplasmin	CP	>sp|P00450|CERU_HUMAN Ceruloplasmin OS=Homo sapiens GN=CP PE=1 SV=1	2	63	63	1	23	28	27	31	39	57	55	26	28	32	17	43	58	58	26	27	32	28	50	57	58	23	28	27	31	39	57	55	26	28	32	17	43	58	58	26	27	32
P00451;B1B0G8;B1B0G9	P00451	66;7;4	66;7;4	66;7;4	Coagulation factor VIII;Factor VIIIa heavy chain, 200 kDa isoform;Factor VIIIa heavy chain, 92 kDa isoform;Factor VIII B chain;Factor VIIIa light chain	F8	>sp|P00451|FA8_HUMAN Coagulation factor VIII OS=Homo sapiens GN=F8 PE=1 SV=1	3	66	66	66	58	50	0	0	1	0	0	54	60	16	3	0	0	0	51	58	21	16	4	0	0	58	50	0	0	1	0	0	54	60	16	3	0	0	0	51	58	21
P00488;Q9NQP5;A6PVK5;H0Y796;H0Y4W5	P00488	40;11;11;9;2	40;11;11;9;2	40;11;11;9;2	Coagulation factor XIII A chain	F13A1	>sp|P00488|F13A_HUMAN Coagulation factor XIII A chain OS=Homo sapiens GN=F13A1 PE=1 SV=4	5	40	40	40	24	28	24	28	13	14	16	24	25	30	29	17	15	15	25	27	31	33	22	15	15	24	28	24	28	13	14	16	24	25	30	29	17	15	15	25	27	31
P00491;G3V5M2;G3V2H3;G3V393	P00491;G3V5M2	15;9;4;2	15;9;4;2	15;9;4;2	Purine nucleoside phosphorylase	PNP	>sp|P00491|PNPH_HUMAN Purine nucleoside phosphorylase OS=Homo sapiens GN=PNP PE=1 SV=2;>tr|G3V5M2|G3V5M2_HUMAN Purine nucleoside phosphorylase (Fragment) OS=Homo sapiens GN=PNP PE=1 SV=1	4	15	15	15	5	5	12	13	1	0	0	5	6	13	15	0	0	0	2	3	15	14	0	0	0	5	5	12	13	1	0	0	5	6	13	15	0	0	0	2	3	15
P00492	P00492	2	2	2	Hypoxanthine-guanine phosphoribosyltransferase	HPRT1	>sp|P00492|HPRT_HUMAN Hypoxanthine-guanine phosphoribosyltransferase OS=Homo sapiens GN=HPRT1 PE=1 SV=2	1	2	2	2	0	0	2	2	0	0	0	0	0	2	2	0	0	0	0	0	2	2	0	0	0	0	0	2	2	0	0	0	0	0	2	2	0	0	0	0	0	2
P00505	P00505	10	10	10	Aspartate aminotransferase, mitochondrial	GOT2	>sp|P00505|AATM_HUMAN Aspartate aminotransferase, mitochondrial OS=Homo sapiens GN=GOT2 PE=1 SV=3	1	10	10	10	0	0	7	7	1	0	0	0	0	8	8	1	0	0	0	0	10	9	0	0	0	0	0	7	7	1	0	0	0	0	8	8	1	0	0	0	0	10
P00558;P07205	P00558	18;4	18;4	18;4	Phosphoglycerate kinase 1	PGK1	>sp|P00558|PGK1_HUMAN Phosphoglycerate kinase 1 OS=Homo sapiens GN=PGK1 PE=1 SV=3	2	18	18	18	6	9	17	13	1	0	0	10	8	17	17	0	0	0	7	10	17	17	3	0	0	6	9	17	13	1	0	0	10	8	17	17	0	0	0	7	10	17
P00734;E9PIT3;C9JV37	P00734;E9PIT3	53;44;18	53;44;18	42;33;17	Prothrombin;Activation peptide fragment 1;Activation peptide fragment 2;Thrombin light chain;Thrombin heavy chain	F2	>sp|P00734|THRB_HUMAN Prothrombin OS=Homo sapiens GN=F2 PE=1 SV=2;>tr|E9PIT3|E9PIT3_HUMAN Prothrombin OS=Homo sapiens GN=F2 PE=1 SV=1	3	53	53	42	14	9	20	25	47	37	37	12	12	18	12	49	37	36	14	15	19	19	49	36	37	14	9	20	25	47	37	37	12	12	18	12	49	37	36	14	15	19
P00738;J3QLC9;H3BS21;J3KRH2;J3KSV1;J3QQI8;H3BMJ7	P00738;J3QLC9	41;33;20;10;3;3;3	41;33;20;10;3;3;3	2;2;2;2;2;2;2	Haptoglobin;Haptoglobin alpha chain;Haptoglobin beta chain	HP	>sp|P00738|HPT_HUMAN Haptoglobin OS=Homo sapiens GN=HP PE=1 SV=1;>tr|J3QLC9|J3QLC9_HUMAN Haptoglobin (Fragment) OS=Homo sapiens GN=HP PE=1 SV=1	7	41	41	2	30	33	28	31	32	31	32	30	33	30	28	32	34	33	33	31	30	30	37	33	34	30	33	28	31	32	31	32	30	33	30	28	32	34	33	33	31	30
P00739;A0A0A0MRD9;J3KTC3	P00739;A0A0A0MRD9	31;17;14	13;8;5	13;8;5	Haptoglobin-related protein	HPR	>sp|P00739|HPTR_HUMAN Haptoglobin-related protein OS=Homo sapiens GN=HPR PE=2 SV=2;>tr|A0A0A0MRD9|A0A0A0MRD9_HUMAN Haptoglobin-related protein OS=Homo sapiens GN=HPR PE=1 SV=1	3	31	13	13	27	29	22	24	23	24	23	28	27	24	20	23	23	23	28	28	23	23	26	25	25	12	12	6	8	6	9	8	11	9	8	5	6	6	6	10	11	6
P00740	P00740	19	19	19	Coagulation factor IX;Coagulation factor IXa light chain;Coagulation factor IXa heavy chain	F9	>sp|P00740|FA9_HUMAN Coagulation factor IX OS=Homo sapiens GN=F9 PE=1 SV=2	1	19	19	19	2	0	8	12	15	12	11	1	0	3	2	17	13	12	0	0	6	6	18	12	13	2	0	8	12	15	12	11	1	0	3	2	17	13	12	0	0	6
P00742;Q5JVE8;B7ZBK1;F8WBM7	P00742	19;6;6;2	19;6;6;2	19;6;6;2	Coagulation factor X;Factor X light chain;Factor X heavy chain;Activated factor Xa heavy chain	F10	>sp|P00742|FA10_HUMAN Coagulation factor X OS=Homo sapiens GN=F10 PE=1 SV=2	4	19	19	19	1	2	5	8	15	13	14	0	0	1	1	18	13	14	1	1	2	2	17	14	10	1	2	5	8	15	13	14	0	0	1	1	18	13	14	1	1	2
P00747;Q5TEH5;A6PVI2;Q15195;Q02325	P00747	38;6;6;1;1	36;6;6;1;1	33;6;6;1;1	Plasminogen;Plasmin heavy chain A;Activation peptide;Angiostatin;Plasmin heavy chain A, short form;Plasmin light chain B	PLG	>sp|P00747|PLMN_HUMAN Plasminogen OS=Homo sapiens GN=PLG PE=1 SV=2	5	38	36	33	16	8	20	16	17	24	26	11	15	22	15	13	27	24	16	10	21	17	23	25	24	16	8	19	16	17	24	25	10	14	21	15	12	26	24	16	10	20
P00748	P00748	22	22	22	Coagulation factor XII;Coagulation factor XIIa heavy chain;Beta-factor XIIa part 1;Coagulation factor XIIa light chain	F12	>sp|P00748|FA12_HUMAN Coagulation factor XII OS=Homo sapiens GN=F12 PE=1 SV=3	1	22	22	22	0	0	1	7	7	18	16	1	3	2	1	11	20	21	2	1	5	2	13	21	20	0	0	1	7	7	18	16	1	3	2	1	11	20	21	2	1	5
P00915;E5RHP7;E5RH81;E5RIF9;E5RG43;E5RFE7;E5RFL2;E5RGU8;E5RII2;H0YBE2;E5RG81;E5RJI8;E5RJF6;E5RHS7	P00915;E5RHP7;E5RH81;E5RIF9;E5RG43;E5RFE7;E5RFL2;E5RGU8	14;13;12;10;10;9;8;7;6;6;4;4;3;2	14;13;12;10;10;9;8;7;6;6;4;4;3;2	14;13;12;10;10;9;8;7;6;6;4;4;3;2	Carbonic anhydrase 1	CA1	>sp|P00915|CAH1_HUMAN Carbonic anhydrase 1 OS=Homo sapiens GN=CA1 PE=1 SV=2;>tr|E5RHP7|E5RHP7_HUMAN Carbonic anhydrase 1 (Fragment) OS=Homo sapiens GN=CA1 PE=1 SV=1;>tr|E5RH81|E5RH81_HUMAN Carbonic anhydrase 1 (Fragment) OS=Homo sapiens GN=CA1 PE=1 SV=8;>t	14	14	14	14	5	9	12	11	0	0	1	12	9	13	13	1	0	0	3	4	11	12	0	0	0	5	9	12	11	0	0	1	12	9	13	13	1	0	0	3	4	11
P00918;E5RID5;E5RK37	P00918	13;5;5	13;5;5	13;5;5	Carbonic anhydrase 2	CA2	>sp|P00918|CAH2_HUMAN Carbonic anhydrase 2 OS=Homo sapiens GN=CA2 PE=1 SV=2	3	13	13	13	3	3	10	9	1	0	0	2	6	10	13	0	0	0	1	0	9	10	0	0	0	3	3	10	9	1	0	0	2	6	10	13	0	0	0	1	0	9
P01008;Q8TCE1	P01008	35;16	35;16	29;13	Antithrombin-III	SERPINC1	>sp|P01008|ANT3_HUMAN Antithrombin-III OS=Homo sapiens GN=SERPINC1 PE=1 SV=1	2	35	35	29	15	16	19	22	25	27	26	14	19	18	18	28	27	28	17	17	20	19	33	28	26	15	16	19	22	25	27	26	14	19	18	18	28	27	28	17	17	20
P01009	P01009	47	47	3	Alpha-1-antitrypsin;Short peptide from AAT	SERPINA1	>sp|P01009|A1AT_HUMAN Alpha-1-antitrypsin OS=Homo sapiens GN=SERPINA1 PE=1 SV=3	1	47	47	3	30	34	26	33	39	34	34	28	27	29	26	40	38	38	31	32	28	32	38	36	35	30	34	26	33	39	34	34	28	27	29	26	40	38	38	31	32	28
P01011;G3V595;G3V3A0;A0A087WY93	P01011;G3V595	29;19;14;3	29;19;14;3	29;19;14;3	Alpha-1-antichymotrypsin;Alpha-1-antichymotrypsin His-Pro-less	SERPINA3	>sp|P01011|AACT_HUMAN Alpha-1-antichymotrypsin OS=Homo sapiens GN=SERPINA3 PE=1 SV=2;>tr|G3V595|G3V595_HUMAN Alpha-1-antichymotrypsin (Fragment) OS=Homo sapiens GN=SERPINA3 PE=1 SV=3	4	29	29	29	10	14	12	19	23	20	21	11	13	15	15	26	22	22	12	15	16	16	25	20	20	10	14	12	19	23	20	21	11	13	15	15	26	22	22	12	15	16
P01019	P01019	19	19	19	Angiotensinogen;Angiotensin-1;Angiotensin-2;Angiotensin-3;Angiotensin-4;Angiotensin 1-9;Angiotensin 1-7;Angiotensin 1-5;Angiotensin 1-4	AGT	>sp|P01019|ANGT_HUMAN Angiotensinogen OS=Homo sapiens GN=AGT PE=1 SV=1	1	19	19	19	10	12	5	6	6	15	18	9	11	6	4	11	16	18	9	10	8	7	11	17	15	10	12	5	6	6	15	18	9	11	6	4	11	16	18	9	10	8
P01023;F8W7L3;H0YFH1;F5H1E8	P01023	120;11;7;1	120;11;7;1	103;9;7;1	Alpha-2-macroglobulin	A2M	>sp|P01023|A2MG_HUMAN Alpha-2-macroglobulin OS=Homo sapiens GN=A2M PE=1 SV=3	4	120	120	103	98	113	63	70	56	76	76	99	113	85	84	64	75	76	100	108	87	89	63	75	73	98	113	63	70	56	76	76	99	113	85	84	64	75	76	100	108	87
P01024;M0QYC8;M0QXZ3;M0R0Q9;O95568	P01024	159;19;9;5;1	159;19;9;5;1	143;18;7;5;0	Complement C3;Complement C3 beta chain;C3-beta-c;Complement C3 alpha chain;C3a anaphylatoxin;Acylation stimulating protein;Complement C3b alpha chain;Complement C3c alpha chain fragment 1;Complement C3dg fragment;Complement C3g fragment;Complement C3d fragment;Complement C3f fragment;Complement C3c alpha chain fragment 2	C3	>sp|P01024|CO3_HUMAN Complement C3 OS=Homo sapiens GN=C3 PE=1 SV=2	5	159	159	143	90	108	87	95	97	132	139	98	108	93	89	107	138	135	89	109	97	93	109	136	135	90	108	87	95	97	132	139	98	108	93	89	107	138	135	89	109	97
P01031	P01031	88	88	81	Complement C5;Complement C5 beta chain;Complement C5 alpha chain;C5a anaphylatoxin;Complement C5 alpha chain	C5	>sp|P01031|CO5_HUMAN Complement C5 OS=Homo sapiens GN=C5 PE=1 SV=4	1	88	88	81	17	21	22	20	30	75	72	24	30	21	10	41	73	75	24	21	25	17	43	76	76	17	21	22	20	30	75	72	24	30	21	10	41	73	75	24	21	25
Q5H9A7;P01033;Q5H9B4;Q5H9B5;H0Y789	Q5H9A7;P01033;Q5H9B4;Q5H9B5;H0Y789	2;2;1;1;1	2;2;1;1;1	2;2;1;1;1	Metalloproteinase inhibitor 1	TIMP1	>tr|Q5H9A7|Q5H9A7_HUMAN Metalloproteinase inhibitor 1 OS=Homo sapiens GN=TIMP1 PE=1 SV=1;>sp|P01033|TIMP1_HUMAN Metalloproteinase inhibitor 1 OS=Homo sapiens GN=TIMP1 PE=1 SV=1;>tr|Q5H9B4|Q5H9B4_HUMAN Metalloproteinase inhibitor 1 (Fragment) OS=Homo sapien	5	2	2	2	0	0	2	2	0	0	0	0	0	2	1	0	0	0	0	0	2	0	0	0	0	0	0	2	2	0	0	0	0	0	2	1	0	0	0	0	0	2
P01034	P01034	3	3	3	Cystatin-C	CST3	>sp|P01034|CYTC_HUMAN Cystatin-C OS=Homo sapiens GN=CST3 PE=1 SV=1	1	3	3	3	0	0	2	2	0	2	2	0	0	1	2	0	2	1	0	0	2	0	0	2	2	0	0	2	2	0	2	2	0	0	1	2	0	2	1	0	0	2
P01036;P01037;P09228	P01036;P01037;P09228	3;2;2	3;2;2	3;2;2	Cystatin-S;Cystatin-SN;Cystatin-SA	CST4;CST1;CST2	>sp|P01036|CYTS_HUMAN Cystatin-S OS=Homo sapiens GN=CST4 PE=1 SV=3;>sp|P01037|CYTN_HUMAN Cystatin-SN OS=Homo sapiens GN=CST1 PE=1 SV=3;>sp|P09228|CYTT_HUMAN Cystatin-SA OS=Homo sapiens GN=CST2 PE=1 SV=1	3	3	3	3	0	0	0	0	0	0	0	0	0	3	0	0	0	0	0	0	1	0	0	0	0	0	0	0	0	0	0	0	0	0	3	0	0	0	0	0	0	1
P01040;C9J0E4	P01040;C9J0E4	10;8	10;8	10;8	Cystatin-A;Cystatin-A, N-terminally processed	CSTA	>sp|P01040|CYTA_HUMAN Cystatin-A OS=Homo sapiens GN=CSTA PE=1 SV=1;>tr|C9J0E4|C9J0E4_HUMAN Cystatin-A OS=Homo sapiens GN=CSTA PE=1 SV=1	2	10	10	10	0	6	8	10	2	0	0	8	4	9	6	2	0	0	0	0	7	7	0	0	0	0	6	8	10	2	0	0	8	4	9	6	2	0	0	0	0	7
P01042	P01042	40	40	39	Kininogen-1;Kininogen-1 heavy chain;T-kinin;Bradykinin;Lysyl-bradykinin;Kininogen-1 light chain;Low molecular weight growth-promoting factor	KNG1	>sp|P01042|KNG1_HUMAN Kininogen-1 OS=Homo sapiens GN=KNG1 PE=1 SV=2	1	40	40	39	10	12	24	23	35	26	26	9	13	20	15	37	25	25	9	14	18	20	38	27	28	10	12	24	23	35	26	26	9	13	20	15	37	25	25	9	14	18
P01116;P01111;G3V4K2;G3V5T7;P01112	P01116;P01111;G3V4K2;G3V5T7;P01112	2;2;1;1;1	2;2;1;1;1	2;2;1;1;1	GTPase KRas;GTPase KRas, N-terminally processed;GTPase NRas;GTPase HRas;GTPase HRas, N-terminally processed	KRAS;NRAS;HRAS	>sp|P01116|RASK_HUMAN GTPase KRas OS=Homo sapiens GN=KRAS PE=1 SV=1;>sp|P01111|RASN_HUMAN GTPase NRas OS=Homo sapiens GN=NRAS PE=1 SV=1;>tr|G3V4K2|G3V4K2_HUMAN GTPase KRas OS=Homo sapiens GN=KRAS PE=4 SV=1;>tr|G3V5T7|G3V5T7_HUMAN GTPase KRas OS=Homo sapien	5	2	2	2	0	1	2	2	0	0	0	1	1	2	2	0	0	0	1	2	2	1	0	0	0	0	1	2	2	0	0	0	1	1	2	2	0	0	0	1	2	2
P01137;M0R2S0	P01137	5;1	5;1	5;1	Transforming growth factor beta-1;Latency-associated peptide	TGFB1	>sp|P01137|TGFB1_HUMAN Transforming growth factor beta-1 OS=Homo sapiens GN=TGFB1 PE=1 SV=2	2	5	5	5	0	0	3	2	1	0	0	1	0	5	1	1	0	0	1	0	5	1	0	0	0	0	0	3	2	1	0	0	1	0	5	1	1	0	0	1	0	5
P01591;D6RD17;D6RHJ6;C9JA05	P01591;D6RD17;D6RHJ6	8;7;6;3	8;7;6;3	8;7;6;3	Immunoglobulin J chain	IGJ;JCHAIN	>sp|P01591|IGJ_HUMAN Immunoglobulin J chain OS=Homo sapiens GN=JCHAIN PE=1 SV=4;>tr|D6RD17|D6RD17_HUMAN Immunoglobulin J chain (Fragment) OS=Homo sapiens GN=JCHAIN PE=1 SV=8;>tr|D6RHJ6|D6RHJ6_HUMAN Immunoglobulin J chain (Fragment) OS=Homo sapiens GN=JCHAI	4	8	8	8	8	8	5	7	3	3	3	7	8	7	6	3	3	2	7	8	7	5	2	2	2	8	8	5	7	3	3	3	7	8	7	6	3	3	2	7	8	7
P01594;P01593	P01594;P01593	2;2	2;2	2;2	Ig kappa chain V-I region AU;Ig kappa chain V-I region AG		>sp|P01594|KV133_HUMAN Immunoglobulin kappa variable 1-33 OS=Homo sapiens GN=IGKV1-33 PE=1 SV=2;>sp|P01593|KVD33_HUMAN Immunoglobulin kappa variable 1D-33 OS=Homo sapiens GN=IGKV1D-33 PE=1 SV=2	2	2	2	2	1	1	1	1	0	1	1	2	1	2	1	0	1	1	2	1	2	2	0	1	1	1	1	1	1	0	1	1	2	1	2	1	0	1	1	2	1	2
P04432;P01597	P04432;P01597	3;3	2;2	2;2	Ig kappa chain V-I region Daudi;Ig kappa chain V-I region DEE		>sp|P04432|KVD39_HUMAN Immunoglobulin kappa variable 1D-39 OS=Homo sapiens GN=IGKV1D-39 PE=3 SV=2;>sp|P01597|KV139_HUMAN Immunoglobulin kappa variable 1-39 OS=Homo sapiens GN=IGKV1-39 PE=1 SV=2	2	3	2	2	3	3	1	1	0	0	0	2	3	3	1	1	0	0	3	3	2	2	0	0	0	2	2	0	0	0	0	0	1	2	2	0	0	0	0	2	2	1
P01599	P01599	5	5	2	Ig kappa chain V-I region Gal		>sp|P01599|KV117_HUMAN Immunoglobulin kappa variable 1-17 OS=Homo sapiens GN=IGKV1-17 PE=1 SV=2	1	5	5	2	4	5	2	2	0	1	1	4	4	2	1	0	0	1	5	4	2	2	1	0	0	4	5	2	2	0	1	1	4	4	2	1	0	0	1	5	4	2
P01601	P01601	2	1	1	Ig kappa chain V-I region HK101		>sp|P01601|KVD16_HUMAN Immunoglobulin kappa variable 1D-16 (Fragment) OS=Homo sapiens GN=IGKV1D-16 PE=3 SV=2	1	2	1	1	2	2	0	0	1	0	0	2	2	1	0	0	0	0	2	2	1	0	0	0	0	1	1	0	0	1	0	0	1	1	0	0	0	0	0	1	1	0
P01602	P01602	4	4	4	Ig kappa chain V-I region HK102	IGKV1-5	>sp|P01602|KV105_HUMAN Immunoglobulin kappa variable 1-5 OS=Homo sapiens GN=IGKV1-5 PE=1 SV=2	1	4	4	4	3	4	1	1	1	1	0	3	3	3	3	1	1	1	3	3	3	2	0	1	1	3	4	1	1	1	1	0	3	3	3	3	1	1	1	3	3	3
P01619;A0A0C4DH25	P01619;A0A0C4DH25	6;3	6;3	6;3	Ig kappa chain V-III region B6	IGKV3D-20	>sp|P01619|KV320_HUMAN Immunoglobulin kappa variable 3-20 OS=Homo sapiens GN=IGKV3-20 PE=1 SV=2;>sp|A0A0C4DH25|KVD20_HUMAN Immunoglobulin kappa variable 3-20 OS=Homo sapiens GN=IGKV3D-20 PE=3 SV=1	2	6	6	6	5	6	3	4	3	2	2	6	5	5	5	3	2	2	5	6	3	4	3	2	2	5	6	3	4	3	2	2	6	5	5	5	3	2	2	5	6	3
P01624;A0A087WSY6;A0A0C4DH90;A0A0C4DH55;A0A075B6H7	P01624;A0A087WSY6;A0A0C4DH90;A0A0C4DH55	4;3;2;2;1	3;2;1;1;1	3;2;1;1;1	Ig kappa chain V-III region POM	IGKV3D-15;IGKV3OR2-268;IGKV3D-7	>sp|P01624|KV315_HUMAN Immunoglobulin kappa variable 3-15 OS=Homo sapiens GN=IGKV3-15 PE=1 SV=2;>tr|A0A087WSY6|A0A087WSY6_HUMAN Protein IGKV3D-15 (Fragment) OS=Homo sapiens GN=IGKV3D-15 PE=1 SV=6;>tr|A0A0C4DH90|A0A0C4DH90_HUMAN Protein IGKV3OR2-268 (Fragme	5	4	3	3	4	4	3	2	1	2	2	4	3	2	3	1	2	2	4	3	3	2	1	1	2	3	3	2	2	1	1	2	3	3	1	2	1	1	1	3	3	2
P01699	P01699	4	1	1	Ig lambda chain V-I region VOR		>sp|P01699|LV144_HUMAN Immunoglobulin lambda variable 1-44 OS=Homo sapiens GN=IGLV1-44 PE=1 SV=2	1	4	1	1	4	2	2	3	0	1	1	4	3	2	2	1	1	1	4	3	1	3	0	1	1	1	0	0	0	0	0	0	1	1	1	0	0	0	0	1	1	0
P01700	P01700	5	5	2	Ig lambda chain V-I region HA		>sp|P01700|LV147_HUMAN Immunoglobulin lambda variable 1-47 OS=Homo sapiens GN=IGLV1-47 PE=1 SV=2	1	5	5	2	4	3	3	4	1	2	2	5	4	2	3	2	2	2	5	3	2	3	1	2	2	4	3	3	4	1	2	2	5	4	2	3	2	2	2	5	3	2
P01701	P01701	4	4	4	Ig lambda chain V-I region NEW		>sp|P01701|LV151_HUMAN Immunoglobulin lambda variable 1-51 OS=Homo sapiens GN=IGLV1-51 PE=1 SV=2	1	4	4	4	3	4	1	0	0	0	0	3	4	2	2	1	0	0	2	4	0	3	0	0	0	3	4	1	0	0	0	0	3	4	2	2	1	0	0	2	4	0
P01703	P01703	4	3	3	Ig lambda chain V-I region NEWM		>sp|P01703|LV140_HUMAN Immunoglobulin lambda variable 1-40 OS=Homo sapiens GN=IGLV1-40 PE=1 SV=2	1	4	3	3	3	3	4	4	0	1	1	3	2	1	3	0	1	0	3	3	2	0	0	1	1	2	3	3	3	0	0	0	2	2	1	3	0	0	0	2	3	2
P01704	P01704	2	2	2	Ig lambda chain V-II region TOG		>sp|P01704|LV214_HUMAN Immunoglobulin lambda variable 2-14 OS=Homo sapiens GN=IGLV2-14 PE=1 SV=2	1	2	2	2	1	2	1	1	0	0	0	1	1	1	1	0	0	0	1	2	0	1	0	0	0	1	2	1	1	0	0	0	1	1	1	1	0	0	0	1	2	0
P01705	P01705	2	2	2	Ig lambda chain V-II region NEI		>sp|P01705|LV223_HUMAN Immunoglobulin lambda variable 2-23 OS=Homo sapiens GN=IGLV2-23 PE=1 SV=2	1	2	2	2	1	2	1	0	0	0	0	1	1	0	0	0	0	0	1	1	0	0	0	0	0	1	2	1	0	0	0	0	1	1	0	0	0	0	0	1	1	0
P01706	P01706	5	4	2	Ig lambda chain V-II region BOH		>sp|P01706|LV211_HUMAN Immunoglobulin lambda variable 2-11 OS=Homo sapiens GN=IGLV2-11 PE=1 SV=2	1	5	4	2	5	3	2	2	0	1	1	4	3	1	1	0	1	0	5	3	1	1	0	1	1	4	3	1	1	0	0	0	3	3	1	1	0	0	0	4	3	1
P01709	P01709	4	1	1	Ig lambda chain V-II region MGC		>sp|P01709|LV208_HUMAN Immunoglobulin lambda variable 2-8 OS=Homo sapiens GN=IGLV2-8 PE=1 SV=2	1	4	1	1	4	2	3	1	0	1	1	3	2	2	2	0	1	0	4	2	2	1	0	1	1	1	1	1	0	0	0	0	1	1	1	1	0	0	0	1	1	1
P01714	P01714	5	5	5	Ig lambda chain V-III region SH		>sp|P01714|LV319_HUMAN Immunoglobulin lambda variable 3-19 OS=Homo sapiens GN=IGLV3-19 PE=1 SV=2	1	5	5	5	4	4	2	0	0	1	1	5	5	3	2	2	2	2	4	3	3	1	0	1	1	4	4	2	0	0	1	1	5	5	3	2	2	2	2	4	3	3
P01715	P01715	4	3	3	Ig lambda chain V-IV region Bau		>sp|P01715|LV301_HUMAN Immunoglobulin lambda variable 3-1 OS=Homo sapiens GN=IGLV3-1 PE=1 SV=2	1	4	3	3	3	3	3	1	0	1	1	4	4	3	1	1	1	1	3	2	2	1	1	1	1	2	2	2	0	0	0	0	3	3	2	0	0	0	0	2	1	1
P01717;P01718	P01717;P01718	3;2	1;1	1;1	Ig lambda chain V-IV region Hil;Ig lambda chain V-IV region Kern		>sp|P01717|LV325_HUMAN Immunoglobulin lambda variable 3-25 OS=Homo sapiens GN=IGLV3-25 PE=1 SV=2;>sp|P01718|LV327_HUMAN Immunoglobulin lambda variable 3-27 OS=Homo sapiens GN=IGLV3-27 PE=1 SV=2	2	3	1	1	3	3	2	3	0	0	0	3	3	3	3	2	2	2	3	3	3	3	0	2	0	1	1	0	1	0	0	0	1	1	1	1	0	0	0	1	1	1
P01721	P01721	3	2	2	Ig lambda chain V-VI region AR		>sp|P01721|LV657_HUMAN Immunoglobulin lambda variable 6-57 OS=Homo sapiens GN=IGLV6-57 PE=1 SV=2	1	3	2	2	2	1	1	2	0	1	1	3	2	1	0	0	1	0	2	1	0	0	0	1	1	1	1	0	1	0	0	0	2	2	1	0	0	0	0	1	1	0
P01743	P01743	3	2	2	Ig heavy chain V-I region HG3		>sp|P01743|HV146_HUMAN Immunoglobulin heavy variable 1-46 OS=Homo sapiens GN=IGHV1-46 PE=1 SV=2	1	3	2	2	3	3	1	1	1	1	1	3	3	2	1	1	1	1	3	3	1	2	1	1	1	2	2	0	0	0	0	0	2	2	1	0	0	0	0	2	2	0
P01764	P01764	8	2	2	Ig heavy chain V-III region 23	IGHV3-23	>sp|P01764|HV323_HUMAN Immunoglobulin heavy variable 3-23 OS=Homo sapiens GN=IGHV3-23 PE=1 SV=2	1	8	2	2	5	7	3	3	2	2	2	7	8	4	5	2	2	2	6	7	4	4	2	2	2	1	2	0	0	0	0	0	2	2	1	1	0	0	0	2	2	1
P01766	P01766	4	2	2	Ig heavy chain V-III region BRO		>sp|P01766|HV313_HUMAN Immunoglobulin heavy variable 3-13 OS=Homo sapiens GN=IGHV3-13 PE=1 SV=2	1	4	2	2	4	4	3	2	0	2	2	4	4	3	2	1	1	1	4	4	2	2	1	1	1	2	2	1	0	0	1	1	2	2	1	1	0	0	0	2	2	0
P01768	P01768	8	6	0	Ig heavy chain V-III region CAM		>sp|P01768|HV330_HUMAN Immunoglobulin heavy variable 3-30 OS=Homo sapiens GN=IGHV3-30 PE=1 SV=2	1	8	6	0	6	6	3	3	2	2	2	7	7	5	4	2	2	2	6	6	5	6	2	2	2	4	4	1	1	1	1	1	5	5	3	2	1	1	1	4	4	3
P01772	P01772	7	1	1	Ig heavy chain V-III region KOL		>sp|P01772|HV333_HUMAN Immunoglobulin heavy variable 3-33 OS=Homo sapiens GN=IGHV3-33 PE=1 SV=2	1	7	1	1	6	5	3	3	2	2	2	5	6	4	4	2	2	2	5	6	4	4	1	2	2	1	0	0	0	0	0	0	0	0	0	0	0	0	0	0	0	0
P01780;A0A0B4J1V1;P01763;P01762;A0A0C4DH32	P01780;A0A0B4J1V1;P01763;P01762;A0A0C4DH32	8;5;5;5;4	4;1;1;1;1	3;0;0;0;0	Ig heavy chain V-III region JON;Ig heavy chain V-III region WEA;Ig heavy chain V-III region TRO	IGHV3-21;IGHV3-20	>sp|P01780|HV307_HUMAN Immunoglobulin heavy variable 3-7 OS=Homo sapiens GN=IGHV3-7 PE=1 SV=2;>tr|A0A0B4J1V1|A0A0B4J1V1_HUMAN Protein IGHV3-21 (Fragment) OS=Homo sapiens GN=IGHV3-21 PE=1 SV=1;>sp|P01763|HV348_HUMAN Immunoglobulin heavy variable 3-48 OS=Hom	5	8	4	3	6	8	5	5	2	3	3	8	7	6	5	4	3	3	6	8	5	6	2	3	3	3	4	3	3	1	2	2	4	3	4	2	3	2	2	4	4	3
P01782	P01782	6	2	2	Ig heavy chain V-III region DOB		>sp|P01782|HV309_HUMAN Immunoglobulin heavy variable 3-9 OS=Homo sapiens GN=IGHV3-9 PE=1 SV=2	1	6	2	2	4	5	3	2	0	2	2	6	6	3	2	1	1	2	3	5	2	3	1	1	2	1	1	1	0	0	1	1	2	2	1	0	0	0	1	1	1	0
P01814	P01814	1	1	1	Ig heavy chain V-II region OU		>sp|P01814|HV270_HUMAN Immunoglobulin heavy variable 2-70 OS=Homo sapiens GN=IGHV2-70 PE=1 SV=2	1	1	1	1	1	1	0	0	0	0	0	0	0	0	1	0	0	0	0	1	0	0	0	0	0	1	1	0	0	0	0	0	0	0	0	1	0	0	0	0	1	0
P01817	P01817	4	4	4	Ig heavy chain V-II region MCE		>sp|P01817|HV205_HUMAN Immunoglobulin heavy variable 2-5 OS=Homo sapiens GN=IGHV2-5 PE=1 SV=2	1	4	4	4	2	3	0	0	0	0	0	3	2	0	0	0	0	0	2	1	1	0	0	0	0	2	3	0	0	0	0	0	3	2	0	0	0	0	0	2	1	1
P01833	P01833	21	21	21	Polymeric immunoglobulin receptor;Secretory component	PIGR	>sp|P01833|PIGR_HUMAN Polymeric immunoglobulin receptor OS=Homo sapiens GN=PIGR PE=1 SV=4	1	21	21	21	16	15	9	3	2	0	0	17	17	17	12	1	0	0	17	18	14	9	1	0	0	16	15	9	3	2	0	0	17	17	17	12	1	0	0	17	18	14
P01834;A0A075B6H6	P01834;A0A075B6H6	11;10	11;10	11;10	Ig kappa chain C region	IGKC	>sp|P01834|IGKC_HUMAN Ig kappa chain C region OS=Homo sapiens GN=IGKC PE=1 SV=1;>tr|A0A075B6H6|A0A075B6H6_HUMAN Ig kappa chain C region (Fragment) OS=Homo sapiens GN=IGKC PE=1 SV=1	2	11	11	11	9	10	6	7	6	7	7	8	8	8	8	6	6	6	7	8	8	7	6	6	6	9	10	6	7	6	7	7	8	8	8	8	6	6	6	7	8	8
P01859	P01859	17	8	7	Ig gamma-2 chain C region	IGHG2	>sp|P01859|IGHG2_HUMAN Ig gamma-2 chain C region OS=Homo sapiens GN=IGHG2 PE=1 SV=2	1	17	8	7	12	13	10	13	9	11	10	10	15	10	12	8	11	11	11	13	13	10	9	11	11	6	4	4	6	4	6	5	4	6	3	5	3	6	6	5	4	6
P01861	P01861	13	7	7	Ig gamma-4 chain C region	IGHG4	>sp|P01861|IGHG4_HUMAN Ig gamma-4 chain C region OS=Homo sapiens GN=IGHG4 PE=1 SV=1	1	13	7	7	11	12	10	12	7	10	10	11	13	11	12	8	9	10	12	11	12	9	8	9	10	5	6	4	6	1	4	4	5	7	5	6	2	3	4	6	5	6
P01876	P01876	22	22	6	Ig alpha-1 chain C region	IGHA1	>sp|P01876|IGHA1_HUMAN Ig alpha-1 chain C region OS=Homo sapiens GN=IGHA1 PE=1 SV=2	1	22	22	6	15	18	12	13	13	15	15	16	16	14	13	15	14	14	13	17	15	13	15	14	14	15	18	12	13	13	15	15	16	16	14	13	15	14	14	13	17	15
P02042;E9PFT6;E9PEW8;C9JRG0;A8MUF7	P02042;E9PFT6;E9PEW8	13;9;8;2;1	6;4;4;1;0	6;4;4;1;0	Hemoglobin subunit delta	HBD	>sp|P02042|HBD_HUMAN Hemoglobin subunit delta OS=Homo sapiens GN=HBD PE=1 SV=2;>tr|E9PFT6|E9PFT6_HUMAN Hemoglobin subunit delta OS=Homo sapiens GN=HBD PE=1 SV=1;>tr|E9PEW8|E9PEW8_HUMAN Hemoglobin subunit delta (Fragment) OS=Homo sapiens GN=HBD PE=1 SV=1	5	13	6	6	13	13	13	13	6	6	7	13	12	13	13	6	7	7	11	12	13	13	5	7	7	6	6	6	6	0	0	1	6	6	6	6	1	1	1	6	6	6
P02452;I3L3H7	P02452	12;1	12;1	10;1	Collagen alpha-1(I) chain	COL1A1	>sp|P02452|CO1A1_HUMAN Collagen alpha-1(I) chain OS=Homo sapiens GN=COL1A1 PE=1 SV=5	2	12	12	10	5	5	0	1	1	0	0	8	11	0	1	0	0	0	6	7	0	1	0	0	0	5	5	0	1	1	0	0	8	11	0	1	0	0	0	6	7	0
P02462;P29400	P02462;P29400	2;1	2;1	2;1	Collagen alpha-1(IV) chain;Arresten;Collagen alpha-5(IV) chain	COL4A1;COL4A5	>sp|P02462|CO4A1_HUMAN Collagen alpha-1(IV) chain OS=Homo sapiens GN=COL4A1 PE=1 SV=3;>sp|P29400|CO4A5_HUMAN Collagen alpha-5(IV) chain OS=Homo sapiens GN=COL4A5 PE=1 SV=2	2	2	2	2	0	0	0	0	0	0	0	2	1	0	0	0	0	0	1	0	0	0	0	0	0	0	0	0	0	0	0	0	2	1	0	0	0	0	0	1	0	0
P02549;V9GY79	P02549	86;5	86;5	86;5	Spectrin alpha chain, erythrocytic 1	SPTA1	>sp|P02549|SPTA1_HUMAN Spectrin alpha chain, erythrocytic 1 OS=Homo sapiens GN=SPTA1 PE=1 SV=5	2	86	86	86	12	23	71	78	8	0	0	18	14	78	77	6	0	0	5	5	76	64	3	0	0	12	23	71	78	8	0	0	18	14	78	77	6	0	0	5	5	76
P02647;F8W696	P02647;F8W696	47;39	47;39	46;38	Apolipoprotein A-I;Proapolipoprotein A-I;Truncated apolipoprotein A-I	APOA1	>sp|P02647|APOA1_HUMAN Apolipoprotein A-I OS=Homo sapiens GN=APOA1 PE=1 SV=1;>tr|F8W696|F8W696_HUMAN Apolipoprotein A-I OS=Homo sapiens GN=APOA1 PE=1 SV=1	2	47	47	46	32	35	31	30	29	24	30	31	28	33	27	34	30	32	30	34	32	30	32	29	31	32	35	31	30	29	24	30	31	28	33	27	34	30	32	30	34	32
P02649;H0Y7L5;E9PEV4;E7ERP7	P02649;H0Y7L5;E9PEV4;E7ERP7	51;38;30;30	51;38;30;30	46;37;29;29	Apolipoprotein E	APOE	>sp|P02649|APOE_HUMAN Apolipoprotein E OS=Homo sapiens GN=APOE PE=1 SV=1;>tr|H0Y7L5|H0Y7L5_HUMAN Apolipoprotein E (Fragment) OS=Homo sapiens GN=APOE PE=1 SV=2;>tr|E9PEV4|E9PEV4_HUMAN Apolipoprotein E (Fragment) OS=Homo sapiens GN=APOE PE=1 SV=1;>tr|E7ERP7|	4	51	51	46	37	48	20	20	21	22	21	32	42	23	24	24	22	22	30	47	25	24	20	20	22	37	48	20	20	21	22	21	32	42	23	24	24	22	22	30	47	25
V9GYM3;P02652;V9GYE3;V9GYG9;V9GYC1;V9GYS1	V9GYM3;P02652;V9GYE3;V9GYG9	10;10;8;8;4;4	10;10;8;8;4;4	10;10;8;8;4;4	Apolipoprotein A-II;Proapolipoprotein A-II;Truncated apolipoprotein A-II	APOA2	>tr|V9GYM3|V9GYM3_HUMAN Apolipoprotein A-II OS=Homo sapiens GN=APOA2 PE=1 SV=1;>sp|P02652|APOA2_HUMAN Apolipoprotein A-II OS=Homo sapiens GN=APOA2 PE=1 SV=1;>tr|V9GYE3|V9GYE3_HUMAN Apolipoprotein A-II OS=Homo sapiens GN=APOA2 PE=1 SV=1;>tr|V9GYG9|V9GYG9_HU	6	10	10	10	7	9	6	9	5	6	7	9	9	7	6	8	7	7	8	9	8	6	9	6	6	7	9	6	9	5	6	7	9	9	7	6	8	7	7	8	9	8
P02671;A0A087WUA0	P02671	82;27	82;27	80;25	Fibrinogen alpha chain;Fibrinopeptide A;Fibrinogen alpha chain	FGA	>sp|P02671|FIBA_HUMAN Fibrinogen alpha chain OS=Homo sapiens GN=FGA PE=1 SV=2	2	82	82	80	63	70	57	47	42	58	57	59	69	51	47	44	56	62	60	69	55	55	43	59	57	63	70	57	47	42	58	57	59	69	51	47	44	56	62	60	69	55
P02675;D6REL8	P02675;D6REL8	62;40	62;40	51;33	Fibrinogen beta chain;Fibrinopeptide B;Fibrinogen beta chain	FGB	>sp|P02675|FIBB_HUMAN Fibrinogen beta chain OS=Homo sapiens GN=FGB PE=1 SV=2;>tr|D6REL8|D6REL8_HUMAN Fibrinogen beta chain OS=Homo sapiens GN=FGB PE=1 SV=1	2	62	62	51	51	49	38	38	35	41	41	47	52	44	38	38	42	41	46	53	46	41	41	40	40	51	49	38	38	35	41	41	47	52	44	38	38	42	41	46	53	46
P02679;C9JEU5;C9JC84	P02679;C9JEU5;C9JC84	55;51;51	55;51;51	34;34;34	Fibrinogen gamma chain	FGG	>sp|P02679|FIBG_HUMAN Fibrinogen gamma chain OS=Homo sapiens GN=FGG PE=1 SV=3;>tr|C9JEU5|C9JEU5_HUMAN Fibrinogen gamma chain OS=Homo sapiens GN=FGG PE=1 SV=1;>tr|C9JC84|C9JC84_HUMAN Fibrinogen gamma chain OS=Homo sapiens GN=FGG PE=1 SV=1	3	55	55	34	41	43	38	39	31	43	40	42	46	39	40	31	44	44	41	43	40	41	37	44	42	41	43	38	39	31	43	40	42	46	39	40	31	44	44	41	43	40
P02730;A0A0A0MS98	P02730;A0A0A0MS98	28;17	28;17	28;17	Band 3 anion transport protein	SLC4A1	>sp|P02730|B3AT_HUMAN Band 3 anion transport protein OS=Homo sapiens GN=SLC4A1 PE=1 SV=3;>tr|A0A0A0MS98|A0A0A0MS98_HUMAN Band 3 anion transport protein OS=Homo sapiens GN=SLC4A1 PE=1 SV=1	2	28	28	28	22	19	24	27	14	8	8	23	20	27	25	12	9	9	16	14	28	24	9	9	9	22	19	24	27	14	8	8	23	20	27	25	12	9	9	16	14	28
P02743	P02743	10	10	10	Serum amyloid P-component;Serum amyloid P-component(1-203)	APCS	>sp|P02743|SAMP_HUMAN Serum amyloid P-component OS=Homo sapiens GN=APCS PE=1 SV=2	1	10	10	10	8	8	5	5	3	7	6	7	9	5	6	4	5	4	5	7	7	6	5	5	5	8	8	5	5	3	7	6	7	9	5	6	4	5	4	5	7	7
P02745;X6RLJ0	P02745;X6RLJ0	10;8	10;8	10;8	Complement C1q subcomponent subunit A	C1QA	>sp|P02745|C1QA_HUMAN Complement C1q subcomponent subunit A OS=Homo sapiens GN=C1QA PE=1 SV=2;>tr|X6RLJ0|X6RLJ0_HUMAN Complement C1q subcomponent subunit A (Fragment) OS=Homo sapiens GN=C1QA PE=1 SV=7	2	10	10	10	8	9	5	5	1	2	2	8	10	5	6	1	2	2	9	8	6	8	0	2	2	8	9	5	5	1	2	2	8	10	5	6	1	2	2	9	8	6
P02747	P02747	7	7	7	Complement C1q subcomponent subunit C	C1QC	>sp|P02747|C1QC_HUMAN Complement C1q subcomponent subunit C OS=Homo sapiens GN=C1QC PE=1 SV=3	1	7	7	7	7	5	3	3	0	4	5	7	6	5	5	1	5	5	7	7	5	4	1	5	5	7	5	3	3	0	4	5	7	6	5	5	1	5	5	7	7	5
P02748;REV__Q4AC99;Q96BY6	P02748	28;1;1	28;1;1	26;1;1	Complement component C9;Complement component C9a;Complement component C9b	C9	>sp|P02748|CO9_HUMAN Complement component C9 OS=Homo sapiens GN=C9 PE=1 SV=2	3	28	28	26	7	8	11	12	20	21	22	12	12	10	8	21	23	22	8	9	10	12	23	23	23	7	8	11	12	20	21	22	12	12	10	8	21	23	22	8	9	10
P02749;J3QRN2;J3QLI0;J3KS17	P02749;J3QRN2	14;7;6;3	14;7;6;3	13;7;6;2	Beta-2-glycoprotein 1	APOH	>sp|P02749|APOH_HUMAN Beta-2-glycoprotein 1 OS=Homo sapiens GN=APOH PE=1 SV=3;>tr|J3QRN2|J3QRN2_HUMAN Beta-2-glycoprotein 1 (Fragment) OS=Homo sapiens GN=APOH PE=1 SV=1	4	14	14	13	8	11	12	14	3	5	4	10	11	14	11	3	6	5	9	9	14	13	2	7	6	8	11	12	14	3	5	4	10	11	14	11	3	6	5	9	9	14
P02750	P02750	11	11	11	Leucine-rich alpha-2-glycoprotein	LRG1	>sp|P02750|A2GL_HUMAN Leucine-rich alpha-2-glycoprotein OS=Homo sapiens GN=LRG1 PE=1 SV=2	1	11	11	11	1	2	0	1	0	9	10	1	2	2	0	0	9	10	0	1	2	0	1	10	9	1	2	0	1	0	9	10	1	2	2	0	0	9	10	0	1	2
P02751;H0Y7Z1;H0Y4K8	P02751	125;61;18	125;61;18	125;61;18	Fibronectin;Anastellin;Ugl-Y1;Ugl-Y2;Ugl-Y3	FN1	>sp|P02751|FINC_HUMAN Fibronectin OS=Homo sapiens GN=FN1 PE=1 SV=4	3	125	125	125	100	100	58	73	81	77	78	108	110	75	67	73	75	73	105	105	90	80	89	79	76	100	100	58	73	81	77	78	108	110	75	67	73	75	73	105	105	90
Q5VY30;P02753	Q5VY30;P02753	11;11	11;11	11;11	Retinol-binding protein 4;Plasma retinol-binding protein(1-182);Plasma retinol-binding protein(1-181);Plasma retinol-binding protein(1-179);Plasma retinol-binding protein(1-176)	RBP4	>tr|Q5VY30|Q5VY30_HUMAN Retinol binding protein 4, plasma, isoform CRA_b OS=Homo sapiens GN=RBP4 PE=1 SV=2;>sp|P02753|RET4_HUMAN Retinol-binding protein 4 OS=Homo sapiens GN=RBP4 PE=1 SV=3	2	11	11	11	0	1	4	5	3	10	10	1	1	5	3	7	11	9	0	0	5	4	6	9	9	0	1	4	5	3	10	10	1	1	5	3	7	11	9	0	0	5
P02760;S4R471;S4R3Y4	P02760;S4R471	19;10;7	19;10;7	18;10;7	Protein AMBP;Alpha-1-microglobulin;Inter-alpha-trypsin inhibitor light chain;Trypstatin	AMBP	>sp|P02760|AMBP_HUMAN Protein AMBP OS=Homo sapiens GN=AMBP PE=1 SV=1;>tr|S4R471|S4R471_HUMAN Protein AMBP (Fragment) OS=Homo sapiens GN=AMBP PE=1 SV=1	3	19	19	18	12	8	11	8	15	16	16	9	13	6	3	16	16	16	12	12	7	10	16	16	14	12	8	11	8	15	16	16	9	13	6	3	16	16	16	12	12	7
P02763	P02763	10	7	7	Alpha-1-acid glycoprotein 1	ORM1	>sp|P02763|A1AG1_HUMAN Alpha-1-acid glycoprotein 1 OS=Homo sapiens GN=ORM1 PE=1 SV=1	1	10	7	7	7	8	8	9	8	6	6	6	8	7	8	9	8	7	7	8	6	8	9	8	6	5	6	6	7	5	3	4	4	5	5	6	6	5	4	5	5	4
P02765;C9JV77	P02765;C9JV77	11;10	11;10	9;9	Alpha-2-HS-glycoprotein;Alpha-2-HS-glycoprotein chain A;Alpha-2-HS-glycoprotein chain B	AHSG	>sp|P02765|FETUA_HUMAN Alpha-2-HS-glycoprotein OS=Homo sapiens GN=AHSG PE=1 SV=1;>tr|C9JV77|C9JV77_HUMAN Alpha-2-HS-glycoprotein OS=Homo sapiens GN=AHSG PE=1 SV=1	2	11	11	9	7	5	6	8	8	10	8	5	7	7	7	11	10	11	6	5	7	7	9	10	10	7	5	6	8	8	10	8	5	7	7	7	11	10	11	6	5	7
P02766;A0A087WT59;A0A087WV45	P02766;A0A087WT59;A0A087WV45	12;10;8	12;10;8	12;10;8	Transthyretin	TTR	>sp|P02766|TTHY_HUMAN Transthyretin OS=Homo sapiens GN=TTR PE=1 SV=1;>tr|A0A087WT59|A0A087WT59_HUMAN Transthyretin OS=Homo sapiens GN=TTR PE=1 SV=1;>tr|A0A087WV45|A0A087WV45_HUMAN Transthyretin OS=Homo sapiens GN=TTR PE=1 SV=1	3	12	12	12	7	9	10	11	11	10	10	10	7	11	10	10	10	10	7	10	11	11	9	10	10	7	9	10	11	11	10	10	10	7	11	10	10	10	10	7	10	11
P02768;A0A0C4DGB6;B7WNR0;H0YA55;D6RHD5;A0A087WWT3;C9JKR2;H7C013	P02768;A0A0C4DGB6;B7WNR0;H0YA55;D6RHD5;A0A087WWT3;C9JKR2	83;77;61;60;58;48;48;28	83;77;61;60;58;48;48;28	76;70;56;53;53;44;43;26	Serum albumin	ALB	>sp|P02768|ALBU_HUMAN Serum albumin OS=Homo sapiens GN=ALB PE=1 SV=2;>tr|A0A0C4DGB6|A0A0C4DGB6_HUMAN Serum albumin OS=Homo sapiens GN=ALB PE=1 SV=1;>tr|B7WNR0|B7WNR0_HUMAN Serum albumin OS=Homo sapiens GN=ALB PE=1 SV=1;>tr|H0YA55|H0YA55_HUMAN Serum albumin	8	83	83	76	44	50	59	63	56	74	76	55	55	61	59	49	75	75	49	43	57	61	51	76	71	44	50	59	63	56	74	76	55	55	61	59	49	75	75	49	43	57
P02774;D6RF35;D6RBJ7;D6RF20;H0YLM8;Q8TDJ6	P02774;D6RF35;D6RBJ7	37;34;23;9;1;1	37;34;23;9;1;1	30;27;18;7;1;1	Vitamin D-binding protein	GC	>sp|P02774|VTDB_HUMAN Vitamin D-binding protein OS=Homo sapiens GN=GC PE=1 SV=1;>tr|D6RF35|D6RF35_HUMAN Vitamin D-binding protein OS=Homo sapiens GN=GC PE=1 SV=1;>tr|D6RBJ7|D6RBJ7_HUMAN Vitamin D-binding protein OS=Homo sapiens GN=GC PE=1 SV=1	6	37	37	30	11	11	21	21	10	27	30	9	18	22	19	14	26	27	14	13	20	20	17	28	25	11	11	21	21	10	27	30	9	18	22	19	14	26	27	14	13	20
P02775	P02775	5	5	5	Platelet basic protein;Connective tissue-activating peptide III;TC-2;Connective tissue-activating peptide III(1-81);Beta-thromboglobulin;Neutrophil-activating peptide 2(74);Neutrophil-activating peptide 2(73);Neutrophil-activating peptide 2;TC-1;Neutrophil-activating peptide 2(1-66);Neutrophil-activating peptide 2(1-63)	PPBP	>sp|P02775|CXCL7_HUMAN Platelet basic protein OS=Homo sapiens GN=PPBP PE=1 SV=3	1	5	5	5	2	2	4	5	0	1	1	3	1	5	5	0	0	1	3	2	4	4	0	1	1	2	2	4	5	0	1	1	3	1	5	5	0	0	1	3	2	4
P02776	P02776	5	5	2	Platelet factor 4;Platelet factor 4, short form	PF4	>sp|P02776|PLF4_HUMAN Platelet factor 4 OS=Homo sapiens GN=PF4 PE=1 SV=2	1	5	5	2	3	4	3	3	0	1	3	3	4	4	5	1	3	2	3	4	3	4	0	3	3	3	4	3	3	0	1	3	3	4	4	5	1	3	2	3	4	3
P02786;G3V0E5;H7C3V5;F8WBE5	P02786;G3V0E5	22;20;3;2	22;20;3;2	22;20;3;2	Transferrin receptor protein 1;Transferrin receptor protein 1, serum form	TFRC	>sp|P02786|TFR1_HUMAN Transferrin receptor protein 1 OS=Homo sapiens GN=TFRC PE=1 SV=2;>tr|G3V0E5|G3V0E5_HUMAN Transferrin receptor (P90, CD71), isoform CRA_c OS=Homo sapiens GN=TFRC PE=1 SV=1	4	22	22	22	17	17	6	3	2	10	10	16	16	4	5	3	11	10	14	15	10	4	5	12	11	17	17	6	3	2	10	10	16	16	4	5	3	11	10	14	15	10
P02787;H7C5E8;F8WCI6;C9JB55;C9JVG0;F8WEK9;F8WC57	P02787	55;8;7;6;6;4;1	55;8;7;6;6;4;1	52;7;6;5;5;4;1	Serotransferrin	TF	>sp|P02787|TRFE_HUMAN Serotransferrin OS=Homo sapiens GN=TF PE=1 SV=3	7	55	55	52	33	37	39	40	27	44	46	37	38	39	40	22	46	45	34	39	39	42	28	47	46	33	37	39	40	27	44	46	37	38	39	40	22	46	45	34	39	39
P02790;Q9BS19	P02790;Q9BS19	26;15	26;15	26;15	Hemopexin	HPX	>sp|P02790|HEMO_HUMAN Hemopexin OS=Homo sapiens GN=HPX PE=1 SV=2;>tr|Q9BS19|Q9BS19_HUMAN HPX protein OS=Homo sapiens GN=HPX PE=1 SV=1	2	26	26	26	12	10	18	19	16	21	21	12	16	18	16	18	23	23	12	11	19	15	21	24	24	12	10	18	19	16	21	21	12	16	18	16	18	23	23	12	11	19
P02792	P02792	4	4	4	Ferritin light chain	FTL	>sp|P02792|FRIL_HUMAN Ferritin light chain OS=Homo sapiens GN=FTL PE=1 SV=2	1	4	4	4	2	3	3	3	0	0	0	0	2	3	4	0	0	0	1	0	3	3	0	0	0	2	3	3	3	0	0	0	0	2	3	4	0	0	0	1	0	3
P02814	P02814	1	1	1	Submaxillary gland androgen-regulated protein 3B;Peptide P-A;Peptide D1A	SMR3B	>sp|P02814|SMR3B_HUMAN Submaxillary gland androgen-regulated protein 3B OS=Homo sapiens GN=SMR3B PE=1 SV=2	1	1	1	1	0	1	0	1	0	0	0	0	0	1	0	0	0	0	0	0	0	0	0	0	0	0	1	0	1	0	0	0	0	0	1	0	0	0	0	0	0	0
P03951;D6RB32;H0Y596;X6R3B1	P03951	10;4;3;2	9;4;3;2	9;4;3;2	Coagulation factor XI;Coagulation factor XIa heavy chain;Coagulation factor XIa light chain	F11	>sp|P03951|FA11_HUMAN Coagulation factor XI OS=Homo sapiens GN=F11 PE=1 SV=1	4	10	9	9	0	2	3	1	4	7	8	1	1	0	0	3	5	6	1	2	2	1	4	6	5	0	1	2	0	3	6	7	0	0	0	0	3	4	5	0	1	1
P04003;A6PVY5;F2Z2V7	P04003	39;5;1	39;5;1	39;5;1	C4b-binding protein alpha chain	C4BPA	>sp|P04003|C4BPA_HUMAN C4b-binding protein alpha chain OS=Homo sapiens GN=C4BPA PE=1 SV=2	3	39	39	39	26	27	16	23	26	7	6	33	34	21	13	28	4	7	30	28	27	24	29	7	7	26	27	16	23	26	7	6	33	34	21	13	28	4	7	30	28	27
P04004;F5GX75	P04004	43;5	43;5	31;5	Vitronectin;Vitronectin V65 subunit;Vitronectin V10 subunit;Somatomedin-B	VTN	>sp|P04004|VTNC_HUMAN Vitronectin OS=Homo sapiens GN=VTN PE=1 SV=1	2	43	43	31	10	15	15	17	35	31	34	12	8	14	11	35	32	35	12	12	13	13	36	35	34	10	15	15	17	35	31	34	12	8	14	11	35	32	35	12	12	13
P04040	P04040	23	23	23	Catalase	CAT	>sp|P04040|CATA_HUMAN Catalase OS=Homo sapiens GN=CAT PE=1 SV=3	1	23	23	23	8	12	19	21	4	1	0	11	9	20	21	1	1	0	9	7	20	21	0	1	0	8	12	19	21	4	1	0	11	9	20	21	1	1	0	9	7	20
P04075;J3KPS3;H3BQN4;H3BPS8;H3BU78;H3BR68;H3BUH7;H3BR04;H3BMQ8	P04075;J3KPS3;H3BQN4;H3BPS8	24;22;21;12;10;9;9;9;8	24;22;21;12;10;9;9;9;8	21;21;18;10;10;8;9;9;8	Fructose-bisphosphate aldolase A;Fructose-bisphosphate aldolase	ALDOA	>sp|P04075|ALDOA_HUMAN Fructose-bisphosphate aldolase A OS=Homo sapiens GN=ALDOA PE=1 SV=2;>tr|J3KPS3|J3KPS3_HUMAN Fructose-bisphosphate aldolase OS=Homo sapiens GN=ALDOA PE=1 SV=1;>tr|H3BQN4|H3BQN4_HUMAN Fructose-bisphosphate aldolase OS=Homo sapiens GN=A	9	24	24	21	8	15	19	14	3	1	0	10	10	23	20	4	2	2	10	15	22	19	0	2	1	8	15	19	14	3	1	0	10	10	23	20	4	2	2	10	15	22
P04080	P04080	3	3	3	Cystatin-B	CSTB	>sp|P04080|CYTB_HUMAN Cystatin-B OS=Homo sapiens GN=CSTB PE=1 SV=2	1	3	3	3	0	2	3	3	0	0	0	0	0	3	2	0	0	0	0	0	3	3	0	0	0	0	2	3	3	0	0	0	0	0	3	2	0	0	0	0	0	3
P04083;Q5T3N1;Q5T3N0	P04083;Q5T3N1	10;6;3	10;6;3	10;6;3	Annexin A1;Annexin	ANXA1	>sp|P04083|ANXA1_HUMAN Annexin A1 OS=Homo sapiens GN=ANXA1 PE=1 SV=2;>tr|Q5T3N1|Q5T3N1_HUMAN Annexin (Fragment) OS=Homo sapiens GN=ANXA1 PE=1 SV=1	3	10	10	10	5	4	8	9	1	0	0	7	5	10	8	0	1	1	4	2	9	10	2	1	0	5	4	8	9	1	0	0	7	5	10	8	0	1	1	4	2	9
P04114;A8MUN2	P04114	443;80	443;80	439;76	Apolipoprotein B-100;Apolipoprotein B-48	APOB	>sp|P04114|APOB_HUMAN Apolipoprotein B-100 OS=Homo sapiens GN=APOB PE=1 SV=2	2	443	443	439	371	415	181	229	236	257	254	363	399	289	296	253	249	260	365	407	290	294	256	261	259	371	415	181	229	236	257	254	363	399	289	296	253	249	260	365	407	290
P04180;J3QSE5;J3QKT0;I3L1Q6	P04180;J3QSE5	9;6;4;2	9;6;4;2	9;6;4;2	Phosphatidylcholine-sterol acyltransferase	LCAT	>sp|P04180|LCAT_HUMAN Phosphatidylcholine-sterol acyltransferase OS=Homo sapiens GN=LCAT PE=1 SV=1;>tr|J3QSE5|J3QSE5_HUMAN Phosphatidylcholine-sterol acyltransferase (Fragment) OS=Homo sapiens GN=LCAT PE=1 SV=1	4	9	9	9	1	1	0	0	3	7	7	0	2	0	0	4	6	7	1	1	0	0	3	7	8	1	1	0	0	3	7	7	0	2	0	0	4	6	7	1	1	0
P04196	P04196	21	21	21	Histidine-rich glycoprotein	HRG	>sp|P04196|HRG_HUMAN Histidine-rich glycoprotein OS=Homo sapiens GN=HRG PE=1 SV=1	1	21	21	21	9	11	13	12	12	19	15	13	12	12	7	14	19	19	13	10	12	13	14	20	19	9	11	13	12	12	19	15	13	12	12	7	14	19	19	13	10	12
P04211	P04211	3	1	1	Ig lambda chain V region 4A		>sp|P04211|LV743_HUMAN Immunoglobulin lambda variable 7-43 OS=Homo sapiens GN=IGLV7-43 PE=3 SV=2	1	3	1	1	1	2	1	0	0	0	1	3	2	1	1	0	1	1	1	2	1	2	0	1	1	1	1	0	0	0	0	0	1	1	0	0	0	0	0	0	1	0
P04217;M0R009	P04217;M0R009	18;10	18;10	17;9	Alpha-1B-glycoprotein	A1BG	>sp|P04217|A1BG_HUMAN Alpha-1B-glycoprotein OS=Homo sapiens GN=A1BG PE=1 SV=4;>tr|M0R009|M0R009_HUMAN Alpha-1B-glycoprotein (Fragment) OS=Homo sapiens GN=A1BG PE=1 SV=8	2	18	18	17	10	9	9	11	16	16	15	9	11	9	7	15	15	15	10	12	11	8	15	14	15	10	9	9	11	16	16	15	9	11	9	7	15	15	15	10	12	11
P04220	P04220	24	2	2	Ig mu heavy chain disease protein		>sp|P04220|MUCB_HUMAN Ig mu heavy chain disease protein OS=Homo sapiens PE=1 SV=1	1	24	2	2	22	23	13	14	9	11	11	24	23	18	16	12	10	11	23	24	16	18	11	10	11	1	1	1	0	0	0	0	2	1	0	0	0	0	0	2	2	0
P04259	P04259	48	2	2	Keratin, type II cytoskeletal 6B	KRT6B	>sp|P04259|K2C6B_HUMAN Keratin, type II cytoskeletal 6B OS=Homo sapiens GN=KRT6B PE=1 SV=5	1	48	2	2	10	39	29	33	31	28	25	31	10	29	33	25	27	27	24	11	33	34	25	24	19	0	1	0	0	1	0	0	0	0	0	0	1	0	0	0	0	0
P04264	P04264	69	69	5	Keratin, type II cytoskeletal 1	KRT1	>sp|P04264|K2C1_HUMAN Keratin, type II cytoskeletal 1 OS=Homo sapiens GN=KRT1 PE=1 SV=6	1	69	69	5	28	54	41	58	41	49	41	50	31	55	60	36	46	47	28	21	50	57	35	46	42	28	54	41	58	41	49	41	50	31	55	60	36	46	47	28	21	50
P04275	P04275	145	145	145	von Willebrand factor;von Willebrand antigen 2	VWF	>sp|P04275|VWF_HUMAN von Willebrand factor OS=Homo sapiens GN=VWF PE=1 SV=4	1	145	145	145	116	105	61	63	53	35	35	120	135	98	58	74	42	40	123	125	102	97	74	40	42	116	105	61	63	53	35	35	120	135	98	58	74	42	40	123	125	102
P04406;E7EUT5;O14556	P04406;E7EUT5	16;13;1	16;13;1	16;13;1	Glyceraldehyde-3-phosphate dehydrogenase	GAPDH	>sp|P04406|G3P_HUMAN Glyceraldehyde-3-phosphate dehydrogenase OS=Homo sapiens GN=GAPDH PE=1 SV=3;>tr|E7EUT5|E7EUT5_HUMAN Glyceraldehyde-3-phosphate dehydrogenase OS=Homo sapiens GN=GAPDH PE=1 SV=1	3	16	16	16	12	14	14	14	7	7	5	13	13	14	15	5	5	6	13	12	15	15	2	6	6	12	14	14	14	7	7	5	13	13	14	15	5	5	6	13	12	15
P04430	P04430	3	3	3	Ig kappa chain V-I region BAN		>sp|P04430|KV116_HUMAN Immunoglobulin kappa variable 1-16 OS=Homo sapiens GN=IGKV1-16 PE=1 SV=2	1	3	3	3	3	3	0	2	1	0	0	2	3	2	2	1	0	0	3	3	2	1	1	0	0	3	3	0	2	1	0	0	2	3	2	2	1	0	0	3	3	2
P04433;A0A0A0MRZ8	P04433;A0A0A0MRZ8	5;4	5;4	4;3	Ig kappa chain V-III region VG	IGKV3D-11	>sp|P04433|KV311_HUMAN Immunoglobulin kappa variable 3-11 OS=Homo sapiens GN=IGKV3-11 PE=1 SV=1;>tr|A0A0A0MRZ8|A0A0A0MRZ8_HUMAN Protein IGKV3D-11 (Fragment) OS=Homo sapiens GN=IGKV3D-11 PE=4 SV=6	2	5	5	4	5	5	3	1	0	2	1	5	4	4	3	1	2	2	5	4	3	2	1	1	2	5	5	3	1	0	2	1	5	4	4	3	1	2	2	5	4	3
Q5SRN7;Q5SRN5;P04439;P13746	Q5SRN7;Q5SRN5;P04439;P13746	11;11;11;10	2;2;2;2	0;0;0;0	HLA class I histocompatibility antigen, A-3 alpha chain;HLA class I histocompatibility antigen, A-11 alpha chain	HLA-A	>tr|Q5SRN7|Q5SRN7_HUMAN HLA class I histocompatibility antigen, A-3 alpha chain OS=Homo sapiens GN=HLA-A PE=1 SV=2;>tr|Q5SRN5|Q5SRN5_HUMAN HLA class I histocompatibility antigen, A-3 alpha chain OS=Homo sapiens GN=HLA-A PE=1 SV=2;>sp|P04439|1A03_HUMAN HLA	4	11	2	0	6	7	6	7	3	3	3	6	7	9	8	0	3	4	5	8	9	7	2	4	5	0	0	0	0	0	0	0	1	2	1	2	0	1	1	1	2	1
P04792;C9J3N8;F8WE04	P04792	6;2;2	6;2;2	6;2;2	Heat shock protein beta-1	HSPB1	>sp|P04792|HSPB1_HUMAN Heat shock protein beta-1 OS=Homo sapiens GN=HSPB1 PE=1 SV=2	3	6	6	6	2	2	3	6	1	0	0	2	1	4	3	0	0	0	1	1	4	3	1	0	0	2	2	3	6	1	0	0	2	1	4	3	0	0	0	1	1	4
P04839	P04839	3	3	3	Cytochrome b-245 heavy chain	CYBB	>sp|P04839|CY24B_HUMAN Cytochrome b-245 heavy chain OS=Homo sapiens GN=CYBB PE=1 SV=2	1	3	3	3	0	2	3	3	0	0	0	2	2	3	1	0	0	0	1	2	3	3	0	0	0	0	2	3	3	0	0	0	2	2	3	1	0	0	0	1	2	3
P04843;F8WF32;B7Z4L4	P04843;F8WF32;B7Z4L4	6;3;3	6;3;3	6;3;3	Dolichyl-diphosphooligosaccharide--protein glycosyltransferase subunit 1	RPN1	>sp|P04843|RPN1_HUMAN Dolichyl-diphosphooligosaccharide--protein glycosyltransferase subunit 1 OS=Homo sapiens GN=RPN1 PE=1 SV=1;>tr|F8WF32|F8WF32_HUMAN Dolichyl-diphosphooligosaccharide--protein glycosyltransferase subunit 1 OS=Homo sapiens GN=RPN1 PE=1 S	3	6	6	6	0	0	4	6	1	0	0	0	0	6	2	0	0	0	0	0	6	3	1	0	0	0	0	4	6	1	0	0	0	0	6	2	0	0	0	0	0	6
P04844;Q5JYR4;Q5JYR7;F2Z3K5;Q5JYR3;H0Y5M1	P04844;Q5JYR4;Q5JYR7	5;3;3;2;1;1	5;3;3;2;1;1	5;3;3;2;1;1	Dolichyl-diphosphooligosaccharide--protein glycosyltransferase subunit 2	RPN2	>sp|P04844|RPN2_HUMAN Dolichyl-diphosphooligosaccharide--protein glycosyltransferase subunit 2 OS=Homo sapiens GN=RPN2 PE=1 SV=3;>tr|Q5JYR4|Q5JYR4_HUMAN Dolichyl-diphosphooligosaccharide--protein glycosyltransferase subunit 2 (Fragment) OS=Homo sapiens GN=	6	5	5	5	0	0	3	4	0	1	1	0	0	5	1	0	1	1	0	0	5	1	0	1	1	0	0	3	4	0	1	1	0	0	5	1	0	1	1	0	0	5
P04899;P63096;P11488;P09471;P19087;A8MTJ3;A0A087WTB6;A2A2R6;Q5JWD1;H0Y7E8;H3BTM2;A0A087WZE5;C9JPP4;Q5JWE9;H0Y7F4;P38405;P63092;Q5JWF2	P04899	19;7;2;2;2;2;1;1;1;1;1;1;1;1;1;1;1;1	19;7;2;2;2;2;1;1;1;1;1;1;1;1;1;1;1;1	13;1;0;0;0;0;0;0;0;0;0;0;0;0;0;0;0;0	Guanine nucleotide-binding protein G(i) subunit alpha-2	GNAI2	>sp|P04899|GNAI2_HUMAN Guanine nucleotide-binding protein G(i) subunit alpha-2 OS=Homo sapiens GN=GNAI2 PE=1 SV=3	18	19	19	13	15	16	15	18	4	5	4	11	15	18	14	3	6	5	11	17	19	18	5	6	7	15	16	15	18	4	5	4	11	15	18	14	3	6	5	11	17	19
P04921	P04921	1	1	1	Glycophorin-C	GYPC	>sp|P04921|GLPC_HUMAN Glycophorin-C OS=Homo sapiens GN=GYPC PE=1 SV=1	1	1	1	1	1	0	1	1	0	0	0	0	0	1	1	0	0	0	0	0	1	1	0	0	0	1	0	1	1	0	0	0	0	0	1	1	0	0	0	0	0	1
P05023;H0Y7C1;M0R116;B1AKY9;A0A0A0MT26;P13637;P50993;Q5TC02;Q5TC01;Q13733;P20648;P54707	P05023	14;4;4;4;4;4;4;1;1;1;1;1	14;4;4;4;4;4;4;1;1;1;1;1	14;4;4;4;4;4;4;1;1;1;1;1	Sodium/potassium-transporting ATPase subunit alpha-1	ATP1A1	>sp|P05023|AT1A1_HUMAN Sodium/potassium-transporting ATPase subunit alpha-1 OS=Homo sapiens GN=ATP1A1 PE=1 SV=1	12	14	14	14	3	3	12	10	0	0	0	2	3	9	8	0	0	0	3	7	9	11	0	0	0	3	3	12	10	0	0	0	2	3	9	8	0	0	0	3	7	9
P05089	P05089	12	12	12	Arginase-1	ARG1	>sp|P05089|ARGI1_HUMAN Arginase-1 OS=Homo sapiens GN=ARG1 PE=1 SV=2	1	12	12	12	1	5	2	12	7	1	1	9	0	8	11	4	0	0	0	0	9	11	2	0	0	1	5	2	12	7	1	1	9	0	8	11	4	0	0	0	0	9
P05106;H3BM21;I3L4X8	P05106;H3BM21	30;27;14	30;27;14	30;27;14	Integrin beta-3;Integrin beta	ITGB3	>sp|P05106|ITB3_HUMAN Integrin beta-3 OS=Homo sapiens GN=ITGB3 PE=1 SV=2;>tr|H3BM21|H3BM21_HUMAN Integrin beta (Fragment) OS=Homo sapiens PE=3 SV=1	3	30	30	30	15	11	25	27	19	19	18	17	19	27	27	12	17	16	16	15	26	27	18	19	18	15	11	25	27	19	19	18	17	19	27	27	12	17	16	16	15	26
P05109	P05109	12	12	12	Protein S100-A8;Protein S100-A8, N-terminally processed	S100A8	>sp|P05109|S10A8_HUMAN Protein S100-A8 OS=Homo sapiens GN=S100A8 PE=1 SV=1	1	12	12	12	4	12	6	7	4	2	2	6	6	9	7	2	2	2	6	8	9	8	3	2	2	4	12	6	7	4	2	2	6	6	9	7	2	2	2	6	8	9
P05141;V9GYG0;P12236;P12235;Q9H0C2	P05141;V9GYG0;P12236;P12235	6;3;3;3;2	6;3;3;3;2	6;3;3;3;2	ADP/ATP translocase 2;ADP/ATP translocase 2, N-terminally processed;ADP/ATP translocase 3;ADP/ATP translocase 3, N-terminally processed;ADP/ATP translocase 1	SLC25A5;SLC25A4;SLC25A6	>sp|P05141|ADT2_HUMAN ADP/ATP translocase 2 OS=Homo sapiens GN=SLC25A5 PE=1 SV=7;>tr|V9GYG0|V9GYG0_HUMAN ADP/ATP translocase 1 OS=Homo sapiens GN=SLC25A4 PE=1 SV=1;>sp|P12236|ADT3_HUMAN ADP/ATP translocase 3 OS=Homo sapiens GN=SLC25A6 PE=1 SV=4;>sp|P12235|	5	6	6	6	0	0	5	6	2	0	0	0	0	5	4	1	0	0	0	0	5	5	4	0	0	0	0	5	6	2	0	0	0	0	5	4	1	0	0	0	0	5
P05154;G3V5Q9;G3V2M1;G3V264;G3V482;G3V265;G3V5I3;G3V4B4;G3V3F5	P05154;G3V5Q9;G3V2M1	11;9;6;4;3;3;2;1;1	11;9;6;4;3;3;2;1;1	11;9;6;4;3;3;2;1;1	Plasma serine protease inhibitor	SERPINA5	>sp|P05154|IPSP_HUMAN Plasma serine protease inhibitor OS=Homo sapiens GN=SERPINA5 PE=1 SV=3;>tr|G3V5Q9|G3V5Q9_HUMAN Plasma serine protease inhibitor (Fragment) OS=Homo sapiens GN=SERPINA5 PE=1 SV=1;>tr|G3V2M1|G3V2M1_HUMAN Plasma serine protease inhibitor	9	11	11	11	1	4	2	2	1	8	5	0	3	2	1	0	9	9	2	3	2	0	2	8	8	1	4	2	2	1	8	5	0	3	2	1	0	9	9	2	3	2
P05155;H9KV48;E9PGN7;H0YCA1;C9JZJ9;A0A087WUD9;B5MCB9	P05155;H9KV48;E9PGN7	33;31;31;6;1;1;1	33;31;31;6;1;1;1	31;29;29;5;1;1;1	Plasma protease C1 inhibitor	SERPING1	>sp|P05155|IC1_HUMAN Plasma protease C1 inhibitor OS=Homo sapiens GN=SERPING1 PE=1 SV=2;>tr|H9KV48|H9KV48_HUMAN Plasma protease C1 inhibitor OS=Homo sapiens GN=SERPING1 PE=1 SV=1;>tr|E9PGN7|E9PGN7_HUMAN Plasma protease C1 inhibitor OS=Homo sapiens GN=SERPI	7	33	33	31	14	15	13	19	27	21	22	13	17	13	10	28	21	23	13	15	11	12	28	23	20	14	15	13	19	27	21	22	13	17	13	10	28	21	23	13	15	11
P05160	P05160	15	15	15	Coagulation factor XIII B chain	F13B	>sp|P05160|F13B_HUMAN Coagulation factor XIII B chain OS=Homo sapiens GN=F13B PE=1 SV=3	1	15	15	15	5	7	8	5	1	4	2	10	7	6	4	1	4	3	10	3	6	8	1	4	3	5	7	8	5	1	4	2	10	7	6	4	1	4	3	10	3	6
P05164;J3QSF7	P05164;J3QSF7	4;2	4;2	4;2	Myeloperoxidase;Myeloperoxidase;89 kDa myeloperoxidase;84 kDa myeloperoxidase;Myeloperoxidase light chain;Myeloperoxidase heavy chain	MPO	>sp|P05164|PERM_HUMAN Myeloperoxidase OS=Homo sapiens GN=MPO PE=1 SV=1;>tr|J3QSF7|J3QSF7_HUMAN Myeloperoxidase (Fragment) OS=Homo sapiens GN=MPO PE=1 SV=8	2	4	4	4	0	0	4	3	0	0	0	0	1	4	4	0	0	0	0	0	3	4	0	0	0	0	0	4	3	0	0	0	0	1	4	4	0	0	0	0	0	3
P05362;K7EKL8;E7ESS4	P05362;K7EKL8;E7ESS4	4;2;2	4;2;2	4;2;2	Intercellular adhesion molecule 1	ICAM1	>sp|P05362|ICAM1_HUMAN Intercellular adhesion molecule 1 OS=Homo sapiens GN=ICAM1 PE=1 SV=2;>tr|K7EKL8|K7EKL8_HUMAN Intercellular adhesion molecule 1 (Fragment) OS=Homo sapiens GN=ICAM1 PE=1 SV=1;>tr|E7ESS4|E7ESS4_HUMAN Intercellular adhesion molecule 1 OS	3	4	4	4	0	2	2	3	0	0	1	1	1	2	1	0	0	0	0	0	2	2	0	0	2	0	2	2	3	0	0	1	1	1	2	1	0	0	0	0	0	2
P05386	P05386	1	1	1	60S acidic ribosomal protein P1	RPLP1	>sp|P05386|RLA1_HUMAN 60S acidic ribosomal protein P1 OS=Homo sapiens GN=RPLP1 PE=1 SV=1	1	1	1	1	0	0	0	0	0	0	0	0	0	0	0	0	1	0	0	0	0	0	0	0	0	0	0	0	0	0	0	0	0	0	0	0	0	1	0	0	0	0
P05387;H0YDD8	P05387;H0YDD8	3;2	3;2	3;2	60S acidic ribosomal protein P2	RPLP2	>sp|P05387|RLA2_HUMAN 60S acidic ribosomal protein P2 OS=Homo sapiens GN=RPLP2 PE=1 SV=1;>tr|H0YDD8|H0YDD8_HUMAN 60S acidic ribosomal protein P2 (Fragment) OS=Homo sapiens GN=RPLP2 PE=1 SV=1	2	3	3	3	0	0	3	3	0	0	0	0	0	2	1	0	0	0	0	0	1	1	0	0	0	0	0	3	3	0	0	0	0	0	2	1	0	0	0	0	0	1
P05543	P05543	15	15	11	Thyroxine-binding globulin	SERPINA7	>sp|P05543|THBG_HUMAN Thyroxine-binding globulin OS=Homo sapiens GN=SERPINA7 PE=1 SV=2	1	15	15	11	0	0	2	1	4	14	13	0	0	2	0	6	15	15	0	0	2	2	6	15	13	0	0	2	1	4	14	13	0	0	2	0	6	15	15	0	0	2
P05546	P05546	28	28	23	Heparin cofactor 2	SERPIND1	>sp|P05546|HEP2_HUMAN Heparin cofactor 2 OS=Homo sapiens GN=SERPIND1 PE=1 SV=3	1	28	28	23	10	11	11	21	20	19	21	11	11	9	8	23	21	23	10	10	15	12	27	22	22	10	11	11	21	20	19	21	11	11	9	8	23	21	23	10	10	15
P05556;H7C4N8;C9JPK5;Q5T3E6;E9PLR6;E7EUI6;E7EQW5;E7ERX5	P05556	19;3;2;2;2;2;2;1	19;3;2;2;2;2;2;1	19;3;2;2;2;2;2;1	Integrin beta-1	ITGB1	>sp|P05556|ITB1_HUMAN Integrin beta-1 OS=Homo sapiens GN=ITGB1 PE=1 SV=2	8	19	19	19	7	7	17	11	5	1	1	10	6	17	12	2	0	1	10	8	17	13	2	1	1	7	7	17	11	5	1	1	10	6	17	12	2	0	1	10	8	17
P05814	P05814	2	2	2	Beta-casein	CSN2	>sp|P05814|CASB_HUMAN Beta-casein OS=Homo sapiens GN=CSN2 PE=1 SV=4	1	2	2	2	0	0	2	0	0	0	0	0	0	0	0	0	0	0	0	0	0	0	0	0	0	0	0	2	0	0	0	0	0	0	0	0	0	0	0	0	0	0
P06276;F8WF14;F8WEX7;H0Y885;H7C4Y0	P06276;F8WF14;F8WEX7	13;11;9;4;2	13;11;9;4;2	13;11;9;4;2	Cholinesterase;Carboxylic ester hydrolase	BCHE	>sp|P06276|CHLE_HUMAN Cholinesterase OS=Homo sapiens GN=BCHE PE=1 SV=1;>tr|F8WF14|F8WF14_HUMAN Carboxylic ester hydrolase OS=Homo sapiens GN=BCHE PE=1 SV=1;>tr|F8WEX7|F8WEX7_HUMAN Carboxylic ester hydrolase OS=Homo sapiens GN=BCHE PE=1 SV=1	5	13	13	13	9	9	1	2	0	6	8	8	9	3	2	3	8	8	10	7	3	3	1	8	9	9	9	1	2	0	6	8	8	9	3	2	3	8	8	10	7	3
P06310;A0A075B6S6	P06310;A0A075B6S6	5;3	4;2	4;2	Ig kappa chain V-II region RPMI 6410	IGKV2D-30	>sp|P06310|KV230_HUMAN Immunoglobulin kappa variable 2-30 OS=Homo sapiens GN=IGKV2-30 PE=3 SV=2;>sp|A0A075B6S6|KVD30_HUMAN Immunoglobulin kappa variable 2D-30 OS=Homo sapiens GN=IGKV2D-30 PE=3 SV=1	2	5	4	4	4	4	1	2	1	1	1	3	4	2	3	1	1	1	4	5	4	2	2	1	1	3	3	0	2	0	0	0	2	3	1	2	0	0	0	3	4	3
P06312	P06312	5	5	5	Ig kappa chain V-IV region	IGKV4-1	>sp|P06312|KV401_HUMAN Immunoglobulin kappa variable 4-1 OS=Homo sapiens GN=IGKV4-1 PE=1 SV=1	1	5	5	5	5	5	5	3	1	2	2	4	5	4	4	2	2	2	5	5	3	2	2	1	2	5	5	5	3	1	2	2	4	5	4	4	2	2	2	5	5	3
P06331;A0A0C4DH41;P01825;P01824;A0A0J9YWU9	P06331;A0A0C4DH41;P01825;P01824;A0A0J9YWU9	4;3;3;3;2	3;2;2;2;2	3;2;2;2;2	Ig heavy chain V-II region ARH-77;Ig heavy chain V-II region NEWM;Ig heavy chain V-II region WAH	IGHV4-61	>sp|P06331|HV434_HUMAN Immunoglobulin heavy variable 4-34 OS=Homo sapiens GN=IGHV4-34 PE=1 SV=2;>tr|A0A0C4DH41|A0A0C4DH41_HUMAN Protein IGHV4-61 (Fragment) OS=Homo sapiens GN=IGHV4-61 PE=4 SV=1;>sp|P01825|HV459_HUMAN Immunoglobulin heavy variable 4-59 OS=H	5	4	3	3	4	3	3	4	0	2	2	4	4	4	3	0	1	2	4	4	3	3	1	2	2	3	2	2	3	0	1	1	3	3	3	2	0	1	1	3	3	2
P06396;A0A0A0MS51;A0A0A0MT01;Q5T0I1;A0A0U1RQL8;Q5T0H8	P06396;A0A0A0MS51;A0A0A0MT01	42;39;39;8;8;1	42;39;39;8;8;1	14;11;11;0;0;0	Gelsolin	GSN	>sp|P06396|GELS_HUMAN Gelsolin OS=Homo sapiens GN=GSN PE=1 SV=1;>tr|A0A0A0MS51|A0A0A0MS51_HUMAN Gelsolin OS=Homo sapiens GN=GSN PE=1 SV=1;>tr|A0A0A0MT01|A0A0A0MT01_HUMAN Gelsolin OS=Homo sapiens GN=GSN PE=1 SV=1	6	42	42	14	21	22	29	30	30	35	33	20	20	28	27	28	32	33	16	22	29	26	32	35	38	21	22	29	30	30	35	33	20	20	28	27	28	32	33	16	22	29
P06576;H0YH81;F8W079;F8W0P7;H0YI37	P06576;H0YH81;F8W079	20;17;12;7;5	20;17;12;7;5	20;17;12;7;5	ATP synthase subunit beta, mitochondrial;ATP synthase subunit beta	ATP5B	>sp|P06576|ATPB_HUMAN ATP synthase subunit beta, mitochondrial OS=Homo sapiens GN=ATP5B PE=1 SV=3;>tr|H0YH81|H0YH81_HUMAN ATP synthase subunit beta, mitochondrial (Fragment) OS=Homo sapiens GN=ATP5B PE=1 SV=1;>tr|F8W079|F8W079_HUMAN ATP synthase subunit be	5	20	20	20	3	3	15	16	8	5	3	2	1	16	14	3	5	4	2	3	17	14	5	8	6	3	3	15	16	8	5	3	2	1	16	14	3	5	4	2	3	17
P06681;A0A0G2JL69;A0A0G2JIE7;H0Y3H6;B4DQI1;E9PDZ0;A0A0G2JK28;H0Y868;Q8N6L6	P06681;A0A0G2JL69;A0A0G2JIE7;H0Y3H6;B4DQI1;E9PDZ0	27;26;24;24;23;19;13;5;4	6;6;4;4;5;1;2;1;1	6;6;4;4;5;1;2;1;1	Complement C2;Complement C2b fragment;Complement C2a fragment	C2	>sp|P06681|CO2_HUMAN Complement C2 OS=Homo sapiens GN=C2 PE=1 SV=2;>tr|A0A0G2JL69|A0A0G2JL69_HUMAN Complement C2 OS=Homo sapiens GN=C2 PE=1 SV=1;>tr|A0A0G2JIE7|A0A0G2JIE7_HUMAN Complement C2 OS=Homo sapiens GN=C2 PE=1 SV=1;>tr|H0Y3H6|H0Y3H6_HUMAN Complemen	9	27	6	6	2	1	5	10	16	22	23	3	2	5	1	18	21	21	4	1	8	2	17	22	22	1	0	0	2	3	5	4	1	0	1	0	5	4	5	2	0	1
P06702	P06702	7	7	7	Protein S100-A9	S100A9	>sp|P06702|S10A9_HUMAN Protein S100-A9 OS=Homo sapiens GN=S100A9 PE=1 SV=1	1	7	7	7	6	7	6	6	4	3	1	5	6	6	7	3	2	1	7	7	5	6	1	1	1	6	7	6	6	4	3	1	5	6	6	7	3	2	1	7	7	5
R4GN98;P06703	R4GN98;P06703	2;2	2;2	2;2	Protein S100;Protein S100-A6	S100A6	>tr|R4GN98|R4GN98_HUMAN Protein S100 (Fragment) OS=Homo sapiens GN=S100A6 PE=1 SV=1;>sp|P06703|S10A6_HUMAN Protein S100-A6 OS=Homo sapiens GN=S100A6 PE=1 SV=1	2	2	2	2	1	2	2	1	0	0	0	0	2	2	2	0	0	0	1	2	1	2	0	0	0	1	2	2	1	0	0	0	0	2	2	2	0	0	0	1	2	1
P06727	P06727	45	45	43	Apolipoprotein A-IV	APOA4	>sp|P06727|APOA4_HUMAN Apolipoprotein A-IV OS=Homo sapiens GN=APOA4 PE=1 SV=3	1	45	45	43	26	32	31	32	35	36	37	27	32	25	29	37	35	36	25	32	28	27	36	38	38	26	32	31	32	35	36	37	27	32	25	29	37	35	36	25	32	28
P06733;K7EM90;P13929;E5RI09;E5RG95;K7EPM1;K7EKN2;E5RGZ4	P06733	21;10;3;2;2;2;2;2	21;10;3;2;2;2;2;2	18;8;0;0;0;0;0;0	Alpha-enolase	ENO1	>sp|P06733|ENOA_HUMAN Alpha-enolase OS=Homo sapiens GN=ENO1 PE=1 SV=2	8	21	21	18	7	15	17	17	1	0	0	11	8	19	20	1	1	1	6	8	18	20	1	0	1	7	15	17	17	1	0	0	11	8	19	20	1	1	1	6	8	18
P07195;A8MW50;C9J7H8;F5H793	P07195;A8MW50;C9J7H8	14;8;7;6	14;8;7;6	13;7;7;6	L-lactate dehydrogenase B chain;L-lactate dehydrogenase	LDHB	>sp|P07195|LDHB_HUMAN L-lactate dehydrogenase B chain OS=Homo sapiens GN=LDHB PE=1 SV=2;>tr|A8MW50|A8MW50_HUMAN L-lactate dehydrogenase (Fragment) OS=Homo sapiens GN=LDHB PE=1 SV=1;>tr|C9J7H8|C9J7H8_HUMAN L-lactate dehydrogenase B chain (Fragment) OS=Homo	4	14	14	13	9	9	11	10	4	2	2	11	8	13	12	4	2	1	9	8	12	13	4	2	2	9	9	11	10	4	2	2	11	8	13	12	4	2	1	9	8	12
P07204	P07204	1	1	1	Thrombomodulin	THBD	>sp|P07204|TRBM_HUMAN Thrombomodulin OS=Homo sapiens GN=THBD PE=1 SV=2	1	1	1	1	1	1	0	0	0	0	0	0	1	1	0	0	0	0	1	1	1	0	0	0	0	1	1	0	0	0	0	0	0	1	1	0	0	0	0	1	1	1
P07225;G5E9F8;H7BXT0;C9K0R0	P07225;G5E9F8	41;38;9;4	41;38;9;4	37;34;7;4	Vitamin K-dependent protein S	PROS1	>sp|P07225|PROS_HUMAN Vitamin K-dependent protein S OS=Homo sapiens GN=PROS1 PE=1 SV=1;>tr|G5E9F8|G5E9F8_HUMAN Protein S (Alpha), isoform CRA_b OS=Homo sapiens GN=PROS1 PE=1 SV=1	4	41	41	37	37	34	17	20	30	24	23	35	38	28	21	29	25	26	33	35	31	28	31	26	23	37	34	17	20	30	24	23	35	38	28	21	29	25	26	33	35	31
P07237;H7BZ94;H0Y3Z3;I3L398;I3L312;I3L4M2;I3NI03;I3L0S0;I3L3P5;I3L3U6;I3L514;I3L1Y5	P07237;H7BZ94;H0Y3Z3	20;18;12;9;7;6;6;5;3;3;2;1	20;18;12;9;7;6;6;5;3;3;2;1	20;18;12;9;7;6;6;5;3;3;2;1	Protein disulfide-isomerase	P4HB	>sp|P07237|PDIA1_HUMAN Protein disulfide-isomerase OS=Homo sapiens GN=P4HB PE=1 SV=3;>tr|H7BZ94|H7BZ94_HUMAN Protein disulfide-isomerase OS=Homo sapiens GN=P4HB PE=1 SV=2;>tr|H0Y3Z3|H0Y3Z3_HUMAN Protein disulfide-isomerase (Fragment) OS=Homo sapiens GN=P4H	12	20	20	20	16	16	16	14	9	2	2	7	8	18	16	11	1	1	11	13	17	15	15	2	3	16	16	16	14	9	2	2	7	8	18	16	11	1	1	11	13	17
P07355;H0YN42;H0YMD0;H0YMU9;A6NMY6;H0YKS4;H0YMM1;H0YNP5;H0YM50;H0YKZ7;H0YLV6;H0YMT9;H0YKX9;H0YN28;H0YL33;H0YNA0;H0YKL9;H0YMW4;H0YMD9;H0YKV8;H0YNB8;H0YN52;H0YKN4;H0YLE2	P07355;H0YN42;H0YMD0;H0YMU9;A6NMY6;H0YKS4;H0YMM1;H0YNP5;H0YM50	18;16;15;15;15;13;10;10;10;8;8;8;8;8;8;7;7;7;6;6;5;5;5;2	18;16;15;15;15;13;10;10;10;8;8;8;8;8;8;7;7;7;6;6;5;5;5;2	18;16;15;15;15;13;10;10;10;8;8;8;8;8;8;7;7;7;6;6;5;5;5;2	Annexin A2;Annexin;Putative annexin A2-like protein	ANXA2;ANXA2P2	>sp|P07355|ANXA2_HUMAN Annexin A2 OS=Homo sapiens GN=ANXA2 PE=1 SV=2;>tr|H0YN42|H0YN42_HUMAN Annexin (Fragment) OS=Homo sapiens GN=ANXA2 PE=1 SV=1;>tr|H0YMD0|H0YMD0_HUMAN Annexin (Fragment) OS=Homo sapiens GN=ANXA2 PE=1 SV=1;>tr|H0YMU9|H0YMU9_HUMAN Annexin	24	18	18	18	5	15	13	17	8	6	3	9	8	15	14	3	6	4	6	10	16	17	3	6	3	5	15	13	17	8	6	3	9	8	15	14	3	6	4	6	10	16
P07357	P07357	11	11	11	Complement component C8 alpha chain	C8A	>sp|P07357|CO8A_HUMAN Complement component C8 alpha chain OS=Homo sapiens GN=C8A PE=1 SV=2	1	11	11	11	1	1	1	1	0	8	10	2	3	1	1	0	8	9	2	1	2	1	0	6	7	1	1	1	1	0	8	10	2	3	1	1	0	8	9	2	1	2
P07358;F5GY80;F5H7G1	P07358;F5GY80;F5H7G1	32;30;30	32;30;30	32;30;30	Complement component C8 beta chain	C8B	>sp|P07358|CO8B_HUMAN Complement component C8 beta chain OS=Homo sapiens GN=C8B PE=1 SV=3;>tr|F5GY80|F5GY80_HUMAN Complement component C8 beta chain OS=Homo sapiens GN=C8B PE=1 SV=1;>tr|F5H7G1|F5H7G1_HUMAN Complement component C8 beta chain OS=Homo sapiens	3	32	32	32	5	7	5	12	22	30	27	1	6	3	3	23	30	30	3	3	3	5	25	31	31	5	7	5	12	22	30	27	1	6	3	3	23	30	30	3	3	3
P07360;Q5SQ08	P07360;Q5SQ08	6;4	6;4	6;4	Complement component C8 gamma chain	C8G	>sp|P07360|CO8G_HUMAN Complement component C8 gamma chain OS=Homo sapiens GN=C8G PE=1 SV=3;>tr|Q5SQ08|Q5SQ08_HUMAN Complement component C8 gamma chain (Fragment) OS=Homo sapiens GN=C8G PE=1 SV=1	2	6	6	6	1	0	0	0	0	5	6	0	0	1	0	1	6	6	1	0	1	0	0	6	5	1	0	0	0	0	5	6	0	0	1	0	1	6	6	1	0	1
P07384;E9PRM1;E9PLX0;E9PJJ3;E9PLC9;E9PMC6;E9PJA6;E9PSA6;E9PQB3;E9PL37;E9PIA9	P07384	11;3;2;2;2;2;2;2;2;2;1	11;3;2;2;2;2;2;2;2;2;1	11;3;2;2;2;2;2;2;2;2;1	Calpain-1 catalytic subunit	CAPN1	>sp|P07384|CAN1_HUMAN Calpain-1 catalytic subunit OS=Homo sapiens GN=CAPN1 PE=1 SV=1	11	11	11	11	1	1	5	9	1	0	0	1	1	9	3	1	0	0	1	2	9	6	0	0	0	1	1	5	9	1	0	0	1	1	9	3	1	0	0	1	2	9
Q5JP53;P07437;Q5ST81;G3V2A3	Q5JP53;P07437;Q5ST81	19;19;16;4	15;15;12;3	4;4;2;0	Tubulin beta chain	TUBB	>tr|Q5JP53|Q5JP53_HUMAN Tubulin beta chain OS=Homo sapiens GN=TUBB PE=1 SV=1;>sp|P07437|TBB5_HUMAN Tubulin beta chain OS=Homo sapiens GN=TUBB PE=1 SV=2;>tr|Q5ST81|Q5ST81_HUMAN Tubulin beta chain OS=Homo sapiens GN=TUBB PE=1 SV=1	4	19	15	4	10	10	17	14	5	5	5	8	6	17	15	6	4	4	8	8	16	15	7	4	5	8	8	14	13	3	3	3	7	4	14	13	4	3	3	7	6	13
P07498	P07498	2	2	2	Kappa-casein	CSN3	>sp|P07498|CASK_HUMAN Kappa-casein OS=Homo sapiens GN=CSN3 PE=1 SV=3	1	2	2	2	0	0	2	0	0	0	0	0	0	0	0	0	0	0	0	0	0	0	0	0	0	0	0	2	0	0	0	0	0	0	0	0	0	0	0	0	0	0
P07585;F8VXZ8;F8VUF6;F8VWU0;H0YI87;F8VX58	P07585;F8VXZ8;F8VUF6;F8VWU0	3;2;2;2;1;1	3;2;2;2;1;1	3;2;2;2;1;1	Decorin	DCN	>sp|P07585|PGS2_HUMAN Decorin OS=Homo sapiens GN=DCN PE=1 SV=1;>tr|F8VXZ8|F8VXZ8_HUMAN Decorin (Fragment) OS=Homo sapiens GN=DCN PE=1 SV=1;>tr|F8VUF6|F8VUF6_HUMAN Decorin (Fragment) OS=Homo sapiens GN=DCN PE=1 SV=1;>tr|F8VWU0|F8VWU0_HUMAN Decorin (Fragment	6	3	3	3	0	0	0	0	0	2	2	0	0	0	0	2	3	2	0	0	0	0	1	2	3	0	0	0	0	0	2	2	0	0	0	0	2	3	2	0	0	0
P07737;K7EJ44;I3L3D5	P07737;K7EJ44	9;6;3	9;6;3	6;5;2	Profilin-1	PFN1	>sp|P07737|PROF1_HUMAN Profilin-1 OS=Homo sapiens GN=PFN1 PE=1 SV=2;>tr|K7EJ44|K7EJ44_HUMAN Profilin OS=Homo sapiens GN=PFN1 PE=1 SV=1	3	9	9	6	5	7	7	7	0	2	3	5	5	7	6	0	2	2	6	5	7	7	0	2	3	5	7	7	7	0	2	3	5	5	7	6	0	2	2	6	5	7
P07738	P07738	1	1	1	Bisphosphoglycerate mutase	BPGM	>sp|P07738|PMGE_HUMAN Bisphosphoglycerate mutase OS=Homo sapiens GN=BPGM PE=1 SV=2	1	1	1	1	0	0	0	1	1	0	0	0	0	1	0	1	0	0	0	0	0	0	1	0	0	0	0	0	1	1	0	0	0	0	1	0	1	0	0	0	0	0
P07900;Q14568;G3V2J8	P07900	20;6;5	20;6;5	9;2;2	Heat shock protein HSP 90-alpha	HSP90AA1	>sp|P07900|HS90A_HUMAN Heat shock protein HSP 90-alpha OS=Homo sapiens GN=HSP90AA1 PE=1 SV=5	3	20	20	9	6	6	19	18	1	0	0	10	2	20	16	0	0	0	6	8	20	18	1	0	0	6	6	19	18	1	0	0	10	2	20	16	0	0	0	6	8	20
P07948;E5RJ37;H0Y3C5;J3KPD6;P08631	P07948	13;4;2;2;2	13;4;2;2;2	12;4;1;1;1	Tyrosine-protein kinase Lyn	LYN	>sp|P07948|LYN_HUMAN Tyrosine-protein kinase Lyn OS=Homo sapiens GN=LYN PE=1 SV=3	5	13	13	12	3	2	9	11	0	1	0	3	3	8	6	0	0	0	1	1	12	9	0	0	1	3	2	9	11	0	1	0	3	3	8	6	0	0	0	1	1	12
P07954	P07954	9	9	9	Fumarate hydratase, mitochondrial	FH	>sp|P07954|FUMH_HUMAN Fumarate hydratase, mitochondrial OS=Homo sapiens GN=FH PE=1 SV=3	1	9	9	9	0	0	7	3	0	0	0	1	0	7	6	0	0	0	0	0	8	4	0	0	0	0	0	7	3	0	0	0	1	0	7	6	0	0	0	0	0	8
P07996;A8MZG1;P35442	P07996	52;5;3	52;5;3	16;2;1	Thrombospondin-1	THBS1	>sp|P07996|TSP1_HUMAN Thrombospondin-1 OS=Homo sapiens GN=THBS1 PE=1 SV=2	3	52	52	16	26	26	48	37	22	15	12	26	25	47	41	19	13	16	27	20	46	38	20	19	17	26	26	48	37	22	15	12	26	25	47	41	19	13	16	27	20	46
P08133;E5RK69;E7EMC6;E5RJF5;E5RK63;E5RFF0;H0YC77;E5RIU8;E5RJR0;E5RI05	P08133;E5RK69;E7EMC6	16;12;11;2;2;2;1;1;1;1	16;12;11;2;2;2;1;1;1;1	16;12;11;2;2;2;1;1;1;1	Annexin A6;Annexin	ANXA6	>sp|P08133|ANXA6_HUMAN Annexin A6 OS=Homo sapiens GN=ANXA6 PE=1 SV=3;>tr|E5RK69|E5RK69_HUMAN Annexin OS=Homo sapiens GN=ANXA6 PE=1 SV=1;>tr|E7EMC6|E7EMC6_HUMAN Annexin OS=Homo sapiens GN=ANXA6 PE=1 SV=1	10	16	16	16	4	5	14	12	0	0	0	4	3	13	12	0	0	0	5	2	14	13	0	0	0	4	5	14	12	0	0	0	4	3	13	12	0	0	0	5	2	14
P08185;G3V350;G3V4V7	P08185;G3V350	12;6;5	12;6;5	12;6;5	Corticosteroid-binding globulin	SERPINA6	>sp|P08185|CBG_HUMAN Corticosteroid-binding globulin OS=Homo sapiens GN=SERPINA6 PE=1 SV=1;>tr|G3V350|G3V350_HUMAN Corticosteroid-binding globulin OS=Homo sapiens GN=SERPINA6 PE=1 SV=1	3	12	12	12	0	0	5	8	9	11	11	2	3	5	5	11	8	10	1	0	6	5	11	9	9	0	0	5	8	9	11	11	2	3	5	5	11	8	10	1	0	6
P08238;Q58FF7;Q58FF8;Q58FF6;Q58FG1	P08238	17;7;4;3;1	7;3;1;0;0	7;3;1;0;0	Heat shock protein HSP 90-beta	HSP90AB1	>sp|P08238|HS90B_HUMAN Heat shock protein HSP 90-beta OS=Homo sapiens GN=HSP90AB1 PE=1 SV=4	5	17	7	7	3	5	16	14	1	1	1	6	1	17	12	0	1	1	4	5	17	15	2	1	1	1	1	7	6	0	0	0	1	0	7	4	0	0	0	1	0	7
P08253;H3BV48;H3BR66	P08253;H3BV48;H3BR66	3;2;2	3;2;2	3;2;2	72 kDa type IV collagenase;PEX	MMP2	>sp|P08253|MMP2_HUMAN 72 kDa type IV collagenase OS=Homo sapiens GN=MMP2 PE=1 SV=2;>tr|H3BV48|H3BV48_HUMAN 72 kDa type IV collagenase (Fragment) OS=Homo sapiens GN=MMP2 PE=1 SV=1;>tr|H3BR66|H3BR66_HUMAN 72 kDa type IV collagenase (Fragment) OS=Homo sapiens	3	3	3	3	0	0	0	0	2	0	0	0	0	0	0	3	1	2	0	0	0	0	2	3	3	0	0	0	0	2	0	0	0	0	0	0	3	1	2	0	0	0
P08294	P08294	3	3	3	Extracellular superoxide dismutase [Cu-Zn]	SOD3	>sp|P08294|SODE_HUMAN Extracellular superoxide dismutase [Cu-Zn] OS=Homo sapiens GN=SOD3 PE=1 SV=2	1	3	3	3	0	0	0	1	0	1	1	0	0	1	0	0	1	2	0	0	0	1	0	2	2	0	0	0	1	0	1	1	0	0	1	0	0	1	2	0	0	0
P08493	P08493	1	1	1	Matrix Gla protein	MGP	>sp|P08493|MGP_HUMAN Matrix Gla protein OS=Homo sapiens GN=MGP PE=1 SV=2	1	1	1	1	0	0	1	1	0	0	0	0	0	1	1	0	0	0	0	0	1	1	0	0	0	0	0	1	1	0	0	0	0	0	1	1	0	0	0	0	0	1
P08514;K7EP83;K7EKA6	P08514	43;3;2	43;3;2	43;3;2	Integrin alpha-IIb;Integrin alpha-IIb heavy chain;Integrin alpha-IIb light chain, form 1;Integrin alpha-IIb light chain, form 2	ITGA2B	>sp|P08514|ITA2B_HUMAN Integrin alpha-IIb OS=Homo sapiens GN=ITGA2B PE=1 SV=3	3	43	43	43	28	29	38	35	30	22	21	26	26	41	36	21	19	19	24	28	40	38	22	23	23	28	29	38	35	30	22	21	26	26	41	36	21	19	19	24	28	40
P08519;A0A087WWY0;Q16609	P08519	54;5;1	54;5;1	52;5;1	Apolipoprotein(a)	LPA	>sp|P08519|APOA_HUMAN Apolipoprotein(a) OS=Homo sapiens GN=LPA PE=1 SV=1	3	54	54	52	39	43	18	12	31	36	35	45	44	31	16	28	28	28	40	38	24	17	29	22	25	39	43	18	12	31	36	35	45	44	31	16	28	28	28	40	38	24
P08567	P08567	8	8	8	Pleckstrin	PLEK	>sp|P08567|PLEK_HUMAN Pleckstrin OS=Homo sapiens GN=PLEK PE=1 SV=3	1	8	8	8	3	5	6	6	0	0	0	4	6	7	5	0	0	0	3	6	7	5	0	0	0	3	5	6	6	0	0	0	4	6	7	5	0	0	0	3	6	7
P08571;D6RFL4	P08571;D6RFL4	11;8	11;8	11;8	Monocyte differentiation antigen CD14;Monocyte differentiation antigen CD14, urinary form;Monocyte differentiation antigen CD14, membrane-bound form	CD14	>sp|P08571|CD14_HUMAN Monocyte differentiation antigen CD14 OS=Homo sapiens GN=CD14 PE=1 SV=2;>tr|D6RFL4|D6RFL4_HUMAN Monocyte differentiation antigen CD14 (Fragment) OS=Homo sapiens GN=CD14 PE=1 SV=1	2	11	11	11	2	3	5	4	6	10	9	1	4	5	1	9	9	10	3	2	5	5	6	10	9	2	3	5	4	6	10	9	1	4	5	1	9	9	10	3	2	5
P08603;A0A0D9SG88;Q5TFM2;A0A087WYK9;Q6NSD3	P08603	55;26;20;1;1	55;26;20;1;1	51;25;19;0;0	Complement factor H	CFH	>sp|P08603|CFAH_HUMAN Complement factor H OS=Homo sapiens GN=CFH PE=1 SV=4	5	55	55	51	33	35	34	38	9	15	11	46	48	37	26	18	18	12	38	30	39	39	21	17	18	33	35	34	38	9	15	11	46	48	37	26	18	18	12	38	30	39
P08648	P08648	2	2	2	Integrin alpha-5;Integrin alpha-5 heavy chain;Integrin alpha-5 light chain	ITGA5	>sp|P08648|ITA5_HUMAN Integrin alpha-5 OS=Homo sapiens GN=ITGA5 PE=1 SV=2	1	2	2	2	1	2	0	0	0	0	0	2	0	1	0	0	0	0	2	0	1	1	0	0	0	1	2	0	0	0	0	0	2	0	1	0	0	0	0	2	0	1
P08697;A0A0G2JPA8;C9JMH6;A0A0J9YY65;C9JPV4;A0A0J9YWQ3	P08697;A0A0G2JPA8;C9JMH6	29;25;15;14;9;8	29;25;15;14;9;8	26;22;12;11;9;8	Alpha-2-antiplasmin	SERPINF2	>sp|P08697|A2AP_HUMAN Alpha-2-antiplasmin OS=Homo sapiens GN=SERPINF2 PE=1 SV=3;>tr|A0A0G2JPA8|A0A0G2JPA8_HUMAN Alpha-2-antiplasmin OS=Homo sapiens GN=SERPINF2 PE=1 SV=1;>tr|C9JMH6|C9JMH6_HUMAN Alpha-2-antiplasmin (Fragment) OS=Homo sapiens GN=SERPINF2 PE=	6	29	29	26	9	12	8	14	23	28	28	11	14	9	9	25	28	29	12	13	12	13	24	27	28	9	12	8	14	23	28	28	11	14	9	9	25	28	29	12	13	12
P08727;C9JM50;K7EMS3;F8VZY9;P05783	P08727;C9JM50;K7EMS3	12;10;6;2;2	1;1;0;1;1	0;0;0;0;0	Keratin, type I cytoskeletal 19	KRT19	>sp|P08727|K1C19_HUMAN Keratin, type I cytoskeletal 19 OS=Homo sapiens GN=KRT19 PE=1 SV=4;>tr|C9JM50|C9JM50_HUMAN Keratin, type I cytoskeletal 19 (Fragment) OS=Homo sapiens GN=KRT19 PE=1 SV=1;>tr|K7EMS3|K7EMS3_HUMAN Keratin, type I cytoskeletal 19 (Fragmen	5	12	1	0	1	7	8	9	7	7	5	8	1	8	9	5	8	8	2	2	7	9	6	7	4	0	0	0	0	0	1	1	0	0	0	0	0	1	1	0	0	0
P08754	P08754	10	4	4	Guanine nucleotide-binding protein G(k) subunit alpha	GNAI3	>sp|P08754|GNAI3_HUMAN Guanine nucleotide-binding protein G(k) subunit alpha OS=Homo sapiens GN=GNAI3 PE=1 SV=3	1	10	4	4	7	8	8	9	2	2	2	7	5	9	7	2	3	3	6	7	10	9	2	2	3	2	3	3	3	0	0	0	3	0	4	3	0	0	0	2	1	4
P08758;D6RBL5;E9PHT9;D6RBE9	P08758;D6RBL5;E9PHT9	5;4;3;2	5;4;3;2	5;4;3;2	Annexin A5;Annexin	ANXA5	>sp|P08758|ANXA5_HUMAN Annexin A5 OS=Homo sapiens GN=ANXA5 PE=1 SV=2;>tr|D6RBL5|D6RBL5_HUMAN Annexin OS=Homo sapiens GN=ANXA5 PE=1 SV=1;>tr|E9PHT9|E9PHT9_HUMAN Annexin OS=Homo sapiens GN=ANXA5 PE=1 SV=1	4	5	5	5	3	2	4	5	0	0	0	2	1	5	4	0	0	0	2	3	4	5	0	0	0	3	2	4	5	0	0	0	2	1	5	4	0	0	0	2	3	4
P09104;F5H0C8;F5H1C3	P09104;F5H0C8	8;5;3	5;3;2	5;3;2	Gamma-enolase;Enolase	ENO2	>sp|P09104|ENOG_HUMAN Gamma-enolase OS=Homo sapiens GN=ENO2 PE=1 SV=3;>tr|F5H0C8|F5H0C8_HUMAN Gamma-enolase OS=Homo sapiens GN=ENO2 PE=1 SV=1	3	8	5	5	1	3	4	5	0	0	0	2	1	8	7	0	0	0	1	1	7	7	0	0	0	0	1	3	2	0	0	0	0	0	5	4	0	0	0	0	0	4
P09211;A8MX94;A0A087X243;A0A087X2E9	P09211;A8MX94	7;5;2;2	7;5;2;2	7;5;2;2	Glutathione S-transferase P	GSTP1	>sp|P09211|GSTP1_HUMAN Glutathione S-transferase P OS=Homo sapiens GN=GSTP1 PE=1 SV=2;>tr|A8MX94|A8MX94_HUMAN Glutathione S-transferase P OS=Homo sapiens GN=GSTP1 PE=1 SV=1	4	7	7	7	2	1	5	7	1	0	0	1	0	7	7	0	0	0	2	0	7	5	0	0	0	2	1	5	7	1	0	0	1	0	7	7	0	0	0	2	0	7
P09486;F5GY03;E5RK62	P09486;F5GY03;E5RK62	8;5;4	8;5;4	8;5;4	SPARC	SPARC	>sp|P09486|SPRC_HUMAN SPARC OS=Homo sapiens GN=SPARC PE=1 SV=1;>tr|F5GY03|F5GY03_HUMAN SPARC (Fragment) OS=Homo sapiens GN=SPARC PE=1 SV=1;>tr|E5RK62|E5RK62_HUMAN SPARC (Fragment) OS=Homo sapiens GN=SPARC PE=1 SV=1	3	8	8	8	0	0	8	7	1	0	0	0	0	8	5	1	0	0	0	0	8	7	1	0	0	0	0	8	7	1	0	0	0	0	8	5	1	0	0	0	0	8
P09603;E9PJA2;E9PKP4;H7BY18;E9PQ08	P09603;E9PJA2	7;4;2;1;1	7;4;2;1;1	7;4;2;1;1	Macrophage colony-stimulating factor 1;Processed macrophage colony-stimulating factor 1	CSF1	>sp|P09603|CSF1_HUMAN Macrophage colony-stimulating factor 1 OS=Homo sapiens GN=CSF1 PE=1 SV=2;>tr|E9PJA2|E9PJA2_HUMAN Macrophage colony-stimulating factor 1 (Fragment) OS=Homo sapiens GN=CSF1 PE=1 SV=1	5	7	7	7	0	0	0	0	1	3	5	0	0	0	0	3	6	6	0	0	0	0	3	6	6	0	0	0	0	1	3	5	0	0	0	0	3	6	6	0	0	0
P09871;F8WCZ6;A0A087X232;H0Y5D1;F5H7T4;B5MCV4	P09871;F8WCZ6;A0A087X232	34;32;30;11;9;2	34;32;30;11;9;2	33;32;29;10;9;1	Complement C1s subcomponent;Complement C1s subcomponent heavy chain;Complement C1s subcomponent light chain	C1S	>sp|P09871|C1S_HUMAN Complement C1s subcomponent OS=Homo sapiens GN=C1S PE=1 SV=1;>tr|F8WCZ6|F8WCZ6_HUMAN Complement C1s subcomponent OS=Homo sapiens GN=C1S PE=1 SV=1;>tr|A0A087X232|A0A087X232_HUMAN Complement C1s subcomponent OS=Homo sapiens GN=C1S PE=1 S	6	34	34	33	13	20	4	13	26	25	25	20	25	9	9	29	26	26	21	21	11	13	31	25	26	13	20	4	13	26	25	25	20	25	9	9	29	26	26	21	21	11
P09972;A8MVZ9;K7EKH5;C9J8F3;J3KSV6;J3QKP5	P09972;A8MVZ9	4;2;1;1;1;1	1;1;1;1;1;1	1;1;1;1;1;1	Fructose-bisphosphate aldolase C;Fructose-bisphosphate aldolase	ALDOC	>sp|P09972|ALDOC_HUMAN Fructose-bisphosphate aldolase C OS=Homo sapiens GN=ALDOC PE=1 SV=2;>tr|A8MVZ9|A8MVZ9_HUMAN Fructose-bisphosphate aldolase OS=Homo sapiens GN=ALDOC PE=1 SV=1	6	4	1	1	2	2	3	2	0	0	0	1	3	4	3	0	0	0	1	2	3	3	0	0	0	0	0	1	0	0	0	0	0	1	1	1	0	0	0	0	0	1
P0C0L4	P0C0L4	99	5	1	Complement C4-A;Complement C4 beta chain;Complement C4-A alpha chain;C4a anaphylatoxin;C4b-A;C4d-A;Complement C4 gamma chain	C4A	>sp|P0C0L4|CO4A_HUMAN Complement C4-A OS=Homo sapiens GN=C4A PE=1 SV=2	1	99	5	1	64	62	53	62	64	82	86	64	71	57	50	71	84	88	67	63	64	55	73	87	86	4	4	4	4	4	3	3	4	4	4	4	4	4	4	4	4	4
P0C0L5;F5GXS0	P0C0L5;F5GXS0	99;95	99;95	1;1	Complement C4-B;Complement C4 beta chain;Complement C4-B alpha chain;C4a anaphylatoxin;C4b-B;C4d-B;Complement C4 gamma chain	C4B	>sp|P0C0L5|CO4B_HUMAN Complement C4-B OS=Homo sapiens GN=C4B PE=1 SV=2;>tr|F5GXS0|F5GXS0_HUMAN Complement C4-B OS=Homo sapiens GN=C4B PE=1 SV=1	2	99	99	1	63	62	51	63	64	83	87	64	70	57	48	71	84	88	67	62	65	55	75	89	87	63	62	51	63	64	83	87	64	70	57	48	71	84	88	67	62	65
P0DJI8;E9PQD6;P0DJI9	P0DJI8;E9PQD6	5;4;2	4;3;1	4;3;1	Serum amyloid A-1 protein;Amyloid protein A;Serum amyloid protein A(2-104);Serum amyloid protein A(3-104);Serum amyloid protein A(2-103);Serum amyloid protein A(2-102);Serum amyloid protein A(4-101);Serum amyloid A protein	SAA1	>sp|P0DJI8|SAA1_HUMAN Serum amyloid A-1 protein OS=Homo sapiens GN=SAA1 PE=1 SV=1;>tr|E9PQD6|E9PQD6_HUMAN Serum amyloid A protein OS=Homo sapiens GN=SAA1 PE=1 SV=1	3	5	4	4	1	2	1	3	0	1	1	4	3	3	2	0	3	2	3	3	4	1	0	2	3	0	1	1	2	0	0	0	3	2	2	1	0	2	1	2	2	3
P10124	P10124	3	3	3	Serglycin	SRGN	>sp|P10124|SRGN_HUMAN Serglycin OS=Homo sapiens GN=SRGN PE=1 SV=3	1	3	3	3	1	1	1	1	0	3	3	1	1	1	1	0	3	3	1	1	1	1	1	3	3	1	1	1	1	0	3	3	1	1	1	1	0	3	3	1	1	1
P10412	P10412	2	2	2	Histone H1.4	HIST1H1E	>sp|P10412|H14_HUMAN Histone H1.4 OS=Homo sapiens GN=HIST1H1E PE=1 SV=2	1	2	2	2	0	0	0	2	0	0	0	0	0	0	0	0	0	0	0	0	0	0	0	0	0	0	0	0	2	0	0	0	0	0	0	0	0	0	0	0	0	0
P10451;D6R9C5	P10451;D6R9C5	2;1	2;1	1;1	Osteopontin	SPP1	>sp|P10451|OSTP_HUMAN Osteopontin OS=Homo sapiens GN=SPP1 PE=1 SV=1;>tr|D6R9C5|D6R9C5_HUMAN Osteopontin (Fragment) OS=Homo sapiens GN=SPP1 PE=1 SV=1	2	2	2	1	0	0	0	0	0	1	1	0	0	0	0	0	1	1	0	0	0	0	0	2	2	0	0	0	0	0	1	1	0	0	0	0	0	1	1	0	0	0
P10599	P10599	5	5	5	Thioredoxin	TXN	>sp|P10599|THIO_HUMAN Thioredoxin OS=Homo sapiens GN=TXN PE=1 SV=3	1	5	5	5	2	4	5	4	1	0	0	4	1	5	5	1	0	0	0	2	5	5	1	0	0	2	4	5	4	1	0	0	4	1	5	5	1	0	0	0	2	5
P10606	P10606	3	3	3	Cytochrome c oxidase subunit 5B, mitochondrial	COX5B	>sp|P10606|COX5B_HUMAN Cytochrome c oxidase subunit 5B, mitochondrial OS=Homo sapiens GN=COX5B PE=1 SV=2	1	3	3	3	0	0	3	3	0	0	0	0	0	3	2	0	0	0	0	0	3	2	0	0	0	0	0	3	3	0	0	0	0	0	3	2	0	0	0	0	0	3
X6R5C5;X6R8A1;P10619;Q5JZH0	X6R5C5;X6R8A1;P10619	3;3;3;1	3;3;3;1	3;3;3;1	Carboxypeptidase;Lysosomal protective protein;Lysosomal protective protein 32 kDa chain;Lysosomal protective protein 20 kDa chain	CTSA	>tr|X6R5C5|X6R5C5_HUMAN Carboxypeptidase OS=Homo sapiens GN=CTSA PE=1 SV=1;>tr|X6R8A1|X6R8A1_HUMAN Carboxypeptidase OS=Homo sapiens GN=CTSA PE=1 SV=1;>sp|P10619|PPGB_HUMAN Lysosomal protective protein OS=Homo sapiens GN=CTSA PE=1 SV=2	4	3	3	3	0	0	3	2	0	0	0	1	0	2	2	0	0	0	0	0	3	3	0	0	0	0	0	3	2	0	0	0	1	0	2	2	0	0	0	0	0	3
P10643	P10643	34	34	30	Complement component C7	C7	>sp|P10643|CO7_HUMAN Complement component C7 OS=Homo sapiens GN=C7 PE=1 SV=2	1	34	34	30	0	0	1	1	1	30	30	0	0	0	0	1	29	29	0	0	0	0	1	32	31	0	0	1	1	1	30	30	0	0	0	0	1	29	29	0	0	0
P10645;G5E968	P10645;G5E968	6;5	6;5	6;5	Chromogranin-A;Vasostatin-1;Vasostatin-2;EA-92;ES-43;Pancreastatin;SS-18;WA-8;WE-14;LF-19;Catestatin;AL-11;GV-19;GR-44;ER-37;GE-25;Serpinin-RRG;Serpinin;p-Glu serpinin precursor	CHGA	>sp|P10645|CMGA_HUMAN Chromogranin-A OS=Homo sapiens GN=CHGA PE=1 SV=7;>tr|G5E968|G5E968_HUMAN Chromogranin A (Parathyroid secretory protein 1), isoform CRA_b OS=Homo sapiens GN=CHGA PE=1 SV=1	2	6	6	6	0	0	0	0	1	2	2	0	0	0	0	1	3	4	0	0	0	0	1	2	4	0	0	0	0	1	2	2	0	0	0	0	1	3	4	0	0	0
P10720	P10720	5	2	2	Platelet factor 4 variant;Platelet factor 4 variant(4-74);Platelet factor 4 variant(5-74);Platelet factor 4 variant(6-74)	PF4V1	>sp|P10720|PF4V_HUMAN Platelet factor 4 variant OS=Homo sapiens GN=PF4V1 PE=1 SV=1	1	5	2	2	2	2	4	4	0	1	2	2	2	4	5	0	2	1	2	2	4	4	0	2	2	0	0	2	2	0	0	0	0	0	2	2	0	0	0	0	0	2
P10768;H7BZT7;X6RA14;U3KQT1	P10768;H7BZT7;X6RA14;U3KQT1	4;3;3;2	4;3;3;2	4;3;3;2	S-formylglutathione hydrolase	ESD	>sp|P10768|ESTD_HUMAN S-formylglutathione hydrolase OS=Homo sapiens GN=ESD PE=1 SV=2;>tr|H7BZT7|H7BZT7_HUMAN S-formylglutathione hydrolase (Fragment) OS=Homo sapiens GN=ESD PE=1 SV=1;>tr|X6RA14|X6RA14_HUMAN S-formylglutathione hydrolase OS=Homo sapiens GN=	4	4	4	4	0	0	3	3	0	0	0	0	0	3	4	0	0	0	0	0	4	3	0	0	0	0	0	3	3	0	0	0	0	0	3	4	0	0	0	0	0	4
P10809;E7ESH4;E7EXB4;C9JL25;C9JL19;C9JCQ4;C9J0S9	P10809	22;8;7;3;2;2;1	22;8;7;3;2;2;1	22;8;7;3;2;2;1	60 kDa heat shock protein, mitochondrial	HSPD1	>sp|P10809|CH60_HUMAN 60 kDa heat shock protein, mitochondrial OS=Homo sapiens GN=HSPD1 PE=1 SV=2	7	22	22	22	2	5	17	20	0	1	0	3	1	17	9	0	2	1	1	3	20	12	1	2	3	2	5	17	20	0	1	0	3	1	17	9	0	2	1	1	3	20
P10909;H0YC35;H0YLK8;E7ERK6;E7ETB4;H0YAS8;E5RJZ5;E5RG36;E5RGB0;E5RH61	P10909;H0YC35;H0YLK8	26;17;16;11;9;8;6;5;5;5	26;17;16;11;9;8;6;5;5;5	26;17;16;11;9;8;6;5;5;5	Clusterin;Clusterin beta chain;Clusterin alpha chain;Clusterin	CLU	>sp|P10909|CLUS_HUMAN Clusterin OS=Homo sapiens GN=CLU PE=1 SV=1;>tr|H0YC35|H0YC35_HUMAN Clusterin (Fragment) OS=Homo sapiens GN=CLU PE=1 SV=1;>tr|H0YLK8|H0YLK8_HUMAN Clusterin (Fragment) OS=Homo sapiens GN=CLU PE=1 SV=1	10	26	26	26	18	19	17	17	21	16	16	16	18	16	13	20	16	16	15	19	15	16	23	16	16	18	19	17	17	21	16	16	16	18	16	13	20	16	16	15	19	15
P11021	P11021	27	27	26	78 kDa glucose-regulated protein	HSPA5	>sp|P11021|GRP78_HUMAN 78 kDa glucose-regulated protein OS=Homo sapiens GN=HSPA5 PE=1 SV=2	1	27	27	26	11	18	24	22	7	6	7	10	15	23	25	3	7	7	15	18	24	22	5	8	6	11	18	24	22	7	6	7	10	15	23	25	3	7	7	15	18	24
P11047;Q9Y6N6	P11047	11;1	11;1	11;1	Laminin subunit gamma-1	LAMC1	>sp|P11047|LAMC1_HUMAN Laminin subunit gamma-1 OS=Homo sapiens GN=LAMC1 PE=1 SV=3	2	11	11	11	5	7	0	1	0	0	0	9	10	0	0	1	0	0	8	8	0	0	0	0	0	5	7	0	1	0	0	0	9	10	0	0	1	0	0	8	8	0
P11166;A6NL68;A0A0D9SG74;A0A0D9SFK9	P11166	10;1;1;1	10;1;1;1	10;1;1;1	Solute carrier family 2, facilitated glucose transporter member 1	SLC2A1	>sp|P11166|GTR1_HUMAN Solute carrier family 2, facilitated glucose transporter member 1 OS=Homo sapiens GN=SLC2A1 PE=1 SV=2	4	10	10	10	4	3	9	10	2	2	2	4	5	9	10	2	3	2	3	2	8	9	2	2	2	4	3	9	10	2	2	2	4	5	9	10	2	3	2	3	2	8
P11169;Q8TDB8;F5GYR5	P11169;Q8TDB8	6;5;1	6;5;1	6;5;1	Solute carrier family 2, facilitated glucose transporter member 3;Solute carrier family 2, facilitated glucose transporter member 14	SLC2A3;SLC2A14	>sp|P11169|GTR3_HUMAN Solute carrier family 2, facilitated glucose transporter member 3 OS=Homo sapiens GN=SLC2A3 PE=1 SV=1;>sp|Q8TDB8|GTR14_HUMAN Solute carrier family 2, facilitated glucose transporter member 14 OS=Homo sapiens GN=SLC2A14 PE=2 SV=1	3	6	6	6	0	0	5	6	1	1	2	2	1	5	2	3	2	1	2	0	6	3	1	2	2	0	0	5	6	1	1	2	2	1	5	2	3	2	1	2	0	6
Q4VB86;P11171;A0A1B0GWG0;J3KT37;Q4VXN1;Q4VXN0;A0A1B0GTF8;A8K968;A0A0C4DH22;A0A0A0MRA8;A0A0A0MSA4;Q9H4G0;Q9Y2J2	Q4VB86;P11171;A0A1B0GWG0	23;23;13;1;1;1;1;1;1;1;1;1;1	23;23;13;1;1;1;1;1;1;1;1;1;1	23;23;13;1;1;1;1;1;1;1;1;1;1	Protein 4.1	EPB41	>tr|Q4VB86|Q4VB86_HUMAN EPB41 protein OS=Homo sapiens GN=EPB41 PE=1 SV=2;>sp|P11171|41_HUMAN Protein 4.1 OS=Homo sapiens GN=EPB41 PE=1 SV=4;>tr|A0A1B0GWG0|A0A1B0GWG0_HUMAN Protein 4.1 (Fragment) OS=Homo sapiens GN=EPB41 PE=1 SV=1	13	23	23	23	4	5	22	18	0	0	0	6	4	22	20	1	0	0	3	2	19	17	0	0	0	4	5	22	18	0	0	0	6	4	22	20	1	0	0	3	2	19
P11216;H0Y4Z6	P11216	9;2	9;2	6;1	Glycogen phosphorylase, brain form	PYGB	>sp|P11216|PYGB_HUMAN Glycogen phosphorylase, brain form OS=Homo sapiens GN=PYGB PE=1 SV=5	2	9	9	6	1	2	7	8	0	0	0	0	1	9	7	0	0	0	1	1	9	7	0	0	0	1	2	7	8	0	0	0	0	1	9	7	0	0	0	1	1	9
P11217;E9PK47;P06737	P11217;E9PK47;P06737	5;3;3	2;0;0	2;0;0	Glycogen phosphorylase, muscle form;Alpha-1,4 glucan phosphorylase;Glycogen phosphorylase, liver form	PYGM;PYGL	>sp|P11217|PYGM_HUMAN Glycogen phosphorylase, muscle form OS=Homo sapiens GN=PYGM PE=1 SV=6;>tr|E9PK47|E9PK47_HUMAN Alpha-1,4 glucan phosphorylase OS=Homo sapiens GN=PYGL PE=1 SV=1;>sp|P06737|PYGL_HUMAN Glycogen phosphorylase, liver form OS=Homo sapiens GN	3	5	2	2	0	1	3	3	0	0	1	0	0	3	3	0	1	1	1	1	3	2	0	1	1	0	0	0	0	0	0	1	0	0	0	0	0	1	1	0	0	0
P11226	P11226	12	12	12	Mannose-binding protein C	MBL2	>sp|P11226|MBL2_HUMAN Mannose-binding protein C OS=Homo sapiens GN=MBL2 PE=1 SV=2	1	12	12	12	8	9	1	0	0	0	0	8	7	2	0	1	0	0	10	10	1	0	0	0	0	8	9	1	0	0	0	0	8	7	2	0	1	0	0	10	10	1
P11234;C9J6B1;C9JQB3;P11233;C9JPE8;C9JYR1;H7C3P7;F8WEQ6	P11234;C9J6B1;C9JQB3;P11233	7;6;5;4;3;3;3;1	7;6;5;4;3;3;3;1	7;6;5;4;3;3;3;1	Ras-related protein Ral-B;Ras-related protein Ral-A	RALB;RALA	>sp|P11234|RALB_HUMAN Ras-related protein Ral-B OS=Homo sapiens GN=RALB PE=1 SV=1;>tr|C9J6B1|C9J6B1_HUMAN Ras-related protein Ral-B (Fragment) OS=Homo sapiens GN=RALB PE=1 SV=1;>tr|C9JQB3|C9JQB3_HUMAN Ras-related protein Ral-B (Fragment) OS=Homo sapiens GN	8	7	7	7	3	2	5	5	0	0	0	2	1	6	6	0	0	0	2	2	7	5	0	0	0	3	2	5	5	0	0	0	2	1	6	6	0	0	0	2	2	7
P11277;H0YJE6;F8W6C1;A4QPE4;O15020	P11277	84;34;2;1;1	84;34;2;1;1	82;34;0;0;0	Spectrin beta chain, erythrocytic	SPTB	>sp|P11277|SPTB1_HUMAN Spectrin beta chain, erythrocytic OS=Homo sapiens GN=SPTB PE=1 SV=5	5	84	84	82	17	25	69	68	5	0	0	16	18	70	73	3	0	0	6	9	70	59	0	0	0	17	25	69	68	5	0	0	16	18	70	73	3	0	0	6	9	70
P11279	P11279	3	3	3	Lysosome-associated membrane glycoprotein 1	LAMP1	>sp|P11279|LAMP1_HUMAN Lysosome-associated membrane glycoprotein 1 OS=Homo sapiens GN=LAMP1 PE=1 SV=3	1	3	3	3	0	0	2	3	0	0	0	0	0	3	3	0	0	0	0	0	3	3	1	1	1	0	0	2	3	0	0	0	0	0	3	3	0	0	0	0	0	3
P11413;E9PD92;E7EM57;E7EUI8	P11413	3;1;1;1	3;1;1;1	3;1;1;1	Glucose-6-phosphate 1-dehydrogenase	G6PD	>sp|P11413|G6PD_HUMAN Glucose-6-phosphate 1-dehydrogenase OS=Homo sapiens GN=G6PD PE=1 SV=4	4	3	3	3	0	0	3	2	0	0	0	0	0	3	1	0	0	0	0	0	3	0	0	0	0	0	0	3	2	0	0	0	0	0	3	1	0	0	0	0	0	3
P11586;F5H2F4	P11586;F5H2F4	2;1	2;1	2;1	C-1-tetrahydrofolate synthase, cytoplasmic;Methylenetetrahydrofolate dehydrogenase;Methenyltetrahydrofolate cyclohydrolase;Formyltetrahydrofolate synthetase;C-1-tetrahydrofolate synthase, cytoplasmic, N-terminally processed	MTHFD1	>sp|P11586|C1TC_HUMAN C-1-tetrahydrofolate synthase, cytoplasmic OS=Homo sapiens GN=MTHFD1 PE=1 SV=3;>tr|F5H2F4|F5H2F4_HUMAN C-1-tetrahydrofolate synthase, cytoplasmic OS=Homo sapiens GN=MTHFD1 PE=1 SV=1	2	2	2	2	0	0	2	2	0	0	0	0	0	2	1	0	0	0	0	0	2	1	0	0	0	0	0	2	2	0	0	0	0	0	2	1	0	0	0	0	0	2
P11597;H3BRJ9	P11597;H3BRJ9	10;7	10;7	10;7	Cholesteryl ester transfer protein	CETP	>sp|P11597|CETP_HUMAN Cholesteryl ester transfer protein OS=Homo sapiens GN=CETP PE=1 SV=2;>tr|H3BRJ9|H3BRJ9_HUMAN Cholesteryl ester transfer protein OS=Homo sapiens GN=CETP PE=1 SV=1	2	10	10	10	3	6	2	4	6	5	3	2	7	4	3	8	5	3	3	5	4	3	8	4	5	3	6	2	4	6	5	3	2	7	4	3	8	5	3	3	5	4
P11766	P11766	1	1	1	Alcohol dehydrogenase class-3	ADH5	>sp|P11766|ADHX_HUMAN Alcohol dehydrogenase class-3 OS=Homo sapiens GN=ADH5 PE=1 SV=4	1	1	1	1	0	0	1	1	0	0	0	0	0	1	1	0	0	0	0	0	1	1	0	0	0	0	0	1	1	0	0	0	0	0	1	1	0	0	0	0	0	1
P12110;C9JH44;H7C0M5	P12110	19;4;1	19;4;1	19;4;1	Collagen alpha-2(VI) chain	COL6A2	>sp|P12110|CO6A2_HUMAN Collagen alpha-2(VI) chain OS=Homo sapiens GN=COL6A2 PE=1 SV=4	3	19	19	19	13	17	0	0	0	0	0	14	19	0	1	0	0	0	16	16	3	2	1	0	0	13	17	0	0	0	0	0	14	19	0	1	0	0	0	16	16	3
P12111	P12111	116	116	5	Collagen alpha-3(VI) chain	COL6A3	>sp|P12111|CO6A3_HUMAN Collagen alpha-3(VI) chain OS=Homo sapiens GN=COL6A3 PE=1 SV=5	1	116	116	5	86	93	6	11	5	1	1	92	97	28	12	9	3	2	88	104	32	20	13	3	7	86	93	6	11	5	1	1	92	97	28	12	9	3	2	88	104	32
P12273	P12273	8	8	8	Prolactin-inducible protein	PIP	>sp|P12273|PIP_HUMAN Prolactin-inducible protein OS=Homo sapiens GN=PIP PE=1 SV=1	1	8	8	8	4	3	6	6	3	3	2	5	5	8	7	3	2	2	2	1	6	6	1	2	2	4	3	6	6	3	3	2	5	5	8	7	3	2	2	2	1	6
P12318;V9GY83;H0YGT0;P31995;F5GXY9;F5GX41;A0A087WXE5;P31994	P12318;V9GY83;H0YGT0;P31995	3;2;2;2;1;1;1;1	3;2;2;2;1;1;1;1	3;2;2;2;1;1;1;1	Low affinity immunoglobulin gamma Fc region receptor II-a;Low affinity immunoglobulin gamma Fc region receptor II-c	FCGR2A;FCGR2C	>sp|P12318|FCG2A_HUMAN Low affinity immunoglobulin gamma Fc region receptor II-a OS=Homo sapiens GN=FCGR2A PE=1 SV=4;>tr|V9GY83|V9GY83_HUMAN Low affinity immunoglobulin gamma Fc region receptor II-a (Fragment) OS=Homo sapiens GN=FCGR2A PE=1 SV=1;>tr|H0YGT0	8	3	3	3	1	1	2	2	0	0	0	0	0	2	1	0	0	0	1	0	3	2	0	0	0	1	1	2	2	0	0	0	0	0	2	1	0	0	0	1	0	3
P12814;H9KV75;G3V2N5;G3V2W4;H7C5W8;P35609;H0YJW3;H0YJ11;Q08043;A0A087WSZ2;G3V2X9;F6THM6;G3V5M4;G3V2E8;G3V380	P12814;H9KV75	53;46;17;16;15;15;13;10;10;9;8;8;7;4;2	53;46;17;16;15;15;13;10;10;9;8;8;7;4;2	34;29;10;9;10;4;9;7;2;2;4;2;3;1;2	Alpha-actinin-1	ACTN1	>sp|P12814|ACTN1_HUMAN Alpha-actinin-1 OS=Homo sapiens GN=ACTN1 PE=1 SV=2;>tr|H9KV75|H9KV75_HUMAN Alpha-actinin-1 OS=Homo sapiens GN=ACTN1 PE=1 SV=1	15	53	53	34	34	32	44	46	25	10	13	39	26	51	41	19	17	19	29	28	52	40	27	24	21	34	32	44	46	25	10	13	39	26	51	41	19	17	19	29	28	52
P12931;J3QRU1;P06241;P07947;H2E272;H7C3Z8;H7C074;Q573B4;A0A087WZG2;Q9H3Y6;P42685;P06239;P08581;Q04912	P12931	7;3;3;3;1;1;1;1;1;1;1;1;1;1	6;2;2;2;1;1;1;1;1;1;1;1;1;1	6;2;2;2;1;1;1;1;1;1;1;1;1;1	Proto-oncogene tyrosine-protein kinase Src	SRC	>sp|P12931|SRC_HUMAN Proto-oncogene tyrosine-protein kinase Src OS=Homo sapiens GN=SRC PE=1 SV=3	14	7	6	6	1	1	6	5	0	0	0	1	1	6	5	0	0	0	1	3	5	6	1	0	0	1	1	5	4	0	0	0	1	1	6	5	0	0	0	1	3	5
P12955;K7ES25;V9GYE4;V9GY89	P12955	9;2;1;1	9;2;1;1	9;2;1;1	Xaa-Pro dipeptidase	PEPD	>sp|P12955|PEPD_HUMAN Xaa-Pro dipeptidase OS=Homo sapiens GN=PEPD PE=1 SV=3	4	9	9	9	0	0	0	0	0	7	6	0	0	0	0	0	8	9	0	0	0	0	0	9	9	0	0	0	0	0	7	6	0	0	0	0	0	8	9	0	0	0
P13224	P13224	5	5	5	Platelet glycoprotein Ib beta chain	GP1BB	>sp|P13224|GP1BB_HUMAN Platelet glycoprotein Ib beta chain OS=Homo sapiens GN=GP1BB PE=1 SV=1	1	5	5	5	3	2	5	5	5	3	3	3	4	5	5	3	3	3	3	2	5	5	4	3	3	3	2	5	5	5	3	3	3	4	5	5	3	3	3	3	2	5
P13489;E9PMA9;E9PMN0;E9PIK5;E9PMJ3;E9PLZ3;E9PIM9;H0YCR7	P13489;E9PMA9;E9PMN0;E9PIK5;E9PMJ3;E9PLZ3;E9PIM9;H0YCR7	2;1;1;1;1;1;1;1	2;1;1;1;1;1;1;1	2;1;1;1;1;1;1;1	Ribonuclease inhibitor	RNH1	>sp|P13489|RINI_HUMAN Ribonuclease inhibitor OS=Homo sapiens GN=RNH1 PE=1 SV=2;>tr|E9PMA9|E9PMA9_HUMAN Ribonuclease inhibitor OS=Homo sapiens GN=RNH1 PE=1 SV=1;>tr|E9PMN0|E9PMN0_HUMAN Ribonuclease inhibitor OS=Homo sapiens GN=RNH1 PE=1 SV=1;>tr|E9PIK5|E9PI	8	2	2	2	1	0	2	1	0	1	0	0	0	2	1	0	1	1	1	1	1	0	0	1	1	1	0	2	1	0	1	0	0	0	2	1	0	1	1	1	1	1
P13611;E9PF17;D6RGZ6;Q86W61	P13611;E9PF17	17;16;8;7	17;16;8;7	17;16;8;7	Versican core protein	VCAN	>sp|P13611|CSPG2_HUMAN Versican core protein OS=Homo sapiens GN=VCAN PE=1 SV=3;>tr|E9PF17|E9PF17_HUMAN Versican core protein OS=Homo sapiens GN=VCAN PE=1 SV=2	4	17	17	17	7	8	0	0	2	3	1	14	14	1	0	5	4	3	12	12	2	1	4	4	3	7	8	0	0	2	3	1	14	14	1	0	5	4	3	12	12	2
P13639	P13639	3	3	3	Elongation factor 2	EEF2	>sp|P13639|EF2_HUMAN Elongation factor 2 OS=Homo sapiens GN=EEF2 PE=1 SV=4	1	3	3	3	0	1	2	3	1	0	0	2	0	3	2	0	0	0	0	0	3	3	0	0	0	0	1	2	3	1	0	0	2	0	3	2	0	0	0	0	0	3
P13645;Q2M2I5;Q99456;O76015;O76013;Q7Z3Y9	P13645	47;3;2;1;1;1	46;3;1;1;1;1	0;0;0;0;0;0	Keratin, type I cytoskeletal 10	KRT10	>sp|P13645|K1C10_HUMAN Keratin, type I cytoskeletal 10 OS=Homo sapiens GN=KRT10 PE=1 SV=6	6	47	46	0	25	33	26	42	37	35	34	32	18	40	34	35	33	35	22	15	34	36	35	33	29	25	33	25	41	36	34	33	31	18	39	33	34	32	34	22	15	33
P13647;H0YI76;F8W0C6;H0YIN9;F8VV57;F8VUG2;F8W1U3;F8VU69;F8VP67	P13647	54;23;21;14;9;7;7;5;4	43;18;15;11;9;1;1;5;0	0;0;0;0;0;0;0;0;0	Keratin, type II cytoskeletal 5	KRT5	>sp|P13647|K2C5_HUMAN Keratin, type II cytoskeletal 5 OS=Homo sapiens GN=KRT5 PE=1 SV=3	9	54	43	0	14	41	35	42	35	31	27	38	10	39	41	24	28	25	19	11	37	44	19	26	22	8	31	26	33	26	22	18	28	4	29	32	16	20	16	11	6	28
P13667	P13667	9	9	9	Protein disulfide-isomerase A4	PDIA4	>sp|P13667|PDIA4_HUMAN Protein disulfide-isomerase A4 OS=Homo sapiens GN=PDIA4 PE=1 SV=2	1	9	9	9	0	1	7	5	3	0	0	0	1	6	6	2	0	0	0	0	7	4	1	0	0	0	1	7	5	3	0	0	0	1	6	6	2	0	0	0	0	7
P13671;C9JC72	P13671	38;4	38;4	38;4	Complement component C6	C6	>sp|P13671|CO6_HUMAN Complement component C6 OS=Homo sapiens GN=C6 PE=1 SV=3	2	38	38	38	5	6	8	6	6	28	31	6	8	8	2	12	30	33	7	6	9	8	15	32	33	5	6	8	6	6	28	31	6	8	8	2	12	30	33	7	6	9
P13716;B7ZBK6	P13716	3;1	3;1	3;1	Delta-aminolevulinic acid dehydratase	ALAD	>sp|P13716|HEM2_HUMAN Delta-aminolevulinic acid dehydratase OS=Homo sapiens GN=ALAD PE=1 SV=1	2	3	3	3	1	2	3	3	1	0	0	2	1	2	3	0	0	0	0	0	2	3	0	0	0	1	2	3	3	1	0	0	2	1	2	3	0	0	0	0	0	2
P13727;H0YCG3	P13727	13;4	13;4	13;4	Bone marrow proteoglycan;Eosinophil granule major basic protein	PRG2	>sp|P13727|PRG2_HUMAN Bone marrow proteoglycan OS=Homo sapiens GN=PRG2 PE=1 SV=2	2	13	13	13	0	0	0	0	3	10	10	2	3	0	0	8	11	12	1	0	0	0	7	10	10	0	0	0	0	3	10	10	2	3	0	0	8	11	12	1	0	0
P13761;Q9TQE0;A0A140T958;P79483;A0A182DWH4;Q30134;Q29974;P04229;P13760;P01911;Q95IE3;Q30154;P20039;A0A087WX18;Q9GIY3;Q5Y7A7;P01912;Q30167	P13761;Q9TQE0;A0A140T958;P79483	9;8;7;5;4;4;4;4;3;2;2;2;2;1;1;1;1;1	9;8;7;5;4;4;4;4;3;2;2;2;2;1;1;1;1;1	9;8;7;5;4;4;4;4;3;2;2;2;2;1;1;1;1;1	HLA class II histocompatibility antigen, DRB1-7 beta chain;HLA class II histocompatibility antigen, DRB1-9 beta chain;HLA class II histocompatibility antigen, DR beta 3 chain	HLA-DRB1;HLA-DRB3	>sp|P13761|2B17_HUMAN HLA class II histocompatibility antigen, DRB1-7 beta chain OS=Homo sapiens GN=HLA-DRB1 PE=1 SV=1;>sp|Q9TQE0|2B19_HUMAN HLA class II histocompatibility antigen, DRB1-9 beta chain OS=Homo sapiens GN=HLA-DRB1 PE=1 SV=1;>tr|A0A140T958|A0A	18	9	9	9	4	7	7	8	0	0	0	2	0	3	1	1	0	0	5	3	7	4	1	0	0	4	7	7	8	0	0	0	2	0	3	1	1	0	0	5	3	7
P13796;Q5TBN3;A0A0A0MSQ0;P13797;U3KQI3	P13796	16;4;3;3;2	16;4;3;3;2	16;4;3;3;2	Plastin-2	LCP1	>sp|P13796|PLSL_HUMAN Plastin-2 OS=Homo sapiens GN=LCP1 PE=1 SV=6	5	16	16	16	6	10	10	11	1	0	0	8	5	12	8	2	0	0	7	7	14	8	1	0	0	6	10	10	11	1	0	0	8	5	12	8	2	0	0	7	7	14
P14151	P14151	5	5	5	L-selectin	SELL	>sp|P14151|LYAM1_HUMAN L-selectin OS=Homo sapiens GN=SELL PE=1 SV=2	1	5	5	5	1	3	0	1	2	2	2	3	4	2	0	2	3	3	3	3	1	1	3	3	3	1	3	0	1	2	2	2	3	4	2	0	2	3	3	3	3	1
P14174	P14174	2	2	2	Macrophage migration inhibitory factor	MIF	>sp|P14174|MIF_HUMAN Macrophage migration inhibitory factor OS=Homo sapiens GN=MIF PE=1 SV=4	1	2	2	2	1	0	1	1	0	0	0	0	0	1	2	0	0	0	1	1	1	1	0	0	0	1	0	1	1	0	0	0	0	0	1	2	0	0	0	1	1	1
P14209;A0A096LP69	P14209;A0A096LP69	2;1	2;1	2;1	CD99 antigen	CD99	>sp|P14209|CD99_HUMAN CD99 antigen OS=Homo sapiens GN=CD99 PE=1 SV=1;>tr|A0A096LP69|A0A096LP69_HUMAN CD99 antigen OS=Homo sapiens GN=CD99 PE=1 SV=1	2	2	2	2	1	2	2	2	0	0	0	1	0	1	1	0	0	0	1	2	2	2	0	0	0	1	2	2	2	0	0	0	1	0	1	1	0	0	0	1	2	2
P14543	P14543	13	13	13	Nidogen-1	NID1	>sp|P14543|NID1_HUMAN Nidogen-1 OS=Homo sapiens GN=NID1 PE=1 SV=3	1	13	13	13	3	7	4	3	6	0	0	6	7	4	3	7	0	0	6	9	6	1	6	0	0	3	7	4	3	6	0	0	6	7	4	3	7	0	0	6	9	6
P14618;B4DNK4;H3BTN5;H3BQ34;H3BR70;H3BT25;H3BUW1;H3BTJ2;H3BU13;H3BN34;H3BQZ3;P30613	P14618;B4DNK4;H3BTN5;H3BQ34;H3BR70	24;20;18;12;12;7;7;7;2;1;1;1	24;20;18;12;12;7;7;7;2;1;1;1	24;20;18;12;12;7;7;7;2;1;1;1	Pyruvate kinase PKM;Pyruvate kinase	PKM	>sp|P14618|KPYM_HUMAN Pyruvate kinase PKM OS=Homo sapiens GN=PKM PE=1 SV=4;>tr|B4DNK4|B4DNK4_HUMAN Pyruvate kinase OS=Homo sapiens GN=PKM PE=1 SV=1;>tr|H3BTN5|H3BTN5_HUMAN Pyruvate kinase (Fragment) OS=Homo sapiens GN=PKM PE=1 SV=1;>tr|H3BQ34|H3BQ34_HUMAN	12	24	24	24	11	13	20	19	9	3	5	17	13	21	21	2	4	7	14	10	22	22	4	5	7	11	13	20	19	9	3	5	17	13	21	21	2	4	7	14	10	22
P14625;Q96GW1;H0YIV0;F8W026;Q58FF3	P14625	18;7;3;2;2	18;7;3;2;2	17;6;3;1;2	Endoplasmin	HSP90B1	>sp|P14625|ENPL_HUMAN Endoplasmin OS=Homo sapiens GN=HSP90B1 PE=1 SV=1	5	18	18	17	5	7	13	17	6	8	6	6	7	17	14	7	8	7	5	7	17	10	11	8	9	5	7	13	17	6	8	6	6	7	17	14	7	8	7	5	7	17
P14770	P14770	6	6	6	Platelet glycoprotein IX	GP9	>sp|P14770|GPIX_HUMAN Platelet glycoprotein IX OS=Homo sapiens GN=GP9 PE=1 SV=3	1	6	6	6	4	4	6	6	2	3	2	4	4	6	5	1	3	3	3	4	5	6	2	3	3	4	4	6	6	2	3	2	4	4	6	5	1	3	3	3	4	5
P14923;C9JTX4;C9J826;C9JK18;C9JKY1;B4DGU4;P35222;C9JPI2;K7ERP3	P14923	31;9;9;9;9;3;3;1;1	31;9;9;9;9;3;3;1;1	31;9;9;9;9;3;3;1;1	Junction plakoglobin	JUP	>sp|P14923|PLAK_HUMAN Junction plakoglobin OS=Homo sapiens GN=JUP PE=1 SV=3	9	31	31	31	3	11	10	22	12	13	9	26	2	22	15	9	14	12	2	1	17	28	4	13	6	3	11	10	22	12	13	9	26	2	22	15	9	14	12	2	1	17
P15090	P15090	1	1	1	Fatty acid-binding protein, adipocyte	FABP4	>sp|P15090|FABP4_HUMAN Fatty acid-binding protein, adipocyte OS=Homo sapiens GN=FABP4 PE=1 SV=3	1	1	1	1	1	1	0	1	0	0	0	0	0	1	1	0	0	0	0	1	1	1	0	0	0	1	1	0	1	0	0	0	0	0	1	1	0	0	0	0	1	1
P15144;H0YLZ8;H0YMC1	P15144	13;1;1	13;1;1	13;1;1	Aminopeptidase N	ANPEP	>sp|P15144|AMPN_HUMAN Aminopeptidase N OS=Homo sapiens GN=ANPEP PE=1 SV=4	3	13	13	13	6	11	1	3	2	3	3	5	4	0	0	1	0	1	4	9	1	0	3	1	3	6	11	1	3	2	3	3	5	4	0	0	1	0	1	4	9	1
P15169;B1AP58	P15169	13;3	13;3	10;2	Carboxypeptidase N catalytic chain	CPN1	>sp|P15169|CBPN_HUMAN Carboxypeptidase N catalytic chain OS=Homo sapiens GN=CPN1 PE=1 SV=1	2	13	13	10	11	9	1	1	5	10	11	8	10	4	1	7	8	8	9	8	3	3	4	7	9	11	9	1	1	5	10	11	8	10	4	1	7	8	8	9	8	3
P15291;Q86XA6	P15291;Q86XA6	2;1	2;1	2;1	Beta-1,4-galactosyltransferase 1;Lactose synthase A protein;N-acetyllactosamine synthase;Beta-N-acetylglucosaminylglycopeptide beta-1,4-galactosyltransferase;Beta-N-acetylglucosaminyl-glycolipid beta-1,4-galactosyltransferase;Processed beta-1,4-galactosyltransferase 1	B4GALT1	>sp|P15291|B4GT1_HUMAN Beta-1,4-galactosyltransferase 1 OS=Homo sapiens GN=B4GALT1 PE=1 SV=5;>tr|Q86XA6|Q86XA6_HUMAN B4GALT1 protein OS=Homo sapiens GN=B4GALT1 PE=1 SV=1	2	2	2	2	0	0	0	1	0	0	0	0	0	0	0	1	0	0	0	0	0	0	1	0	0	0	0	0	1	0	0	0	0	0	0	0	1	0	0	0	0	0
P15531	P15531	5	1	1	Nucleoside diphosphate kinase A	NME1	>sp|P15531|NDKA_HUMAN Nucleoside diphosphate kinase A OS=Homo sapiens GN=NME1 PE=1 SV=1	1	5	1	1	0	1	3	2	2	0	0	1	1	5	3	0	0	0	0	0	3	4	2	0	0	0	0	1	0	1	0	0	0	0	1	1	0	0	0	0	0	1
P15814	P15814	1	1	1	Immunoglobulin lambda-like polypeptide 1	IGLL1	>sp|P15814|IGLL1_HUMAN Immunoglobulin lambda-like polypeptide 1 OS=Homo sapiens GN=IGLL1 PE=1 SV=1	1	1	1	1	1	1	0	0	0	0	0	0	0	0	0	0	0	0	0	0	0	0	0	0	0	1	1	0	0	0	0	0	0	0	0	0	0	0	0	0	0	0
P15924	P15924	98	98	98	Desmoplakin	DSP	>sp|P15924|DESP_HUMAN Desmoplakin OS=Homo sapiens GN=DSP PE=1 SV=3	1	98	98	98	5	55	27	62	23	34	13	48	1	56	45	19	28	23	9	1	48	66	3	21	12	5	55	27	62	23	34	13	48	1	56	45	19	28	23	9	1	48
Q5R345;Q5R341;Q5R349;P16109;F6VVT6;Q5R342	Q5R345;Q5R341;Q5R349;P16109;F6VVT6;Q5R342	7;7;7;7;6;5	7;7;7;7;6;5	7;7;7;7;6;5	P-selectin	SELP	>tr|Q5R345|Q5R345_HUMAN P-selectin OS=Homo sapiens GN=SELP PE=1 SV=1;>tr|Q5R341|Q5R341_HUMAN P-selectin OS=Homo sapiens GN=SELP PE=1 SV=1;>tr|Q5R349|Q5R349_HUMAN P-selectin (Fragment) OS=Homo sapiens GN=SELP PE=1 SV=2;>sp|P16109|LYAM3_HUMAN P-selectin OS=H	6	7	7	7	0	0	4	4	0	0	0	2	0	5	0	0	0	0	0	0	6	3	0	0	1	0	0	4	4	0	0	0	2	0	5	0	0	0	0	0	0	6
P16150;C9JUK7	P16150;C9JUK7	4;3	4;3	4;3	Leukosialin	SPN	>sp|P16150|LEUK_HUMAN Leukosialin OS=Homo sapiens GN=SPN PE=1 SV=1;>tr|C9JUK7|C9JUK7_HUMAN Leukosialin (Fragment) OS=Homo sapiens GN=SPN PE=1 SV=1	2	4	4	4	2	2	1	2	1	3	3	1	1	1	1	2	3	3	3	1	1	1	2	3	2	2	2	1	2	1	3	3	1	1	1	1	2	3	3	3	1	1
P16157;H0YBS0;H0YAY8;B7Z651;A0A0U1RQN6;D6RHE1;E9PHW9;I6L894;Q01484;Q12955;A0A087X0B4;D6RHY3	P16157;H0YBS0	59;30;4;4;4;4;4;4;4;4;3;2	59;30;4;4;4;4;4;4;4;4;3;2	59;30;4;4;4;4;4;4;4;4;3;2	Ankyrin-1	ANK1	>sp|P16157|ANK1_HUMAN Ankyrin-1 OS=Homo sapiens GN=ANK1 PE=1 SV=3;>tr|H0YBS0|H0YBS0_HUMAN Ankyrin-1 (Fragment) OS=Homo sapiens GN=ANK1 PE=1 SV=1	12	59	59	59	11	12	49	51	1	0	0	19	16	52	54	1	1	0	2	11	52	46	1	0	0	11	12	49	51	1	0	0	19	16	52	54	1	1	0	2	11	52
P16190;P16189	P16190;P16189	12;11	3;3	0;0	HLA class I histocompatibility antigen, A-33 alpha chain;HLA class I histocompatibility antigen, A-31 alpha chain	HLA-A	>sp|P16190|1A33_HUMAN HLA class I histocompatibility antigen, A-33 alpha chain OS=Homo sapiens GN=HLA-A PE=1 SV=3;>sp|P16189|1A31_HUMAN HLA class I histocompatibility antigen, A-31 alpha chain OS=Homo sapiens GN=HLA-A PE=1 SV=2	2	12	3	0	9	10	10	10	4	4	5	7	7	7	6	1	3	4	8	10	9	9	2	6	7	1	2	2	2	0	0	1	1	1	0	0	0	0	0	1	3	2
P16284	P16284	20	1	1	Platelet endothelial cell adhesion molecule	PECAM1	>sp|P16284|PECA1_HUMAN Platelet endothelial cell adhesion molecule OS=Homo sapiens GN=PECAM1 PE=1 SV=1	1	20	1	1	4	10	19	18	7	4	5	8	8	19	16	3	2	2	7	7	20	18	8	4	3	0	0	0	0	0	0	0	0	0	0	0	0	0	0	0	0	1
P16452;F5H563;H3BTE6;H3BUR1;H3BPV8	P16452;F5H563;H3BTE6	18;15;14;5;3	18;15;14;5;3	18;15;14;5;3	Erythrocyte membrane protein band 4.2	EPB42	>sp|P16452|EPB42_HUMAN Erythrocyte membrane protein band 4.2 OS=Homo sapiens GN=EPB42 PE=1 SV=3;>tr|F5H563|F5H563_HUMAN Erythrocyte membrane protein band 4.2 OS=Homo sapiens GN=EPB42 PE=1 SV=1;>tr|H3BTE6|H3BTE6_HUMAN Erythrocyte membrane protein band 4.2 (	5	18	18	18	5	6	13	15	0	0	0	7	6	17	15	1	0	0	1	3	16	17	1	0	0	5	6	13	15	0	0	0	7	6	17	15	1	0	0	1	3	16
P16615;H7C5W9;J3QSY6;H3BTW4	P16615;H7C5W9	18;13;1;1	12;7;1;0	10;6;1;0	Sarcoplasmic/endoplasmic reticulum calcium ATPase 2	ATP2A2	>sp|P16615|AT2A2_HUMAN Sarcoplasmic/endoplasmic reticulum calcium ATPase 2 OS=Homo sapiens GN=ATP2A2 PE=1 SV=1;>tr|H7C5W9|H7C5W9_HUMAN Sarcoplasmic/endoplasmic reticulum calcium ATPase 2 (Fragment) OS=Homo sapiens GN=ATP2A2 PE=1 SV=1	4	18	12	10	0	0	12	14	0	0	1	0	0	14	2	0	0	1	0	0	17	8	1	2	2	0	0	6	9	0	0	0	0	0	8	0	0	0	0	0	0	11
P17066;P48741	P17066;P48741	7;5	1;1	1;1	Heat shock 70 kDa protein 6;Putative heat shock 70 kDa protein 7	HSPA6;HSPA7	>sp|P17066|HSP76_HUMAN Heat shock 70 kDa protein 6 OS=Homo sapiens GN=HSPA6 PE=1 SV=2;>sp|P48741|HSP77_HUMAN Putative heat shock 70 kDa protein 7 OS=Homo sapiens GN=HSPA7 PE=5 SV=2	2	7	1	1	4	3	5	6	1	2	2	3	1	6	5	2	2	2	4	3	5	5	2	2	2	1	1	1	1	1	1	1	1	1	1	1	1	1	1	1	1	1
P17301;E7ESP4;E9PB77;E7EMF1;D6RG08	P17301;E7ESP4;E9PB77;E7EMF1	10;8;7;7;1	10;8;7;7;1	10;8;7;7;1	Integrin alpha-2	ITGA2	>sp|P17301|ITA2_HUMAN Integrin alpha-2 OS=Homo sapiens GN=ITGA2 PE=1 SV=1;>tr|E7ESP4|E7ESP4_HUMAN Integrin alpha-2 OS=Homo sapiens GN=ITGA2 PE=1 SV=1;>tr|E9PB77|E9PB77_HUMAN Integrin alpha-2 OS=Homo sapiens GN=ITGA2 PE=1 SV=1;>tr|E7EMF1|E7EMF1_HUMAN Integr	5	10	10	10	4	3	8	9	4	0	0	2	2	9	9	1	0	0	3	3	9	7	3	0	0	4	3	8	9	4	0	0	2	2	9	9	1	0	0	3	3	9
P17813;F5GX88	P17813;F5GX88	3;2	3;2	3;2	Endoglin	ENG	>sp|P17813|EGLN_HUMAN Endoglin OS=Homo sapiens GN=ENG PE=1 SV=2;>tr|F5GX88|F5GX88_HUMAN Endoglin OS=Homo sapiens GN=ENG PE=1 SV=1	2	3	3	3	0	1	0	0	0	1	0	0	1	0	0	0	1	1	0	1	0	0	0	1	2	0	1	0	0	0	1	0	0	1	0	0	0	1	1	0	1	0
P17858;P08237	P17858;P08237	2;1	2;1	2;1	ATP-dependent 6-phosphofructokinase, liver type;ATP-dependent 6-phosphofructokinase, muscle type	PFKL;PFKM	>sp|P17858|PFKAL_HUMAN ATP-dependent 6-phosphofructokinase, liver type OS=Homo sapiens GN=PFKL PE=1 SV=6;>sp|P08237|PFKAM_HUMAN ATP-dependent 6-phosphofructokinase, muscle type OS=Homo sapiens GN=PFKM PE=1 SV=2	2	2	2	2	0	1	1	1	0	0	0	1	1	2	1	1	1	1	0	0	2	1	0	1	1	0	1	1	1	0	0	0	1	1	2	1	1	1	1	0	0	2
P17987;E7EQR6;F5H282;E7ERF2;F5H726;F5H676;F5H136;F5GZI8;F5GZ03	P17987;E7EQR6;F5H282;E7ERF2	7;5;4;4;2;2;2;1;1	7;5;4;4;2;2;2;1;1	7;5;4;4;2;2;2;1;1	T-complex protein 1 subunit alpha	TCP1	>sp|P17987|TCPA_HUMAN T-complex protein 1 subunit alpha OS=Homo sapiens GN=TCP1 PE=1 SV=1;>tr|E7EQR6|E7EQR6_HUMAN T-complex protein 1 subunit alpha OS=Homo sapiens GN=TCP1 PE=1 SV=1;>tr|F5H282|F5H282_HUMAN T-complex protein 1 subunit alpha OS=Homo sapiens	9	7	7	7	1	0	6	7	0	0	0	0	0	5	6	0	0	0	0	0	5	6	0	0	0	1	0	6	7	0	0	0	0	0	5	6	0	0	0	0	0	5
P18054;K7ENN9	P18054	7;1	7;1	7;1	Arachidonate 12-lipoxygenase, 12S-type	ALOX12	>sp|P18054|LOX12_HUMAN Arachidonate 12-lipoxygenase, 12S-type OS=Homo sapiens GN=ALOX12 PE=1 SV=4	2	7	7	7	0	0	3	4	0	0	0	0	0	5	2	0	0	0	0	0	6	3	0	0	1	0	0	3	4	0	0	0	0	0	5	2	0	0	0	0	0	6
P18065;C9JMY1;C9JW52;H7C1H0	P18065;C9JMY1	7;4;1;1	7;4;1;1	7;4;1;1	Insulin-like growth factor-binding protein 2	IGFBP2	>sp|P18065|IBP2_HUMAN Insulin-like growth factor-binding protein 2 OS=Homo sapiens GN=IGFBP2 PE=1 SV=2;>tr|C9JMY1|C9JMY1_HUMAN Insulin-like growth factor-binding protein 2 OS=Homo sapiens GN=IGFBP2 PE=1 SV=1	4	7	7	7	0	0	2	2	0	0	0	0	0	7	4	0	0	0	0	0	6	5	0	0	0	0	0	2	2	0	0	0	0	0	7	4	0	0	0	0	0	6
P18206;Q5JQ13;A0A096LPE1	P18206;Q5JQ13	57;36;2	57;36;2	57;36;2	Vinculin	VCL	>sp|P18206|VINC_HUMAN Vinculin OS=Homo sapiens GN=VCL PE=1 SV=4;>tr|Q5JQ13|Q5JQ13_HUMAN Vinculin (Fragment) OS=Homo sapiens GN=VCL PE=1 SV=1	3	57	57	57	24	32	50	46	19	3	2	36	34	55	46	11	2	2	28	35	53	43	13	4	4	24	32	50	46	19	3	2	36	34	55	46	11	2	2	28	35	53
P18428	P18428	14	14	14	Lipopolysaccharide-binding protein	LBP	>sp|P18428|LBP_HUMAN Lipopolysaccharide-binding protein OS=Homo sapiens GN=LBP PE=1 SV=3	1	14	14	14	8	11	9	9	7	7	7	10	12	9	8	9	7	7	10	11	10	8	9	8	8	8	11	9	9	7	7	7	10	12	9	8	9	7	7	10	11	10
P18669;P15259;Q8N0Y7	P18669;P15259	7;5;2	7;5;2	7;5;2	Phosphoglycerate mutase 1;Phosphoglycerate mutase 2	PGAM1;PGAM2	>sp|P18669|PGAM1_HUMAN Phosphoglycerate mutase 1 OS=Homo sapiens GN=PGAM1 PE=1 SV=2;>sp|P15259|PGAM2_HUMAN Phosphoglycerate mutase 2 OS=Homo sapiens GN=PGAM2 PE=1 SV=3	3	7	7	7	1	2	7	5	0	0	0	3	1	6	7	0	0	0	0	1	6	6	0	0	0	1	2	7	5	0	0	0	3	1	6	7	0	0	0	0	1	6
P19086	P19086	4	3	3	Guanine nucleotide-binding protein G(z) subunit alpha	GNAZ	>sp|P19086|GNAZ_HUMAN Guanine nucleotide-binding protein G(z) subunit alpha OS=Homo sapiens GN=GNAZ PE=2 SV=3	1	4	3	3	2	1	4	3	0	0	0	1	2	4	3	0	0	0	2	1	4	4	0	0	0	1	0	3	3	0	0	0	0	1	3	2	0	0	0	1	0	3
P19367;B1AR63;B1AR62;B1AR61;E9PB90;P52789;Q2TB90	P19367	15;6;3;3;1;1;1	15;6;3;3;1;1;1	15;6;3;3;1;1;1	Hexokinase-1	HK1	>sp|P19367|HXK1_HUMAN Hexokinase-1 OS=Homo sapiens GN=HK1 PE=1 SV=3	7	15	15	15	1	1	13	10	2	0	0	0	0	13	4	1	0	0	0	0	14	5	2	0	0	1	1	13	10	2	0	0	0	0	13	4	1	0	0	0	0	14
P19652	P19652	10	10	7	Alpha-1-acid glycoprotein 2	ORM2	>sp|P19652|A1AG2_HUMAN Alpha-1-acid glycoprotein 2 OS=Homo sapiens GN=ORM2 PE=1 SV=2	1	10	10	7	7	8	7	9	8	8	6	7	9	6	7	8	9	9	8	9	7	7	7	7	6	7	8	7	9	8	8	6	7	9	6	7	8	9	9	8	9	7
P19823;Q5T985;Q5T987	P19823;Q5T985	60;59;21	60;59;21	43;42;14	Inter-alpha-trypsin inhibitor heavy chain H2	ITIH2	>sp|P19823|ITIH2_HUMAN Inter-alpha-trypsin inhibitor heavy chain H2 OS=Homo sapiens GN=ITIH2 PE=1 SV=2;>tr|Q5T985|Q5T985_HUMAN Inter-alpha-trypsin inhibitor heavy chain H2 OS=Homo sapiens GN=ITIH2 PE=1 SV=1	3	60	60	43	26	33	22	37	47	44	45	28	30	25	25	52	43	43	28	32	28	32	54	46	43	26	33	22	37	47	44	45	28	30	25	25	52	43	43	28	32	28
P19827;F8WAS2;H7C0N0;H7C5I0	P19827	54;16;15;4	54;16;15;4	45;12;11;4	Inter-alpha-trypsin inhibitor heavy chain H1	ITIH1	>sp|P19827|ITIH1_HUMAN Inter-alpha-trypsin inhibitor heavy chain H1 OS=Homo sapiens GN=ITIH1 PE=1 SV=3	4	54	54	45	25	32	19	36	42	44	45	24	28	19	19	43	46	47	24	26	19	23	48	46	42	25	32	19	36	42	44	45	24	28	19	19	43	46	47	24	26	19
P20618	P20618	4	4	4	Proteasome subunit beta type-1	PSMB1	>sp|P20618|PSB1_HUMAN Proteasome subunit beta type-1 OS=Homo sapiens GN=PSMB1 PE=1 SV=2	1	4	4	4	0	0	2	3	0	0	0	0	1	1	3	0	0	0	0	0	3	2	0	0	0	0	0	2	3	0	0	0	0	1	1	3	0	0	0	0	0	3
P20701	P20701	8	8	8	Integrin alpha-L	ITGAL	>sp|P20701|ITAL_HUMAN Integrin alpha-L OS=Homo sapiens GN=ITGAL PE=1 SV=3	1	8	8	8	2	3	6	5	0	0	0	2	2	6	5	0	0	0	1	2	8	4	0	0	0	2	3	6	5	0	0	0	2	2	6	5	0	0	0	1	2	8
P20742;F5GXY0	P20742	44;3	32;3	31;2	Pregnancy zone protein	PZP	>sp|P20742|PZP_HUMAN Pregnancy zone protein OS=Homo sapiens GN=PZP PE=1 SV=4	2	44	32	31	16	18	8	9	7	9	12	18	24	11	8	9	13	13	31	34	11	11	11	23	24	7	7	2	1	0	1	4	7	14	3	0	1	5	5	22	24	3
P20851;Q5VVQ7	P20851;Q5VVQ7	10;6	10;6	10;6	C4b-binding protein beta chain	C4BPB	>sp|P20851|C4BPB_HUMAN C4b-binding protein beta chain OS=Homo sapiens GN=C4BPB PE=1 SV=1;>tr|Q5VVQ7|Q5VVQ7_HUMAN C4b-binding protein beta chain (Fragment) OS=Homo sapiens GN=C4BPB PE=1 SV=1	2	10	10	10	10	9	6	5	5	0	0	8	8	7	6	7	0	0	10	10	7	8	7	0	0	10	9	6	5	5	0	0	8	8	7	6	7	0	0	10	10	7
P20963	P20963	4	4	4	T-cell surface glycoprotein CD3 zeta chain	CD247	>sp|P20963|CD3Z_HUMAN T-cell surface glycoprotein CD3 zeta chain OS=Homo sapiens GN=CD247 PE=1 SV=2	1	4	4	4	1	0	4	3	0	0	0	0	0	1	2	0	0	0	1	1	3	3	0	0	0	1	0	4	3	0	0	0	0	0	1	2	0	0	0	1	1	3
P21291;E9PS42;E9PND2;E9PP21	P21291;E9PS42;E9PND2;E9PP21	5;4;3;3	5;4;3;3	5;4;3;3	Cysteine and glycine-rich protein 1	CSRP1	>sp|P21291|CSRP1_HUMAN Cysteine and glycine-rich protein 1 OS=Homo sapiens GN=CSRP1 PE=1 SV=3;>tr|E9PS42|E9PS42_HUMAN Cysteine and glycine-rich protein 1 OS=Homo sapiens GN=CSRP1 PE=1 SV=1;>tr|E9PND2|E9PND2_HUMAN Cysteine and glycine-rich protein 1 (Fragme	4	5	5	5	0	1	3	0	0	0	0	0	1	5	1	1	0	0	0	1	4	3	0	0	0	0	1	3	0	0	0	0	0	1	5	1	1	0	0	0	1	4
P21333;Q5HY54;Q60FE5;A0A087WWY3;F8WE98;H0Y5C6;Q14315;O75369;H0Y5F3;H7C2E7;H7C5L4;E7EN95	P21333;Q5HY54;Q60FE5;A0A087WWY3	143;142;141;119;30;17;11;10;8;2;1;1	143;142;141;119;30;17;11;10;8;2;1;1	143;142;141;119;30;17;11;10;8;2;1;1	Filamin-A	FLNA	>sp|P21333|FLNA_HUMAN Filamin-A OS=Homo sapiens GN=FLNA PE=1 SV=4;>tr|Q5HY54|Q5HY54_HUMAN Filamin-A OS=Homo sapiens GN=FLNA PE=1 SV=1;>tr|Q60FE5|Q60FE5_HUMAN Filamin A OS=Homo sapiens GN=FLNA PE=1 SV=1;>tr|A0A087WWY3|A0A087WWY3_HUMAN Filamin-A OS=Homo sapi	12	143	143	143	92	98	127	126	59	38	33	99	88	132	117	33	45	45	88	91	135	117	50	61	55	92	98	127	126	59	38	33	99	88	132	117	33	45	45	88	91	135
P21796;C9JI87	P21796;C9JI87	6;3	6;3	6;3	Voltage-dependent anion-selective channel protein 1	VDAC1	>sp|P21796|VDAC1_HUMAN Voltage-dependent anion-selective channel protein 1 OS=Homo sapiens GN=VDAC1 PE=1 SV=2;>tr|C9JI87|C9JI87_HUMAN Voltage-dependent anion-selective channel protein 1 (Fragment) OS=Homo sapiens GN=VDAC1 PE=1 SV=6	2	6	6	6	0	1	4	3	1	1	0	0	0	4	2	1	1	0	0	0	5	3	1	1	1	0	1	4	3	1	1	0	0	0	4	2	1	1	0	0	0	5
P21810;C9JKG1	P21810;C9JKG1	8;4	8;4	8;4	Biglycan	BGN	>sp|P21810|PGS1_HUMAN Biglycan OS=Homo sapiens GN=BGN PE=1 SV=2;>tr|C9JKG1|C9JKG1_HUMAN Biglycan (Fragment) OS=Homo sapiens GN=BGN PE=1 SV=1	2	8	8	8	0	0	1	0	1	5	6	0	0	0	0	1	7	6	0	0	0	0	2	8	6	0	0	1	0	1	5	6	0	0	0	0	1	7	6	0	0	0
P35321;P22528	P35321;P22528	2;2	2;2	2;2	Cornifin-A;Cornifin-B	SPRR1A;SPRR1B	>sp|P35321|SPR1A_HUMAN Cornifin-A OS=Homo sapiens GN=SPRR1A PE=1 SV=2;>sp|P22528|SPR1B_HUMAN Cornifin-B OS=Homo sapiens GN=SPRR1B PE=1 SV=2	2	2	2	2	0	0	0	0	0	1	0	2	0	0	1	0	2	1	0	0	1	1	0	1	0	0	0	0	0	0	1	0	2	0	0	1	0	2	1	0	0	1
P35326;P35325;P22532;P22531;Q9BYE4;Q96RM1	P35326;P35325;P22532;P22531;Q9BYE4;Q96RM1	2;2;2;2;2;1	2;2;2;2;2;1	2;2;2;2;2;1	Small proline-rich protein 2A;Small proline-rich protein 2B;Small proline-rich protein 2D;Small proline-rich protein 2E;Small proline-rich protein 2G;Small proline-rich protein 2F	SPRR2A;SPRR2B;SPRR2D;SPRR2E;SPRR2G;SPRR2F	>sp|P35326|SPR2A_HUMAN Small proline-rich protein 2A OS=Homo sapiens GN=SPRR2A PE=1 SV=1;>sp|P35325|SPR2B_HUMAN Small proline-rich protein 2B OS=Homo sapiens GN=SPRR2B PE=2 SV=1;>sp|P22532|SPR2D_HUMAN Small proline-rich protein 2D OS=Homo sapiens GN=SPRR2D	6	2	2	2	0	0	0	0	0	1	0	0	0	0	0	0	2	2	0	0	0	0	0	1	0	0	0	0	0	0	1	0	0	0	0	0	0	2	2	0	0	0
P22735;H0YMQ8	P22735	8;3	8;3	8;3	Protein-glutamine gamma-glutamyltransferase K	TGM1	>sp|P22735|TGM1_HUMAN Protein-glutamine gamma-glutamyltransferase K OS=Homo sapiens GN=TGM1 PE=1 SV=4	2	8	8	8	0	1	1	5	2	0	0	5	1	5	4	1	0	0	1	1	3	5	1	0	0	0	1	1	5	2	0	0	5	1	5	4	1	0	0	1	1	3
P22792	P22792	19	19	19	Carboxypeptidase N subunit 2	CPN2	>sp|P22792|CPN2_HUMAN Carboxypeptidase N subunit 2 OS=Homo sapiens GN=CPN2 PE=1 SV=3	1	19	19	19	9	11	0	2	10	18	18	11	10	6	3	9	18	19	11	11	7	2	10	19	19	9	11	0	2	10	18	18	11	10	6	3	9	18	19	11	11	7
P22891	P22891	14	14	14	Vitamin K-dependent protein Z	PROZ	>sp|P22891|PROZ_HUMAN Vitamin K-dependent protein Z OS=Homo sapiens GN=PROZ PE=1 SV=2	1	14	14	14	0	2	2	2	13	9	8	0	0	0	0	11	10	10	0	0	0	0	11	9	8	0	2	2	2	13	9	8	0	0	0	0	11	10	10	0	0	0
P23083	P23083	4	3	3	Ig heavy chain V-I region V35		>sp|P23083|HV102_HUMAN Immunoglobulin heavy variable 1-2 OS=Homo sapiens GN=IGHV1-2 PE=1 SV=2	1	4	3	3	4	3	1	1	0	1	1	3	3	1	1	1	0	0	4	3	1	1	0	0	0	3	2	0	0	0	0	0	2	2	0	0	0	0	0	3	2	0
P23141;H3BSU0;H3BQV8;A0A140TA63	P23141	3;1;1;1	3;1;1;1	3;1;1;1	Liver carboxylesterase 1	CES1	>sp|P23141|EST1_HUMAN Liver carboxylesterase 1 OS=Homo sapiens GN=CES1 PE=1 SV=2	4	3	3	3	1	3	0	0	0	0	0	1	2	0	0	0	0	0	1	3	0	0	0	0	0	1	3	0	0	0	0	0	1	2	0	0	0	0	0	1	3	0
P23142;B1AHM7;B1AHM9;B1AHN3;B1AHM8;B1AHM6;A0A0U1RRA4	P23142	23;6;6;4;4;2;1	23;6;6;4;4;2;1	4;1;1;1;1;1;0	Fibulin-1	FBLN1	>sp|P23142|FBLN1_HUMAN Fibulin-1 OS=Homo sapiens GN=FBLN1 PE=1 SV=4	7	23	23	4	6	4	0	2	10	18	20	4	9	2	2	9	20	19	9	5	2	2	9	19	21	6	4	0	2	10	18	20	4	9	2	2	9	20	19	9	5	2
P23229;C9JXX7;H7BZ97	P23229	25;4;4	25;4;4	25;4;4	Integrin alpha-6;Integrin alpha-6 heavy chain;Integrin alpha-6 light chain;Processed integrin alpha-6	ITGA6	>sp|P23229|ITA6_HUMAN Integrin alpha-6 OS=Homo sapiens GN=ITGA6 PE=1 SV=5	3	25	25	25	9	11	18	16	5	1	1	10	11	21	15	1	1	1	10	13	22	12	4	4	4	9	11	18	16	5	1	1	10	11	21	15	1	1	1	10	13	22
P23284	P23284	6	6	6	Peptidyl-prolyl cis-trans isomerase B	PPIB	>sp|P23284|PPIB_HUMAN Peptidyl-prolyl cis-trans isomerase B OS=Homo sapiens GN=PPIB PE=1 SV=2	1	6	6	6	0	0	5	6	3	0	1	0	0	5	5	0	0	0	0	1	5	5	2	1	1	0	0	5	6	3	0	1	0	0	5	5	0	0	0	0	1	5
P23368;Q6TCH8;E9PMB9;Q16798	P23368	6;1;1;1	6;1;1;1	6;1;1;1	NAD-dependent malic enzyme, mitochondrial	ME2	>sp|P23368|MAOM_HUMAN NAD-dependent malic enzyme, mitochondrial OS=Homo sapiens GN=ME2 PE=1 SV=1	4	6	6	6	0	0	6	5	0	0	0	0	0	5	5	0	0	0	1	0	5	4	0	0	0	0	0	6	5	0	0	0	0	0	5	5	0	0	0	1	0	5
P23381;H0YJP3	P23381;H0YJP3	2;1	2;1	2;1	Tryptophan--tRNA ligase, cytoplasmic;T1-TrpRS;T2-TrpRS	WARS	>sp|P23381|SYWC_HUMAN Tryptophan--tRNA ligase, cytoplasmic OS=Homo sapiens GN=WARS PE=1 SV=2;>tr|H0YJP3|H0YJP3_HUMAN Tryptophan--tRNA ligase, cytoplasmic (Fragment) OS=Homo sapiens GN=WARS PE=1 SV=1	2	2	2	2	0	1	1	2	0	0	0	0	1	1	1	0	0	0	0	1	2	1	0	0	0	0	1	1	2	0	0	0	0	1	1	1	0	0	0	0	1	2
P23470	P23470	14	14	14	Receptor-type tyrosine-protein phosphatase gamma	PTPRG	>sp|P23470|PTPRG_HUMAN Receptor-type tyrosine-protein phosphatase gamma OS=Homo sapiens GN=PTPRG PE=1 SV=4	1	14	14	14	0	0	0	0	0	13	12	0	0	0	0	0	12	13	0	0	0	0	0	12	12	0	0	0	0	0	13	12	0	0	0	0	0	12	13	0	0	0
P23471	P23471	7	7	7	Receptor-type tyrosine-protein phosphatase zeta	PTPRZ1	>sp|P23471|PTPRZ_HUMAN Receptor-type tyrosine-protein phosphatase zeta OS=Homo sapiens GN=PTPRZ1 PE=1 SV=4	1	7	7	7	0	1	0	0	0	5	4	1	0	0	0	1	3	5	0	1	0	0	2	6	6	0	1	0	0	0	5	4	1	0	0	0	1	3	5	0	1	0
P23528;G3V1A4;E9PK25;E9PP50;E9PQB7;E9PLJ3;E9PS23;Q9Y281	P23528;G3V1A4;E9PK25;E9PP50;E9PQB7;E9PLJ3;E9PS23	12;11;11;10;8;6;6;3	12;11;11;10;8;6;6;3	12;11;11;10;8;6;6;3	Cofilin-1	CFL1	>sp|P23528|COF1_HUMAN Cofilin-1 OS=Homo sapiens GN=CFL1 PE=1 SV=3;>tr|G3V1A4|G3V1A4_HUMAN Cofilin 1 (Non-muscle), isoform CRA_a OS=Homo sapiens GN=CFL1 PE=1 SV=1;>tr|E9PK25|E9PK25_HUMAN Cofilin-1 OS=Homo sapiens GN=CFL1 PE=1 SV=1;>tr|E9PP50|E9PP50_HUMAN Co	8	12	12	12	6	9	10	9	3	0	0	5	6	12	11	0	1	1	7	10	11	11	3	1	1	6	9	10	9	3	0	0	5	6	12	11	0	1	1	7	10	11
P23634;P20020	P23634;P20020	2;1	2;1	2;1	Plasma membrane calcium-transporting ATPase 4;Plasma membrane calcium-transporting ATPase 1	ATP2B4;ATP2B1	>sp|P23634|AT2B4_HUMAN Plasma membrane calcium-transporting ATPase 4 OS=Homo sapiens GN=ATP2B4 PE=1 SV=2;>sp|P20020|AT2B1_HUMAN Plasma membrane calcium-transporting ATPase 1 OS=Homo sapiens GN=ATP2B1 PE=1 SV=3	2	2	2	2	0	1	2	1	0	0	0	0	0	0	1	0	0	0	0	0	1	1	0	0	0	0	1	2	1	0	0	0	0	0	0	1	0	0	0	0	0	1
P24043;A0A087WYF1;A0A087WX80	P24043;A0A087WYF1;A0A087WX80	25;24;24	25;24;24	25;24;24	Laminin subunit alpha-2	LAMA2	>sp|P24043|LAMA2_HUMAN Laminin subunit alpha-2 OS=Homo sapiens GN=LAMA2 PE=1 SV=4;>tr|A0A087WYF1|A0A087WYF1_HUMAN Laminin subunit alpha-2 OS=Homo sapiens GN=LAMA2 PE=1 SV=1;>tr|A0A087WX80|A0A087WX80_HUMAN Laminin subunit alpha-2 OS=Homo sapiens GN=LAMA2 PE	3	25	25	25	13	15	0	0	0	0	0	13	19	0	0	1	0	0	15	17	0	0	0	0	0	13	15	0	0	0	0	0	13	19	0	0	1	0	0	15	17	0
P24821;E9PC84	P24821;E9PC84	74;67	74;67	3;3	Tenascin	TNC	>sp|P24821|TENA_HUMAN Tenascin OS=Homo sapiens GN=TNC PE=1 SV=3;>tr|E9PC84|E9PC84_HUMAN Tenascin OS=Homo sapiens GN=TNC PE=1 SV=1	2	74	74	3	57	67	6	6	26	0	0	63	65	30	19	44	0	0	59	64	40	29	40	0	0	57	67	6	6	26	0	0	63	65	30	19	44	0	0	59	64	40
P24844;J3KTJ1	P24844;J3KTJ1	11;6	4;0	4;0	Myosin regulatory light polypeptide 9	MYL9;MYL12A	>sp|P24844|MYL9_HUMAN Myosin regulatory light polypeptide 9 OS=Homo sapiens GN=MYL9 PE=1 SV=4;>tr|J3KTJ1|J3KTJ1_HUMAN Myosin regulatory light chain 12A (Fragment) OS=Homo sapiens GN=MYL12A PE=1 SV=1	2	11	4	4	6	3	9	11	1	0	0	2	6	10	8	2	0	0	6	3	10	9	3	0	0	1	0	3	4	0	0	0	1	1	4	3	0	0	0	2	1	4
P25311;C9JEV0;H7BZJ8	P25311;C9JEV0	12;9;1	12;9;1	12;9;1	Zinc-alpha-2-glycoprotein	AZGP1	>sp|P25311|ZA2G_HUMAN Zinc-alpha-2-glycoprotein OS=Homo sapiens GN=AZGP1 PE=1 SV=2;>tr|C9JEV0|C9JEV0_HUMAN Zinc-alpha-2-glycoprotein OS=Homo sapiens GN=AZGP1 PE=1 SV=1	3	12	12	12	2	7	7	7	3	5	5	6	6	9	8	1	6	5	3	1	8	8	0	6	7	2	7	7	7	3	5	5	6	6	9	8	1	6	5	3	1	8
P25705;K7EK77;K7ERX7;K7EJP1;K7ENJ4;K7EQH4;K7ESA0	P25705;K7EK77;K7ERX7	19;12;10;8;7;6;2	19;12;10;8;7;6;2	19;12;10;8;7;6;2	ATP synthase subunit alpha, mitochondrial	ATP5A1	>sp|P25705|ATPA_HUMAN ATP synthase subunit alpha, mitochondrial OS=Homo sapiens GN=ATP5A1 PE=1 SV=1;>tr|K7EK77|K7EK77_HUMAN ATP synthase subunit alpha, mitochondrial (Fragment) OS=Homo sapiens GN=ATP5A1 PE=1 SV=1;>tr|K7ERX7|K7ERX7_HUMAN ATP synthase subuni	7	19	19	19	1	1	15	19	8	7	5	1	0	18	12	3	3	1	0	0	18	15	4	7	6	1	1	15	19	8	7	5	1	0	18	12	3	3	1	0	0	18
P25788;G3V4X5	P25788;G3V4X5	2;1	2;1	2;1	Proteasome subunit alpha type-3	PSMA3	>sp|P25788|PSA3_HUMAN Proteasome subunit alpha type-3 OS=Homo sapiens GN=PSMA3 PE=1 SV=2;>tr|G3V4X5|G3V4X5_HUMAN Proteasome subunit alpha type-3 OS=Homo sapiens GN=PSMA3 PE=1 SV=1	2	2	2	2	0	0	2	2	0	0	0	1	0	2	2	0	0	0	0	0	2	1	0	0	0	0	0	2	2	0	0	0	1	0	2	2	0	0	0	0	0	2
P25815	P25815	1	1	1	Protein S100-P	S100P	>sp|P25815|S100P_HUMAN Protein S100-P OS=Homo sapiens GN=S100P PE=1 SV=2	1	1	1	1	0	0	0	0	0	0	0	0	0	1	0	0	0	0	0	0	1	0	0	0	0	0	0	0	0	0	0	0	0	0	1	0	0	0	0	0	0	1
P26022	P26022	2	2	2	Pentraxin-related protein PTX3	PTX3	>sp|P26022|PTX3_HUMAN Pentraxin-related protein PTX3 OS=Homo sapiens GN=PTX3 PE=1 SV=3	1	2	2	2	0	0	0	0	0	2	1	1	0	0	0	0	1	1	0	1	0	0	1	1	1	0	0	0	0	0	2	1	1	0	0	0	0	1	1	0	1	0
P26038;V9GZ54;E9PNP4	P26038	46;5;1	46;5;1	32;4;0	Moesin	MSN	>sp|P26038|MOES_HUMAN Moesin OS=Homo sapiens GN=MSN PE=1 SV=3	3	46	46	32	33	35	39	36	2	3	2	29	31	39	37	4	2	2	31	32	40	38	10	4	6	33	35	39	36	2	3	2	29	31	39	37	4	2	2	31	32	40
P26447	P26447	2	2	2	Protein S100-A4	S100A4	>sp|P26447|S10A4_HUMAN Protein S100-A4 OS=Homo sapiens GN=S100A4 PE=1 SV=1	1	2	2	2	2	1	2	2	0	0	0	2	1	2	1	0	0	0	1	1	2	2	0	0	0	2	1	2	2	0	0	0	2	1	2	1	0	0	0	1	1	2
P26641	P26641	2	2	2	Elongation factor 1-gamma	EEF1G	>sp|P26641|EF1G_HUMAN Elongation factor 1-gamma OS=Homo sapiens GN=EEF1G PE=1 SV=3	1	2	2	2	0	1	1	2	0	0	0	0	0	2	0	1	0	0	0	0	1	1	1	0	0	0	1	1	2	0	0	0	0	0	2	0	1	0	0	0	0	1
P27105;F8VSL7	P27105	13;5	13;5	13;5	Erythrocyte band 7 integral membrane protein	STOM	>sp|P27105|STOM_HUMAN Erythrocyte band 7 integral membrane protein OS=Homo sapiens GN=STOM PE=1 SV=3	2	13	13	13	12	12	9	11	4	6	8	11	12	12	10	6	7	8	12	11	11	10	7	9	8	12	12	9	11	4	6	8	11	12	12	10	6	7	8	12	11	11
P27169;F8WF42	P27169	14;3	14;3	14;3	Serum paraoxonase/arylesterase 1	PON1	>sp|P27169|PON1_HUMAN Serum paraoxonase/arylesterase 1 OS=Homo sapiens GN=PON1 PE=1 SV=3	2	14	14	14	11	12	8	11	11	13	13	10	12	9	10	13	12	13	11	12	9	10	12	13	13	11	12	8	11	11	13	13	10	12	9	10	13	12	13	11	12	9
P27348;E9PG15	P27348;E9PG15	10;7	6;5	6;5	14-3-3 protein theta	YWHAQ	>sp|P27348|1433T_HUMAN 14-3-3 protein theta OS=Homo sapiens GN=YWHAQ PE=1 SV=1;>tr|E9PG15|E9PG15_HUMAN 14-3-3 protein theta (Fragment) OS=Homo sapiens GN=YWHAQ PE=1 SV=1	2	10	6	6	4	5	8	8	2	2	2	5	3	8	8	4	2	2	5	4	8	6	2	2	3	1	2	5	4	0	0	0	2	1	5	5	1	0	0	2	2	5
P27701	P27701	1	1	1	CD82 antigen	CD82	>sp|P27701|CD82_HUMAN CD82 antigen OS=Homo sapiens GN=CD82 PE=1 SV=1	1	1	1	1	1	1	1	1	0	0	1	1	0	1	1	0	0	0	1	0	1	1	0	0	0	1	1	1	1	0	0	1	1	0	1	1	0	0	0	1	0	1
P27797;K7EJB9;K7EL50	P27797;K7EJB9	17;11;3	17;11;3	17;11;3	Calreticulin	CALR	>sp|P27797|CALR_HUMAN Calreticulin OS=Homo sapiens GN=CALR PE=1 SV=1;>tr|K7EJB9|K7EJB9_HUMAN Calreticulin (Fragment) OS=Homo sapiens GN=CALR PE=1 SV=1	3	17	17	17	4	7	13	14	9	1	2	7	4	14	13	4	2	2	6	4	13	15	10	2	2	4	7	13	14	9	1	2	7	4	14	13	4	2	2	6	4	13
P27824;D6RGY2;H0Y9Q7;D6RFL1;D6RB85;D6RDP7;H0Y9H1;D6RAU8;D6RHJ3;D6RD16;D6RAQ8	P27824	15;7;6;5;4;4;4;2;1;1;1	15;7;6;5;4;4;4;2;1;1;1	15;7;6;5;4;4;4;2;1;1;1	Calnexin	CANX	>sp|P27824|CALX_HUMAN Calnexin OS=Homo sapiens GN=CANX PE=1 SV=2	11	15	15	15	0	2	13	11	1	0	1	1	0	12	10	0	2	1	2	0	12	9	2	3	3	0	2	13	11	1	0	1	1	0	12	10	0	2	1	2	0	12
P27918;E9PAQ1;C9J7V5	P27918;E9PAQ1	10;8;2	10;8;2	10;8;2	Properdin	CFP	>sp|P27918|PROP_HUMAN Properdin OS=Homo sapiens GN=CFP PE=1 SV=2;>tr|E9PAQ1|E9PAQ1_HUMAN Properdin OS=Homo sapiens GN=CFP PE=1 SV=1	3	10	10	10	6	5	1	2	0	0	0	8	9	4	1	0	0	0	7	6	2	2	0	0	0	6	5	1	2	0	0	0	8	9	4	1	0	0	0	7	6	2
X5D2R7;P28062;Q5JNW7;A0A140T998	X5D2R7;P28062;Q5JNW7;A0A140T998	3;3;2;2	3;3;2;2	3;3;2;2	Proteasome subunit beta type;Proteasome subunit beta type-8	PSM8;PSMB8	>tr|X5D2R7|X5D2R7_HUMAN Proteasome subunit beta type OS=Homo sapiens GN=PSM8 PE=1 SV=1;>sp|P28062|PSB8_HUMAN Proteasome subunit beta type-8 OS=Homo sapiens GN=PSMB8 PE=1 SV=3;>tr|Q5JNW7|Q5JNW7_HUMAN Proteasome subunit beta type-8 OS=Homo sapiens GN=PSMB8 P	4	3	3	3	0	0	2	2	0	0	0	0	0	2	2	0	0	0	1	1	2	2	0	0	0	0	0	2	2	0	0	0	0	0	2	2	0	0	0	1	1	2
P28066	P28066	6	6	6	Proteasome subunit alpha type-5	PSMA5	>sp|P28066|PSA5_HUMAN Proteasome subunit alpha type-5 OS=Homo sapiens GN=PSMA5 PE=1 SV=3	1	6	6	6	0	2	6	6	1	0	0	3	0	6	5	0	0	0	2	1	6	6	0	0	0	0	2	6	6	1	0	0	3	0	6	5	0	0	0	2	1	6
P28072;I3L3X7;A0A087X2I4	P28072;I3L3X7;A0A087X2I4	2;1;1	2;1;1	2;1;1	Proteasome subunit beta type-6;Proteasome subunit beta type	PSMB6	>sp|P28072|PSB6_HUMAN Proteasome subunit beta type-6 OS=Homo sapiens GN=PSMB6 PE=1 SV=4;>tr|I3L3X7|I3L3X7_HUMAN Proteasome subunit beta type-6 (Fragment) OS=Homo sapiens GN=PSMB6 PE=1 SV=1;>tr|A0A087X2I4|A0A087X2I4_HUMAN Proteasome subunit beta type OS=Hom	3	2	2	2	0	0	1	1	0	0	0	1	0	1	1	1	0	0	0	0	2	1	0	0	0	0	0	1	1	0	0	0	1	0	1	1	1	0	0	0	0	2
P28074;H0YJM8	P28074;H0YJM8	2;1	2;1	2;1	Proteasome subunit beta type-5	PSMB5	>sp|P28074|PSB5_HUMAN Proteasome subunit beta type-5 OS=Homo sapiens GN=PSMB5 PE=1 SV=3;>tr|H0YJM8|H0YJM8_HUMAN Proteasome subunit beta type-5 (Fragment) OS=Homo sapiens GN=PSMB5 PE=1 SV=1	2	2	2	2	0	0	0	2	0	0	0	1	0	1	1	0	0	0	0	0	1	1	0	0	0	0	0	0	2	0	0	0	1	0	1	1	0	0	0	0	0	1
Q5JTA5;P28906	Q5JTA5;P28906	4;4	4;4	4;4	Hematopoietic progenitor cell antigen CD34	CD34	>tr|Q5JTA5|Q5JTA5_HUMAN Hematopoietic progenitor cell antigen CD34 OS=Homo sapiens GN=CD34 PE=1 SV=1;>sp|P28906|CD34_HUMAN Hematopoietic progenitor cell antigen CD34 OS=Homo sapiens GN=CD34 PE=1 SV=2	2	4	4	4	2	2	2	1	0	3	3	2	1	1	1	1	3	2	1	1	1	2	1	3	2	2	2	2	1	0	3	3	2	1	1	1	1	3	2	1	1	1
P29350;F5H5H9;F5GY79;F5H1Z8;F5H0N8	P29350	3;1;1;1;1	3;1;1;1;1	3;1;1;1;1	Tyrosine-protein phosphatase non-receptor type 6	PTPN6	>sp|P29350|PTN6_HUMAN Tyrosine-protein phosphatase non-receptor type 6 OS=Homo sapiens GN=PTPN6 PE=1 SV=1	5	3	3	3	2	0	3	1	0	0	0	1	0	3	3	1	0	0	1	0	2	2	0	0	0	2	0	3	1	0	0	0	1	0	3	3	1	0	0	1	0	2
P29508	P29508	17	17	5	Serpin B3	SERPINB3	>sp|P29508|SPB3_HUMAN Serpin B3 OS=Homo sapiens GN=SERPINB3 PE=1 SV=2	1	17	17	5	3	15	2	9	2	0	0	10	2	9	12	0	0	0	2	2	8	8	2	0	0	3	15	2	9	2	0	0	10	2	9	12	0	0	0	2	2	8
P29622	P29622	22	22	22	Kallistatin	SERPINA4	>sp|P29622|KAIN_HUMAN Kallistatin OS=Homo sapiens GN=SERPINA4 PE=1 SV=3	1	22	22	22	6	11	8	8	16	20	18	9	5	8	3	18	18	21	7	6	9	5	16	19	20	6	11	8	8	16	20	18	9	5	8	3	18	18	21	7	6	9
P29966	P29966	5	5	5	Myristoylated alanine-rich C-kinase substrate	MARCKS	>sp|P29966|MARCS_HUMAN Myristoylated alanine-rich C-kinase substrate OS=Homo sapiens GN=MARCKS PE=1 SV=4	1	5	5	5	1	3	4	3	0	0	0	1	1	3	4	0	0	0	1	1	2	3	0	0	0	1	3	4	3	0	0	0	1	1	3	4	0	0	0	1	1	2
P30041	P30041	14	14	14	Peroxiredoxin-6	PRDX6	>sp|P30041|PRDX6_HUMAN Peroxiredoxin-6 OS=Homo sapiens GN=PRDX6 PE=1 SV=3	1	14	14	14	2	1	11	11	2	1	0	5	4	14	13	2	1	0	3	2	13	12	0	0	0	2	1	11	11	2	1	0	5	4	14	13	2	1	0	3	2	13
P30043;M0R192;M0QZL1	P30043;M0R192;M0QZL1	8;6;5	8;6;5	8;6;5	Flavin reductase (NADPH)	BLVRB	>sp|P30043|BLVRB_HUMAN Flavin reductase (NADPH) OS=Homo sapiens GN=BLVRB PE=1 SV=3;>tr|M0R192|M0R192_HUMAN Flavin reductase (NADPH) OS=Homo sapiens GN=BLVRB PE=1 SV=1;>tr|M0QZL1|M0QZL1_HUMAN Flavin reductase (NADPH) OS=Homo sapiens GN=BLVRB PE=1 SV=1	3	8	8	8	0	0	5	7	0	0	0	0	2	6	5	0	0	0	0	0	5	4	0	0	0	0	0	5	7	0	0	0	0	2	6	5	0	0	0	0	0	5
P30044	P30044	4	4	4	Peroxiredoxin-5, mitochondrial	PRDX5	>sp|P30044|PRDX5_HUMAN Peroxiredoxin-5, mitochondrial OS=Homo sapiens GN=PRDX5 PE=1 SV=4	1	4	4	4	1	1	1	3	0	0	0	0	0	4	1	0	0	0	0	0	2	3	0	0	0	1	1	1	3	0	0	0	0	0	4	1	0	0	0	0	0	2
P30048	P30048	7	7	7	Thioredoxin-dependent peroxide reductase, mitochondrial	PRDX3	>sp|P30048|PRDX3_HUMAN Thioredoxin-dependent peroxide reductase, mitochondrial OS=Homo sapiens GN=PRDX3 PE=1 SV=3	1	7	7	7	0	0	6	4	2	0	0	0	0	7	6	1	0	0	0	0	6	5	0	0	0	0	0	6	4	2	0	0	0	0	7	6	1	0	0	0	0	6
P30049	P30049	2	2	2	ATP synthase subunit delta, mitochondrial	ATP5D	>sp|P30049|ATPD_HUMAN ATP synthase subunit delta, mitochondrial OS=Homo sapiens GN=ATP5D PE=1 SV=2	1	2	2	2	0	0	2	2	0	0	0	0	0	2	2	0	0	0	0	0	2	2	0	0	0	0	0	2	2	0	0	0	0	0	2	2	0	0	0	0	0	2
P30084	P30084	5	5	5	Enoyl-CoA hydratase, mitochondrial	ECHS1	>sp|P30084|ECHM_HUMAN Enoyl-CoA hydratase, mitochondrial OS=Homo sapiens GN=ECHS1 PE=1 SV=4	1	5	5	5	0	0	2	2	0	0	0	0	0	4	2	0	0	0	0	0	5	2	0	0	0	0	0	2	2	0	0	0	0	0	4	2	0	0	0	0	0	5
P30086	P30086	4	4	4	Phosphatidylethanolamine-binding protein 1;Hippocampal cholinergic neurostimulating peptide	PEBP1	>sp|P30086|PEBP1_HUMAN Phosphatidylethanolamine-binding protein 1 OS=Homo sapiens GN=PEBP1 PE=1 SV=3	1	4	4	4	0	0	2	3	1	0	0	0	0	3	3	0	0	0	0	0	4	2	0	0	0	0	0	2	3	1	0	0	0	0	3	3	0	0	0	0	0	4
P30101	P30101	24	24	18	Protein disulfide-isomerase A3	PDIA3	>sp|P30101|PDIA3_HUMAN Protein disulfide-isomerase A3 OS=Homo sapiens GN=PDIA3 PE=1 SV=4	1	24	24	18	5	13	21	19	2	3	2	5	9	21	20	2	1	2	5	10	21	18	5	5	4	5	13	21	19	2	3	2	5	9	21	20	2	1	2	5	10	21
P30273;A6NCQ8	P30273	3;1	3;1	3;1	High affinity immunoglobulin epsilon receptor subunit gamma	FCER1G	>sp|P30273|FCERG_HUMAN High affinity immunoglobulin epsilon receptor subunit gamma OS=Homo sapiens GN=FCER1G PE=1 SV=1	2	3	3	3	0	3	3	3	0	0	0	1	1	3	3	0	0	0	3	1	3	3	0	0	0	0	3	3	3	0	0	0	1	1	3	3	0	0	0	3	1	3
P30405;R4GN99;H0Y548	P30405;R4GN99	7;4;3	7;4;3	7;4;3	Peptidyl-prolyl cis-trans isomerase F, mitochondrial;Peptidyl-prolyl cis-trans isomerase	PPIF	>sp|P30405|PPIF_HUMAN Peptidyl-prolyl cis-trans isomerase F, mitochondrial OS=Homo sapiens GN=PPIF PE=1 SV=1;>tr|R4GN99|R4GN99_HUMAN Peptidyl-prolyl cis-trans isomerase OS=Homo sapiens GN=PPIF PE=1 SV=1	3	7	7	7	1	0	6	6	0	0	0	0	0	7	6	0	0	0	0	0	7	5	0	0	0	1	0	6	6	0	0	0	0	0	7	6	0	0	0	0	0	7
P30459;A0A140T975;Q9GJ45;P10314	P30459;A0A140T975;Q9GJ45;P10314	11;10;10;10	1;1;1;1	0;0;0;0	HLA class I histocompatibility antigen, A-74 alpha chain;HLA class I histocompatibility antigen, A-32 alpha chain	HLA-A	>sp|P30459|1A74_HUMAN HLA class I histocompatibility antigen, A-74 alpha chain OS=Homo sapiens GN=HLA-A PE=1 SV=1;>tr|A0A140T975|A0A140T975_HUMAN HLA class I histocompatibility antigen, A-3 alpha chain OS=Homo sapiens GN=HLA-A PE=1 SV=1;>tr|Q9GJ45|Q9GJ45_H	4	11	1	0	8	9	8	9	4	4	5	7	7	8	6	1	3	4	7	8	9	8	2	5	6	0	0	0	0	0	0	0	1	1	1	1	0	0	0	0	1	1
P30466;A0A140TA02	P30466;A0A140TA02	12;8	1;1	1;1	HLA class I histocompatibility antigen, B-18 alpha chain	HLA-B	>sp|P30466|1B18_HUMAN HLA class I histocompatibility antigen, B-18 alpha chain OS=Homo sapiens GN=HLA-B PE=1 SV=1;>tr|A0A140TA02|A0A140TA02_HUMAN HLA class I histocompatibility antigen, B-46 alpha chain OS=Homo sapiens GN=HLA-B PE=1 SV=1	2	12	1	1	6	7	8	8	3	4	2	7	7	11	9	2	4	5	6	6	8	8	4	5	6	0	0	0	0	0	0	0	1	1	1	1	0	0	0	0	0	0
P30479;A0A140T951	P30479;A0A140T951	12;7	1;1	0;0	HLA class I histocompatibility antigen, B-41 alpha chain	HLA-B	>sp|P30479|1B41_HUMAN HLA class I histocompatibility antigen, B-41 alpha chain OS=Homo sapiens GN=HLA-B PE=1 SV=1;>tr|A0A140T951|A0A140T951_HUMAN HLA class I histocompatibility antigen, B-46 alpha chain (Fragment) OS=Homo sapiens GN=HLA-B PE=1 SV=1	2	12	1	0	9	7	11	10	3	5	2	4	5	9	8	2	4	5	8	8	12	11	4	6	6	1	0	1	1	0	1	0	0	0	1	0	0	0	0	1	1	1
P30481;A0A140T9Y5;A0A140T997;P30483;A0A140TA14;A0A140TA11;A0A140T9H3;A0A140T9A9	P30481;A0A140T9Y5;A0A140T997;P30483;A0A140TA14;A0A140TA11;A0A140T9H3;A0A140T9A9	14;10;10;10;9;9;8;8	12;10;10;8;9;9;6;6	3;3;3;1;2;2;3;3	HLA class I histocompatibility antigen, B-44 alpha chain;HLA class I histocompatibility antigen, B-45 alpha chain	HLA-B	>sp|P30481|1B44_HUMAN HLA class I histocompatibility antigen, B-44 alpha chain OS=Homo sapiens GN=HLA-B PE=1 SV=1;>tr|A0A140T9Y5|A0A140T9Y5_HUMAN HLA class I histocompatibility antigen, B-46 alpha chain (Fragment) OS=Homo sapiens GN=HLA-B PE=1 SV=1;>tr|A0A	8	14	12	3	10	9	13	12	4	3	1	3	4	8	8	1	3	4	9	10	13	12	3	4	5	9	8	11	11	3	1	0	2	3	6	6	1	1	2	8	9	11
P30490;P18464;P30491;P30498;P30685;P30495	P30490;P18464;P30491;P30498;P30685;P30495	13;12;11;11;10;9	4;4;3;4;3;2	0;0;0;0;0;0	HLA class I histocompatibility antigen, B-52 alpha chain;HLA class I histocompatibility antigen, B-51 alpha chain;HLA class I histocompatibility antigen, B-53 alpha chain;HLA class I histocompatibility antigen, B-78 alpha chain;HLA class I histocompatibility antigen, B-35 alpha chain;HLA class I histocompatibility antigen, B-56 alpha chain	HLA-B	>sp|P30490|1B52_HUMAN HLA class I histocompatibility antigen, B-52 alpha chain OS=Homo sapiens GN=HLA-B PE=1 SV=1;>sp|P18464|1B51_HUMAN HLA class I histocompatibility antigen, B-51 alpha chain OS=Homo sapiens GN=HLA-B PE=1 SV=1;>sp|P30491|1B53_HUMAN HLA cl	6	13	4	0	7	9	9	8	3	3	2	6	7	8	7	1	2	3	6	7	10	9	3	4	5	2	2	1	1	0	0	0	2	3	1	0	0	0	0	2	1	2
P30508;P30510;P30504	P30508;P30510;P30504	11;9;7	3;3;1	0;0;0	HLA class I histocompatibility antigen, Cw-12 alpha chain;HLA class I histocompatibility antigen, Cw-14 alpha chain;HLA class I histocompatibility antigen, Cw-4 alpha chain	HLA-C	>sp|P30508|1C12_HUMAN HLA class I histocompatibility antigen, Cw-12 alpha chain OS=Homo sapiens GN=HLA-C PE=1 SV=2;>sp|P30510|1C14_HUMAN HLA class I histocompatibility antigen, Cw-14 alpha chain OS=Homo sapiens GN=HLA-C PE=1 SV=2;>sp|P30504|1C04_HUMAN HLA	3	11	3	0	8	7	10	9	3	4	4	4	5	7	8	1	2	3	6	5	8	9	2	4	4	2	2	3	2	0	0	0	0	0	1	3	0	0	0	1	0	2
P30740;H7BXK7;C9J7N5;A0A1B0GU38;A0A0C4DGW9;P50452;P50453;O75830	P30740	12;1;1;1;1;1;1;1	12;1;1;1;1;1;1;1	12;1;1;1;1;1;1;1	Leukocyte elastase inhibitor	SERPINB1	>sp|P30740|ILEU_HUMAN Leukocyte elastase inhibitor OS=Homo sapiens GN=SERPINB1 PE=1 SV=1	8	12	12	12	3	3	9	8	0	0	0	5	3	11	8	0	0	0	3	1	10	8	0	0	0	3	3	9	8	0	0	0	5	3	11	8	0	0	0	3	1	10
P31025;Q5VSP4	P31025;Q5VSP4	2;1	2;1	2;1	Lipocalin-1;Putative lipocalin 1-like protein 1	LCN1;LCN1P1	>sp|P31025|LCN1_HUMAN Lipocalin-1 OS=Homo sapiens GN=LCN1 PE=1 SV=1;>sp|Q5VSP4|LC1L1_HUMAN Putative lipocalin 1-like protein 1 OS=Homo sapiens GN=LCN1P1 PE=5 SV=1	2	2	2	2	0	0	2	2	0	0	0	2	1	2	1	0	0	0	0	0	1	2	0	0	0	0	0	2	2	0	0	0	2	1	2	1	0	0	0	0	0	1
P31146;H3BRY3;H3BTU6;H3BRJ0;H3BNA2;H3BU76;H3BSL1	P31146;H3BRY3;H3BTU6;H3BRJ0	12;8;6;6;2;2;2	12;8;6;6;2;2;2	12;8;6;6;2;2;2	Coronin-1A;Coronin	CORO1A	>sp|P31146|COR1A_HUMAN Coronin-1A OS=Homo sapiens GN=CORO1A PE=1 SV=4;>tr|H3BRY3|H3BRY3_HUMAN Coronin OS=Homo sapiens GN=CORO1A PE=1 SV=1;>tr|H3BTU6|H3BTU6_HUMAN Coronin (Fragment) OS=Homo sapiens GN=CORO1A PE=1 SV=1;>tr|H3BRJ0|H3BRJ0_HUMAN Coronin (Fragme	7	12	12	12	3	6	9	8	0	0	0	4	5	11	9	1	1	2	3	6	11	9	0	2	1	3	6	9	8	0	0	0	4	5	11	9	1	1	2	3	6	11
P31150;G5E9U5	P31150	12;3	5;0	5;0	Rab GDP dissociation inhibitor alpha	GDI1	>sp|P31150|GDIA_HUMAN Rab GDP dissociation inhibitor alpha OS=Homo sapiens GN=GDI1 PE=1 SV=2	2	12	5	5	3	2	8	8	1	0	0	3	0	11	10	0	0	0	1	3	10	8	2	0	0	0	0	4	2	0	0	0	0	0	5	5	0	0	0	0	0	4
P31151;Q86SG5	P31151	5;2	5;2	5;2	Protein S100-A7	S100A7	>sp|P31151|S10A7_HUMAN Protein S100-A7 OS=Homo sapiens GN=S100A7 PE=1 SV=4	2	5	5	5	4	3	3	5	0	2	1	2	2	4	4	0	2	2	0	2	3	4	1	0	0	4	3	3	5	0	2	1	2	2	4	4	0	2	2	0	2	3
P31939;F8WEF0;C9JLK0	P31939;F8WEF0;C9JLK0	2;1;1	2;1;1	2;1;1	Bifunctional purine biosynthesis protein PURH;Phosphoribosylaminoimidazolecarboxamide formyltransferase;IMP cyclohydrolase	ATIC	>sp|P31939|PUR9_HUMAN Bifunctional purine biosynthesis protein PURH OS=Homo sapiens GN=ATIC PE=1 SV=3;>tr|F8WEF0|F8WEF0_HUMAN Bifunctional purine biosynthesis protein PURH OS=Homo sapiens GN=ATIC PE=1 SV=1;>tr|C9JLK0|C9JLK0_HUMAN Bifunctional purine biosyn	3	2	2	2	0	0	1	2	0	0	0	0	0	2	2	0	0	0	0	0	1	1	0	0	0	0	0	1	2	0	0	0	0	0	2	2	0	0	0	0	0	1
P31944	P31944	8	8	8	Caspase-14;Caspase-14 subunit p17, mature form;Caspase-14 subunit p10, mature form;Caspase-14 subunit p20, intermediate form;Caspase-14 subunit p8, intermediate form	CASP14	>sp|P31944|CASPE_HUMAN Caspase-14 OS=Homo sapiens GN=CASP14 PE=1 SV=2	1	8	8	8	1	3	3	7	3	1	0	2	1	7	7	0	1	0	0	0	5	6	0	0	0	1	3	3	7	3	1	0	2	1	7	7	0	1	0	0	0	5
P31946;Q4VY20;Q4VY19;A0A0J9YWE8;A0A0J9YWZ2	P31946	10;4;4;4;2	5;1;1;1;1	5;1;1;1;1	14-3-3 protein beta/alpha;14-3-3 protein beta/alpha, N-terminally processed	YWHAB	>sp|P31946|1433B_HUMAN 14-3-3 protein beta/alpha OS=Homo sapiens GN=YWHAB PE=1 SV=3	5	10	5	5	8	9	8	9	3	2	2	9	8	8	8	4	2	2	9	8	9	8	3	1	2	5	5	4	4	1	0	0	5	5	4	4	1	0	0	5	5	5
P31947	P31947	4	1	1	14-3-3 protein sigma	SFN	>sp|P31947|1433S_HUMAN 14-3-3 protein sigma OS=Homo sapiens GN=SFN PE=1 SV=1	1	4	1	1	3	3	3	4	3	3	3	3	3	3	3	3	3	3	3	3	3	3	2	2	3	1	1	1	1	1	1	1	1	1	1	1	1	1	1	1	1	1
P31948;F5GXD8;F5H783	P31948;F5GXD8;F5H783	2;1;1	2;1;1	2;1;1	Stress-induced-phosphoprotein 1	STIP1	>sp|P31948|STIP1_HUMAN Stress-induced-phosphoprotein 1 OS=Homo sapiens GN=STIP1 PE=1 SV=1;>tr|F5GXD8|F5GXD8_HUMAN Stress-induced-phosphoprotein 1 OS=Homo sapiens GN=STIP1 PE=1 SV=1;>tr|F5H783|F5H783_HUMAN Stress-induced-phosphoprotein 1 OS=Homo sapiens GN=	3	2	2	2	0	0	2	2	0	0	0	0	0	2	2	0	0	0	1	0	2	2	0	0	0	0	0	2	2	0	0	0	0	0	2	2	0	0	0	1	0	2
P31949	P31949	2	2	2	Protein S100-A11;Protein S100-A11, N-terminally processed	S100A11	>sp|P31949|S10AB_HUMAN Protein S100-A11 OS=Homo sapiens GN=S100A11 PE=1 SV=2	1	2	2	2	1	1	1	2	0	0	0	0	1	1	1	0	0	0	0	1	1	1	0	0	0	1	1	1	2	0	0	0	0	1	1	1	0	0	0	0	1	1
P32119;A6NIW5	P32119	13;6	13;6	12;6	Peroxiredoxin-2	PRDX2	>sp|P32119|PRDX2_HUMAN Peroxiredoxin-2 OS=Homo sapiens GN=PRDX2 PE=1 SV=5	2	13	13	12	6	8	11	12	4	1	1	7	8	10	13	4	1	0	4	4	11	11	4	1	0	6	8	11	12	4	1	1	7	8	10	13	4	1	0	4	4	11
P32942;K7ERN2;K7EQC7;K7EP52	P32942;K7ERN2	3;2;1;1	3;2;1;1	3;2;1;1	Intercellular adhesion molecule 3	ICAM3	>sp|P32942|ICAM3_HUMAN Intercellular adhesion molecule 3 OS=Homo sapiens GN=ICAM3 PE=1 SV=2;>tr|K7ERN2|K7ERN2_HUMAN Intercellular adhesion molecule 3 OS=Homo sapiens GN=ICAM3 PE=1 SV=1	4	3	3	3	1	3	3	3	0	0	0	1	2	3	3	2	0	0	1	2	2	3	3	0	0	1	3	3	3	0	0	0	1	2	3	3	2	0	0	1	2	2
P33908	P33908	6	6	6	Mannosyl-oligosaccharide 1,2-alpha-mannosidase IA	MAN1A1	>sp|P33908|MA1A1_HUMAN Mannosyl-oligosaccharide 1,2-alpha-mannosidase IA OS=Homo sapiens GN=MAN1A1 PE=1 SV=3	1	6	6	6	0	0	0	0	1	2	3	0	0	0	0	1	4	5	0	0	1	1	3	4	4	0	0	0	0	1	2	3	0	0	0	0	1	4	5	0	0	1
P35232;C9JW96;C9JZ20;E7ESE2;E9PCW0;D6RBK0	P35232;C9JW96;C9JZ20;E7ESE2;E9PCW0	7;6;5;5;5;2	7;6;5;5;5;2	7;6;5;5;5;2	Prohibitin	PHB	>sp|P35232|PHB_HUMAN Prohibitin OS=Homo sapiens GN=PHB PE=1 SV=1;>tr|C9JW96|C9JW96_HUMAN Prohibitin (Fragment) OS=Homo sapiens GN=PHB PE=1 SV=2;>tr|C9JZ20|C9JZ20_HUMAN Prohibitin (Fragment) OS=Homo sapiens GN=PHB PE=1 SV=1;>tr|E7ESE2|E7ESE2_HUMAN Prohibiti	6	7	7	7	0	0	5	6	0	0	0	0	0	7	1	0	0	0	0	0	7	3	0	0	0	0	0	5	6	0	0	0	0	0	7	1	0	0	0	0	0	7
P35241;E9PNV3;E9PQ82	P35241	24;5;3	10;4;2	10;4;2	Radixin	RDX	>sp|P35241|RADI_HUMAN Radixin OS=Homo sapiens GN=RDX PE=1 SV=1	3	24	10	10	13	12	16	19	1	2	1	10	10	17	14	2	2	2	12	13	17	19	6	2	3	3	2	4	7	0	0	0	0	0	4	3	0	0	0	2	3	5
P35443;E7ES19;Q2HIZ1;F5H4Z8;P49746	P35443;E7ES19	21;20;1;1;1	18;17;1;1;1	18;17;1;1;1	Thrombospondin-4	THBS4	>sp|P35443|TSP4_HUMAN Thrombospondin-4 OS=Homo sapiens GN=THBS4 PE=1 SV=2;>tr|E7ES19|E7ES19_HUMAN Thrombospondin-4 OS=Homo sapiens GN=THBS4 PE=1 SV=1	5	21	18	18	5	7	0	2	12	6	5	15	13	1	0	12	7	7	11	11	0	0	14	7	7	3	4	0	1	9	3	2	12	10	0	0	9	4	4	8	8	0
P35527;K7EQQ3	P35527;K7EQQ3	50;28	50;28	2;0	Keratin, type I cytoskeletal 9	KRT9	>sp|P35527|K1C9_HUMAN Keratin, type I cytoskeletal 9 OS=Homo sapiens GN=KRT9 PE=1 SV=3;>tr|K7EQQ3|K7EQQ3_HUMAN Keratin, type I cytoskeletal 9 OS=Homo sapiens GN=KRT9 PE=1 SV=1	2	50	50	2	23	43	25	42	32	36	33	35	21	31	41	28	34	34	21	10	34	37	29	33	31	23	43	25	42	32	36	33	35	21	31	41	28	34	34	21	10	34
P35555	P35555	2	2	2	Fibrillin-1	FBN1	>sp|P35555|FBN1_HUMAN Fibrillin-1 OS=Homo sapiens GN=FBN1 PE=1 SV=3	1	2	2	2	1	1	0	0	0	0	0	1	2	1	0	0	0	0	1	2	1	0	0	0	0	1	1	0	0	0	0	0	1	2	1	0	0	0	0	1	2	1
P35579;P35580;Q5BKV1;P35749;B1AH99;A0A0C4DFM8;E7ERA5;A1L2Z2;REV__S4R3H4;REV__E7EQT4;REV__Q9UKV3	P35579	123;16;15;13;8;3;2;2;1;1;1	123;16;15;13;8;3;2;2;1;1;1	117;12;14;7;8;0;1;0;1;1;1	Myosin-9	MYH9	>sp|P35579|MYH9_HUMAN Myosin-9 OS=Homo sapiens GN=MYH9 PE=1 SV=4	11	123	123	117	53	63	98	100	39	42	35	65	48	107	97	41	46	43	53	55	112	91	47	54	52	53	63	98	100	39	42	35	65	48	107	97	41	46	43	53	55	112
P35858	P35858	23	23	23	Insulin-like growth factor-binding protein complex acid labile subunit	IGFALS	>sp|P35858|ALS_HUMAN Insulin-like growth factor-binding protein complex acid labile subunit OS=Homo sapiens GN=IGFALS PE=1 SV=1	1	23	23	23	12	10	3	8	21	23	22	8	7	7	0	20	23	21	9	8	5	2	21	22	23	12	10	3	8	21	23	22	8	7	7	0	20	23	21	9	8	5
P35908;H0YID6;P12036;H0YHD9	P35908	69;4;2;1	63;4;2;1	1;0;0;0	Keratin, type II cytoskeletal 2 epidermal	KRT2	>sp|P35908|K22E_HUMAN Keratin, type II cytoskeletal 2 epidermal OS=Homo sapiens GN=KRT2 PE=1 SV=2	4	69	63	1	35	52	46	57	45	44	42	50	27	58	54	43	42	44	32	16	52	56	36	40	37	33	46	42	51	41	40	38	45	24	53	49	39	38	40	29	14	47
P36542	P36542	3	3	3	ATP synthase subunit gamma, mitochondrial	ATP5C1	>sp|P36542|ATPG_HUMAN ATP synthase subunit gamma, mitochondrial OS=Homo sapiens GN=ATP5C1 PE=1 SV=1	1	3	3	3	0	0	3	3	0	0	0	0	0	3	1	0	0	0	0	0	3	3	0	0	0	0	0	3	3	0	0	0	0	0	3	1	0	0	0	0	0	3
P36955;I3L4N7;I3L107;I3L4Z0;I3L4F9;I3L2R7;I3L3Z3;I3L425;I3L1U4	P36955	20;7;5;5;4;4;3;1;1	20;7;5;5;4;4;3;1;1	15;5;3;4;2;3;2;0;0	Pigment epithelium-derived factor	SERPINF1	>sp|P36955|PEDF_HUMAN Pigment epithelium-derived factor OS=Homo sapiens GN=SERPINF1 PE=1 SV=4	9	20	20	15	2	1	7	6	16	16	17	1	3	7	4	17	19	20	1	2	7	7	15	19	18	2	1	7	6	16	16	17	1	3	7	4	17	19	20	1	2	7
P36957;Q86SW4	P36957	3;1	3;1	3;1	Dihydrolipoyllysine-residue succinyltransferase component of 2-oxoglutarate dehydrogenase complex, mitochondrial	DLST	>sp|P36957|ODO2_HUMAN Dihydrolipoyllysine-residue succinyltransferase component of 2-oxoglutarate dehydrogenase complex, mitochondrial OS=Homo sapiens GN=DLST PE=1 SV=4	2	3	3	3	1	0	2	3	1	0	0	0	0	3	1	1	0	0	0	0	3	1	1	0	0	1	0	2	3	1	0	0	0	0	3	1	1	0	0	0	0	3
X6RJP6;P37802	X6RJP6;P37802	13;13	13;13	13;13	Transgelin-2	TAGLN2	>tr|X6RJP6|X6RJP6_HUMAN Transgelin-2 (Fragment) OS=Homo sapiens GN=TAGLN2 PE=1 SV=1;>sp|P37802|TAGL2_HUMAN Transgelin-2 OS=Homo sapiens GN=TAGLN2 PE=1 SV=3	2	13	13	13	2	4	9	9	1	1	1	6	3	12	11	2	1	1	4	2	11	11	1	0	1	2	4	9	9	1	1	1	6	3	12	11	2	1	1	4	2	11
P38117;M0QY67	P38117;M0QY67	2;1	2;1	2;1	Electron transfer flavoprotein subunit beta	ETFB	>sp|P38117|ETFB_HUMAN Electron transfer flavoprotein subunit beta OS=Homo sapiens GN=ETFB PE=1 SV=3;>tr|M0QY67|M0QY67_HUMAN Electron transfer flavoprotein subunit beta (Fragment) OS=Homo sapiens GN=ETFB PE=1 SV=1	2	2	2	2	0	0	1	0	0	0	0	0	0	2	1	0	0	0	0	0	2	1	0	0	0	0	0	1	0	0	0	0	0	0	2	1	0	0	0	0	0	2
P38606;C9JA17;C9JVW8	P38606	3;1;1	3;1;1	3;1;1	V-type proton ATPase catalytic subunit A	ATP6V1A	>sp|P38606|VATA_HUMAN V-type proton ATPase catalytic subunit A OS=Homo sapiens GN=ATP6V1A PE=1 SV=2	3	3	3	3	0	0	2	3	0	0	0	0	0	3	2	0	0	0	1	0	3	1	0	0	0	0	0	2	3	0	0	0	0	0	3	2	0	0	0	1	0	3
P38646;D6RA73;D6RJI2;H0YBG6	P38646	4;1;1;1	4;1;1;1	4;1;1;1	Stress-70 protein, mitochondrial	HSPA9	>sp|P38646|GRP75_HUMAN Stress-70 protein, mitochondrial OS=Homo sapiens GN=HSPA9 PE=1 SV=2	4	4	4	4	0	0	4	4	0	0	0	0	0	3	2	0	0	0	1	0	3	3	0	0	0	0	0	4	4	0	0	0	0	0	3	2	0	0	0	1	0	3
P39060;H7BXV5;H7C457	P39060	10;3;2	10;3;2	10;3;2	Collagen alpha-1(XVIII) chain;Endostatin	COL18A1	>sp|P39060|COIA1_HUMAN Collagen alpha-1(XVIII) chain OS=Homo sapiens GN=COL18A1 PE=1 SV=5	3	10	10	10	1	2	1	0	3	6	6	2	3	1	1	5	6	7	0	1	0	0	5	7	7	1	2	1	0	3	6	6	2	3	1	1	5	6	7	0	1	0
P40197	P40197	5	5	5	Platelet glycoprotein V	GP5	>sp|P40197|GPV_HUMAN Platelet glycoprotein V OS=Homo sapiens GN=GP5 PE=1 SV=1	1	5	5	5	3	2	3	5	2	0	2	3	3	3	1	0	1	2	3	2	4	2	4	3	2	3	2	3	5	2	0	2	3	3	3	1	0	1	2	3	2	4
P40227;Q92526	P40227	4;1	4;1	4;1	T-complex protein 1 subunit zeta	CCT6A	>sp|P40227|TCPZ_HUMAN T-complex protein 1 subunit zeta OS=Homo sapiens GN=CCT6A PE=1 SV=3	2	4	4	4	0	1	3	4	0	0	0	0	0	4	1	0	0	0	0	0	4	2	0	0	0	0	1	3	4	0	0	0	0	0	4	1	0	0	0	0	0	4
P40925;B9A041;B8ZZ51;C9JF79;C9JRL4;C9JLV6	P40925;B9A041;B8ZZ51;C9JF79	8;6;5;5;3;2	8;6;5;5;3;2	8;6;5;5;3;2	Malate dehydrogenase, cytoplasmic;Malate dehydrogenase	MDH1	>sp|P40925|MDHC_HUMAN Malate dehydrogenase, cytoplasmic OS=Homo sapiens GN=MDH1 PE=1 SV=4;>tr|B9A041|B9A041_HUMAN Malate dehydrogenase, cytoplasmic OS=Homo sapiens GN=MDH1 PE=1 SV=1;>tr|B8ZZ51|B8ZZ51_HUMAN Malate dehydrogenase, cytoplasmic OS=Homo sapiens	6	8	8	8	0	0	7	4	0	0	0	2	0	7	8	0	0	0	0	0	7	7	0	0	0	0	0	7	4	0	0	0	2	0	7	8	0	0	0	0	0	7
P40926;G3XAL0	P40926;G3XAL0	14;9	14;9	14;9	Malate dehydrogenase, mitochondrial;Malate dehydrogenase	MDH2	>sp|P40926|MDHM_HUMAN Malate dehydrogenase, mitochondrial OS=Homo sapiens GN=MDH2 PE=1 SV=3;>tr|G3XAL0|G3XAL0_HUMAN Malate dehydrogenase OS=Homo sapiens GN=MDH2 PE=1 SV=1	2	14	14	14	2	1	13	11	2	0	0	4	1	11	12	0	0	0	1	1	12	13	1	0	0	2	1	13	11	2	0	0	4	1	11	12	0	0	0	1	1	12
P40939	P40939	2	2	2	Trifunctional enzyme subunit alpha, mitochondrial;Long-chain enoyl-CoA hydratase;Long chain 3-hydroxyacyl-CoA dehydrogenase	HADHA	>sp|P40939|ECHA_HUMAN Trifunctional enzyme subunit alpha, mitochondrial OS=Homo sapiens GN=HADHA PE=1 SV=2	1	2	2	2	0	0	2	2	0	0	0	0	0	2	2	0	0	0	0	0	2	1	0	0	0	0	0	2	2	0	0	0	0	0	2	2	0	0	0	0	0	2
P40967;F8W1D1;F8VYZ1;F8VZV2;F8VZC6;F8VXH8;H0YIJ2;F8VUB1	P40967;F8W1D1;F8VYZ1;F8VZV2;F8VZC6;F8VXH8;H0YIJ2	4;3;2;2;2;2;2;1	4;3;2;2;2;2;2;1	4;3;2;2;2;2;2;1	Melanocyte protein PMEL;M-alpha;M-beta	PMEL	>sp|P40967|PMEL_HUMAN Melanocyte protein PMEL OS=Homo sapiens GN=PMEL PE=1 SV=2;>tr|F8W1D1|F8W1D1_HUMAN Melanocyte protein PMEL (Fragment) OS=Homo sapiens GN=PMEL PE=1 SV=1;>tr|F8VYZ1|F8VYZ1_HUMAN Melanocyte protein PMEL (Fragment) OS=Homo sapiens GN=PMEL	8	4	4	4	0	0	0	0	0	2	2	0	0	0	0	0	2	1	0	0	0	0	1	3	2	0	0	0	0	0	2	2	0	0	0	0	0	2	1	0	0	0
P42357;F8W0V1;Q4VB95;F8VNX0	P42357	9;4;2;2	9;4;2;2	9;4;2;2	Histidine ammonia-lyase	HAL	>sp|P42357|HUTH_HUMAN Histidine ammonia-lyase OS=Homo sapiens GN=HAL PE=1 SV=1	4	9	9	9	0	0	0	8	1	0	0	3	0	2	4	1	0	0	0	0	1	7	0	0	0	0	0	0	8	1	0	0	3	0	2	4	1	0	0	0	0	1
P43121	P43121	5	5	5	Cell surface glycoprotein MUC18	MCAM	>sp|P43121|MUC18_HUMAN Cell surface glycoprotein MUC18 OS=Homo sapiens GN=MCAM PE=1 SV=2	1	5	5	5	0	0	0	0	0	3	4	0	0	0	0	0	3	1	0	0	0	0	0	3	3	0	0	0	0	0	3	4	0	0	0	0	0	3	1	0	0	0
P43251;C9JSN9	P43251;C9JSN9	8;4	8;4	8;4	Biotinidase	BTD	>sp|P43251|BTD_HUMAN Biotinidase OS=Homo sapiens GN=BTD PE=1 SV=2;>tr|C9JSN9|C9JSN9_HUMAN Biotinidase (Fragment) OS=Homo sapiens GN=BTD PE=1 SV=1	2	8	8	8	0	0	0	0	0	7	5	0	0	0	0	0	8	8	0	0	0	0	0	8	8	0	0	0	0	0	7	5	0	0	0	0	0	8	8	0	0	0
P43304;F5GYK7	P43304	9;2	9;2	9;2	Glycerol-3-phosphate dehydrogenase, mitochondrial	GPD2	>sp|P43304|GPDM_HUMAN Glycerol-3-phosphate dehydrogenase, mitochondrial OS=Homo sapiens GN=GPD2 PE=1 SV=3	2	9	9	9	0	0	8	8	0	0	0	0	1	8	2	1	0	0	1	0	8	3	1	0	0	0	0	8	8	0	0	0	0	1	8	2	1	0	0	1	0	8
P43652	P43652	19	19	18	Afamin	AFM	>sp|P43652|AFAM_HUMAN Afamin OS=Homo sapiens GN=AFM PE=1 SV=1	1	19	19	18	3	1	9	7	8	14	11	2	2	8	9	8	12	12	4	1	5	7	11	12	13	3	1	9	7	8	14	11	2	2	8	9	8	12	12	4	1	5
P46109	P46109	2	2	2	Crk-like protein	CRKL	>sp|P46109|CRKL_HUMAN Crk-like protein OS=Homo sapiens GN=CRKL PE=1 SV=1	1	2	2	2	0	1	1	2	0	0	0	0	0	2	1	0	0	0	1	0	2	1	0	0	0	0	1	1	2	0	0	0	0	0	2	1	0	0	0	1	0	2
P47755;C9JUG7;F8W9N7;A0A0D9SET8;F8WED3	P47755;C9JUG7;F8W9N7;A0A0D9SET8	8;5;5;4;1	6;4;4;3;1	6;4;4;3;1	F-actin-capping protein subunit alpha-2	CAPZA2	>sp|P47755|CAZA2_HUMAN F-actin-capping protein subunit alpha-2 OS=Homo sapiens GN=CAPZA2 PE=1 SV=3;>tr|C9JUG7|C9JUG7_HUMAN F-actin-capping protein subunit alpha-2 OS=Homo sapiens GN=CAPZA2 PE=1 SV=1;>tr|F8W9N7|F8W9N7_HUMAN F-actin-capping protein subunit a	5	8	6	6	2	2	8	8	0	0	0	2	1	7	7	0	0	0	2	1	8	7	1	0	0	1	1	6	6	0	0	0	1	0	6	5	0	0	0	1	0	6
P47756;B1AK85	P47756;B1AK85	11;8	1;1	1;1	F-actin-capping protein subunit beta	CAPZB	>sp|P47756|CAPZB_HUMAN F-actin-capping protein subunit beta OS=Homo sapiens GN=CAPZB PE=1 SV=4;>tr|B1AK85|B1AK85_HUMAN F-actin-capping protein subunit beta OS=Homo sapiens GN=CAPZB PE=1 SV=1	2	11	1	1	1	2	9	8	1	0	0	2	0	10	10	0	0	0	3	4	10	8	1	0	0	0	0	1	1	0	0	0	0	0	1	1	0	0	0	0	1	1
P47929	P47929	3	3	3	Galectin-7	LGALS7	>sp|P47929|LEG7_HUMAN Galectin-7 OS=Homo sapiens GN=LGALS7 PE=1 SV=2	1	3	3	3	0	1	0	2	0	0	0	0	0	2	2	0	0	0	0	0	2	1	1	0	0	0	1	0	2	0	0	0	0	0	2	2	0	0	0	0	0	2
P48059;A0A0J9YXC7;A0A0M3HER1;Q7Z4I7;F8WB59;A0A0J9YYC1;C9JF46	P48059;A0A0J9YXC7;A0A0M3HER1	7;5;4;2;1;1;1	7;5;4;2;1;1;1	7;5;4;2;1;1;1	LIM and senescent cell antigen-like-containing domain protein 1	LIMS1	>sp|P48059|LIMS1_HUMAN LIM and senescent cell antigen-like-containing domain protein 1 OS=Homo sapiens GN=LIMS1 PE=1 SV=4;>tr|A0A0J9YXC7|A0A0J9YXC7_HUMAN LIM and senescent cell antigen-like-containing domain protein 3 OS=Homo sapiens GN=LIMS4 PE=1 SV=1;>tr	7	7	7	7	1	4	3	4	0	0	0	3	1	7	5	0	0	1	2	2	7	5	0	1	1	1	4	3	4	0	0	0	3	1	7	5	0	0	1	2	2	7
P48426;H7BXS3;S4R320;P78356	P48426;H7BXS3	3;2;1;1	3;2;1;1	3;2;1;1	Phosphatidylinositol 5-phosphate 4-kinase type-2 alpha	PIP4K2A	>sp|P48426|PI42A_HUMAN Phosphatidylinositol 5-phosphate 4-kinase type-2 alpha OS=Homo sapiens GN=PIP4K2A PE=1 SV=2;>tr|H7BXS3|H7BXS3_HUMAN Phosphatidylinositol 5-phosphate 4-kinase type-2 alpha OS=Homo sapiens GN=PIP4K2A PE=1 SV=1	4	3	3	3	0	0	2	2	0	0	0	0	0	3	1	0	0	0	1	0	3	1	0	0	0	0	0	2	2	0	0	0	0	0	3	1	0	0	0	1	0	3
P48594;H0Y5H9;C9JZ65	P48594;H0Y5H9;C9JZ65	13;11;9	1;1;1	1;1;1	Serpin B4	SERPINB4	>sp|P48594|SPB4_HUMAN Serpin B4 OS=Homo sapiens GN=SERPINB4 PE=1 SV=2;>tr|H0Y5H9|H0Y5H9_HUMAN Serpin B4 (Fragment) OS=Homo sapiens GN=SERPINB4 PE=1 SV=1;>tr|C9JZ65|C9JZ65_HUMAN Serpin B4 (Fragment) OS=Homo sapiens GN=SERPINB4 PE=1 SV=1	3	13	1	1	3	11	1	7	1	0	0	7	2	5	8	0	0	0	2	2	5	5	1	0	0	0	0	0	1	0	0	0	0	0	0	0	0	0	0	0	0	0
P48668	P48668	48	1	0	Keratin, type II cytoskeletal 6C	KRT6C	>sp|P48668|K2C6C_HUMAN Keratin, type II cytoskeletal 6C OS=Homo sapiens GN=KRT6C PE=1 SV=3	1	48	1	0	11	40	31	35	32	28	26	34	10	31	34	26	26	26	24	11	34	36	25	23	20	0	1	1	1	1	1	1	1	0	1	1	1	1	1	1	0	1
P48735;H0YL11;C9J4N6	P48735	19;8;1	19;8;1	18;8;0	Isocitrate dehydrogenase [NADP], mitochondrial	IDH2	>sp|P48735|IDHP_HUMAN Isocitrate dehydrogenase [NADP], mitochondrial OS=Homo sapiens GN=IDH2 PE=1 SV=2	3	19	19	18	6	5	18	16	1	1	0	7	4	18	18	1	1	1	4	2	19	18	2	1	2	6	5	18	16	1	1	0	7	4	18	18	1	1	1	4	2	19
P48740;F8W876;C9JMA2	P48740;F8W876	23;12;5	22;11;4	22;11;4	Mannan-binding lectin serine protease 1;Mannan-binding lectin serine protease 1 heavy chain;Mannan-binding lectin serine protease 1 light chain	MASP1	>sp|P48740|MASP1_HUMAN Mannan-binding lectin serine protease 1 OS=Homo sapiens GN=MASP1 PE=1 SV=3;>tr|F8W876|F8W876_HUMAN Mannan-binding lectin serine protease 1 OS=Homo sapiens GN=MASP1 PE=1 SV=1	3	23	22	22	11	16	1	3	16	14	11	19	19	4	3	13	10	12	18	15	10	4	19	13	13	10	15	0	3	15	13	10	18	18	4	3	12	9	11	17	14	9
P49411	P49411	4	4	4	Elongation factor Tu, mitochondrial	TUFM	>sp|P49411|EFTU_HUMAN Elongation factor Tu, mitochondrial OS=Homo sapiens GN=TUFM PE=1 SV=2	1	4	4	4	0	0	2	2	0	0	0	0	0	3	0	0	0	0	0	0	3	1	0	0	0	0	0	2	2	0	0	0	0	0	3	0	0	0	0	0	0	3
P49721;A0A087WVV1	P49721;A0A087WVV1	4;2	4;2	4;2	Proteasome subunit beta type-2	PSMB2	>sp|P49721|PSB2_HUMAN Proteasome subunit beta type-2 OS=Homo sapiens GN=PSMB2 PE=1 SV=1;>tr|A0A087WVV1|A0A087WVV1_HUMAN Proteasome subunit beta type-2 OS=Homo sapiens GN=PSMB2 PE=1 SV=1	2	4	4	4	1	1	3	3	0	0	0	1	0	3	3	0	0	0	1	0	4	3	0	0	0	1	1	3	3	0	0	0	1	0	3	3	0	0	0	1	0	4
P49755;G3V2K7	P49755;G3V2K7	3;2	3;2	3;2	Transmembrane emp24 domain-containing protein 10	TMED10	>sp|P49755|TMEDA_HUMAN Transmembrane emp24 domain-containing protein 10 OS=Homo sapiens GN=TMED10 PE=1 SV=2;>tr|G3V2K7|G3V2K7_HUMAN Transmembrane emp24 domain-containing protein 10 OS=Homo sapiens GN=TMED10 PE=1 SV=1	2	3	3	3	0	0	3	3	0	1	0	0	0	3	2	0	0	0	0	0	3	2	1	1	0	0	0	3	3	0	1	0	0	0	3	2	0	0	0	0	0	3
P49795	P49795	2	2	2	Regulator of G-protein signaling 19	RGS19	>sp|P49795|RGS19_HUMAN Regulator of G-protein signaling 19 OS=Homo sapiens GN=RGS19 PE=1 SV=1	1	2	2	2	1	1	2	1	0	0	0	1	0	2	1	0	0	0	0	0	2	2	0	0	0	1	1	2	1	0	0	0	1	0	2	1	0	0	0	0	0	2
P49862;M0QYU8	P49862;M0QYU8	2;1	2;1	2;1	Kallikrein-7	KLK7	>sp|P49862|KLK7_HUMAN Kallikrein-7 OS=Homo sapiens GN=KLK7 PE=1 SV=1;>tr|M0QYU8|M0QYU8_HUMAN Kallikrein-7 (Fragment) OS=Homo sapiens GN=KLK7 PE=1 SV=1	2	2	2	2	0	1	0	1	0	0	0	1	0	1	1	0	0	0	0	0	1	0	0	0	0	0	1	0	1	0	0	0	1	0	1	1	0	0	0	0	0	1
P50148;B1AM21;P29992;K7EL62;O95837;E9PC54;Q03113	P50148	15;6;6;4;3;1;1	15;6;6;4;3;1;1	14;6;5;3;2;0;0	Guanine nucleotide-binding protein G(q) subunit alpha	GNAQ	>sp|P50148|GNAQ_HUMAN Guanine nucleotide-binding protein G(q) subunit alpha OS=Homo sapiens GN=GNAQ PE=1 SV=4	7	15	15	14	6	6	11	9	1	0	1	4	3	11	8	0	1	1	4	6	12	10	2	2	1	6	6	11	9	1	0	1	4	3	11	8	0	1	1	4	6	12
P50395;Q5SX87;V9GYF8;Q5SX90;Q5SX86;Q5SX91;V9GYJ7	P50395	19;9;6;6;6;6;5	19;9;6;6;6;6;5	12;5;3;3;3;2;2	Rab GDP dissociation inhibitor beta	GDI2	>sp|P50395|GDIB_HUMAN Rab GDP dissociation inhibitor beta OS=Homo sapiens GN=GDI2 PE=1 SV=2	7	19	19	12	6	6	15	18	1	0	0	7	2	18	16	0	0	0	5	6	17	15	2	0	0	6	6	15	18	1	0	0	7	2	18	16	0	0	0	5	6	17
P50552;K7EQD0;K7ENR7;K7ENL7;K7EM16	P50552	6;1;1;1;1	6;1;1;1;1	6;1;1;1;1	Vasodilator-stimulated phosphoprotein	VASP	>sp|P50552|VASP_HUMAN Vasodilator-stimulated phosphoprotein OS=Homo sapiens GN=VASP PE=1 SV=3	5	6	6	6	0	2	3	4	0	0	0	1	2	6	3	0	0	0	1	1	4	5	0	0	0	0	2	3	4	0	0	0	1	2	6	3	0	0	0	1	1	4
P50990;H7C4C8;H7C2U0	P50990;H7C4C8	8;4;1	8;4;1	8;4;1	T-complex protein 1 subunit theta	CCT8	>sp|P50990|TCPQ_HUMAN T-complex protein 1 subunit theta OS=Homo sapiens GN=CCT8 PE=1 SV=4;>tr|H7C4C8|H7C4C8_HUMAN T-complex protein 1 subunit theta (Fragment) OS=Homo sapiens GN=CCT8 PE=1 SV=1	3	8	8	8	0	1	7	4	1	0	0	2	1	8	6	1	0	0	0	0	8	5	1	0	0	0	1	7	4	1	0	0	2	1	8	6	1	0	0	0	0	8
P50991	P50991	5	5	5	T-complex protein 1 subunit delta	CCT4	>sp|P50991|TCPD_HUMAN T-complex protein 1 subunit delta OS=Homo sapiens GN=CCT4 PE=1 SV=4	1	5	5	5	1	0	4	3	0	0	0	0	0	5	3	0	0	0	0	1	5	2	0	0	0	1	0	4	3	0	0	0	0	0	5	3	0	0	0	0	1	5
P50995;H0Y6E1	P50995;H0Y6E1	3;2	3;2	3;2	Annexin A11	ANXA11	>sp|P50995|ANX11_HUMAN Annexin A11 OS=Homo sapiens GN=ANXA11 PE=1 SV=1;>tr|H0Y6E1|H0Y6E1_HUMAN Annexin A11 (Fragment) OS=Homo sapiens GN=ANXA11 PE=1 SV=1	2	3	3	3	1	1	2	3	0	0	0	1	1	2	2	0	0	0	1	1	2	3	0	0	0	1	1	2	3	0	0	0	1	1	2	2	0	0	0	1	1	2
P51148;K7ERI8;K7ERQ8;F8VVK3;K7ENY4;F8VVZ0;F8VUA5;P61020;P20339;F8VWU4;K7EIP6;F8WCY6;F8WD79;F8VPW9;F8VSF8;F8VWZ7	P51148;K7ERI8;K7ERQ8;F8VVK3;K7ENY4	7;5;5;4;4;3;3;3;3;2;1;1;1;1;1;1	7;5;5;4;4;3;3;3;3;2;1;1;1;1;1;1	7;5;5;4;4;3;3;3;3;2;1;1;1;1;1;1	Ras-related protein Rab-5C	RAB5C	>sp|P51148|RAB5C_HUMAN Ras-related protein Rab-5C OS=Homo sapiens GN=RAB5C PE=1 SV=2;>tr|K7ERI8|K7ERI8_HUMAN Uncharacterized protein OS=Homo sapiens PE=4 SV=1;>tr|K7ERQ8|K7ERQ8_HUMAN Uncharacterized protein (Fragment) OS=Homo sapiens PE=4 SV=1;>tr|F8VVK3|F	16	7	7	7	0	0	4	4	0	0	0	1	1	3	4	0	0	0	0	0	5	4	0	1	0	0	0	4	4	0	0	0	1	1	3	4	0	0	0	0	0	5
P51149;C9J592;C9J8S3;C9IZZ0;C9J4V0;C9J4S4;C9J7D1	P51149;C9J592;C9J8S3;C9IZZ0	7;5;5;4;3;2;1	7;5;5;4;3;2;1	7;5;5;4;3;2;1	Ras-related protein Rab-7a	RAB7A	>sp|P51149|RAB7A_HUMAN Ras-related protein Rab-7a OS=Homo sapiens GN=RAB7A PE=1 SV=1;>tr|C9J592|C9J592_HUMAN Ras-related protein Rab-7a (Fragment) OS=Homo sapiens GN=RAB7A PE=1 SV=1;>tr|C9J8S3|C9J8S3_HUMAN Ras-related protein Rab-7a OS=Homo sapiens GN=RAB7	7	7	7	7	1	2	5	6	1	0	0	2	3	5	5	0	0	0	1	1	5	3	1	0	0	1	2	5	6	1	0	0	2	3	5	5	0	0	0	1	1	5
P51572;C9JMD7;C9JSP1;C9JQ75;C9J0M4	P51572	3;1;1;1;1	3;1;1;1;1	3;1;1;1;1	B-cell receptor-associated protein 31	BCAP31	>sp|P51572|BAP31_HUMAN B-cell receptor-associated protein 31 OS=Homo sapiens GN=BCAP31 PE=1 SV=3	5	3	3	3	0	1	3	2	1	0	0	0	0	3	2	0	0	0	0	1	3	3	0	0	0	0	1	3	2	1	0	0	0	0	3	2	0	0	0	0	1	3
P51654;H0Y3U6	P51654;H0Y3U6	2;1	2;1	2;1	Glypican-3;Secreted glypican-3	GPC3	>sp|P51654|GPC3_HUMAN Glypican-3 OS=Homo sapiens GN=GPC3 PE=1 SV=1;>tr|H0Y3U6|H0Y3U6_HUMAN Glypican-3 (Fragment) OS=Homo sapiens GN=GPC3 PE=1 SV=1	2	2	2	2	0	1	0	0	1	0	0	0	1	0	1	1	0	0	0	1	0	0	0	0	0	0	1	0	0	1	0	0	0	1	0	1	1	0	0	0	1	0
P51659;E7EWE5;E7ER27;G5E9S2;E7ET17;E7EPL9	P51659;E7EWE5;E7ER27;G5E9S2;E7ET17	10;8;6;5;5;4	10;8;6;5;5;4	10;8;6;5;5;4	Peroxisomal multifunctional enzyme type 2;(3R)-hydroxyacyl-CoA dehydrogenase;Enoyl-CoA hydratase 2	HSD17B4	>sp|P51659|DHB4_HUMAN Peroxisomal multifunctional enzyme type 2 OS=Homo sapiens GN=HSD17B4 PE=1 SV=3;>tr|E7EWE5|E7EWE5_HUMAN Peroxisomal multifunctional enzyme type 2 OS=Homo sapiens GN=HSD17B4 PE=1 SV=1;>tr|E7ER27|E7ER27_HUMAN Peroxisomal multifunctional	6	10	10	10	0	0	6	5	0	0	0	0	0	7	1	0	0	0	0	0	10	3	0	0	0	0	0	6	5	0	0	0	0	0	7	1	0	0	0	0	0	10
P51884	P51884	12	12	8	Lumican	LUM	>sp|P51884|LUM_HUMAN Lumican OS=Homo sapiens GN=LUM PE=1 SV=2	1	12	12	8	3	2	3	7	10	11	12	1	1	5	2	10	11	12	1	2	3	4	9	12	12	3	2	3	7	10	11	12	1	1	5	2	10	11	12	1	2	3
P52209;K7EM49;K7EMN2;K7EPF6	P52209;K7EM49;K7EMN2;K7EPF6	9;6;5;5	9;6;5;5	9;6;5;5	6-phosphogluconate dehydrogenase, decarboxylating	PGD	>sp|P52209|6PGD_HUMAN 6-phosphogluconate dehydrogenase, decarboxylating OS=Homo sapiens GN=PGD PE=1 SV=3;>tr|K7EM49|K7EM49_HUMAN 6-phosphogluconate dehydrogenase, decarboxylating (Fragment) OS=Homo sapiens GN=PGD PE=1 SV=1;>tr|K7EMN2|K7EMN2_HUMAN 6-phospho	4	9	9	9	0	0	8	6	0	0	0	0	1	8	8	0	0	0	0	0	8	7	0	0	0	0	0	8	6	0	0	0	0	1	8	8	0	0	0	0	0	8
P52566;F5H3P3;F5H6Q0;H0YGX7;F5H2R5	P52566;F5H3P3;F5H6Q0;H0YGX7;F5H2R5	6;5;4;4;3	6;5;4;4;3	6;5;4;4;3	Rho GDP-dissociation inhibitor 2	ARHGDIB	>sp|P52566|GDIR2_HUMAN Rho GDP-dissociation inhibitor 2 OS=Homo sapiens GN=ARHGDIB PE=1 SV=3;>tr|F5H3P3|F5H3P3_HUMAN Rho GDP-dissociation inhibitor 2 (Fragment) OS=Homo sapiens GN=ARHGDIB PE=1 SV=8;>tr|F5H6Q0|F5H6Q0_HUMAN Rho GDP-dissociation inhibitor 2 (	5	6	6	6	2	6	5	4	0	0	0	4	5	5	4	0	0	0	2	5	6	5	0	0	0	2	6	5	4	0	0	0	4	5	5	4	0	0	0	2	5	6
P52907	P52907	9	9	7	F-actin-capping protein subunit alpha-1	CAPZA1	>sp|P52907|CAZA1_HUMAN F-actin-capping protein subunit alpha-1 OS=Homo sapiens GN=CAPZA1 PE=1 SV=3	1	9	9	7	2	2	6	9	1	0	0	2	1	6	8	0	0	0	1	2	8	7	0	0	0	2	2	6	9	1	0	0	2	1	6	8	0	0	0	1	2	8
P53396;K7ESG8	P53396	3;1	3;1	3;1	ATP-citrate synthase	ACLY	>sp|P53396|ACLY_HUMAN ATP-citrate synthase OS=Homo sapiens GN=ACLY PE=1 SV=3	2	3	3	3	1	0	3	3	0	0	0	0	0	3	3	0	0	0	0	0	3	3	0	0	0	1	0	3	3	0	0	0	0	0	3	3	0	0	0	0	0	3
P54709;C9JA36;H7C4L9;H7C547;F8WBY4;C9JXZ1	P54709;C9JA36	4;2;1;1;1;1	4;2;1;1;1;1	4;2;1;1;1;1	Sodium/potassium-transporting ATPase subunit beta-3	ATP1B3	>sp|P54709|AT1B3_HUMAN Sodium/potassium-transporting ATPase subunit beta-3 OS=Homo sapiens GN=ATP1B3 PE=1 SV=1;>tr|C9JA36|C9JA36_HUMAN Sodium/potassium-transporting ATPase subunit beta-3 (Fragment) OS=Homo sapiens GN=ATP1B3 PE=1 SV=1	6	4	4	4	2	1	3	2	0	0	0	1	2	2	2	0	0	0	1	2	3	2	0	0	0	2	1	3	2	0	0	0	1	2	2	2	0	0	0	1	2	3
P55056	P55056	11	11	8	Apolipoprotein C-IV	APOC4	>sp|P55056|APOC4_HUMAN Apolipoprotein C-IV OS=Homo sapiens GN=APOC4 PE=1 SV=1	1	11	11	8	9	8	2	2	1	5	5	5	7	5	4	2	4	6	9	8	5	6	2	6	6	9	8	2	2	1	5	5	5	7	5	4	2	4	6	9	8	5
P55058	P55058	14	14	14	Phospholipid transfer protein	PLTP	>sp|P55058|PLTP_HUMAN Phospholipid transfer protein OS=Homo sapiens GN=PLTP PE=1 SV=1	1	14	14	14	8	8	2	3	7	11	12	9	9	4	0	8	11	12	10	9	7	4	8	12	8	8	8	2	3	7	11	12	9	9	4	0	8	11	12	10	9	7
P55072;C9JUP7;C9IZA5	P55072	24;4;4	24;4;4	24;4;4	Transitional endoplasmic reticulum ATPase	VCP	>sp|P55072|TERA_HUMAN Transitional endoplasmic reticulum ATPase OS=Homo sapiens GN=VCP PE=1 SV=4	3	24	24	24	12	6	18	17	0	1	0	9	7	21	16	4	0	0	6	8	23	18	1	2	2	12	6	18	17	0	1	0	9	7	21	16	4	0	0	6	8	23
P55290	P55290	2	2	2	Cadherin-13	CDH13	>sp|P55290|CAD13_HUMAN Cadherin-13 OS=Homo sapiens GN=CDH13 PE=1 SV=1	1	2	2	2	0	0	0	0	0	1	2	0	0	0	0	2	2	1	0	0	0	0	2	2	1	0	0	0	0	0	1	2	0	0	0	0	2	2	1	0	0	0
P55809;E9PDW2	P55809;E9PDW2	4;2	4;2	4;2	Succinyl-CoA:3-ketoacid coenzyme A transferase 1, mitochondrial	OXCT1	>sp|P55809|SCOT1_HUMAN Succinyl-CoA:3-ketoacid coenzyme A transferase 1, mitochondrial OS=Homo sapiens GN=OXCT1 PE=1 SV=1;>tr|E9PDW2|E9PDW2_HUMAN Succinyl-CoA:3-ketoacid coenzyme A transferase 1, mitochondrial OS=Homo sapiens GN=OXCT1 PE=1 SV=1	2	4	4	4	0	0	2	2	0	0	0	0	0	3	3	0	0	0	0	0	2	2	0	0	0	0	0	2	2	0	0	0	0	0	3	3	0	0	0	0	0	2
P58546;C9JL85	P58546;C9JL85	2;1	2;1	2;1	Myotrophin	MTPN	>sp|P58546|MTPN_HUMAN Myotrophin OS=Homo sapiens GN=MTPN PE=1 SV=2;>tr|C9JL85|C9JL85_HUMAN Myotrophin OS=Homo sapiens GN=MTPN PE=1 SV=1	2	2	2	2	0	1	2	1	0	0	0	0	0	2	2	0	0	0	0	0	2	2	0	0	0	0	1	2	1	0	0	0	0	0	2	2	0	0	0	0	0	2
P59666;P59665	P59666;P59665	2;2	2;2	2;2	Neutrophil defensin 3;HP 3-56;Neutrophil defensin 2;Neutrophil defensin 1;HP 1-56;Neutrophil defensin 2	DEFA3;DEFA1	>sp|P59666|DEF3_HUMAN Neutrophil defensin 3 OS=Homo sapiens GN=DEFA3 PE=1 SV=1;>sp|P59665|DEF1_HUMAN Neutrophil defensin 1 OS=Homo sapiens GN=DEFA1 PE=1 SV=1	2	2	2	2	0	0	2	2	0	0	0	2	0	2	2	0	0	0	0	0	1	2	0	0	0	0	0	2	2	0	0	0	2	0	2	2	0	0	0	0	0	1
P59768;G3V2C9;G3V3J9;G3V2N0;G3V415	P59768;G3V2C9;G3V3J9;G3V2N0	3;2;2;2;1	3;2;2;2;1	3;2;2;2;1	Guanine nucleotide-binding protein G(I)/G(S)/G(O) subunit gamma-2;Guanine nucleotide-binding protein subunit gamma	GNG2	>sp|P59768|GBG2_HUMAN Guanine nucleotide-binding protein G(I)/G(S)/G(O) subunit gamma-2 OS=Homo sapiens GN=GNG2 PE=1 SV=2;>tr|G3V2C9|G3V2C9_HUMAN Guanine nucleotide-binding protein G(I)/G(S)/G(O) subunit gamma-2 (Fragment) OS=Homo sapiens GN=GNG2 PE=1 SV=1	5	3	3	3	1	2	3	2	0	0	0	1	0	1	2	0	0	0	0	1	2	2	0	0	0	1	2	3	2	0	0	0	1	0	1	2	0	0	0	0	1	2
P60174;U3KPZ0;U3KQF3;U3KPS5	P60174	15;7;6;3	15;7;6;3	15;7;6;3	Triosephosphate isomerase	TPI1	>sp|P60174|TPIS_HUMAN Triosephosphate isomerase OS=Homo sapiens GN=TPI1 PE=1 SV=3	4	15	15	15	6	6	11	14	0	2	1	6	7	11	13	2	1	2	8	6	12	12	0	2	1	6	6	11	14	0	2	1	6	7	11	13	2	1	2	8	6	12
P60709;G5E9R0;E7EVS6;C9JZR7;C9JTX5;C9JUM1;A5A3E0;Q562R1;F8WCH0	P60709	27;10;10;9;8;8;8;7;3	1;1;1;1;1;0;0;0;0	1;1;1;1;1;0;0;0;0	Actin, cytoplasmic 1;Actin, cytoplasmic 1, N-terminally processed	ACTB	>sp|P60709|ACTB_HUMAN Actin, cytoplasmic 1 OS=Homo sapiens GN=ACTB PE=1 SV=1	9	27	1	1	21	23	25	26	19	18	17	21	22	26	23	21	18	18	21	22	26	26	18	18	18	1	1	1	1	1	1	1	1	1	1	1	1	1	1	1	1	1
P60953;Q5JYX0	P60953;Q5JYX0	6;4	6;4	6;4	Cell division control protein 42 homolog	CDC42	>sp|P60953|CDC42_HUMAN Cell division control protein 42 homolog OS=Homo sapiens GN=CDC42 PE=1 SV=2;>tr|Q5JYX0|Q5JYX0_HUMAN Cell division control protein 42 homolog (Fragment) OS=Homo sapiens GN=CDC42 PE=1 SV=1	2	6	6	6	5	5	5	5	0	0	0	4	5	6	6	0	0	0	5	6	6	6	0	0	0	5	5	5	5	0	0	0	4	5	6	6	0	0	0	5	6	6
P60985	P60985	3	3	3	Keratinocyte differentiation-associated protein	KRTDAP	>sp|P60985|KTDAP_HUMAN Keratinocyte differentiation-associated protein OS=Homo sapiens GN=KRTDAP PE=1 SV=1	1	3	3	3	1	0	2	2	0	1	1	0	0	2	0	0	1	1	0	0	2	1	0	1	1	1	0	2	2	0	1	1	0	0	2	0	0	1	1	0	0	2
P61006;H0YMN7;P51153;H0YLJ8;H0YL94;M0R257;P59190;P20337;P20336;Q96E17	P61006	7;2;2;1;1;1;1;1;1;1	6;1;1;0;0;1;0;1;1;1	5;0;0;0;0;0;0;0;0;0	Ras-related protein Rab-8A	RAB8A	>sp|P61006|RAB8A_HUMAN Ras-related protein Rab-8A OS=Homo sapiens GN=RAB8A PE=1 SV=1	10	7	6	5	4	4	7	4	1	0	0	1	3	7	6	0	0	0	2	3	7	5	0	0	0	3	3	6	3	0	0	0	0	2	6	5	0	0	0	1	2	6
P61026	P61026	6	5	5	Ras-related protein Rab-10	RAB10	>sp|P61026|RAB10_HUMAN Ras-related protein Rab-10 OS=Homo sapiens GN=RAB10 PE=1 SV=1	1	6	5	5	3	2	5	4	2	1	1	4	2	5	2	2	2	1	3	3	4	5	1	2	2	2	1	4	3	1	1	1	3	1	4	1	2	2	1	2	2	3
P61106;X6RFL8	P61106;X6RFL8	2;1	2;1	2;1	Ras-related protein Rab-14	RAB14	>sp|P61106|RAB14_HUMAN Ras-related protein Rab-14 OS=Homo sapiens GN=RAB14 PE=1 SV=4;>tr|X6RFL8|X6RFL8_HUMAN Ras-related protein Rab-14 (Fragment) OS=Homo sapiens GN=RAB14 PE=1 SV=1	2	2	2	2	1	0	1	2	0	0	0	0	0	2	1	0	0	0	1	1	1	2	0	0	0	1	0	1	2	0	0	0	0	0	2	1	0	0	0	1	1	1
P61158;B4DXW1;F8WDR7;Q9P1U1;F8WEW2;F8WE84;A0A0A0MTI9;H7C4J1;C9IZN3;Q9C0K3	P61158;B4DXW1	16;14;5;2;1;1;1;1;1;1	16;14;5;2;1;1;1;1;1;1	16;14;5;2;1;1;1;1;1;1	Actin-related protein 3	ACTR3	>sp|P61158|ARP3_HUMAN Actin-related protein 3 OS=Homo sapiens GN=ACTR3 PE=1 SV=3;>tr|B4DXW1|B4DXW1_HUMAN Actin-related protein 3 OS=Homo sapiens GN=ACTR3 PE=1 SV=1	10	16	16	16	7	7	14	15	1	0	0	5	4	16	15	0	0	0	7	6	16	14	0	0	0	7	7	14	15	1	0	0	5	4	16	15	0	0	0	7	6	16
P61160;F5H6T1;A0A1B0GWD0;A0A1B0GWH0	P61160;F5H6T1	11;8;2;2	11;8;2;2	11;8;2;2	Actin-related protein 2	ACTR2	>sp|P61160|ARP2_HUMAN Actin-related protein 2 OS=Homo sapiens GN=ACTR2 PE=1 SV=1;>tr|F5H6T1|F5H6T1_HUMAN ARP2 actin-related protein 2 homolog (Yeast), isoform CRA_d OS=Homo sapiens GN=ACTR2 PE=1 SV=2	4	11	11	11	3	3	6	11	1	0	0	5	1	10	9	1	0	0	4	3	11	8	1	0	0	3	3	6	11	1	0	0	5	1	10	9	1	0	0	4	3	11
R4GMT0;P61163;A0A1B0GVS3	R4GMT0;P61163;A0A1B0GVS3	2;2;1	2;2;1	2;2;1	Alpha-centractin	ACTR1A	>tr|R4GMT0|R4GMT0_HUMAN Alpha-centractin OS=Homo sapiens GN=ACTR1A PE=1 SV=1;>sp|P61163|ACTZ_HUMAN Alpha-centractin OS=Homo sapiens GN=ACTR1A PE=1 SV=1;>tr|A0A1B0GVS3|A0A1B0GVS3_HUMAN Alpha-centractin OS=Homo sapiens GN=ACTR1A PE=1 SV=1	3	2	2	2	1	0	1	2	0	0	0	1	0	2	1	0	0	0	0	0	2	2	0	0	0	1	0	1	2	0	0	0	1	0	2	1	0	0	0	0	0	2
P61224;F5GX62;E7ESV4;F5H7Y6;F5H004;A0A0J9YXB3;A6NIZ1;P62834;F5H6R7;A0A075B6Q0;F5H823;B7ZB78;F5GZG1;F5H0B7;F5H500;F5GYB5;F5H4H0;F5GYH7;F5H077;F5GWU8;F5H491;F8WBC0	P61224;F5GX62;E7ESV4;F5H7Y6;F5H004;A0A0J9YXB3;A6NIZ1;P62834;F5H6R7;A0A075B6Q0;F5H823;B7ZB78;F5GZG1;F5H0B7;F5H500;F5GYB5	10;9;9;9;8;8;8;8;7;7;6;6;6;5;5;5;4;4;4;4;4;2	10;9;9;9;8;8;8;8;7;7;6;6;6;5;5;5;4;4;4;4;4;2	9;8;8;8;7;7;7;7;7;6;5;5;5;5;5;5;4;4;4;4;4;2	Ras-related protein Rap-1b;Ras-related protein Rap-1b-like protein;Ras-related protein Rap-1A	RAP1B;RAP1A	>sp|P61224|RAP1B_HUMAN Ras-related protein Rap-1b OS=Homo sapiens GN=RAP1B PE=1 SV=1;>tr|F5GX62|F5GX62_HUMAN Ras-related protein Rap-1b (Fragment) OS=Homo sapiens GN=RAP1B PE=1 SV=1;>tr|E7ESV4|E7ESV4_HUMAN Ras-related protein Rap-1b (Fragment) OS=Homo sapi	22	10	10	9	5	7	6	8	2	4	4	5	6	8	7	3	3	4	5	7	8	8	2	3	3	5	7	6	8	2	4	4	5	6	8	7	3	3	4	5	7	8
P61225;F6U784;Q9Y3L5;P10114	P61225	6;2;2;2	6;2;2;2	6;2;2;2	Ras-related protein Rap-2b	RAP2B	>sp|P61225|RAP2B_HUMAN Ras-related protein Rap-2b OS=Homo sapiens GN=RAP2B PE=1 SV=1	4	6	6	6	1	0	5	5	0	0	0	1	1	4	4	0	1	0	1	2	5	5	0	1	1	1	0	5	5	0	0	0	1	1	4	4	0	1	0	1	2	5
P61586;C9JNR4;C9JX21;Q5JR08;P08134;Q5JR07;E9PQH6;Q5JR05;C9JRM1;E9PLA2;Q5JR06;E9PN11;U3KQA9;U3KQV3;P62745	P61586;C9JNR4;C9JX21;Q5JR08;P08134;Q5JR07;E9PQH6;Q5JR05	8;5;5;5;5;4;4;4;3;2;2;2;2;2;1	8;5;5;5;5;4;4;4;3;2;2;2;2;2;1	8;5;5;5;5;4;4;4;3;2;2;2;2;2;1	Transforming protein RhoA;Rho-related GTP-binding protein RhoC	RHOA;RHOC	>sp|P61586|RHOA_HUMAN Transforming protein RhoA OS=Homo sapiens GN=RHOA PE=1 SV=1;>tr|C9JNR4|C9JNR4_HUMAN Transforming protein RhoA (Fragment) OS=Homo sapiens GN=RHOA PE=1 SV=1;>tr|C9JX21|C9JX21_HUMAN Transforming protein RhoA OS=Homo sapiens GN=RHOA PE=1	15	8	8	8	6	5	6	7	1	0	0	6	5	7	5	1	0	0	6	5	8	4	1	0	0	6	5	6	7	1	0	0	6	5	7	5	1	0	0	6	5	8
P61604;B8ZZL8;B8ZZ54;S4R3N1	P61604;B8ZZL8;B8ZZ54	5;4;3;2	5;4;3;2	5;4;3;2	10 kDa heat shock protein, mitochondrial	HSPE1	>sp|P61604|CH10_HUMAN 10 kDa heat shock protein, mitochondrial OS=Homo sapiens GN=HSPE1 PE=1 SV=2;>tr|B8ZZL8|B8ZZL8_HUMAN 10 kDa heat shock protein, mitochondrial OS=Homo sapiens GN=HSPE1 PE=1 SV=1;>tr|B8ZZ54|B8ZZ54_HUMAN 10 kDa heat shock protein, mitocho	4	5	5	5	0	1	5	4	1	0	0	0	0	4	4	2	0	0	1	0	5	5	0	0	0	0	1	5	4	1	0	0	0	0	4	4	2	0	0	1	0	5
P61626;F8VV32;A0A0B4J259	P61626;F8VV32;A0A0B4J259	7;5;5	7;5;5	7;5;5	Lysozyme C;Lysozyme	LYZ	>sp|P61626|LYSC_HUMAN Lysozyme C OS=Homo sapiens GN=LYZ PE=1 SV=1;>tr|F8VV32|F8VV32_HUMAN Lysozyme C OS=Homo sapiens GN=LYZ PE=1 SV=1;>tr|A0A0B4J259|A0A0B4J259_HUMAN Lysozyme C OS=Homo sapiens GN=LYZ PE=1 SV=1	3	7	7	7	2	1	6	4	1	2	3	6	3	7	5	0	2	1	0	0	6	5	0	1	1	2	1	6	4	1	2	3	6	3	7	5	0	2	1	0	0	6
P61769;H0YLF3;F5H6I0	P61769;H0YLF3;F5H6I0	3;2;2	3;2;2	3;2;2	Beta-2-microglobulin;Beta-2-microglobulin form pI 5.3	B2M	>sp|P61769|B2MG_HUMAN Beta-2-microglobulin OS=Homo sapiens GN=B2M PE=1 SV=1;>tr|H0YLF3|H0YLF3_HUMAN Beta-2-microglobulin (Fragment) OS=Homo sapiens GN=B2M PE=1 SV=1;>tr|F5H6I0|F5H6I0_HUMAN Beta-2-microglobulin OS=Homo sapiens GN=B2M PE=1 SV=2	3	3	3	3	3	2	2	2	0	3	0	3	2	3	3	1	3	3	2	2	3	2	1	3	3	3	2	2	2	0	3	0	3	2	3	3	1	3	3	2	2	3
P61952	P61952	1	1	1	Guanine nucleotide-binding protein G(I)/G(S)/G(O) subunit gamma-11	GNG11	>sp|P61952|GBG11_HUMAN Guanine nucleotide-binding protein G(I)/G(S)/G(O) subunit gamma-11 OS=Homo sapiens GN=GNG11 PE=1 SV=1	1	1	1	1	0	1	1	1	0	0	0	0	0	1	1	0	0	0	0	1	1	1	0	0	0	0	1	1	1	0	0	0	0	0	1	1	0	0	0	0	1	1
P61981	P61981	13	10	9	14-3-3 protein gamma;14-3-3 protein gamma, N-terminally processed	YWHAG	>sp|P61981|1433G_HUMAN 14-3-3 protein gamma OS=Homo sapiens GN=YWHAG PE=1 SV=2	1	13	10	9	4	8	8	10	3	3	3	5	5	10	6	3	3	3	6	5	11	10	4	2	3	2	6	6	7	1	1	1	3	3	8	4	1	1	1	4	3	9
P62136;E9PMD7;F8VYE8;F8W0W8;P36873;F8VR82;P62140;F5H1L6;E7ETD8;F5H037;A0A087WYY5;F8WE71;H0Y3Y6;F8W1A0;C9J9S3;C9JP48	P62136;E9PMD7;F8VYE8;F8W0W8;P36873;F8VR82;P62140	8;6;5;5;5;4;4;3;3;3;2;1;1;1;1;1	8;6;5;5;5;4;4;3;3;3;2;1;1;1;1;1	8;6;5;5;5;4;4;3;3;3;2;1;1;1;1;1	Serine/threonine-protein phosphatase PP1-alpha catalytic subunit;Serine/threonine-protein phosphatase;Serine/threonine-protein phosphatase PP1-gamma catalytic subunit;Serine/threonine-protein phosphatase PP1-beta catalytic subunit	PPP1CA;PPP1CC;PPP1CB	>sp|P62136|PP1A_HUMAN Serine/threonine-protein phosphatase PP1-alpha catalytic subunit OS=Homo sapiens GN=PPP1CA PE=1 SV=1;>tr|E9PMD7|E9PMD7_HUMAN Serine/threonine-protein phosphatase (Fragment) OS=Homo sapiens GN=PPP1CA PE=1 SV=1;>tr|F8VYE8|F8VYE8_HUMAN S	16	8	8	8	3	1	4	4	2	0	0	3	1	6	2	0	0	0	2	3	8	5	0	0	0	3	1	4	4	2	0	0	3	1	6	2	0	0	0	2	3	8
P62258;B4DJF2;I3L3T1;K7EIT4;K7EM20;I3L0W5	P62258	16;7;7;5;5;3	13;5;5;4;4;2	13;5;5;4;4;2	14-3-3 protein epsilon	YWHAE	>sp|P62258|1433E_HUMAN 14-3-3 protein epsilon OS=Homo sapiens GN=YWHAE PE=1 SV=1	6	16	13	13	9	9	14	16	4	4	6	7	7	14	13	4	5	6	10	7	14	14	4	5	6	7	7	12	13	2	2	4	5	5	12	11	2	3	4	8	5	12
P62328	P62328	2	2	2	Thymosin beta-4;Hematopoietic system regulatory peptide	TMSB4X	>sp|P62328|TYB4_HUMAN Thymosin beta-4 OS=Homo sapiens GN=TMSB4X PE=1 SV=2	1	2	2	2	1	1	2	2	0	0	0	1	1	2	2	0	0	0	1	0	1	1	0	0	0	1	1	2	2	0	0	0	1	1	2	2	0	0	0	1	0	1
P62330	P62330	3	3	3	ADP-ribosylation factor 6	ARF6	>sp|P62330|ARF6_HUMAN ADP-ribosylation factor 6 OS=Homo sapiens GN=ARF6 PE=1 SV=2	1	3	3	3	1	2	2	3	1	0	0	2	1	3	3	0	0	0	1	0	3	2	0	0	0	1	2	2	3	1	0	0	2	1	3	3	0	0	0	1	0	3
P62805	P62805	4	4	4	Histone H4	HIST1H4A	>sp|P62805|H4_HUMAN Histone H4 OS=Homo sapiens GN=HIST1H4A PE=1 SV=2	1	4	4	4	0	1	2	1	1	2	1	0	0	1	1	1	3	2	0	0	1	0	1	1	2	0	1	2	1	1	2	1	0	0	1	1	1	3	2	0	0	1
P62873;F6UT28;B1AKQ8;F6X3N5;B3KVK2	P62873;F6UT28;B1AKQ8;F6X3N5	13;8;7;7;6	13;8;7;7;6	7;4;3;3;4	Guanine nucleotide-binding protein G(I)/G(S)/G(T) subunit beta-1	GNB1	>sp|P62873|GBB1_HUMAN Guanine nucleotide-binding protein G(I)/G(S)/G(T) subunit beta-1 OS=Homo sapiens GN=GNB1 PE=1 SV=3;>tr|F6UT28|F6UT28_HUMAN Guanine nucleotide-binding protein G(I)/G(S)/G(T) subunit beta-1 (Fragment) OS=Homo sapiens GN=GNB1 PE=1 SV=1;>	5	13	13	7	7	9	10	11	4	1	2	6	9	12	8	2	3	3	7	6	13	10	1	2	2	7	9	10	11	4	1	2	6	9	12	8	2	3	3	7	6	13
P62879;C9JIS1;C9JXA5;C9JZN1;E7EP32;Q9HAV0;C9JD14;F5H8J8;F5H100;F5H0S8;E9PCP0;P16520;H7C5J5	P62879;C9JIS1;C9JXA5;C9JZN1;E7EP32;Q9HAV0	11;9;9;8;8;6;3;2;2;2;2;2;1	5;5;5;4;2;3;2;0;0;0;0;0;1	5;5;5;4;2;3;2;0;0;0;0;0;1	Guanine nucleotide-binding protein G(I)/G(S)/G(T) subunit beta-2;Guanine nucleotide-binding protein subunit beta-4	GNB2;GNB4	>sp|P62879|GBB2_HUMAN Guanine nucleotide-binding protein G(I)/G(S)/G(T) subunit beta-2 OS=Homo sapiens GN=GNB2 PE=1 SV=3;>tr|C9JIS1|C9JIS1_HUMAN Guanine nucleotide-binding protein G(I)/G(S)/G(T) subunit beta-2 (Fragment) OS=Homo sapiens GN=GNB2 PE=1 SV=1;>	13	11	5	5	7	10	10	8	3	1	2	7	8	11	10	2	3	3	8	7	10	10	1	3	3	3	4	4	3	0	0	0	3	2	5	4	0	0	0	4	3	4
P62937;F8WE65;C9J5S7;P0DN26;A0A0H2UH34;A0A0B4J2A2;A0A075B767;A0A075B759;Q9Y536;F5H284;E5RIZ5;P0DN37	P62937;F8WE65;C9J5S7	9;6;6;2;2;2;2;2;2;2;1;1	9;6;6;2;2;2;2;2;2;2;1;1	9;6;6;2;2;2;2;2;2;2;1;1	Peptidyl-prolyl cis-trans isomerase A;Peptidyl-prolyl cis-trans isomerase A, N-terminally processed;Peptidyl-prolyl cis-trans isomerase	PPIA	>sp|P62937|PPIA_HUMAN Peptidyl-prolyl cis-trans isomerase A OS=Homo sapiens GN=PPIA PE=1 SV=2;>tr|F8WE65|F8WE65_HUMAN Peptidyl-prolyl cis-trans isomerase OS=Homo sapiens GN=PPIA PE=1 SV=1;>tr|C9J5S7|C9J5S7_HUMAN Peptidyl-prolyl cis-trans isomerase OS=Homo	12	9	9	9	7	9	8	9	2	0	1	6	8	8	9	1	2	2	8	8	8	8	4	1	2	7	9	8	9	2	0	1	6	8	8	9	1	2	2	8	8	8
P62993;J3KT38	P62993;J3KT38	2;1	2;1	2;1	Growth factor receptor-bound protein 2	GRB2	>sp|P62993|GRB2_HUMAN Growth factor receptor-bound protein 2 OS=Homo sapiens GN=GRB2 PE=1 SV=1;>tr|J3KT38|J3KT38_HUMAN Growth factor receptor-bound protein 2 (Fragment) OS=Homo sapiens GN=GRB2 PE=1 SV=8	2	2	2	2	0	1	2	2	0	0	0	0	0	2	2	0	0	0	0	0	2	2	0	0	0	0	1	2	2	0	0	0	0	0	2	2	0	0	0	0	0	2
P63000;P60763	P63000;P60763	6;3	3;1	3;1	Ras-related C3 botulinum toxin substrate 1;Ras-related C3 botulinum toxin substrate 3	RAC1;RAC3	>sp|P63000|RAC1_HUMAN Ras-related C3 botulinum toxin substrate 1 OS=Homo sapiens GN=RAC1 PE=1 SV=1;>sp|P60763|RAC3_HUMAN Ras-related C3 botulinum toxin substrate 3 OS=Homo sapiens GN=RAC3 PE=1 SV=1	2	6	3	3	2	4	6	6	1	1	1	2	4	6	5	1	1	1	2	3	6	4	2	1	1	1	1	3	3	0	0	0	0	1	3	2	0	0	0	1	2	3
P63104;E7EX29;B0AZS6;E7ESK7;B7Z2E6;H0YB80;E5RIR4;E9PD24;E7EVZ2;E5RGE1	P63104;E7EX29;B0AZS6;E7ESK7	17;14;11;9;8;8;6;6;6;5	17;14;11;9;8;8;6;6;6;5	13;10;9;7;6;6;4;4;4;3	14-3-3 protein zeta/delta	YWHAZ	>sp|P63104|1433Z_HUMAN 14-3-3 protein zeta/delta OS=Homo sapiens GN=YWHAZ PE=1 SV=1;>tr|E7EX29|E7EX29_HUMAN 14-3-3 protein zeta/delta (Fragment) OS=Homo sapiens GN=YWHAZ PE=1 SV=1;>tr|B0AZS6|B0AZS6_HUMAN 14-3-3 protein zeta/delta OS=Homo sapiens GN=YWHAZ P	10	17	17	13	11	10	14	16	8	8	9	11	10	14	14	9	8	7	12	10	14	13	7	8	8	11	10	14	16	8	8	9	11	10	14	14	9	8	7	12	10	14
P63218	P63218	3	3	3	Guanine nucleotide-binding protein G(I)/G(S)/G(O) subunit gamma-5	GNG5	>sp|P63218|GBG5_HUMAN Guanine nucleotide-binding protein G(I)/G(S)/G(O) subunit gamma-5 OS=Homo sapiens GN=GNG5 PE=1 SV=3	1	3	3	3	2	1	3	2	1	0	0	2	2	3	3	2	0	0	2	3	3	2	0	0	0	2	1	3	2	1	0	0	2	2	3	3	2	0	0	2	3	3
P63261;I3L3I0;I3L1U9;I3L4N8;K7EM38;I3L3R2;J3KT65	P63261;I3L3I0;I3L1U9	27;15;15;13;10;10;10	27;15;15;13;10;10;10	1;1;1;1;1;1;1	Actin, cytoplasmic 2;Actin, cytoplasmic 2, N-terminally processed	ACTG1	>sp|P63261|ACTG_HUMAN Actin, cytoplasmic 2 OS=Homo sapiens GN=ACTG1 PE=1 SV=1;>tr|I3L3I0|I3L3I0_HUMAN Actin, cytoplasmic 2 (Fragment) OS=Homo sapiens GN=ACTG1 PE=1 SV=1;>tr|I3L1U9|I3L1U9_HUMAN Actin, cytoplasmic 2 (Fragment) OS=Homo sapiens GN=ACTG1 PE=1 S	7	27	27	1	21	23	25	26	19	18	17	21	22	26	23	20	18	18	21	22	26	26	17	18	18	21	23	25	26	19	18	17	21	22	26	23	20	18	18	21	22	26
P63313	P63313	1	1	1	Thymosin beta-10	TMSB10	>sp|P63313|TYB10_HUMAN Thymosin beta-10 OS=Homo sapiens GN=TMSB10 PE=1 SV=2	1	1	1	1	1	0	1	1	0	0	0	0	1	1	1	0	0	0	1	1	1	1	0	0	0	1	0	1	1	0	0	0	0	1	1	1	0	0	0	1	1	1
P67936;K7EMU5;K7EPB9;U3KQK2	P67936	25;12;7;3	25;12;7;3	9;1;3;0	Tropomyosin alpha-4 chain	TPM4	>sp|P67936|TPM4_HUMAN Tropomyosin alpha-4 chain OS=Homo sapiens GN=TPM4 PE=1 SV=3	4	25	25	9	11	15	17	23	9	4	4	9	14	17	16	2	3	5	9	13	16	18	3	6	6	11	15	17	23	9	4	4	9	14	17	16	2	3	5	9	13	16
P68133;P68032;P63267;P62736;A6NL76;F8WB63;B8ZZJ2;C9JFL5;F6UVQ4;F6QUT6	P68133;P68032;P63267;P62736;A6NL76;F8WB63;B8ZZJ2;C9JFL5;F6UVQ4;F6QUT6	17;17;16;16;14;10;10;10;10;10	3;3;3;3;3;3;3;3;3;3	3;3;3;3;3;3;3;3;3;3	Actin, alpha skeletal muscle;Actin, alpha cardiac muscle 1;Actin, gamma-enteric smooth muscle;Actin, aortic smooth muscle	ACTA1;ACTC1;ACTG2;ACTA2	>sp|P68133|ACTS_HUMAN Actin, alpha skeletal muscle OS=Homo sapiens GN=ACTA1 PE=1 SV=1;>sp|P68032|ACTC_HUMAN Actin, alpha cardiac muscle 1 OS=Homo sapiens GN=ACTC1 PE=1 SV=1;>sp|P63267|ACTH_HUMAN Actin, gamma-enteric smooth muscle OS=Homo sapiens GN=ACTG2 P	10	17	3	3	14	16	15	15	12	12	11	15	15	16	14	13	12	12	15	16	16	14	11	12	12	1	2	1	1	1	1	1	1	1	2	1	1	1	1	1	2	2
Q5VTE0;P68104;A0A087WVQ9;A0A087WV01;Q05639;Q5JR01;A6PW80	Q5VTE0;P68104;A0A087WVQ9;A0A087WV01;Q05639	10;10;9;8;7;4;3	10;10;9;8;7;4;3	10;10;9;8;7;4;3	Putative elongation factor 1-alpha-like 3;Elongation factor 1-alpha 1;Elongation factor 1-alpha;Elongation factor 1-alpha 2	EEF1A1P5;EEF1A1;EEF1A2	>sp|Q5VTE0|EF1A3_HUMAN Putative elongation factor 1-alpha-like 3 OS=Homo sapiens GN=EEF1A1P5 PE=5 SV=1;>sp|P68104|EF1A1_HUMAN Elongation factor 1-alpha 1 OS=Homo sapiens GN=EEF1A1 PE=1 SV=1;>tr|A0A087WVQ9|A0A087WVQ9_HUMAN Elongation factor 1-alpha 1 OS=Hom	7	10	10	10	6	4	8	9	1	0	0	4	4	8	10	1	1	0	4	5	10	9	1	0	0	6	4	8	9	1	0	0	4	4	8	10	1	1	0	4	5	10
P68363	P68363	20	20	0	Tubulin alpha-1B chain	TUBA1B	>sp|P68363|TBA1B_HUMAN Tubulin alpha-1B chain OS=Homo sapiens GN=TUBA1B PE=1 SV=1	1	20	20	0	7	5	19	18	9	7	7	9	10	20	15	8	7	8	8	7	19	16	8	8	8	7	5	19	18	9	7	7	9	10	20	15	8	7	8	8	7	19
P68366;C9JEV8;C9JQ00;C9JJQ8;C9JDS9;C9JDL2;A6NHL2	P68366	20;6;6;6;5;4;4	4;3;3;3;0;2;0	4;3;3;3;0;2;0	Tubulin alpha-4A chain	TUBA4A	>sp|P68366|TBA4A_HUMAN Tubulin alpha-4A chain OS=Homo sapiens GN=TUBA4A PE=1 SV=1	7	20	4	4	9	4	19	18	7	5	7	8	7	20	15	9	6	7	8	6	19	16	8	9	9	3	1	4	4	2	1	3	1	1	4	4	3	2	2	2	2	4
P68371;P04350;Q3ZCM7;M0R2D3;M0R0X0;M0QY85;M0QY37;M0QX14;M0R042;M0QZL7;M0QYM7;M0R278;M0R2T4;A0A075B724	P68371;P04350	18;12;7;4;2;2;2;2;2;2;2;2;1;1	4;2;1;1;2;2;2;2;1;2;1;2;1;1	3;2;1;1;2;2;2;2;1;2;1;2;1;1	Tubulin beta-4B chain;Tubulin beta-4A chain	TUBB4B;TUBB4A	>sp|P68371|TBB4B_HUMAN Tubulin beta-4B chain OS=Homo sapiens GN=TUBB4B PE=1 SV=1;>sp|P04350|TBB4A_HUMAN Tubulin beta-4A chain OS=Homo sapiens GN=TUBB4A PE=1 SV=2	14	18	4	3	10	7	16	13	3	5	5	5	3	16	12	4	4	4	6	5	16	13	4	4	5	1	0	3	3	0	0	0	0	0	4	2	0	0	0	0	0	4
P68402;J3KNE3	P68402;J3KNE3	2;1	2;1	2;1	Platelet-activating factor acetylhydrolase IB subunit beta	PAFAH1B2	>sp|P68402|PA1B2_HUMAN Platelet-activating factor acetylhydrolase IB subunit beta OS=Homo sapiens GN=PAFAH1B2 PE=1 SV=1;>tr|J3KNE3|J3KNE3_HUMAN Platelet-activating factor acetylhydrolase IB subunit beta (Fragment) OS=Homo sapiens GN=PAFAH1B2 PE=1 SV=1	2	2	2	2	0	0	2	1	0	0	0	0	0	2	2	0	0	0	0	0	2	2	0	0	0	0	0	2	1	0	0	0	0	0	2	2	0	0	0	0	0	2
P68431;K7EMV3;K7EP01;B4DEB1;K7EK07;Q5TEC6;K7ES00;Q6NXT2;Q71DI3;Q16695;P84243	P68431;K7EMV3;K7EP01;B4DEB1;K7EK07;Q5TEC6;K7ES00;Q6NXT2;Q71DI3;Q16695;P84243	3;2;2;2;2;2;2;2;2;2;2	3;2;2;2;2;2;2;2;2;2;2	3;2;2;2;2;2;2;2;2;2;2	Histone H3.1;Histone H3;Histone H3.3C;Histone H3.2;Histone H3.1t;Histone H3.3	HIST1H3A;H3F3B;H3F3A;HIST2H3PS2;H3F3C;HIST2H3A;HIST3H3	>sp|P68431|H31_HUMAN Histone H3.1 OS=Homo sapiens GN=HIST1H3A PE=1 SV=2;>tr|K7EMV3|K7EMV3_HUMAN Histone H3 OS=Homo sapiens GN=H3F3B PE=1 SV=1;>tr|K7EP01|K7EP01_HUMAN Histone H3.3 OS=Homo sapiens GN=H3F3B PE=1 SV=1;>tr|B4DEB1|B4DEB1_HUMAN Histone H3 OS=Homo	11	3	3	3	0	0	0	0	0	1	0	0	0	1	0	0	1	0	0	0	1	0	0	0	0	0	0	0	0	0	1	0	0	0	1	0	0	1	0	0	0	1
P68871;F8W6P5;A0A0J9YWK4	P68871;F8W6P5	17;10;3	17;10;3	10;6;2	Hemoglobin subunit beta;LVV-hemorphin-7;Spinorphin	HBB	>sp|P68871|HBB_HUMAN Hemoglobin subunit beta OS=Homo sapiens GN=HBB PE=1 SV=2;>tr|F8W6P5|F8W6P5_HUMAN Hemoglobin subunit beta (Fragment) OS=Homo sapiens GN=HBB PE=1 SV=1	3	17	17	10	14	14	15	14	10	12	11	13	13	16	16	11	12	12	12	13	15	13	11	12	12	14	14	15	14	10	12	11	13	13	16	16	11	12	12	12	13	15
P69891;P69892;E9PBW4;P02100	P69891;P69892;E9PBW4	7;6;5;2	6;5;4;1	5;4;3;0	Hemoglobin subunit gamma-1;Hemoglobin subunit gamma-2	HBG1;HBG2	>sp|P69891|HBG1_HUMAN Hemoglobin subunit gamma-1 OS=Homo sapiens GN=HBG1 PE=1 SV=2;>sp|P69892|HBG2_HUMAN Hemoglobin subunit gamma-2 OS=Homo sapiens GN=HBG2 PE=1 SV=2;>tr|E9PBW4|E9PBW4_HUMAN Hemoglobin subunit gamma-2 OS=Homo sapiens GN=HBG2 PE=1 SV=1	4	7	6	5	1	1	7	6	2	1	1	3	2	7	7	1	1	1	1	1	2	3	1	1	1	0	0	6	5	1	0	0	2	1	6	6	0	0	0	0	0	1
P69905;P02008	P69905	15;1	15;1	6;0	Hemoglobin subunit alpha	HBA1	>sp|P69905|HBA_HUMAN Hemoglobin subunit alpha OS=Homo sapiens GN=HBA1 PE=1 SV=2	2	15	15	6	10	10	12	12	6	6	7	10	9	15	12	6	7	7	9	9	12	12	6	7	7	10	10	12	12	6	6	7	10	9	15	12	6	7	7	9	9	12
P78386;F5GYI5	P78386;F5GYI5	19;11	7;5	0;0	Keratin, type II cuticular Hb5	KRT85	>sp|P78386|KRT85_HUMAN Keratin, type II cuticular Hb5 OS=Homo sapiens GN=KRT85 PE=1 SV=1;>tr|F5GYI5|F5GYI5_HUMAN Keratin, type II cuticular Hb5 OS=Homo sapiens GN=KRT85 PE=1 SV=1	2	19	7	0	1	1	2	2	1	10	17	1	2	1	2	0	4	6	1	1	0	2	0	5	2	0	0	0	0	0	3	6	0	1	0	0	0	1	3	0	0	0
P78417;Q5TA02;Q5TA01	P78417;Q5TA02;Q5TA01	8;7;5	8;7;5	8;7;5	Glutathione S-transferase omega-1	GSTO1	>sp|P78417|GSTO1_HUMAN Glutathione S-transferase omega-1 OS=Homo sapiens GN=GSTO1 PE=1 SV=2;>tr|Q5TA02|Q5TA02_HUMAN Glutathione S-transferase omega-1 (Fragment) OS=Homo sapiens GN=GSTO1 PE=1 SV=1;>tr|Q5TA01|Q5TA01_HUMAN Glutathione S-transferase omega-1 (F	3	8	8	8	2	3	7	5	1	0	0	3	4	8	8	0	0	0	3	3	8	7	1	0	0	2	3	7	5	1	0	0	3	4	8	8	0	0	0	3	3	8
P80108	P80108	16	16	16	Phosphatidylinositol-glycan-specific phospholipase D	GPLD1	>sp|P80108|PHLD_HUMAN Phosphatidylinositol-glycan-specific phospholipase D OS=Homo sapiens GN=GPLD1 PE=1 SV=3	1	16	16	16	8	11	5	7	6	12	13	6	7	3	3	11	12	10	6	8	5	5	9	13	14	8	11	5	7	6	12	13	6	7	3	3	11	12	10	6	8	5
X6R8F3;P80188	X6R8F3;P80188	3;3	3;3	3;3	Neutrophil gelatinase-associated lipocalin	LCN2	>tr|X6R8F3|X6R8F3_HUMAN Neutrophil gelatinase-associated lipocalin OS=Homo sapiens GN=LCN2 PE=1 SV=1;>sp|P80188|NGAL_HUMAN Neutrophil gelatinase-associated lipocalin OS=Homo sapiens GN=LCN2 PE=1 SV=2	2	3	3	3	2	1	0	0	0	0	0	0	2	3	3	0	0	0	0	0	0	0	0	0	0	2	1	0	0	0	0	0	0	2	3	3	0	0	0	0	0	0
P80511	P80511	3	3	3	Protein S100-A12;Calcitermin	S100A12	>sp|P80511|S10AC_HUMAN Protein S100-A12 OS=Homo sapiens GN=S100A12 PE=1 SV=2	1	3	3	3	2	0	1	1	0	0	0	0	0	3	1	0	0	0	0	2	3	3	1	0	0	2	0	1	1	0	0	0	0	0	3	1	0	0	0	0	2	3
P80723;U3KQP0	P80723	7;2	7;2	7;2	Brain acid soluble protein 1	BASP1	>sp|P80723|BASP1_HUMAN Brain acid soluble protein 1 OS=Homo sapiens GN=BASP1 PE=1 SV=2	2	7	7	7	3	5	7	4	0	0	0	4	4	7	4	0	0	0	4	4	6	6	1	0	0	3	5	7	4	0	0	0	4	4	7	4	0	0	0	4	4	6
P80748;A0A075B6K2	P80748	5;1	5;1	3;0	Ig lambda chain V-III region LOI		>sp|P80748|LV321_HUMAN Immunoglobulin lambda variable 3-21 OS=Homo sapiens GN=IGLV3-21 PE=1 SV=2	2	5	5	3	5	5	4	3	1	3	3	1	2	4	3	2	1	1	3	4	3	3	1	2	2	5	5	4	3	1	3	3	1	2	4	3	2	1	1	3	4	3
P81605	P81605	5	5	5	Dermcidin;Survival-promoting peptide;DCD-1	DCD	>sp|P81605|DCD_HUMAN Dermcidin OS=Homo sapiens GN=DCD PE=1 SV=2	1	5	5	5	3	2	3	4	3	2	2	2	2	5	4	1	1	2	1	1	4	2	1	2	2	3	2	3	4	3	2	2	2	2	5	4	1	1	2	1	1	4
P84095	P84095	5	5	5	Rho-related GTP-binding protein RhoG	RHOG	>sp|P84095|RHOG_HUMAN Rho-related GTP-binding protein RhoG OS=Homo sapiens GN=RHOG PE=1 SV=1	1	5	5	5	1	3	4	4	0	0	0	2	1	4	4	1	0	0	0	3	4	5	0	0	0	1	3	4	4	0	0	0	2	1	4	4	1	0	0	0	3	4
P98160;A0A0U1RQT3;H7BYA5	P98160	48;9;1	48;9;1	48;9;1	Basement membrane-specific heparan sulfate proteoglycan core protein;Endorepellin;LG3 peptide	HSPG2	>sp|P98160|PGBM_HUMAN Basement membrane-specific heparan sulfate proteoglycan core protein OS=Homo sapiens GN=HSPG2 PE=1 SV=4	3	48	48	48	4	5	1	0	0	28	27	10	10	0	1	10	40	37	7	8	2	0	9	39	29	4	5	1	0	0	28	27	10	10	0	1	10	40	37	7	8	2
Q00013;C9J9J4;A8MTH1;C9JB34	Q00013;C9J9J4	6;4;2;1	6;4;2;1	6;4;2;1	55 kDa erythrocyte membrane protein	MPP1	>sp|Q00013|EM55_HUMAN 55 kDa erythrocyte membrane protein OS=Homo sapiens GN=MPP1 PE=1 SV=2;>tr|C9J9J4|C9J9J4_HUMAN 55 kDa erythrocyte membrane protein (Fragment) OS=Homo sapiens GN=MPP1 PE=1 SV=1	4	6	6	6	2	1	5	5	0	0	0	1	1	5	6	0	0	0	1	0	5	6	0	0	0	2	1	5	5	0	0	0	1	1	5	6	0	0	0	1	0	5
Q00325;F8VVM2;F8VZL5;F8VWR4;F8VWQ0	Q00325;F8VVM2	4;3;1;1;1	4;3;1;1;1	4;3;1;1;1	Phosphate carrier protein, mitochondrial	SLC25A3	>sp|Q00325|MPCP_HUMAN Phosphate carrier protein, mitochondrial OS=Homo sapiens GN=SLC25A3 PE=1 SV=2;>tr|F8VVM2|F8VVM2_HUMAN Phosphate carrier protein, mitochondrial OS=Homo sapiens GN=SLC25A3 PE=1 SV=1	5	4	4	4	0	0	3	4	0	0	0	0	0	4	3	0	0	0	0	0	4	3	0	0	0	0	0	3	4	0	0	0	0	0	4	3	0	0	0	0	0	4
Q01469;I6L8B7;A8MUU1	Q01469;I6L8B7	9;6;1	9;6;1	9;6;1	Fatty acid-binding protein, epidermal	FABP5	>sp|Q01469|FABP5_HUMAN Fatty acid-binding protein, epidermal OS=Homo sapiens GN=FABP5 PE=1 SV=3;>tr|I6L8B7|I6L8B7_HUMAN Fatty acid-binding protein, epidermal OS=Homo sapiens GN=FABP5 PE=1 SV=1	3	9	9	9	4	8	5	7	1	1	2	6	2	4	3	1	1	1	2	4	4	8	2	2	2	4	8	5	7	1	1	2	6	2	4	3	1	1	1	2	4	4
Q01518;Q5T0R1;Q5T0R7;Q5T0R6;Q5T0R5;Q5T0R4;Q5T0R3;Q5T0R2;Q5T0R9;Q5T0S3;Q5T0R8;B7Z385;A0A087X0J3;A0A087WZ15;E9PDI2;P40123	Q01518	23;9;8;8;8;8;8;8;8;3;2;1;1;1;1;1	23;9;8;8;8;8;8;8;8;3;2;1;1;1;1;1	23;9;8;8;8;8;8;8;8;3;2;1;1;1;1;1	Adenylyl cyclase-associated protein 1	CAP1	>sp|Q01518|CAP1_HUMAN Adenylyl cyclase-associated protein 1 OS=Homo sapiens GN=CAP1 PE=1 SV=5	16	23	23	23	15	16	18	19	2	0	0	16	13	22	20	1	0	1	14	16	20	18	5	2	2	15	16	18	19	2	0	0	16	13	22	20	1	0	1	14	16	20
Q01813;B1APP8;H0Y757;V9GY25;B1APP6;V9GYV7;Q5VSR5	Q01813;B1APP8	8;4;3;2;2;1;1	8;4;3;2;2;1;1	8;4;3;2;2;1;1	ATP-dependent 6-phosphofructokinase, platelet type	PFKP	>sp|Q01813|PFKAP_HUMAN ATP-dependent 6-phosphofructokinase, platelet type OS=Homo sapiens GN=PFKP PE=1 SV=2;>tr|B1APP8|B1APP8_HUMAN ATP-dependent 6-phosphofructokinase, platelet type OS=Homo sapiens GN=PFKP PE=1 SV=1	7	8	8	8	1	0	5	6	0	0	0	1	0	7	4	0	1	1	0	0	7	6	0	1	1	1	0	5	6	0	0	0	1	0	7	4	0	1	1	0	0	7
Q02413	Q02413	27	27	27	Desmoglein-1	DSG1	>sp|Q02413|DSG1_HUMAN Desmoglein-1 OS=Homo sapiens GN=DSG1 PE=1 SV=2	1	27	27	27	3	16	9	16	12	9	3	18	3	17	18	7	10	6	3	1	17	20	1	7	1	3	16	9	16	12	9	3	18	3	17	18	7	10	6	3	1	17
Q02818;H7BZI1;C9JKZ2;C9JBD3;C9J3C1	Q02818;H7BZI1;C9JKZ2	9;6;5;2;2	9;6;5;2;2	9;6;5;2;2	Nucleobindin-1	NUCB1	>sp|Q02818|NUCB1_HUMAN Nucleobindin-1 OS=Homo sapiens GN=NUCB1 PE=1 SV=4;>tr|H7BZI1|H7BZI1_HUMAN Nucleobindin-1 (Fragment) OS=Homo sapiens GN=NUCB1 PE=1 SV=1;>tr|C9JKZ2|C9JKZ2_HUMAN Nucleobindin-1 (Fragment) OS=Homo sapiens GN=NUCB1 PE=1 SV=8	5	9	9	9	5	8	3	1	1	0	0	1	2	4	2	1	0	0	6	7	4	1	1	0	0	5	8	3	1	1	0	0	1	2	4	2	1	0	0	6	7	4
Q04756	Q04756	18	18	1	Hepatocyte growth factor activator;Hepatocyte growth factor activator short chain;Hepatocyte growth factor activator long chain	HGFAC	>sp|Q04756|HGFA_HUMAN Hepatocyte growth factor activator OS=Homo sapiens GN=HGFAC PE=1 SV=1	1	18	18	1	8	8	0	1	13	14	13	7	7	0	0	12	16	16	5	6	0	0	13	16	17	8	8	0	1	13	14	13	7	7	0	0	12	16	16	5	6	0
Q04826	Q04826	12	2	0	HLA class I histocompatibility antigen, B-40 alpha chain	HLA-B	>sp|Q04826|1B40_HUMAN HLA class I histocompatibility antigen, B-40 alpha chain OS=Homo sapiens GN=HLA-B PE=1 SV=1	1	12	2	0	7	6	9	8	2	3	1	4	3	9	6	1	2	3	6	6	10	9	3	5	4	0	0	0	0	0	0	0	1	0	2	0	0	0	0	0	0	0
Q04917;A2IDB2;F8WEB6;A2IDB1	Q04917;A2IDB2	14;8;3;3	11;7;2;2	11;7;2;2	14-3-3 protein eta	YWHAH	>sp|Q04917|1433F_HUMAN 14-3-3 protein eta OS=Homo sapiens GN=YWHAH PE=1 SV=4;>tr|A2IDB2|A2IDB2_HUMAN 14-3-3 protein eta (Fragment) OS=Homo sapiens GN=YWHAH PE=1 SV=1	4	14	11	11	3	9	10	12	3	3	4	5	6	9	8	2	3	3	5	6	12	9	2	4	4	1	7	8	9	1	1	2	3	4	7	6	0	1	1	3	4	10
Q04941	Q04941	1	1	1	Proteolipid protein 2	PLP2	>sp|Q04941|PLP2_HUMAN Proteolipid protein 2 OS=Homo sapiens GN=PLP2 PE=1 SV=1	1	1	1	1	1	1	1	1	0	0	0	0	1	1	1	0	0	0	0	1	1	1	0	0	0	1	1	1	1	0	0	0	0	1	1	1	0	0	0	0	1	1
Q05315	Q05315	2	2	2	Galectin-10	CLC	>sp|Q05315|LEG10_HUMAN Galectin-10 OS=Homo sapiens GN=CLC PE=1 SV=3	1	2	2	2	1	0	0	1	1	0	0	1	1	2	1	0	0	0	0	0	2	2	1	0	0	1	0	0	1	1	0	0	1	1	2	1	0	0	0	0	0	2
Q06033;A0A087WW43;E7ET33	Q06033;A0A087WW43;E7ET33	41;37;31	41;37;31	30;26;21	Inter-alpha-trypsin inhibitor heavy chain H3	ITIH3	>sp|Q06033|ITIH3_HUMAN Inter-alpha-trypsin inhibitor heavy chain H3 OS=Homo sapiens GN=ITIH3 PE=1 SV=2;>tr|A0A087WW43|A0A087WW43_HUMAN Inter-alpha-trypsin inhibitor heavy chain H3 OS=Homo sapiens GN=ITIH3 PE=1 SV=1;>tr|E7ET33|E7ET33_HUMAN Inter-alpha-tryps	3	41	41	30	12	15	9	25	31	29	28	15	18	3	6	37	30	28	13	18	10	18	35	30	28	12	15	9	25	31	29	28	15	18	3	6	37	30	28	13	18	10
Q06323;H0YLU2;H0YKK6	Q06323	8;3;2	8;3;2	8;3;2	Proteasome activator complex subunit 1	PSME1	>sp|Q06323|PSME1_HUMAN Proteasome activator complex subunit 1 OS=Homo sapiens GN=PSME1 PE=1 SV=1	3	8	8	8	0	1	7	6	0	0	0	0	1	8	4	0	0	0	1	0	8	4	0	0	0	0	1	7	6	0	0	0	0	1	8	4	0	0	0	1	0	8
Q06830;A0A0A0MSI0;A0A0A0MRQ5	Q06830;A0A0A0MSI0;A0A0A0MRQ5	9;8;6	8;7;5	6;5;3	Peroxiredoxin-1	PRDX1	>sp|Q06830|PRDX1_HUMAN Peroxiredoxin-1 OS=Homo sapiens GN=PRDX1 PE=1 SV=1;>tr|A0A0A0MSI0|A0A0A0MSI0_HUMAN Peroxiredoxin-1 (Fragment) OS=Homo sapiens GN=PRDX1 PE=1 SV=1;>tr|A0A0A0MRQ5|A0A0A0MRQ5_HUMAN Peroxiredoxin-1 OS=Homo sapiens GN=PRDX1 PE=1 SV=1	3	9	8	6	1	7	9	7	3	3	1	5	4	9	7	1	2	2	1	2	8	8	1	2	2	0	6	8	6	2	3	1	4	3	8	6	1	2	2	1	2	7
Q07021;I3L3Q7;I3L3B0	Q07021;I3L3Q7;I3L3B0	5;3;3	5;3;3	5;3;3	Complement component 1 Q subcomponent-binding protein, mitochondrial	C1QBP	>sp|Q07021|C1QBP_HUMAN Complement component 1 Q subcomponent-binding protein, mitochondrial OS=Homo sapiens GN=C1QBP PE=1 SV=1;>tr|I3L3Q7|I3L3Q7_HUMAN Complement component 1 Q subcomponent-binding protein, mitochondrial (Fragment) OS=Homo sapiens GN=C1QBP	3	5	5	5	2	0	4	4	0	0	0	2	0	5	2	0	0	0	1	1	5	3	0	0	0	2	0	4	4	0	0	0	2	0	5	2	0	0	0	1	1	5
Q07869	Q07869	1	1	1	Peroxisome proliferator-activated receptor alpha	PPARA	>sp|Q07869|PPARA_HUMAN Peroxisome proliferator-activated receptor alpha OS=Homo sapiens GN=PPARA PE=1 SV=2	1	1	1	1	1	1	1	0	0	0	0	0	0	1	0	0	0	0	1	1	0	0	0	0	0	1	1	1	0	0	0	0	0	0	1	0	0	0	0	1	1	0
Q07954;H0YJI8;Q6PJ72	Q07954	27;3;2	27;3;2	27;3;2	Prolow-density lipoprotein receptor-related protein 1;Low-density lipoprotein receptor-related protein 1 85 kDa subunit;Low-density lipoprotein receptor-related protein 1 515 kDa subunit;Low-density lipoprotein receptor-related protein 1 intracellular domain	LRP1	>sp|Q07954|LRP1_HUMAN Prolow-density lipoprotein receptor-related protein 1 OS=Homo sapiens GN=LRP1 PE=1 SV=2	3	27	27	27	16	15	0	0	0	0	0	20	17	2	0	2	0	0	22	15	2	1	2	0	0	16	15	0	0	0	0	0	20	17	2	0	2	0	0	22	15	2
Q08188	Q08188	16	16	16	Protein-glutamine gamma-glutamyltransferase E;Protein-glutamine gamma-glutamyltransferase E 50 kDa catalytic chain;Protein-glutamine gamma-glutamyltransferase E 27 kDa non-catalytic chain	TGM3	>sp|Q08188|TGM3_HUMAN Protein-glutamine gamma-glutamyltransferase E OS=Homo sapiens GN=TGM3 PE=1 SV=4	1	16	16	16	3	7	3	12	5	1	0	7	2	13	11	4	0	1	0	2	7	13	1	0	0	3	7	3	12	5	1	0	7	2	13	11	4	0	1	0	2	7
Q08380;K7EP36;K7ESM3;K7EKQ5;K7ERZ6;K7EJD3;K7ES75;K7EN99;K7EJY8;K7EQT9	Q08380	28;10;7;7;4;4;3;3;3;2	28;10;7;7;4;4;3;3;3;2	28;10;7;7;4;4;3;3;3;2	Galectin-3-binding protein	LGALS3BP	>sp|Q08380|LG3BP_HUMAN Galectin-3-binding protein OS=Homo sapiens GN=LGALS3BP PE=1 SV=1	10	28	28	28	18	21	6	13	19	20	23	22	23	14	13	18	23	23	24	22	16	15	20	23	22	18	21	6	13	19	20	23	22	23	14	13	18	23	23	24	22	16
Q08431;F5GZN3;X6R3G6;H0YKS8;A0A087WUV5	Q08431;F5GZN3;X6R3G6;H0YKS8	15;13;12;9;2	15;13;12;9;2	15;13;12;9;2	Lactadherin;Lactadherin short form;Medin	MFGE8	>sp|Q08431|MFGM_HUMAN Lactadherin OS=Homo sapiens GN=MFGE8 PE=1 SV=2;>tr|F5GZN3|F5GZN3_HUMAN Lactadherin OS=Homo sapiens GN=MFGE8 PE=1 SV=1;>tr|X6R3G6|X6R3G6_HUMAN Lactadherin OS=Homo sapiens GN=MFGE8 PE=1 SV=1;>tr|H0YKS8|H0YKS8_HUMAN Lactadherin (Fragment	5	15	15	15	9	10	11	11	3	0	0	9	8	12	6	2	0	0	11	10	12	11	3	1	1	9	10	11	11	3	0	0	9	8	12	6	2	0	0	11	10	12
Q08495;E5RGQ7;E5RJC0;E5RGQ0;E5RFK4	Q08495	3;1;1;1;1	3;1;1;1;1	3;1;1;1;1	Dematin	DMTN	>sp|Q08495|DEMA_HUMAN Dematin OS=Homo sapiens GN=DMTN PE=1 SV=3	5	3	3	3	1	0	3	2	0	0	0	0	0	3	3	0	0	0	0	0	2	2	0	0	0	1	0	3	2	0	0	0	0	0	3	3	0	0	0	0	0	2
Q08554	Q08554	15	15	15	Desmocollin-1	DSC1	>sp|Q08554|DSC1_HUMAN Desmocollin-1 OS=Homo sapiens GN=DSC1 PE=1 SV=2	1	15	15	15	3	8	7	13	8	4	2	12	2	13	9	3	4	3	1	0	9	12	0	3	0	3	8	7	13	8	4	2	12	2	13	9	3	4	3	1	0	9
Q08722	Q08722	2	2	2	Leukocyte surface antigen CD47	CD47	>sp|Q08722|CD47_HUMAN Leukocyte surface antigen CD47 OS=Homo sapiens GN=CD47 PE=1 SV=1	1	2	2	2	2	1	2	2	1	1	1	0	0	1	2	0	1	0	2	1	1	1	0	1	1	2	1	2	2	1	1	1	0	0	1	2	0	1	0	2	1	1
Q09328	Q09328	1	1	1	Alpha-1,6-mannosylglycoprotein 6-beta-N-acetylglucosaminyltransferase A	MGAT5	>sp|Q09328|MGT5A_HUMAN Alpha-1,6-mannosylglycoprotein 6-beta-N-acetylglucosaminyltransferase A OS=Homo sapiens GN=MGAT5 PE=2 SV=1	1	1	1	1	0	0	0	0	1	0	0	0	0	0	0	1	0	0	0	0	0	0	1	0	0	0	0	0	0	1	0	0	0	0	0	0	1	0	0	0	0	0
Q09666	Q09666	12	12	12	Neuroblast differentiation-associated protein AHNAK	AHNAK	>sp|Q09666|AHNK_HUMAN Neuroblast differentiation-associated protein AHNAK OS=Homo sapiens GN=AHNAK PE=1 SV=2	1	12	12	12	5	2	10	11	1	0	0	1	0	10	11	1	0	0	2	4	8	9	1	0	0	5	2	10	11	1	0	0	1	0	10	11	1	0	0	2	4	8
Q0ZGT2;H7BXY5;E7ETM8;E7EUA0	Q0ZGT2;H7BXY5	5;4;1;1	5;4;1;1	5;4;1;1	Nexilin	NEXN	>sp|Q0ZGT2|NEXN_HUMAN Nexilin OS=Homo sapiens GN=NEXN PE=1 SV=1;>tr|H7BXY5|H7BXY5_HUMAN Nexilin (Fragment) OS=Homo sapiens GN=NEXN PE=1 SV=1	4	5	5	5	0	0	4	3	0	0	0	0	0	4	1	0	0	0	0	0	5	1	0	0	0	0	0	4	3	0	0	0	0	0	4	1	0	0	0	0	0	5
Q12805;A0A0U1RQV3;C9JQX7;C9J4J8;C9JPZ9;Q580Q6;C9JUM4	Q12805;A0A0U1RQV3	9;6;2;2;2;2;1	9;6;2;2;2;2;1	9;6;2;2;2;2;1	EGF-containing fibulin-like extracellular matrix protein 1	EFEMP1	>sp|Q12805|FBLN3_HUMAN EGF-containing fibulin-like extracellular matrix protein 1 OS=Homo sapiens GN=EFEMP1 PE=1 SV=2;>tr|A0A0U1RQV3|A0A0U1RQV3_HUMAN EGF-containing fibulin-like extracellular matrix protein 1 (Fragment) OS=Homo sapiens GN=EFEMP1 PE=1 SV=1	7	9	9	9	0	0	0	1	1	7	8	0	0	0	0	1	9	8	0	0	1	0	1	9	9	0	0	0	1	1	7	8	0	0	0	0	1	9	8	0	0	1
Q13011;M0R248;M0QZW4	Q13011;M0R248	5;3;1	5;3;1	5;3;1	Delta(3,5)-Delta(2,4)-dienoyl-CoA isomerase, mitochondrial	ECH1	>sp|Q13011|ECH1_HUMAN Delta(3,5)-Delta(2,4)-dienoyl-CoA isomerase, mitochondrial OS=Homo sapiens GN=ECH1 PE=1 SV=2;>tr|M0R248|M0R248_HUMAN Delta(3,5)-Delta(2,4)-dienoyl-CoA isomerase, mitochondrial (Fragment) OS=Homo sapiens GN=ECH1 PE=1 SV=1	3	5	5	5	0	1	5	3	1	0	0	0	0	4	1	0	0	0	0	1	5	3	0	0	0	0	1	5	3	1	0	0	0	0	4	1	0	0	0	0	1	5
Q13093	Q13093	19	19	19	Platelet-activating factor acetylhydrolase	PLA2G7	>sp|Q13093|PAFA_HUMAN Platelet-activating factor acetylhydrolase OS=Homo sapiens GN=PLA2G7 PE=1 SV=1	1	19	19	19	11	13	1	0	0	5	4	16	13	3	1	2	7	8	12	14	4	1	0	8	6	11	13	1	0	0	5	4	16	13	3	1	2	7	8	12	14	4
Q13103;C9J6K0	Q13103;C9J6K0	8;4	8;4	8;4	Secreted phosphoprotein 24	SPP2	>sp|Q13103|SPP24_HUMAN Secreted phosphoprotein 24 OS=Homo sapiens GN=SPP2 PE=1 SV=1;>tr|C9J6K0|C9J6K0_HUMAN Secreted phosphoprotein 24 (Fragment) OS=Homo sapiens GN=SPP2 PE=1 SV=1	2	8	8	8	1	0	1	3	5	4	4	1	0	4	2	5	5	5	1	1	4	2	8	5	4	1	0	1	3	5	4	4	1	0	4	2	5	5	5	1	1	4
Q13162;H7C3T4;A6NJJ0;A6NG45	Q13162;H7C3T4	6;5;1;1	4;3;1;1	4;3;1;1	Peroxiredoxin-4	PRDX4	>sp|Q13162|PRDX4_HUMAN Peroxiredoxin-4 OS=Homo sapiens GN=PRDX4 PE=1 SV=1;>tr|H7C3T4|H7C3T4_HUMAN Peroxiredoxin-4 (Fragment) OS=Homo sapiens GN=PRDX4 PE=1 SV=1	4	6	4	4	0	1	6	3	1	1	0	1	0	6	3	1	1	1	0	0	6	5	1	1	1	0	0	4	2	0	0	0	1	0	4	2	0	0	0	0	0	4
Q13201;E7EPG1	Q13201;E7EPG1	27;25	27;25	27;25	Multimerin-1;Platelet glycoprotein Ia*;155 kDa platelet multimerin	MMRN1	>sp|Q13201|MMRN1_HUMAN Multimerin-1 OS=Homo sapiens GN=MMRN1 PE=1 SV=3;>tr|E7EPG1|E7EPG1_HUMAN Multimerin-1 OS=Homo sapiens GN=MMRN1 PE=1 SV=1	2	27	27	27	10	13	20	21	4	6	7	6	11	21	15	4	6	8	7	13	22	14	5	12	12	10	13	20	21	4	6	7	6	11	21	15	4	6	8	7	13	22
Q13232;H3BPD9;H3BMQ7;H3BPR2;H3BRA8	Q13232	4;1;1;1;1	4;1;1;1;1	4;1;1;1;1	Nucleoside diphosphate kinase 3	NME3	>sp|Q13232|NDK3_HUMAN Nucleoside diphosphate kinase 3 OS=Homo sapiens GN=NME3 PE=1 SV=2	5	4	4	4	0	0	0	0	0	1	2	0	0	0	0	0	2	3	0	0	0	0	0	2	1	0	0	0	0	0	1	2	0	0	0	0	0	2	3	0	0	0
Q13423;D6RHU2;D6RAI5;E9PCX7	Q13423;D6RHU2;D6RAI5;E9PCX7	2;1;1;1	2;1;1;1	2;1;1;1	NAD(P) transhydrogenase, mitochondrial	NNT	>sp|Q13423|NNTM_HUMAN NAD(P) transhydrogenase, mitochondrial OS=Homo sapiens GN=NNT PE=1 SV=3;>tr|D6RHU2|D6RHU2_HUMAN NAD(P) transhydrogenase, mitochondrial (Fragment) OS=Homo sapiens GN=NNT PE=1 SV=1;>tr|D6RAI5|D6RAI5_HUMAN NAD(P) transhydrogenase, mitoch	4	2	2	2	0	0	1	1	0	0	0	0	0	2	0	0	0	0	0	0	2	1	0	0	0	0	0	1	1	0	0	0	0	0	2	0	0	0	0	0	0	2
Q13637	Q13637	2	2	2	Ras-related protein Rab-32	RAB32	>sp|Q13637|RAB32_HUMAN Ras-related protein Rab-32 OS=Homo sapiens GN=RAB32 PE=1 SV=3	1	2	2	2	0	0	1	2	0	0	0	0	0	2	1	0	0	0	0	0	2	1	0	0	0	0	0	1	2	0	0	0	0	0	2	1	0	0	0	0	0	2
Q13790	Q13790	8	8	8	Apolipoprotein F	APOF	>sp|Q13790|APOF_HUMAN Apolipoprotein F OS=Homo sapiens GN=APOF PE=1 SV=2	1	8	8	8	4	4	5	5	3	6	6	3	4	4	4	6	5	6	4	4	5	5	6	6	3	4	4	5	5	3	6	6	3	4	4	4	6	5	6	4	4	5
Q13835	Q13835	8	8	8	Plakophilin-1	PKP1	>sp|Q13835|PKP1_HUMAN Plakophilin-1 OS=Homo sapiens GN=PKP1 PE=1 SV=2	1	8	8	8	0	0	0	2	0	3	0	3	0	1	1	0	1	0	0	0	0	5	0	1	0	0	0	0	2	0	3	0	3	0	1	1	0	1	0	0	0	0
Q13867;J3KSD8;K7ESE8;K7ES02;J3KS79;K7ENH5	Q13867;J3KSD8;K7ESE8;K7ES02	11;9;8;8;2;2	11;9;8;8;2;2	11;9;8;8;2;2	Bleomycin hydrolase	BLMH	>sp|Q13867|BLMH_HUMAN Bleomycin hydrolase OS=Homo sapiens GN=BLMH PE=1 SV=1;>tr|J3KSD8|J3KSD8_HUMAN Bleomycin hydrolase (Fragment) OS=Homo sapiens GN=BLMH PE=1 SV=8;>tr|K7ESE8|K7ESE8_HUMAN Bleomycin hydrolase (Fragment) OS=Homo sapiens GN=BLMH PE=1 SV=1;>t	6	11	11	11	1	4	4	11	1	1	1	4	1	9	7	0	1	1	0	1	8	7	1	1	1	1	4	4	11	1	1	1	4	1	9	7	0	1	1	0	1	8
Q14004;F8VXD2;K7ELV5;F8VYH9;F8VZZ0;E5RIU6;F8VTV8;F8VWX7;F8VZ51;K7EJ83;A0A087WZZ9;E7ESI2;H0YAZ9;A0A024QZP7;Q9BVE2;E7EUK8;G3V5T9;E5RGN0;A0A087X209;A0A087WZU2;F5H6Z0;J3QSD7;Q00535;P06493;P24941;P11802;Q00526;Q00534;P50750;Q96Q40;O94921;Q07002;Q00536;Q00537;Q9NYV4	Q14004;F8VXD2;K7ELV5;F8VYH9;F8VZZ0;E5RIU6;F8VTV8;F8VWX7;F8VZ51;K7EJ83;A0A087WZZ9;E7ESI2;H0YAZ9;A0A024QZP7;Q9BVE2;E7EUK8;G3V5T9;E5RGN0;A0A087X209;A0A087WZU2;F5H6Z0;J3QSD7;Q00535;P06493;P24941;P11802;Q00526;Q00534;P50750;Q96Q40;O94921;Q07002;Q00536;Q00537;Q9NYV4	2;1;1;1;1;1;1;1;1;1;1;1;1;1;1;1;1;1;1;1;1;1;1;1;1;1;1;1;1;1;1;1;1;1;1	2;1;1;1;1;1;1;1;1;1;1;1;1;1;1;1;1;1;1;1;1;1;1;1;1;1;1;1;1;1;1;1;1;1;1	2;1;1;1;1;1;1;1;1;1;1;1;1;1;1;1;1;1;1;1;1;1;1;1;1;1;1;1;1;1;1;1;1;1;1	Cyclin-dependent kinase 13;Cyclin-dependent-like kinase 5;Cyclin-dependent kinase 1;Cyclin-dependent kinase 2;Cyclin-dependent kinase 4;Cyclin-dependent kinase 3;Cyclin-dependent kinase 6;Cyclin-dependent kinase 9;Cyclin-dependent kinase 15;Cyclin-dependent kinase 14;Cyclin-dependent kinase 18;Cyclin-dependent kinase 16;Cyclin-dependent kinase 17;Cyclin-dependent kinase 12	CDK13;CDK4;CDK3;CDK1;CDK2;CDK16;CDC2;CDK14;CDK17;CDK12;CDK5;CDK6;CDK9;CDK15;CDK18	>sp|Q14004|CDK13_HUMAN Cyclin-dependent kinase 13 OS=Homo sapiens GN=CDK13 PE=1 SV=2;>tr|F8VXD2|F8VXD2_HUMAN Cyclin-dependent kinase 4 (Fragment) OS=Homo sapiens GN=CDK4 PE=1 SV=1;>tr|K7ELV5|K7ELV5_HUMAN Cyclin-dependent kinase 3 (Fragment) OS=Homo sapiens	35	2	2	2	1	0	1	1	0	1	1	1	1	1	0	0	1	1	0	1	1	1	0	0	1	1	0	1	1	0	1	1	1	1	1	0	0	1	1	0	1	1
Q14019;H3BT58	Q14019;H3BT58	8;4	8;4	8;4	Coactosin-like protein	COTL1	>sp|Q14019|COTL1_HUMAN Coactosin-like protein OS=Homo sapiens GN=COTL1 PE=1 SV=3;>tr|H3BT58|H3BT58_HUMAN Coactosin-like protein OS=Homo sapiens GN=COTL1 PE=1 SV=1	2	8	8	8	2	0	7	8	0	0	0	1	1	7	8	0	0	0	2	0	7	5	0	0	0	2	0	7	8	0	0	0	1	1	7	8	0	0	0	2	0	7
Q14118;C9JYS1;C9J196;C9JQL4	Q14118;C9JYS1;C9J196;C9JQL4	2;1;1;1	2;1;1;1	2;1;1;1	Dystroglycan;Alpha-dystroglycan;Beta-dystroglycan	DAG1	>sp|Q14118|DAG1_HUMAN Dystroglycan OS=Homo sapiens GN=DAG1 PE=1 SV=2;>tr|C9JYS1|C9JYS1_HUMAN Dystroglycan (Fragment) OS=Homo sapiens GN=DAG1 PE=1 SV=8;>tr|C9J196|C9J196_HUMAN Dystroglycan (Fragment) OS=Homo sapiens GN=DAG1 PE=1 SV=1;>tr|C9JQL4|C9JQL4_HUMAN	4	2	2	2	0	0	0	0	1	1	2	0	0	0	0	1	2	2	0	0	0	0	1	2	2	0	0	0	0	1	1	2	0	0	0	0	1	2	2	0	0	0
Q14247;H0YEV2;H0YCD9	Q14247	3;1;1	3;1;1	3;1;1	Src substrate cortactin	CTTN	>sp|Q14247|SRC8_HUMAN Src substrate cortactin OS=Homo sapiens GN=CTTN PE=1 SV=2	3	3	3	3	0	0	1	0	0	1	1	0	0	2	1	0	1	1	0	0	2	1	0	1	1	0	0	1	0	0	1	1	0	0	2	1	0	1	1	0	0	2
Q14344	Q14344	11	10	10	Guanine nucleotide-binding protein subunit alpha-13	GNA13	>sp|Q14344|GNA13_HUMAN Guanine nucleotide-binding protein subunit alpha-13 OS=Homo sapiens GN=GNA13 PE=1 SV=2	1	11	10	10	1	3	7	9	0	1	1	2	1	9	5	0	0	0	2	3	11	9	0	1	1	0	2	6	9	0	1	1	1	0	8	4	0	0	0	1	2	10
Q14515;F5H4Y3;D6RA29;F5H331;C9JJR8;E9PC64	Q14515	24;1;1;1;1;1	24;1;1;1;1;1	24;1;1;1;1;1	SPARC-like protein 1	SPARCL1	>sp|Q14515|SPRL1_HUMAN SPARC-like protein 1 OS=Homo sapiens GN=SPARCL1 PE=1 SV=2	6	24	24	24	1	3	0	1	15	13	9	4	5	0	0	17	12	12	2	3	0	0	20	14	14	1	3	0	1	15	13	9	4	5	0	0	17	12	12	2	3	0
Q14520	Q14520	40	40	40	Hyaluronan-binding protein 2;Hyaluronan-binding protein 2 50 kDa heavy chain;Hyaluronan-binding protein 2 50 kDa heavy chain alternate form;Hyaluronan-binding protein 2 27 kDa light chain;Hyaluronan-binding protein 2 27 kDa light chain alternate form	HABP2	>sp|Q14520|HABP2_HUMAN Hyaluronan-binding protein 2 OS=Homo sapiens GN=HABP2 PE=1 SV=1	1	40	40	40	4	3	13	19	31	27	25	3	2	16	11	32	25	28	3	1	15	16	36	28	29	4	3	13	19	31	27	25	3	2	16	11	32	25	28	3	1	15
Q14554;C9JY10	Q14554	3;1	3;1	3;1	Protein disulfide-isomerase A5	PDIA5	>sp|Q14554|PDIA5_HUMAN Protein disulfide-isomerase A5 OS=Homo sapiens GN=PDIA5 PE=1 SV=1	2	3	3	3	0	0	1	0	0	0	0	0	0	3	2	0	0	0	0	0	3	2	0	0	0	0	0	1	0	0	0	0	0	0	3	2	0	0	0	0	0	3
Q14574	Q14574	4	4	4	Desmocollin-3	DSC3	>sp|Q14574|DSC3_HUMAN Desmocollin-3 OS=Homo sapiens GN=DSC3 PE=1 SV=3	1	4	4	4	0	1	0	4	0	0	0	1	0	3	2	1	1	0	0	1	3	2	0	0	0	0	1	0	4	0	0	0	1	0	3	2	1	1	0	0	1	3
Q14624;H7C0L5	Q14624;H7C0L5	46;35	1;0	1;0	Inter-alpha-trypsin inhibitor heavy chain H4;70 kDa inter-alpha-trypsin inhibitor heavy chain H4;35 kDa inter-alpha-trypsin inhibitor heavy chain H4	ITIH4	>sp|Q14624|ITIH4_HUMAN Inter-alpha-trypsin inhibitor heavy chain H4 OS=Homo sapiens GN=ITIH4 PE=1 SV=4;>tr|H7C0L5|H7C0L5_HUMAN Inter-alpha-trypsin inhibitor heavy chain H4 (Fragment) OS=Homo sapiens GN=ITIH4 PE=1 SV=1	2	46	1	1	22	21	23	35	37	40	36	23	23	29	23	41	40	39	25	24	29	27	41	40	39	0	0	0	0	1	1	0	0	0	0	1	1	1	1	0	1	0
Q14644	Q14644	10	10	10	Ras GTPase-activating protein 3	RASA3	>sp|Q14644|RASA3_HUMAN Ras GTPase-activating protein 3 OS=Homo sapiens GN=RASA3 PE=1 SV=3	1	10	10	10	0	1	7	7	0	0	0	1	0	8	5	0	0	0	2	1	7	8	0	0	0	0	1	7	7	0	0	0	1	0	8	5	0	0	0	2	1	7
Q14697;F5H6X6;E9PKU7;E9PNH1	Q14697;F5H6X6;E9PKU7	19;16;14;4	19;16;14;4	19;16;14;4	Neutral alpha-glucosidase AB	GANAB	>sp|Q14697|GANAB_HUMAN Neutral alpha-glucosidase AB OS=Homo sapiens GN=GANAB PE=1 SV=3;>tr|F5H6X6|F5H6X6_HUMAN Neutral alpha-glucosidase AB OS=Homo sapiens GN=GANAB PE=1 SV=1;>tr|E9PKU7|E9PKU7_HUMAN Neutral alpha-glucosidase AB OS=Homo sapiens GN=GANAB PE=	4	19	19	19	6	3	13	11	0	0	3	4	4	13	9	0	5	4	4	4	15	10	3	7	7	6	3	13	11	0	0	3	4	4	13	9	0	5	4	4	4	15
Q14761	Q14761	3	3	3	Protein tyrosine phosphatase receptor type C-associated protein	PTPRCAP	>sp|Q14761|PTCA_HUMAN Protein tyrosine phosphatase receptor type C-associated protein OS=Homo sapiens GN=PTPRCAP PE=1 SV=1	1	3	3	3	1	2	3	3	0	0	0	1	1	3	2	0	0	0	0	1	3	3	0	0	0	1	2	3	3	0	0	0	1	1	3	2	0	0	0	0	1	3
Q14974;J3KTM9;J3QR48	Q14974;J3KTM9	3;2;1	3;2;1	3;2;1	Importin subunit beta-1	KPNB1	>sp|Q14974|IMB1_HUMAN Importin subunit beta-1 OS=Homo sapiens GN=KPNB1 PE=1 SV=2;>tr|J3KTM9|J3KTM9_HUMAN Importin subunit beta-1 (Fragment) OS=Homo sapiens GN=KPNB1 PE=1 SV=1	3	3	3	3	1	0	1	1	0	1	0	1	1	2	1	0	1	1	1	1	2	2	0	1	1	1	0	1	1	0	1	0	1	1	2	1	0	1	1	1	1	2
Q15084	Q15084	7	7	7	Protein disulfide-isomerase A6	PDIA6	>sp|Q15084|PDIA6_HUMAN Protein disulfide-isomerase A6 OS=Homo sapiens GN=PDIA6 PE=1 SV=1	1	7	7	7	2	0	5	6	0	0	1	1	0	6	3	0	0	0	0	0	6	1	1	2	2	2	0	5	6	0	0	1	1	0	6	3	0	0	0	0	0	6
Q15149;H3BPE1;H3BQK9;Q9UPN3	Q15149;H3BPE1;H3BQK9;Q9UPN3	2;1;1;1	2;1;1;1	2;1;1;1	Plectin;Microtubule-actin cross-linking factor 1, isoforms 1/2/3/5	PLEC;MACF1	>sp|Q15149|PLEC_HUMAN Plectin OS=Homo sapiens GN=PLEC PE=1 SV=3;>tr|H3BPE1|H3BPE1_HUMAN Microtubule-actin cross-linking factor 1, isoforms 1/2/3/5 OS=Homo sapiens GN=MACF1 PE=1 SV=1;>tr|H3BQK9|H3BQK9_HUMAN Microtubule-actin cross-linking factor 1, isoforms	4	2	2	2	0	0	1	1	0	0	0	0	0	2	1	0	0	0	0	0	1	1	0	0	0	0	0	1	1	0	0	0	0	0	2	1	0	0	0	0	0	1
Q15166;F8WD41;C9JZ99	Q15166;F8WD41	7;4;2	7;4;2	7;4;2	Serum paraoxonase/lactonase 3	PON3	>sp|Q15166|PON3_HUMAN Serum paraoxonase/lactonase 3 OS=Homo sapiens GN=PON3 PE=1 SV=3;>tr|F8WD41|F8WD41_HUMAN Serum paraoxonase/lactonase 3 OS=Homo sapiens GN=PON3 PE=1 SV=1	3	7	7	7	0	1	0	0	1	6	6	0	0	0	0	1	3	4	0	0	0	0	1	5	6	0	1	0	0	1	6	6	0	0	0	0	1	3	4	0	0	0
Q15286;F5H157	Q15286	3;1	3;1	3;1	Ras-related protein Rab-35	RAB35	>sp|Q15286|RAB35_HUMAN Ras-related protein Rab-35 OS=Homo sapiens GN=RAB35 PE=1 SV=1	2	3	3	3	0	1	2	2	0	0	0	1	1	2	2	0	0	0	0	0	2	2	1	0	0	0	1	2	2	0	0	0	1	1	2	2	0	0	0	0	0	2
Q15365	Q15365	2	2	2	Poly(rC)-binding protein 1	PCBP1	>sp|Q15365|PCBP1_HUMAN Poly(rC)-binding protein 1 OS=Homo sapiens GN=PCBP1 PE=1 SV=2	1	2	2	2	0	0	2	1	0	0	0	0	0	2	0	0	0	0	0	0	2	1	0	0	0	0	0	2	1	0	0	0	0	0	2	0	0	0	0	0	0	2
Q15404	Q15404	10	10	10	Ras suppressor protein 1	RSU1	>sp|Q15404|RSU1_HUMAN Ras suppressor protein 1 OS=Homo sapiens GN=RSU1 PE=1 SV=3	1	10	10	10	3	5	6	8	1	1	1	4	4	7	6	0	0	1	2	5	8	5	0	1	2	3	5	6	8	1	1	1	4	4	7	6	0	0	1	2	5	8
Q15485	Q15485	10	10	9	Ficolin-2	FCN2	>sp|Q15485|FCN2_HUMAN Ficolin-2 OS=Homo sapiens GN=FCN2 PE=1 SV=2	1	10	10	9	5	8	2	1	5	6	6	5	7	2	1	4	7	7	6	9	2	1	6	7	7	5	8	2	1	5	6	6	5	7	2	1	4	7	7	6	9	2
Q15555	Q15555	4	4	3	Microtubule-associated protein RP/EB family member 2	MAPRE2	>sp|Q15555|MARE2_HUMAN Microtubule-associated protein RP/EB family member 2 OS=Homo sapiens GN=MAPRE2 PE=1 SV=1	1	4	4	3	0	0	4	3	0	0	0	1	1	4	4	0	0	0	0	1	4	4	0	0	0	0	0	4	3	0	0	0	1	1	4	4	0	0	0	0	1	4
Q15582;H0Y8L3;S4R3C6;H0Y9D7;H0Y8M8;H0YAB8;D6RBX4;H0YAH8	Q15582;H0Y8L3	26;18;10;8;3;2;1;1	26;18;10;8;3;2;1;1	26;18;10;8;3;2;1;1	Transforming growth factor-beta-induced protein ig-h3	TGFBI	>sp|Q15582|BGH3_HUMAN Transforming growth factor-beta-induced protein ig-h3 OS=Homo sapiens GN=TGFBI PE=1 SV=1;>tr|H0Y8L3|H0Y8L3_HUMAN Transforming growth factor-beta-induced protein ig-h3 (Fragment) OS=Homo sapiens GN=TGFBI PE=1 SV=1	8	26	26	26	8	9	7	7	0	20	21	11	11	9	6	2	20	21	9	11	9	5	4	20	20	8	9	7	7	0	20	21	11	11	9	6	2	20	21	9	11	9
Q15599;H3BUQ9;H3BN50;H3BQS0;H3BMF5	Q15599;H3BUQ9;H3BN50;H3BQS0	7;6;6;6;1	7;6;6;6;1	7;6;6;6;1	Na(+)/H(+) exchange regulatory cofactor NHE-RF2	SLC9A3R2	>sp|Q15599|NHRF2_HUMAN Na(+)/H(+) exchange regulatory cofactor NHE-RF2 OS=Homo sapiens GN=SLC9A3R2 PE=1 SV=2;>tr|H3BUQ9|H3BUQ9_HUMAN Na(+)/H(+) exchange regulatory cofactor NHE-RF2 (Fragment) OS=Homo sapiens GN=SLC9A3R2 PE=1 SV=1;>tr|H3BN50|H3BN50_HUMAN Na	5	7	7	7	3	6	7	6	0	0	0	4	1	7	7	0	0	0	3	6	6	7	0	0	0	3	6	7	6	0	0	0	4	1	7	7	0	0	0	3	6	6
Q15691	Q15691	4	3	3	Microtubule-associated protein RP/EB family member 1	MAPRE1	>sp|Q15691|MARE1_HUMAN Microtubule-associated protein RP/EB family member 1 OS=Homo sapiens GN=MAPRE1 PE=1 SV=3	1	4	3	3	0	0	3	2	0	0	0	0	1	4	2	1	0	0	0	1	4	3	1	0	0	0	0	2	1	0	0	0	0	0	3	1	1	0	0	0	0	3
Q15746	Q15746	3	3	3	Myosin light chain kinase, smooth muscle;Myosin light chain kinase, smooth muscle, deglutamylated form	MYLK	>sp|Q15746|MYLK_HUMAN Myosin light chain kinase, smooth muscle OS=Homo sapiens GN=MYLK PE=1 SV=4	1	3	3	3	0	0	2	2	0	1	0	0	0	2	1	1	1	1	0	0	2	0	0	1	1	0	0	2	2	0	1	0	0	0	2	1	1	1	1	0	0	2
Q15833;M0R0M7;R4GMY7;M0R0D4;M0R1A1;M0QZ54;M0R376;M0R118;A0A087WUN8	Q15833;M0R0M7	13;9;3;3;3;2;2;2;1	13;9;3;3;3;2;2;2;1	13;9;3;3;3;2;2;2;1	Syntaxin-binding protein 2	STXBP2	>sp|Q15833|STXB2_HUMAN Syntaxin-binding protein 2 OS=Homo sapiens GN=STXBP2 PE=1 SV=2;>tr|M0R0M7|M0R0M7_HUMAN Syntaxin-binding protein 2 OS=Homo sapiens GN=STXBP2 PE=1 SV=1	9	13	13	13	1	1	11	9	0	0	0	1	0	11	6	0	0	0	3	0	13	6	1	0	0	1	1	11	9	0	0	0	1	0	11	6	0	0	0	3	0	13
Q15848	Q15848	5	5	5	Adiponectin	ADIPOQ	>sp|Q15848|ADIPO_HUMAN Adiponectin OS=Homo sapiens GN=ADIPOQ PE=1 SV=1	1	5	5	5	3	5	1	1	0	0	0	4	4	2	2	0	1	1	3	5	3	2	0	1	1	3	5	1	1	0	0	0	4	4	2	2	0	1	1	3	5	3
Q16610	Q16610	4	4	4	Extracellular matrix protein 1	ECM1	>sp|Q16610|ECM1_HUMAN Extracellular matrix protein 1 OS=Homo sapiens GN=ECM1 PE=1 SV=2	1	4	4	4	1	2	3	3	2	2	1	3	2	3	3	3	2	2	3	2	3	3	2	2	1	1	2	3	3	2	2	1	3	2	3	3	3	2	2	3	2	3
Q16643;D6RFI1;D6R9W4;D6R9Q9	Q16643;D6RFI1;D6R9W4;D6R9Q9	2;1;1;1	2;1;1;1	2;1;1;1	Drebrin	DBN1	>sp|Q16643|DREB_HUMAN Drebrin OS=Homo sapiens GN=DBN1 PE=1 SV=4;>tr|D6RFI1|D6RFI1_HUMAN Drebrin (Fragment) OS=Homo sapiens GN=DBN1 PE=1 SV=1;>tr|D6R9W4|D6R9W4_HUMAN Drebrin (Fragment) OS=Homo sapiens GN=DBN1 PE=1 SV=1;>tr|D6R9Q9|D6R9Q9_HUMAN Drebrin OS=Hom	4	2	2	2	0	1	1	2	0	0	0	0	0	2	1	0	0	0	0	0	2	2	0	0	0	0	1	1	2	0	0	0	0	0	2	1	0	0	0	0	0	2
Q16698;E5RJG7;E5RFV2;E5RJD2;E5RID6;H0YAW3	Q16698;E5RJG7;E5RFV2	7;4;4;3;2;1	7;4;4;3;2;1	7;4;4;3;2;1	2,4-dienoyl-CoA reductase, mitochondrial	DECR1	>sp|Q16698|DECR_HUMAN 2,4-dienoyl-CoA reductase, mitochondrial OS=Homo sapiens GN=DECR1 PE=1 SV=1;>tr|E5RJG7|E5RJG7_HUMAN 2,4-dienoyl-CoA reductase, mitochondrial (Fragment) OS=Homo sapiens GN=DECR1 PE=1 SV=1;>tr|E5RFV2|E5RFV2_HUMAN 2,4-dienoyl-CoA reducta	6	7	7	7	0	0	6	5	0	0	0	1	0	6	1	0	0	0	0	0	7	3	0	0	0	0	0	6	5	0	0	0	1	0	6	1	0	0	0	0	0	7
Q16706	Q16706	10	10	10	Alpha-mannosidase 2	MAN2A1	>sp|Q16706|MA2A1_HUMAN Alpha-mannosidase 2 OS=Homo sapiens GN=MAN2A1 PE=1 SV=2	1	10	10	10	0	1	1	0	3	0	0	1	0	0	0	7	0	2	0	0	1	0	9	1	1	0	1	1	0	3	0	0	1	0	0	0	7	0	2	0	0	1
Q16762;B1AH48	Q16762	4;1	4;1	4;1	Thiosulfate sulfurtransferase	TST	>sp|Q16762|THTR_HUMAN Thiosulfate sulfurtransferase OS=Homo sapiens GN=TST PE=1 SV=4	2	4	4	4	0	0	4	3	0	0	0	0	0	3	3	0	0	0	0	0	3	4	0	0	0	0	0	4	3	0	0	0	0	0	3	3	0	0	0	0	0	3
Q2NKQ5;Q16799;A8MT72	Q2NKQ5;Q16799;A8MT72	2;2;1	2;2;1	2;2;1	Reticulon;Reticulon-1	RTN1	>tr|Q2NKQ5|Q2NKQ5_HUMAN Reticulon OS=Homo sapiens GN=RTN1 PE=1 SV=1;>sp|Q16799|RTN1_HUMAN Reticulon-1 OS=Homo sapiens GN=RTN1 PE=1 SV=1;>tr|A8MT72|A8MT72_HUMAN Reticulon OS=Homo sapiens GN=RTN1 PE=1 SV=1	3	2	2	2	0	0	2	0	0	0	0	0	0	2	1	0	0	0	0	0	2	1	0	0	0	0	0	2	0	0	0	0	0	0	2	1	0	0	0	0	0	2
Q2L6G8;G8JLG2;Q15517	Q2L6G8;G8JLG2;Q15517	4;3;3	4;3;3	4;3;3	Corneodesmosin	CDSN	>tr|Q2L6G8|Q2L6G8_HUMAN Corneodesmosin OS=Homo sapiens GN=CDSN PE=1 SV=1;>tr|G8JLG2|G8JLG2_HUMAN Corneodesmosin OS=Homo sapiens GN=CDSN PE=1 SV=1;>sp|Q15517|CDSN_HUMAN Corneodesmosin OS=Homo sapiens GN=CDSN PE=1 SV=3	3	4	4	4	0	2	2	2	0	0	0	2	0	2	2	0	0	0	0	0	2	4	0	0	0	0	2	2	2	0	0	0	2	0	2	2	0	0	0	0	0	2
Q32Q12;P22392;E7ERL0;J3KPD9;O60361;E5RHP0;C9K028;F6XY72	Q32Q12;P22392;E7ERL0;J3KPD9;O60361	6;5;4;4;3;2;1;1	6;5;4;4;3;2;1;1	2;2;0;0;1;0;0;0	Nucleoside diphosphate kinase;Nucleoside diphosphate kinase B;Putative nucleoside diphosphate kinase	NME1-NME2;NME2;NME1;NME2P1	>tr|Q32Q12|Q32Q12_HUMAN Nucleoside diphosphate kinase OS=Homo sapiens GN=NME1-NME2 PE=1 SV=1;>sp|P22392|NDKB_HUMAN Nucleoside diphosphate kinase B OS=Homo sapiens GN=NME2 PE=1 SV=1;>tr|E7ERL0|E7ERL0_HUMAN Nucleoside diphosphate kinase A OS=Homo sapiens GN=	8	6	6	2	1	3	4	3	1	0	0	2	2	6	4	0	0	0	1	0	4	5	2	0	0	1	3	4	3	1	0	0	2	2	6	4	0	0	0	1	0	4
Q3ZCW2;F8WF17;B9A055;U3KQ88	Q3ZCW2;F8WF17;B9A055;U3KQ88	2;1;1;1	2;1;1;1	2;1;1;1	Galectin-related protein;Galectin	LGALSL	>sp|Q3ZCW2|LEGL_HUMAN Galectin-related protein OS=Homo sapiens GN=LGALSL PE=1 SV=2;>tr|F8WF17|F8WF17_HUMAN Galectin-related protein OS=Homo sapiens GN=LGALSL PE=1 SV=1;>tr|B9A055|B9A055_HUMAN Galectin-related protein OS=Homo sapiens GN=LGALSL PE=1 SV=1;>tr	4	2	2	2	0	0	2	1	0	0	0	0	0	2	0	0	0	0	0	0	2	1	0	0	0	0	0	2	1	0	0	0	0	0	2	0	0	0	0	0	0	2
Q4G0X9	Q4G0X9	1	1	1	Coiled-coil domain-containing protein 40	CCDC40	>sp|Q4G0X9|CCD40_HUMAN Coiled-coil domain-containing protein 40 OS=Homo sapiens GN=CCDC40 PE=2 SV=2	1	1	1	1	1	0	0	0	0	0	0	1	0	0	0	0	0	0	0	1	1	0	0	0	0	1	0	0	0	0	0	0	1	0	0	0	0	0	0	0	1	1
Q4KMQ2	Q4KMQ2	4	4	4	Anoctamin-6	ANO6	>sp|Q4KMQ2|ANO6_HUMAN Anoctamin-6 OS=Homo sapiens GN=ANO6 PE=1 SV=2	1	4	4	4	0	1	3	3	0	0	0	0	0	3	1	0	0	0	0	1	3	1	1	0	0	0	1	3	3	0	0	0	0	0	3	1	0	0	0	0	1	3
Q4LDE5;A0A0A0MSD0	Q4LDE5;A0A0A0MSD0	46;45	46;45	46;45	Sushi, von Willebrand factor type A, EGF and pentraxin domain-containing protein 1	SVEP1	>sp|Q4LDE5|SVEP1_HUMAN Sushi, von Willebrand factor type A, EGF and pentraxin domain-containing protein 1 OS=Homo sapiens GN=SVEP1 PE=1 SV=3;>tr|A0A0A0MSD0|A0A0A0MSD0_HUMAN Sushi, von Willebrand factor type A, EGF and pentraxin domain-containing protein 1	2	46	46	46	21	23	7	3	1	0	0	40	35	6	3	1	0	0	28	31	18	7	2	0	0	21	23	7	3	1	0	0	40	35	6	3	1	0	0	28	31	18
Q58FG0	Q58FG0	5	2	2	Putative heat shock protein HSP 90-alpha A5	HSP90AA5P	>sp|Q58FG0|HS905_HUMAN Putative heat shock protein HSP 90-alpha A5 OS=Homo sapiens GN=HSP90AA5P PE=2 SV=1	1	5	2	2	1	1	3	3	0	0	1	2	1	3	3	0	0	1	2	3	3	3	0	1	2	0	0	0	0	0	0	1	0	0	0	0	0	0	1	0	0	0
Q5D862	Q5D862	16	16	0	Filaggrin-2	FLG2	>sp|Q5D862|FILA2_HUMAN Filaggrin-2 OS=Homo sapiens GN=FLG2 PE=1 SV=1	1	16	16	0	1	7	5	10	2	4	3	7	1	10	7	3	4	3	2	0	4	13	1	3	2	1	7	5	10	2	4	3	7	1	10	7	3	4	3	2	0	4
Q5H928;Q99714	Q5H928;Q99714	2;2	2;2	2;2	3-hydroxyacyl-CoA dehydrogenase type-2	HSD17B10	>tr|Q5H928|Q5H928_HUMAN 3-hydroxyacyl-CoA dehydrogenase type-2 OS=Homo sapiens GN=HSD17B10 PE=1 SV=1;>sp|Q99714|HCD2_HUMAN 3-hydroxyacyl-CoA dehydrogenase type-2 OS=Homo sapiens GN=HSD17B10 PE=1 SV=3	2	2	2	2	0	0	2	1	0	0	0	0	0	1	0	0	0	0	0	0	2	1	0	0	0	0	0	2	1	0	0	0	0	0	1	0	0	0	0	0	0	2
Q5HYB6;A0A087WWU8;Q5VU61;D6R904;D6RFM2	Q5HYB6;A0A087WWU8;Q5VU61;D6R904	24;23;17;12;4	15;15;12;7;4	7;7;4;7;4		DKFZp686J1372;TPM3	>tr|Q5HYB6|Q5HYB6_HUMAN Epididymis luminal protein 189 OS=Homo sapiens GN=DKFZp686J1372 PE=1 SV=1;>tr|A0A087WWU8|A0A087WWU8_HUMAN Tropomyosin alpha-3 chain OS=Homo sapiens GN=TPM3 PE=1 SV=1;>tr|Q5VU61|Q5VU61_HUMAN Tropomyosin alpha-3 chain OS=Homo sapiens	5	24	15	7	10	16	18	23	9	2	1	10	13	17	18	3	1	2	9	16	18	19	2	2	2	7	12	13	14	5	1	0	8	7	12	12	2	0	1	7	10	13
Q5SRE5	Q5SRE5	2	2	2	Nucleoporin NUP188 homolog	NUP188	>sp|Q5SRE5|NU188_HUMAN Nucleoporin NUP188 homolog OS=Homo sapiens GN=NUP188 PE=1 SV=1	1	2	2	2	0	0	0	1	0	1	1	0	0	0	0	0	2	2	0	0	0	0	1	2	2	0	0	0	1	0	1	1	0	0	0	0	0	2	2	0	0	0
Q5SRP5	Q5SRP5	10	1	1		APOM	>tr|Q5SRP5|Q5SRP5_HUMAN Apolipoprotein M OS=Homo sapiens GN=APOM PE=1 SV=1	1	10	1	1	6	8	3	2	3	5	5	7	7	5	2	5	5	5	6	8	4	2	5	6	6	0	1	0	0	0	0	0	1	1	0	0	0	0	0	0	1	0
Q5SZC9;Q9P1F3	Q5SZC9;Q9P1F3	1;1	1;1	1;1	Costars family protein ABRACL	ABRACL	>tr|Q5SZC9|Q5SZC9_HUMAN Costars family protein ABRACL OS=Homo sapiens GN=ABRACL PE=1 SV=1;>sp|Q9P1F3|ABRAL_HUMAN Costars family protein ABRACL OS=Homo sapiens GN=ABRACL PE=1 SV=1	2	1	1	1	0	0	1	1	0	0	0	0	0	1	0	0	0	0	0	0	1	0	0	0	0	0	0	1	1	0	0	0	0	0	1	0	0	0	0	0	0	1
Q5T0I0	Q5T0I0	14	1	1		GSN	>tr|Q5T0I0|Q5T0I0_HUMAN Gelsolin (Fragment) OS=Homo sapiens GN=GSN PE=1 SV=1	1	14	1	1	9	8	8	9	9	12	11	7	7	10	8	8	12	12	7	6	9	9	10	12	12	1	1	1	1	1	1	1	1	1	1	1	0	1	1	1	1	1
Q5T123;Q9H299	Q5T123;Q9H299	5;5	5;5	5;5	SH3 domain-binding glutamic acid-rich-like protein 3	SH3BGRL3	>tr|Q5T123|Q5T123_HUMAN SH3 domain-binding glutamic acid-rich-like protein 3 OS=Homo sapiens GN=SH3BGRL3 PE=1 SV=1;>sp|Q9H299|SH3L3_HUMAN SH3 domain-binding glutamic acid-rich-like protein 3 OS=Homo sapiens GN=SH3BGRL3 PE=1 SV=1	2	5	5	5	1	1	2	4	1	0	0	1	1	4	4	0	0	0	1	0	4	3	0	0	0	1	1	2	4	1	0	0	1	1	4	4	0	0	0	1	0	4
Q5T749	Q5T749	21	21	21	Keratinocyte proline-rich protein	KPRP	>sp|Q5T749|KPRP_HUMAN Keratinocyte proline-rich protein OS=Homo sapiens GN=KPRP PE=1 SV=1	1	21	21	21	0	1	4	9	7	13	8	12	0	4	10	4	13	7	0	0	6	16	2	8	1	0	1	4	9	7	13	8	12	0	4	10	4	13	7	0	0	6
Q5T750	Q5T750	3	3	3	Skin-specific protein 32	XP32	>sp|Q5T750|XP32_HUMAN Skin-specific protein 32 OS=Homo sapiens GN=XP32 PE=1 SV=1	1	3	3	3	0	0	0	1	1	1	1	2	0	0	0	1	1	1	0	0	0	1	0	1	1	0	0	0	1	1	1	1	2	0	0	0	1	1	1	0	0	0
Q5TCU3;Q5TCU8;P07951	Q5TCU3;Q5TCU8;P07951	13;11;11	3;1;1	2;0;0	Tropomyosin beta chain	TPM2	>tr|Q5TCU3|Q5TCU3_HUMAN Tropomyosin beta chain OS=Homo sapiens GN=TPM2 PE=1 SV=1;>tr|Q5TCU8|Q5TCU8_HUMAN Tropomyosin beta chain OS=Homo sapiens GN=TPM2 PE=1 SV=1;>sp|P07951|TPM2_HUMAN Tropomyosin beta chain OS=Homo sapiens GN=TPM2 PE=1 SV=1	3	13	3	2	5	6	10	12	7	2	2	5	8	11	11	2	2	2	4	8	12	12	2	2	2	1	1	2	3	0	0	0	1	2	3	2	0	0	0	1	1	3
Q6EMK4	Q6EMK4	6	6	6	Vasorin	VASN	>sp|Q6EMK4|VASN_HUMAN Vasorin OS=Homo sapiens GN=VASN PE=1 SV=1	1	6	6	6	0	0	0	0	0	5	6	0	0	0	0	0	5	6	0	0	0	0	0	5	6	0	0	0	0	0	5	6	0	0	0	0	0	5	6	0	0	0
Q6IBS0;D6RG15;H0Y858;H7C5I2	Q6IBS0;D6RG15;H0Y858	3;2;2;1	3;2;2;1	3;2;2;1	Twinfilin-2	TWF2	>sp|Q6IBS0|TWF2_HUMAN Twinfilin-2 OS=Homo sapiens GN=TWF2 PE=1 SV=2;>tr|D6RG15|D6RG15_HUMAN Twinfilin-2 OS=Homo sapiens GN=TWF2 PE=1 SV=1;>tr|H0Y858|H0Y858_HUMAN Uncharacterized protein (Fragment) OS=Homo sapiens PE=4 SV=1	4	3	3	3	0	0	3	2	0	0	0	0	0	3	1	0	0	0	0	0	3	3	0	0	0	0	0	3	2	0	0	0	0	0	3	1	0	0	0	0	0	3
Q6P387	Q6P387	1	1	1	Uncharacterized protein C16orf46	C16orf46	>sp|Q6P387|CP046_HUMAN Uncharacterized protein C16orf46 OS=Homo sapiens GN=C16orf46 PE=2 SV=2	1	1	1	1	1	1	1	1	1	0	0	1	1	1	1	1	0	0	0	1	1	1	1	0	1	1	1	1	1	1	0	0	1	1	1	1	1	0	0	0	1	1
Q6Q788;C9JZZ0	Q6Q788;C9JZZ0	10;5	10;5	10;5	Apolipoprotein A-V	APOA5	>sp|Q6Q788|APOA5_HUMAN Apolipoprotein A-V OS=Homo sapiens GN=APOA5 PE=1 SV=1;>tr|C9JZZ0|C9JZZ0_HUMAN Apolipoprotein A-V (Fragment) OS=Homo sapiens GN=APOA5 PE=1 SV=1	2	10	10	10	4	5	3	4	5	4	4	8	6	1	0	4	5	5	4	5	5	2	5	5	5	4	5	3	4	5	4	4	8	6	1	0	4	5	5	4	5	5
Q6S8J3;P0CG38;P0CG39;Q9BYX7	Q6S8J3;P0CG38;P0CG39;Q9BYX7	10;8;6;5	1;1;1;1	1;1;1;1	POTE ankyrin domain family member E;POTE ankyrin domain family member I;POTE ankyrin domain family member J;Putative beta-actin-like protein 3;Putative beta-actin-like protein 3, N-terminally processed	POTEE;POTEI;POTEJ;POTEKP	>sp|Q6S8J3|POTEE_HUMAN POTE ankyrin domain family member E OS=Homo sapiens GN=POTEE PE=2 SV=3;>sp|P0CG38|POTEI_HUMAN POTE ankyrin domain family member I OS=Homo sapiens GN=POTEI PE=3 SV=1;>sp|P0CG39|POTEJ_HUMAN POTE ankyrin domain family member J OS=Homo s	4	10	1	1	7	8	9	9	6	6	6	8	8	10	9	8	6	6	8	8	10	8	8	6	6	0	0	1	1	0	0	0	0	0	1	1	0	0	0	0	0	1
Q6UWD8	Q6UWD8	4	4	4	Transmembrane protein C16orf54	C16orf54	>sp|Q6UWD8|CP054_HUMAN Transmembrane protein C16orf54 OS=Homo sapiens GN=C16orf54 PE=1 SV=1	1	4	4	4	3	1	0	1	0	0	1	2	1	1	2	0	0	1	1	4	0	1	1	2	2	3	1	0	1	0	0	1	2	1	1	2	0	0	1	1	4	0
Q6UWP8;K7ESC4	Q6UWP8	12;3	12;3	12;3	Suprabasin	SBSN	>sp|Q6UWP8|SBSN_HUMAN Suprabasin OS=Homo sapiens GN=SBSN PE=1 SV=2	2	12	12	12	3	9	11	6	2	2	1	11	4	11	10	3	1	1	2	1	9	11	0	2	2	3	9	11	6	2	2	1	11	4	11	10	3	1	1	2	1	9
Q6UX71	Q6UX71	5	5	5	Plexin domain-containing protein 2	PLXDC2	>sp|Q6UX71|PXDC2_HUMAN Plexin domain-containing protein 2 OS=Homo sapiens GN=PLXDC2 PE=1 SV=1	1	5	5	5	3	4	1	0	1	1	3	5	4	0	0	2	3	3	3	4	2	1	2	2	2	3	4	1	0	1	1	3	5	4	0	0	2	3	3	3	4	2
Q6UXB8	Q6UXB8	9	9	9	Peptidase inhibitor 16	PI16	>sp|Q6UXB8|PI16_HUMAN Peptidase inhibitor 16 OS=Homo sapiens GN=PI16 PE=1 SV=1	1	9	9	9	1	1	0	0	0	9	9	0	1	0	0	1	8	8	1	0	0	0	0	9	9	1	1	0	0	0	9	9	0	1	0	0	1	8	8	1	0	0
Q6UY14	Q6UY14	3	3	3	ADAMTS-like protein 4	ADAMTSL4	>sp|Q6UY14|ATL4_HUMAN ADAMTS-like protein 4 OS=Homo sapiens GN=ADAMTSL4 PE=1 SV=2	1	3	3	3	0	0	0	1	1	2	3	0	0	1	0	1	2	2	0	0	0	0	1	2	3	0	0	0	1	1	2	3	0	0	1	0	1	2	2	0	0	0
Q6ZN40;H0YL52;P09493;H0YNC7	Q6ZN40;H0YL52;P09493;H0YNC7	16;13;13;12	4;2;2;1	2;0;0;1	Tropomyosin alpha-1 chain	TPM1	>tr|Q6ZN40|Q6ZN40_HUMAN Tropomyosin 1 (Alpha), isoform CRA_f OS=Homo sapiens GN=TPM1 PE=1 SV=1;>tr|H0YL52|H0YL52_HUMAN Tropomyosin alpha-1 chain (Fragment) OS=Homo sapiens GN=TPM1 PE=1 SV=1;>sp|P09493|TPM1_HUMAN Tropomyosin alpha-1 chain OS=Homo sapiens GN	4	16	4	2	3	6	11	14	4	1	1	4	5	12	10	1	1	1	2	6	12	11	1	1	1	0	0	4	2	1	0	0	1	0	4	4	0	0	0	0	1	4
Q6ZVX7	Q6ZVX7	3	3	3	F-box only protein 50	NCCRP1	>sp|Q6ZVX7|FBX50_HUMAN F-box only protein 50 OS=Homo sapiens GN=NCCRP1 PE=1 SV=1	1	3	3	3	0	1	0	2	1	2	1	1	0	2	2	0	2	1	0	0	0	2	0	0	0	0	1	0	2	1	2	1	1	0	2	2	0	2	1	0	0	0
Q70J99;K7EQ37;K7EIH3;K7EN81	Q70J99;K7EQ37	3;2;1;1	3;2;1;1	3;2;1;1	Protein unc-13 homolog D	UNC13D	>sp|Q70J99|UN13D_HUMAN Protein unc-13 homolog D OS=Homo sapiens GN=UNC13D PE=1 SV=1;>tr|K7EQ37|K7EQ37_HUMAN Protein unc-13 homolog D (Fragment) OS=Homo sapiens GN=UNC13D PE=1 SV=1	4	3	3	3	0	1	3	2	0	0	0	1	0	3	0	0	0	0	0	0	3	2	0	0	0	0	1	3	2	0	0	0	1	0	3	0	0	0	0	0	0	3
Q76LX8;A0A0C4DFV8;E7EV88	Q76LX8;A0A0C4DFV8	4;2;1	4;2;1	4;2;1	A disintegrin and metalloproteinase with thrombospondin motifs 13	ADAMTS13	>sp|Q76LX8|ATS13_HUMAN A disintegrin and metalloproteinase with thrombospondin motifs 13 OS=Homo sapiens GN=ADAMTS13 PE=1 SV=1;>tr|A0A0C4DFV8|A0A0C4DFV8_HUMAN A disintegrin and metalloproteinase with thrombospondin motifs 13 OS=Homo sapiens GN=ADAMTS13 PE=	3	4	4	4	0	0	0	0	1	0	2	0	1	0	0	1	3	3	0	1	0	0	3	3	2	0	0	0	0	1	0	2	0	1	0	0	1	3	3	0	1	0
Q7L576;H7C229;E7EVJ5;A0A0G2JR96;A0A0G2JQT1;E7EW33;Q96F07;H0YL50;A0A0G2JRX2;A0A087WU52;A0A0G2JRV9;A0A087WWL1;A0A087WVE1;A0A087WTQ3;A0A087WWZ1	Q7L576;H7C229;E7EVJ5;A0A0G2JR96;A0A0G2JQT1;E7EW33;Q96F07	8;6;6;5;5;5;5;2;1;1;1;1;1;1;1	8;6;6;5;5;5;5;2;1;1;1;1;1;1;1	8;6;6;5;5;5;5;2;1;1;1;1;1;1;1	Cytoplasmic FMR1-interacting protein 1;Cytoplasmic FMR1-interacting protein 2	CYFIP1;CYFIP2	>sp|Q7L576|CYFP1_HUMAN Cytoplasmic FMR1-interacting protein 1 OS=Homo sapiens GN=CYFIP1 PE=1 SV=1;>tr|H7C229|H7C229_HUMAN Cytoplasmic FMR1-interacting protein 2 OS=Homo sapiens GN=CYFIP2 PE=1 SV=2;>tr|E7EVJ5|E7EVJ5_HUMAN Cytoplasmic FMR1-interacting protei	15	8	8	8	1	2	5	6	0	0	0	2	2	5	4	1	0	0	1	2	8	3	0	0	0	1	2	5	6	0	0	0	2	2	5	4	1	0	0	1	2	8
Q7Z3Y7;Q7Z3Z0;Q7Z3Y8	Q7Z3Y7;Q7Z3Z0;Q7Z3Y8	6;3;3	1;1;1	0;0;0	Keratin, type I cytoskeletal 28;Keratin, type I cytoskeletal 25;Keratin, type I cytoskeletal 27	KRT28;KRT25;KRT27	>sp|Q7Z3Y7|K1C28_HUMAN Keratin, type I cytoskeletal 28 OS=Homo sapiens GN=KRT28 PE=1 SV=2;>sp|Q7Z3Z0|K1C25_HUMAN Keratin, type I cytoskeletal 25 OS=Homo sapiens GN=KRT25 PE=1 SV=1;>sp|Q7Z3Y8|K1C27_HUMAN Keratin, type I cytoskeletal 27 OS=Homo sapiens GN=KR	3	6	1	0	4	4	3	4	4	4	4	3	2	5	4	4	4	4	3	3	4	4	4	5	4	0	0	0	0	0	0	0	0	0	0	0	0	0	0	0	0	0
Q7Z406;M0QY43	Q7Z406;M0QY43	8;5	2;2	2;2	Myosin-14	MYH14	>sp|Q7Z406|MYH14_HUMAN Myosin-14 OS=Homo sapiens GN=MYH14 PE=1 SV=2;>tr|M0QY43|M0QY43_HUMAN Myosin-14 (Fragment) OS=Homo sapiens GN=MYH14 PE=1 SV=8	2	8	2	2	4	5	8	7	4	3	2	5	4	8	7	4	3	2	5	4	8	6	6	3	3	1	2	2	2	1	0	0	0	1	2	1	1	0	0	0	1	2
Q86SQ4;F5H2L1	Q86SQ4;F5H2L1	2;1	2;1	2;1	G-protein coupled receptor 126	GPR126;ADGRG6	>sp|Q86SQ4|GP126_HUMAN G-protein coupled receptor 126 OS=Homo sapiens GN=GPR126 PE=1 SV=3;>tr|F5H2L1|F5H2L1_HUMAN Protein ADGRG6 (Fragment) OS=Homo sapiens GN=ADGRG6 PE=1 SV=1	2	2	2	2	1	1	0	0	2	0	0	0	1	0	0	1	0	0	1	2	0	0	1	0	0	1	1	0	0	2	0	0	0	1	0	0	1	0	0	1	2	0
Q86UX7;F5H1C6;H0YFT5;F5H3I6;G3V1L6;Q9BQL6	Q86UX7;F5H1C6	33;20;5;3;1;1	33;20;5;3;1;1	33;20;5;3;1;1	Fermitin family homolog 3	FERMT3	>sp|Q86UX7|URP2_HUMAN Fermitin family homolog 3 OS=Homo sapiens GN=FERMT3 PE=1 SV=1;>tr|F5H1C6|F5H1C6_HUMAN Fermitin family homolog 3 (Fragment) OS=Homo sapiens GN=FERMT3 PE=1 SV=1	6	33	33	33	15	20	26	28	7	8	9	22	20	32	27	7	13	14	20	18	31	24	11	12	14	15	20	26	28	7	8	9	22	20	32	27	7	13	14	20	18	31
Q86WI3	Q86WI3	1	1	1	Protein NLRC5	NLRC5	>sp|Q86WI3|NLRC5_HUMAN Protein NLRC5 OS=Homo sapiens GN=NLRC5 PE=1 SV=3	1	1	1	1	0	0	0	0	1	0	1	0	0	0	0	1	0	1	0	0	0	0	1	1	0	0	0	0	0	1	0	1	0	0	0	0	1	0	1	0	0	0
Q86YW5	Q86YW5	2	2	2	Trem-like transcript 1 protein	TREML1	>sp|Q86YW5|TRML1_HUMAN Trem-like transcript 1 protein OS=Homo sapiens GN=TREML1 PE=1 SV=2	1	2	2	2	0	0	2	2	0	0	0	0	0	2	1	0	0	0	0	0	2	1	0	1	1	0	0	2	2	0	0	0	0	0	2	1	0	0	0	0	0	2
Q8IW75	Q8IW75	4	4	4	Serpin A12	SERPINA12	>sp|Q8IW75|SPA12_HUMAN Serpin A12 OS=Homo sapiens GN=SERPINA12 PE=1 SV=1	1	4	4	4	0	0	1	4	0	0	0	0	0	4	1	0	0	0	0	0	3	3	0	0	0	0	0	1	4	0	0	0	0	0	4	1	0	0	0	0	0	3
Q8IXL6;K7EQL5;Q96MK3	Q8IXL6;K7EQL5;Q96MK3	2;1;1	2;1;1	2;1;1	Extracellular serine/threonine protein kinase FAM20C;Protein FAM20A	FAM20C;FAM20A	>sp|Q8IXL6|FA20C_HUMAN Extracellular serine/threonine protein kinase FAM20C OS=Homo sapiens GN=FAM20C PE=1 SV=2;>tr|K7EQL5|K7EQL5_HUMAN Pseudokinase FAM20A (Fragment) OS=Homo sapiens GN=FAM20A PE=4 SV=1;>sp|Q96MK3|FA20A_HUMAN Pseudokinase FAM20A OS=Homo sa	3	2	2	2	0	0	0	0	0	1	1	0	0	0	0	0	1	1	0	0	0	0	1	1	1	0	0	0	0	0	1	1	0	0	0	0	0	1	1	0	0	0
Q8IZF2	Q8IZF2	8	8	8	Probable G-protein coupled receptor 116	GPR116	>sp|Q8IZF2|AGRF5_HUMAN Adhesion G protein-coupled receptor F5 OS=Homo sapiens GN=ADGRF5 PE=1 SV=3	1	8	8	8	0	0	0	0	0	5	8	0	0	0	0	0	4	6	0	0	0	0	1	5	7	0	0	0	0	0	5	8	0	0	0	0	0	4	6	0	0	0
Q8N1N4	Q8N1N4	22	20	1	Keratin, type II cytoskeletal 78	KRT78	>sp|Q8N1N4|K2C78_HUMAN Keratin, type II cytoskeletal 78 OS=Homo sapiens GN=KRT78 PE=2 SV=2	1	22	20	1	2	11	8	19	10	11	9	10	2	17	16	6	9	6	2	2	8	20	4	11	5	0	9	6	17	9	9	7	8	1	16	14	5	7	4	0	0	7
Q8NBP7	Q8NBP7	5	5	5	Proprotein convertase subtilisin/kexin type 9	PCSK9	>sp|Q8NBP7|PCSK9_HUMAN Proprotein convertase subtilisin/kexin type 9 OS=Homo sapiens GN=PCSK9 PE=1 SV=3	1	5	5	5	3	5	0	0	1	1	1	3	3	1	1	3	1	1	2	3	1	0	3	1	1	3	5	0	0	1	1	1	3	3	1	1	3	1	1	2	3	1
Q8NC51	Q8NC51	1	1	1	Plasminogen activator inhibitor 1 RNA-binding protein	SERBP1	>sp|Q8NC51|PAIRB_HUMAN Plasminogen activator inhibitor 1 RNA-binding protein OS=Homo sapiens GN=SERBP1 PE=1 SV=2	1	1	1	1	0	0	0	1	0	0	0	0	0	0	0	0	0	0	0	0	0	0	0	0	0	0	0	0	1	0	0	0	0	0	0	0	0	0	0	0	0	0
Q8TD55;C9J4A7	Q8TD55;C9J4A7	2;1	2;1	2;1	Pleckstrin homology domain-containing family O member 2	PLEKHO2	>sp|Q8TD55|PKHO2_HUMAN Pleckstrin homology domain-containing family O member 2 OS=Homo sapiens GN=PLEKHO2 PE=1 SV=1;>tr|C9J4A7|C9J4A7_HUMAN Uncharacterized protein (Fragment) OS=Homo sapiens PE=4 SV=1	2	2	2	2	0	1	0	1	0	0	0	0	0	1	0	0	0	0	0	0	2	0	0	0	0	0	1	0	1	0	0	0	0	0	1	0	0	0	0	0	0	2
Q8WUM4;F8WEQ7;F8WBR8;C9IZF9	Q8WUM4	12;1;1;1	12;1;1;1	12;1;1;1	Programmed cell death 6-interacting protein	PDCD6IP	>sp|Q8WUM4|PDC6I_HUMAN Programmed cell death 6-interacting protein OS=Homo sapiens GN=PDCD6IP PE=1 SV=1	4	12	12	12	8	11	3	3	1	0	0	7	4	5	3	1	0	0	9	9	4	4	0	0	0	8	11	3	3	1	0	0	7	4	5	3	1	0	0	9	9	4
Q8WUT4	Q8WUT4	4	4	4	Leucine-rich repeat neuronal protein 4	LRRN4	>sp|Q8WUT4|LRRN4_HUMAN Leucine-rich repeat neuronal protein 4 OS=Homo sapiens GN=LRRN4 PE=2 SV=3	1	4	4	4	0	0	0	0	0	1	2	0	0	0	0	0	1	1	0	0	0	0	0	4	4	0	0	0	0	0	1	2	0	0	0	0	0	1	1	0	0	0
Q8WVV4	Q8WVV4	3	3	3	Protein POF1B	POF1B	>sp|Q8WVV4|POF1B_HUMAN Protein POF1B OS=Homo sapiens GN=POF1B PE=1 SV=3	1	3	3	3	0	0	0	3	0	0	0	1	0	0	1	1	0	0	0	0	1	1	0	0	0	0	0	0	3	0	0	0	1	0	0	1	1	0	0	0	0	1
Q8WWI5	Q8WWI5	3	3	3	Choline transporter-like protein 1	SLC44A1	>sp|Q8WWI5|CTL1_HUMAN Choline transporter-like protein 1 OS=Homo sapiens GN=SLC44A1 PE=1 SV=1	1	3	3	3	0	1	3	1	0	0	0	2	2	3	2	0	0	0	1	2	1	3	0	0	0	0	1	3	1	0	0	0	2	2	3	2	0	0	0	1	2	1
Q8WWZ8	Q8WWZ8	16	16	16	Oncoprotein-induced transcript 3 protein	OIT3	>sp|Q8WWZ8|OIT3_HUMAN Oncoprotein-induced transcript 3 protein OS=Homo sapiens GN=OIT3 PE=1 SV=2	1	16	16	16	13	8	10	4	1	0	0	15	13	5	2	0	0	0	11	10	13	8	0	0	0	13	8	10	4	1	0	0	15	13	5	2	0	0	0	11	10	13
Q8WXI7;M0R2Y5;M0QZZ9;M0R2S7	Q8WXI7	3;1;1;1	3;1;1;1	3;1;1;1	Mucin-16	MUC16	>sp|Q8WXI7|MUC16_HUMAN Mucin-16 OS=Homo sapiens GN=MUC16 PE=1 SV=3	4	3	3	3	2	2	0	0	0	1	0	0	0	1	0	0	0	0	1	1	0	0	0	1	0	2	2	0	0	0	1	0	0	0	1	0	0	0	0	1	1	0
Q92187	Q92187	10	10	10	CMP-N-acetylneuraminate-poly-alpha-2,8-sialyltransferase	ST8SIA4	>sp|Q92187|SIA8D_HUMAN CMP-N-acetylneuraminate-poly-alpha-2,8-sialyltransferase OS=Homo sapiens GN=ST8SIA4 PE=1 SV=1	1	10	10	10	0	0	0	0	1	7	8	0	0	0	0	2	7	6	0	0	0	0	3	8	7	0	0	0	0	1	7	8	0	0	0	0	2	7	6	0	0	0
Q92496;A0A0C4DH21	Q92496;A0A0C4DH21	4;3	4;3	2;1	Complement factor H-related protein 4	CFHR4	>sp|Q92496|FHR4_HUMAN Complement factor H-related protein 4 OS=Homo sapiens GN=CFHR4 PE=1 SV=3;>tr|A0A0C4DH21|A0A0C4DH21_HUMAN Complement factor H-related protein 4 OS=Homo sapiens GN=CFHR4 PE=1 SV=1	2	4	4	2	0	1	0	1	1	2	2	1	2	0	0	2	3	2	0	2	0	0	2	2	2	0	1	0	1	1	2	2	1	2	0	0	2	3	2	0	2	0
Q92930;H0YNE9	Q92930;H0YNE9	4;3	2;1	2;1	Ras-related protein Rab-8B	RAB8B	>sp|Q92930|RAB8B_HUMAN Ras-related protein Rab-8B OS=Homo sapiens GN=RAB8B PE=1 SV=2;>tr|H0YNE9|H0YNE9_HUMAN Ras-related protein Rab-8B (Fragment) OS=Homo sapiens GN=RAB8B PE=1 SV=1	2	4	2	2	3	4	4	2	2	0	0	3	2	4	4	1	0	0	2	3	4	3	1	0	0	2	2	2	0	1	0	0	2	1	2	2	1	0	0	1	2	2
Q93084	Q93084	26	26	19	Sarcoplasmic/endoplasmic reticulum calcium ATPase 3	ATP2A3	>sp|Q93084|AT2A3_HUMAN Sarcoplasmic/endoplasmic reticulum calcium ATPase 3 OS=Homo sapiens GN=ATP2A3 PE=1 SV=2	1	26	26	19	0	0	21	23	3	1	1	0	0	23	10	1	1	2	0	0	24	15	3	3	4	0	0	21	23	3	1	1	0	0	23	10	1	1	2	0	0	24
Q96C24	Q96C24	2	2	2	Synaptotagmin-like protein 4	SYTL4	>sp|Q96C24|SYTL4_HUMAN Synaptotagmin-like protein 4 OS=Homo sapiens GN=SYTL4 PE=1 SV=2	1	2	2	2	1	0	2	1	0	0	0	0	0	2	0	0	0	0	0	0	2	1	0	0	0	1	0	2	1	0	0	0	0	0	2	0	0	0	0	0	0	2
Q96FQ6	Q96FQ6	2	2	2	Protein S100-A16	S100A16	>sp|Q96FQ6|S10AG_HUMAN Protein S100-A16 OS=Homo sapiens GN=S100A16 PE=1 SV=1	1	2	2	2	0	2	2	2	2	0	0	2	0	1	2	0	0	0	0	0	2	2	0	0	0	0	2	2	2	2	0	0	2	0	1	2	0	0	0	0	0	2
Q96KN2	Q96KN2	22	22	1	Beta-Ala-His dipeptidase	CNDP1	>sp|Q96KN2|CNDP1_HUMAN Beta-Ala-His dipeptidase OS=Homo sapiens GN=CNDP1 PE=1 SV=4	1	22	22	1	0	1	0	4	11	13	17	0	0	2	0	13	15	14	2	0	1	1	16	15	16	0	1	0	4	11	13	17	0	0	2	0	13	15	14	2	0	1
Q96KP4	Q96KP4	3	3	3	Cytosolic non-specific dipeptidase	CNDP2	>sp|Q96KP4|CNDP2_HUMAN Cytosolic non-specific dipeptidase OS=Homo sapiens GN=CNDP2 PE=1 SV=2	1	3	3	3	0	0	2	2	0	0	0	0	0	3	3	0	0	0	0	0	3	3	0	0	0	0	0	2	2	0	0	0	0	0	3	3	0	0	0	0	0	3
Q96NL6;D6RBP0	Q96NL6;D6RBP0	2;1	2;1	2;1	Sodium channel and clathrin linker 1	SCLT1	>sp|Q96NL6|SCLT1_HUMAN Sodium channel and clathrin linker 1 OS=Homo sapiens GN=SCLT1 PE=1 SV=2;>tr|D6RBP0|D6RBP0_HUMAN Sodium channel and clathrin linker 1 OS=Homo sapiens GN=SCLT1 PE=1 SV=1	2	2	2	2	1	1	1	1	0	1	1	1	1	1	1	0	0	1	0	1	1	1	0	0	1	1	1	1	1	0	1	1	1	1	1	1	0	0	1	0	1	1
Q96P63	Q96P63	13	13	13	Serpin B12	SERPINB12	>sp|Q96P63|SPB12_HUMAN Serpin B12 OS=Homo sapiens GN=SERPINB12 PE=1 SV=1	1	13	13	13	1	6	2	10	3	1	1	9	0	10	8	3	1	1	0	0	7	13	1	1	0	1	6	2	10	3	1	1	9	0	10	8	3	1	1	0	0	7
Q96PD5;M0R2W8;M0QYW3	Q96PD5	23;3;1	23;3;1	19;3;1	N-acetylmuramoyl-L-alanine amidase	PGLYRP2	>sp|Q96PD5|PGRP2_HUMAN N-acetylmuramoyl-L-alanine amidase OS=Homo sapiens GN=PGLYRP2 PE=1 SV=1	3	23	23	19	8	7	7	9	14	20	20	6	9	8	4	15	22	22	9	7	4	6	17	23	20	8	7	7	9	14	20	20	6	9	8	4	15	22	22	9	7	4
Q96QR1	Q96QR1	1	1	1	Secretoglobin family 3A member 1	SCGB3A1	>sp|Q96QR1|SG3A1_HUMAN Secretoglobin family 3A member 1 OS=Homo sapiens GN=SCGB3A1 PE=1 SV=2	1	1	1	1	1	1	0	0	0	0	0	0	1	1	0	0	0	0	1	1	0	0	0	0	0	1	1	0	0	0	0	0	0	1	1	0	0	0	0	1	1	0
Q96RT1;B4DIP2	Q96RT1;B4DIP2	2;1	2;1	2;1	Protein LAP2	ERBB2IP	>sp|Q96RT1|ERBIN_HUMAN Erbin OS=Homo sapiens GN=ERBIN PE=1 SV=2;>tr|B4DIP2|B4DIP2_HUMAN Erbin OS=Homo sapiens GN=ERBIN PE=1 SV=1	2	2	2	2	1	0	2	2	0	0	0	0	0	2	2	0	0	0	0	0	2	2	0	0	0	1	0	2	2	0	0	0	0	0	2	2	0	0	0	0	0	2
Q96RW7;Q5TCP6	Q96RW7	15;1	15;1	15;1	Hemicentin-1	HMCN1	>sp|Q96RW7|HMCN1_HUMAN Hemicentin-1 OS=Homo sapiens GN=HMCN1 PE=1 SV=2	2	15	15	15	11	11	0	0	1	0	0	9	7	3	0	0	0	0	9	12	1	0	0	0	0	11	11	0	0	1	0	0	9	7	3	0	0	0	0	9	12	1
Q99497;K7ELW0;K7EN27	Q99497;K7ELW0;K7EN27	9;8;5	9;8;5	9;8;5	Protein deglycase DJ-1	PARK7	>sp|Q99497|PARK7_HUMAN Protein deglycase DJ-1 OS=Homo sapiens GN=PARK7 PE=1 SV=2;>tr|K7ELW0|K7ELW0_HUMAN Protein deglycase DJ-1 OS=Homo sapiens GN=PARK7 PE=1 SV=1;>tr|K7EN27|K7EN27_HUMAN Protein deglycase DJ-1 (Fragment) OS=Homo sapiens GN=PARK7 PE=1 SV=1	3	9	9	9	1	1	6	7	0	0	0	1	2	8	9	1	0	0	1	0	9	5	0	0	0	1	1	6	7	0	0	0	1	2	8	9	1	0	0	1	0	9
Q99832;F8WAM2	Q99832;F8WAM2	4;2	4;2	4;2	T-complex protein 1 subunit eta	CCT7	>sp|Q99832|TCPH_HUMAN T-complex protein 1 subunit eta OS=Homo sapiens GN=CCT7 PE=1 SV=2;>tr|F8WAM2|F8WAM2_HUMAN T-complex protein 1 subunit eta (Fragment) OS=Homo sapiens GN=CCT7 PE=1 SV=1	2	4	4	4	0	1	2	4	0	0	0	0	0	4	4	0	0	0	0	0	4	4	0	0	0	0	1	2	4	0	0	0	0	0	4	4	0	0	0	0	0	4
Q99983	Q99983	2	2	2	Osteomodulin	OMD	>sp|Q99983|OMD_HUMAN Osteomodulin OS=Homo sapiens GN=OMD PE=1 SV=1	1	2	2	2	0	0	0	0	0	0	0	0	0	0	0	1	0	0	0	0	0	0	2	0	0	0	0	0	0	0	0	0	0	0	0	0	1	0	0	0	0	0
Q9BS26	Q9BS26	2	2	2	Endoplasmic reticulum resident protein 44	ERP44	>sp|Q9BS26|ERP44_HUMAN Endoplasmic reticulum resident protein 44 OS=Homo sapiens GN=ERP44 PE=1 SV=1	1	2	2	2	0	0	0	0	0	2	1	0	0	1	0	0	2	2	1	0	1	0	0	2	1	0	0	0	0	0	2	1	0	0	1	0	0	2	2	1	0	1
Q9BSJ8;F8VZB1	Q9BSJ8	4;1	4;1	4;1	Extended synaptotagmin-1	ESYT1	>sp|Q9BSJ8|ESYT1_HUMAN Extended synaptotagmin-1 OS=Homo sapiens GN=ESYT1 PE=1 SV=1	2	4	4	4	0	0	3	4	0	0	0	0	0	4	0	0	0	0	0	0	3	2	2	1	1	0	0	3	4	0	0	0	0	0	4	0	0	0	0	0	0	3
Q9BUN1	Q9BUN1	6	6	6	Protein MENT	MENT	>sp|Q9BUN1|MENT_HUMAN Protein MENT OS=Homo sapiens GN=MENT PE=2 SV=1	1	6	6	6	1	1	0	0	1	5	4	1	3	0	0	3	5	4	3	2	0	0	2	4	5	1	1	0	0	1	5	4	1	3	0	0	3	5	4	3	2	0
Q9BWP8	Q9BWP8	6	6	6	Collectin-11	COLEC11	>sp|Q9BWP8|COL11_HUMAN Collectin-11 OS=Homo sapiens GN=COLEC11 PE=1 SV=1	1	6	6	6	5	4	0	0	2	3	2	5	5	0	1	4	2	2	6	6	0	1	6	3	3	5	4	0	0	2	3	2	5	5	0	1	4	2	2	6	6	0
Q9BYJ0	Q9BYJ0	5	5	5	Fibroblast growth factor-binding protein 2	FGFBP2	>sp|Q9BYJ0|FGFP2_HUMAN Fibroblast growth factor-binding protein 2 OS=Homo sapiens GN=FGFBP2 PE=1 SV=1	1	5	5	5	0	0	0	0	0	0	2	0	0	0	0	0	2	2	0	0	0	0	0	4	3	0	0	0	0	0	0	2	0	0	0	0	0	2	2	0	0	0
Q9H0U4;E9PLD0;P62820;E7END7;Q92928	Q9H0U4;E9PLD0;P62820	8;6;4;3;3	8;6;4;3;3	7;5;3;2;2	Ras-related protein Rab-1B;Ras-related protein Rab-1A	RAB1B;RAB1A	>sp|Q9H0U4|RAB1B_HUMAN Ras-related protein Rab-1B OS=Homo sapiens GN=RAB1B PE=1 SV=1;>tr|E9PLD0|E9PLD0_HUMAN Ras-related protein Rab-1B OS=Homo sapiens GN=RAB1B PE=1 SV=1;>sp|P62820|RAB1A_HUMAN Ras-related protein Rab-1A OS=Homo sapiens GN=RAB1A PE=1 SV=3	5	8	8	7	3	4	6	6	1	1	1	2	2	8	5	1	0	0	4	2	8	5	1	1	0	3	4	6	6	1	1	1	2	2	8	5	1	0	0	4	2	8
Q9H4A9;I3L4H3;J3KSU4;I3L348;Q9H4B8	Q9H4A9	6;1;1;1;1	6;1;1;1;1	4;0;1;0;1	Dipeptidase 2	DPEP2	>sp|Q9H4A9|DPEP2_HUMAN Dipeptidase 2 OS=Homo sapiens GN=DPEP2 PE=1 SV=2	5	6	6	4	0	0	0	0	1	4	4	0	0	0	0	0	5	4	0	0	0	0	1	4	5	0	0	0	0	1	4	4	0	0	0	0	0	5	4	0	0	0
Q9H4B7	Q9H4B7	23	23	13	Tubulin beta-1 chain	TUBB1	>sp|Q9H4B7|TBB1_HUMAN Tubulin beta-1 chain OS=Homo sapiens GN=TUBB1 PE=1 SV=1	1	23	23	13	9	8	18	18	8	8	9	11	10	20	16	5	8	10	6	7	19	16	8	10	11	9	8	18	18	8	8	9	11	10	20	16	5	8	10	6	7	19
Q9H4G4;Q5VZR0;A0A087WUM5	Q9H4G4;Q5VZR0	5;3;2	5;3;2	5;3;2	Golgi-associated plant pathogenesis-related protein 1	GLIPR2	>sp|Q9H4G4|GAPR1_HUMAN Golgi-associated plant pathogenesis-related protein 1 OS=Homo sapiens GN=GLIPR2 PE=1 SV=3;>tr|Q5VZR0|Q5VZR0_HUMAN Golgi-associated plant pathogenesis-related protein 1 OS=Homo sapiens GN=GLIPR2 PE=1 SV=1	3	5	5	5	5	3	4	4	0	1	1	4	4	4	4	0	1	1	4	5	5	4	0	1	1	5	3	4	4	0	1	1	4	4	4	4	0	1	1	4	5	5
Q9HBI1;A0A087WZB5;B0QYP8;J3KNQ4;Q9NVD7	Q9HBI1;A0A087WZB5	9;8;4;2;2	9;8;4;2;2	9;8;4;2;2	Beta-parvin	PARVB	>sp|Q9HBI1|PARVB_HUMAN Beta-parvin OS=Homo sapiens GN=PARVB PE=1 SV=1;>tr|A0A087WZB5|A0A087WZB5_HUMAN Beta-parvin OS=Homo sapiens GN=PARVB PE=1 SV=1	5	9	9	9	5	5	6	7	5	1	0	6	5	8	7	3	1	2	4	6	8	5	5	2	2	5	5	6	7	5	1	0	6	5	8	7	3	1	2	4	6	8
Q9HC84;P98088	Q9HC84	49;5	49;5	48;4	Mucin-5B	MUC5B	>sp|Q9HC84|MUC5B_HUMAN Mucin-5B OS=Homo sapiens GN=MUC5B PE=1 SV=3	2	49	49	48	35	24	6	0	1	2	3	11	12	17	1	4	0	0	41	43	3	1	12	14	13	35	24	6	0	1	2	3	11	12	17	1	4	0	0	41	43	3
Q9HCU0	Q9HCU0	5	5	5	Endosialin	CD248	>sp|Q9HCU0|CD248_HUMAN Endosialin OS=Homo sapiens GN=CD248 PE=1 SV=1	1	5	5	5	0	1	0	0	4	2	3	0	0	0	0	3	2	2	0	0	0	0	4	3	3	0	1	0	0	4	2	3	0	0	0	0	3	2	2	0	0	0
Q9HDC9;H0Y512	Q9HDC9;H0Y512	12;11	12;11	12;11	Adipocyte plasma membrane-associated protein	APMAP	>sp|Q9HDC9|APMAP_HUMAN Adipocyte plasma membrane-associated protein OS=Homo sapiens GN=APMAP PE=1 SV=2;>tr|H0Y512|H0Y512_HUMAN Adipocyte plasma membrane-associated protein (Fragment) OS=Homo sapiens GN=APMAP PE=1 SV=1	2	12	12	12	5	6	3	3	3	7	9	5	4	4	2	6	8	9	8	4	4	3	5	9	9	5	6	3	3	3	7	9	5	4	4	2	6	8	9	8	4	4
Q9NPY3;Q9UHG2	Q9NPY3	7;1	7;1	7;1	Complement component C1q receptor	CD93	>sp|Q9NPY3|C1QR1_HUMAN Complement component C1q receptor OS=Homo sapiens GN=CD93 PE=1 SV=3	2	7	7	7	0	0	1	0	1	6	5	0	0	0	0	1	5	6	0	0	1	0	1	7	6	0	0	1	0	1	6	5	0	0	0	0	1	5	6	0	0	1
Q9NRB3	Q9NRB3	2	2	2	Carbohydrate sulfotransferase 12	CHST12	>sp|Q9NRB3|CHSTC_HUMAN Carbohydrate sulfotransferase 12 OS=Homo sapiens GN=CHST12 PE=2 SV=2	1	2	2	2	0	0	0	0	0	1	2	0	0	0	0	0	1	2	0	0	0	0	0	2	2	0	0	0	0	0	1	2	0	0	0	0	0	1	2	0	0	0
Q9NRR4;E5RHD1;H7C5U6	Q9NRR4;E5RHD1;H7C5U6	2;1;1	2;1;1	2;1;1	Ribonuclease 3	DROSHA	>sp|Q9NRR4|RNC_HUMAN Ribonuclease 3 OS=Homo sapiens GN=DROSHA PE=1 SV=2;>tr|E5RHD1|E5RHD1_HUMAN Ribonuclease 3 (Fragment) OS=Homo sapiens GN=DROSHA PE=4 SV=1;>tr|H7C5U6|H7C5U6_HUMAN Ribonuclease 3 (Fragment) OS=Homo sapiens GN=DROSHA PE=1 SV=1	3	2	2	2	1	2	1	0	0	0	0	2	2	2	1	0	0	0	1	2	1	1	0	0	0	1	2	1	0	0	0	0	2	2	2	1	0	0	0	1	2	1
Q9NRW1;C9JU14;J3KR73;P20340;C9J0I2;C9JB90;F5H3K7;F5GX61;Q53S08;Q14964;Q9H0N0	Q9NRW1;C9JU14;J3KR73;P20340	6;3;3;3;2;1;1;1;1;1;1	6;3;3;3;2;1;1;1;1;1;1	6;3;3;3;2;1;1;1;1;1;1	Ras-related protein Rab-6B;Ras-related protein Rab-6A	RAB6B;RAB6A	>sp|Q9NRW1|RAB6B_HUMAN Ras-related protein Rab-6B OS=Homo sapiens GN=RAB6B PE=1 SV=1;>tr|C9JU14|C9JU14_HUMAN Ras-related protein Rab-6B (Fragment) OS=Homo sapiens GN=RAB6B PE=1 SV=3;>tr|J3KR73|J3KR73_HUMAN Ras-related protein Rab-6B (Fragment) OS=Homo sapi	11	6	6	6	2	3	3	6	0	0	0	1	1	5	4	0	0	0	2	2	6	4	2	0	0	2	3	3	6	0	0	0	1	1	5	4	0	0	0	2	2	6
Q9NTJ5;E9PGZ4;C9JV50;F8WCQ2;F8WDN7	Q9NTJ5;E9PGZ4;C9JV50	6;4;3;2;1	6;4;3;2;1	6;4;3;2;1	Phosphatidylinositide phosphatase SAC1	SACM1L	>sp|Q9NTJ5|SAC1_HUMAN Phosphatidylinositide phosphatase SAC1 OS=Homo sapiens GN=SACM1L PE=1 SV=2;>tr|E9PGZ4|E9PGZ4_HUMAN Phosphatidylinositide phosphatase SAC1 OS=Homo sapiens GN=SACM1L PE=1 SV=1;>tr|C9JV50|C9JV50_HUMAN Phosphatidylinositide phosphatase SA	5	6	6	6	0	0	5	4	1	0	0	0	0	4	2	1	0	0	0	0	6	3	0	0	0	0	0	5	4	1	0	0	0	0	4	2	1	0	0	0	0	6
Q9NY97	Q9NY97	2	2	2	N-acetyllactosaminide beta-1,3-N-acetylglucosaminyltransferase 2	B3GNT2	>sp|Q9NY97|B3GN2_HUMAN N-acetyllactosaminide beta-1,3-N-acetylglucosaminyltransferase 2 OS=Homo sapiens GN=B3GNT2 PE=1 SV=2	1	2	2	2	0	0	0	0	2	1	0	0	0	0	0	2	0	1	0	0	0	0	2	0	1	0	0	0	0	2	1	0	0	0	0	0	2	0	1	0	0	0
Q9NYL9;H0YKU1;H0YNJ8;G5EA42;Q9NZR1	Q9NYL9;H0YKU1;H0YNJ8	7;5;5;1;1	7;5;5;1;1	7;5;5;1;1	Tropomodulin-3	TMOD3	>sp|Q9NYL9|TMOD3_HUMAN Tropomodulin-3 OS=Homo sapiens GN=TMOD3 PE=1 SV=1;>tr|H0YKU1|H0YKU1_HUMAN Tropomodulin-3 (Fragment) OS=Homo sapiens GN=TMOD3 PE=1 SV=1;>tr|H0YNJ8|H0YNJ8_HUMAN Tropomodulin-3 OS=Homo sapiens GN=TMOD3 PE=1 SV=1	5	7	7	7	1	1	6	4	0	0	0	0	0	5	3	0	0	0	0	0	7	5	0	0	0	1	1	6	4	0	0	0	0	0	5	3	0	0	0	0	0	7
Q9NZA1	Q9NZA1	4	3	3	Chloride intracellular channel protein 5	CLIC5	>sp|Q9NZA1|CLIC5_HUMAN Chloride intracellular channel protein 5 OS=Homo sapiens GN=CLIC5 PE=1 SV=3	1	4	3	3	1	2	3	1	0	0	0	1	0	2	0	0	0	0	1	1	3	3	0	0	0	0	1	2	0	0	0	0	0	0	1	0	0	0	0	0	0	2
Q9NZN3;Q9H223	Q9NZN3	12;2	5;1	5;1	EH domain-containing protein 3	EHD3	>sp|Q9NZN3|EHD3_HUMAN EH domain-containing protein 3 OS=Homo sapiens GN=EHD3 PE=1 SV=2	2	12	5	5	4	5	8	8	2	0	2	5	2	12	7	0	0	0	6	2	11	6	3	2	3	1	1	3	3	0	0	1	2	1	5	4	0	0	0	1	1	5
Q9NZP8;H0YFL7;F5GWF3;F5H2Z5;F5H7C8;F5H6S5	Q9NZP8	8;3;2;1;1;1	7;2;2;1;1;1	7;2;2;1;1;1	Complement C1r subcomponent-like protein	C1RL	>sp|Q9NZP8|C1RL_HUMAN Complement C1r subcomponent-like protein OS=Homo sapiens GN=C1RL PE=1 SV=2	6	8	7	7	3	3	0	0	1	5	5	2	2	1	0	1	5	4	3	3	1	2	3	5	8	2	2	0	0	0	4	4	1	1	0	0	0	4	3	2	2	0
Q9NZT1	Q9NZT1	5	5	5	Calmodulin-like protein 5	CALML5	>sp|Q9NZT1|CALL5_HUMAN Calmodulin-like protein 5 OS=Homo sapiens GN=CALML5 PE=1 SV=2	1	5	5	5	0	5	3	4	1	0	0	3	0	5	4	0	0	0	0	0	5	5	0	0	0	0	5	3	4	1	0	0	3	0	5	4	0	0	0	0	0	5
Q9P0L0;E5RK64;O95292	Q9P0L0	4;1;1	4;1;1	4;1;1	Vesicle-associated membrane protein-associated protein A	VAPA	>sp|Q9P0L0|VAPA_HUMAN Vesicle-associated membrane protein-associated protein A OS=Homo sapiens GN=VAPA PE=1 SV=3	3	4	4	4	0	0	4	2	0	0	0	0	2	4	3	0	0	0	0	0	4	4	0	0	0	0	0	4	2	0	0	0	0	2	4	3	0	0	0	0	0	4
Q9P126	Q9P126	2	2	2	C-type lectin domain family 1 member B	CLEC1B	>sp|Q9P126|CLC1B_HUMAN C-type lectin domain family 1 member B OS=Homo sapiens GN=CLEC1B PE=1 SV=2	1	2	2	2	0	1	1	1	0	0	0	0	0	2	1	0	0	0	0	0	2	1	0	0	0	0	1	1	1	0	0	0	0	0	2	1	0	0	0	0	0	2
Q9UBI6	Q9UBI6	2	2	2	Guanine nucleotide-binding protein G(I)/G(S)/G(O) subunit gamma-12	GNG12	>sp|Q9UBI6|GBG12_HUMAN Guanine nucleotide-binding protein G(I)/G(S)/G(O) subunit gamma-12 OS=Homo sapiens GN=GNG12 PE=1 SV=3	1	2	2	2	0	1	2	1	0	0	0	1	1	1	0	0	0	0	0	2	2	2	0	0	0	0	1	2	1	0	0	0	1	1	1	0	0	0	0	0	2	2
Q9UBU3	Q9UBU3	2	2	2	Appetite-regulating hormone;Ghrelin-27;Ghrelin-28;Obestatin	GHRL	>sp|Q9UBU3|GHRL_HUMAN Appetite-regulating hormone OS=Homo sapiens GN=GHRL PE=1 SV=1	1	2	2	2	0	0	2	2	0	0	0	0	0	2	0	0	0	0	0	0	1	0	0	0	0	0	0	2	2	0	0	0	0	0	2	0	0	0	0	0	0	1
Q9UEW3;C9JKT8	Q9UEW3;C9JKT8	3;2	3;2	3;2	Macrophage receptor MARCO	MARCO	>sp|Q9UEW3|MARCO_HUMAN Macrophage receptor MARCO OS=Homo sapiens GN=MARCO PE=1 SV=1;>tr|C9JKT8|C9JKT8_HUMAN Macrophage receptor MARCO (Fragment) OS=Homo sapiens GN=MARCO PE=1 SV=8	2	3	3	3	3	3	0	0	0	0	0	3	3	1	0	0	0	0	3	3	0	1	0	0	0	3	3	0	0	0	0	0	3	3	1	0	0	0	0	3	3	0
Q9UFN0;Q9BS92	Q9UFN0	7;1	7;1	7;1	Protein NipSnap homolog 3A	NIPSNAP3A	>sp|Q9UFN0|NPS3A_HUMAN Protein NipSnap homolog 3A OS=Homo sapiens GN=NIPSNAP3A PE=1 SV=2	2	7	7	7	0	0	5	6	0	0	0	1	0	7	7	0	0	0	0	0	6	6	1	0	0	0	0	5	6	0	0	0	1	0	7	7	0	0	0	0	0	6
Q9UGM5;C9JC68;E9PG08	Q9UGM5;C9JC68;E9PG08	2;1;1	2;1;1	2;1;1	Fetuin-B	FETUB	>sp|Q9UGM5|FETUB_HUMAN Fetuin-B OS=Homo sapiens GN=FETUB PE=1 SV=2;>tr|C9JC68|C9JC68_HUMAN Fetuin-B (Fragment) OS=Homo sapiens GN=FETUB PE=1 SV=8;>tr|E9PG08|E9PG08_HUMAN Fetuin-B OS=Homo sapiens GN=FETUB PE=1 SV=1	3	2	2	2	0	0	0	0	0	1	1	0	0	0	0	1	1	1	0	0	0	0	1	1	1	0	0	0	0	0	1	1	0	0	0	0	1	1	1	0	0	0
Q9UHG3;F8W8W4;C9K055;C9JM55;C9JGT6	Q9UHG3	19;8;5;3;2	19;8;5;3;2	19;8;5;3;2	Prenylcysteine oxidase 1	PCYOX1	>sp|Q9UHG3|PCYOX_HUMAN Prenylcysteine oxidase 1 OS=Homo sapiens GN=PCYOX1 PE=1 SV=3	5	19	19	19	16	17	0	4	1	1	3	18	17	5	7	0	1	3	18	17	8	5	6	3	4	16	17	0	4	1	1	3	18	17	5	7	0	1	3	18	17	8
Q9UIB8	Q9UIB8	2	2	2	SLAM family member 5	CD84	>sp|Q9UIB8|SLAF5_HUMAN SLAM family member 5 OS=Homo sapiens GN=CD84 PE=1 SV=1	1	2	2	2	0	0	1	2	0	0	0	0	0	2	1	0	0	0	0	0	2	1	0	0	0	0	0	1	2	0	0	0	0	0	2	1	0	0	0	0	0	2
Q9UJU6;F8WBG8;F2Z2V3;F8WB73;F8WCK3;F2Z3E3;F8WC20;F8WBB2;F8WFE1;H0Y5J4;B4DDD6	Q9UJU6;F8WBG8	3;2;1;1;1;1;1;1;1;1;1	3;2;1;1;1;1;1;1;1;1;1	3;2;1;1;1;1;1;1;1;1;1	Drebrin-like protein	DBNL	>sp|Q9UJU6|DBNL_HUMAN Drebrin-like protein OS=Homo sapiens GN=DBNL PE=1 SV=1;>tr|F8WBG8|F8WBG8_HUMAN Drebrin-like protein OS=Homo sapiens GN=DBNL PE=1 SV=1	11	3	3	3	0	0	3	1	1	0	0	0	0	3	2	0	0	0	0	0	2	1	0	0	0	0	0	3	1	1	0	0	0	0	3	2	0	0	0	0	0	2
Q9UL25	Q9UL25	3	3	3	Ras-related protein Rab-21	RAB21	>sp|Q9UL25|RAB21_HUMAN Ras-related protein Rab-21 OS=Homo sapiens GN=RAB21 PE=1 SV=3	1	3	3	3	0	0	2	0	0	0	0	1	0	2	1	0	0	0	1	0	3	1	0	0	0	0	0	2	0	0	0	0	1	0	2	1	0	0	0	1	0	3
Q9ULI3;H7C4M4;H7C4K2	Q9ULI3	21;9;2	21;9;2	21;9;2	Protein HEG homolog 1	HEG1	>sp|Q9ULI3|HEG1_HUMAN Protein HEG homolog 1 OS=Homo sapiens GN=HEG1 PE=1 SV=3	3	21	21	21	15	11	3	4	5	9	6	12	12	3	2	3	7	8	14	12	4	5	6	11	10	15	11	3	4	5	9	6	12	12	3	2	3	7	8	14	12	4
Q9ULV4;B4E3S0;F8W1H8;F8VUX3;F8VSA4;F8VRE9;F8VTT6;F8VVB7;H0YHL7;F8VV53	Q9ULV4;B4E3S0	9;7;4;4;4;4;4;4;3;2	9;7;4;4;4;4;4;4;3;2	9;7;4;4;4;4;4;4;3;2	Coronin-1C;Coronin	CORO1C	>sp|Q9ULV4|COR1C_HUMAN Coronin-1C OS=Homo sapiens GN=CORO1C PE=1 SV=1;>tr|B4E3S0|B4E3S0_HUMAN Coronin OS=Homo sapiens GN=CORO1C PE=1 SV=1	10	9	9	9	0	1	8	7	0	0	0	2	2	9	4	0	0	0	0	0	9	5	0	0	0	0	1	8	7	0	0	0	2	2	9	4	0	0	0	0	0	9
Q9UNW1	Q9UNW1	3	3	3	Multiple inositol polyphosphate phosphatase 1	MINPP1	>sp|Q9UNW1|MINP1_HUMAN Multiple inositol polyphosphate phosphatase 1 OS=Homo sapiens GN=MINPP1 PE=1 SV=1	1	3	3	3	0	0	0	0	0	2	1	0	0	0	0	0	2	1	0	0	0	0	0	1	3	0	0	0	0	0	2	1	0	0	0	0	0	2	1	0	0	0
Q9Y240;V9H0X6;M0R081	Q9Y240;V9H0X6;M0R081	5;4;4	5;4;4	5;4;4	C-type lectin domain family 11 member A	CLEC11A	>sp|Q9Y240|CLC11_HUMAN C-type lectin domain family 11 member A OS=Homo sapiens GN=CLEC11A PE=1 SV=1;>tr|V9H0X6|V9H0X6_HUMAN C-type lectin domain family 11 member A OS=Homo sapiens GN=CLEC11A PE=1 SV=1;>tr|M0R081|M0R081_HUMAN C-type lectin domain family 11	3	5	5	5	0	0	0	1	1	3	2	0	0	0	0	2	3	5	0	0	0	0	2	2	4	0	0	0	1	1	3	2	0	0	0	0	2	3	5	0	0	0
Q9Y251;D6RAQ1;D6RHG4	Q9Y251	6;1;1	6;1;1	6;1;1	Heparanase;Heparanase 8 kDa subunit;Heparanase 50 kDa subunit	HPSE	>sp|Q9Y251|HPSE_HUMAN Heparanase OS=Homo sapiens GN=HPSE PE=1 SV=2	3	6	6	6	0	0	5	3	0	0	0	0	0	5	3	0	0	0	0	0	5	5	0	0	0	0	0	5	3	0	0	0	0	0	5	3	0	0	0	0	0	5
Q9Y277;E5RJN6;E5RHZ6;E5RHE1;E5RFP6;E5RK27;E5RFL1	Q9Y277;E5RJN6;E5RHZ6;E5RHE1;E5RFP6	8;5;5;4;4;3;1	8;5;5;4;4;3;1	8;5;5;4;4;3;1	Voltage-dependent anion-selective channel protein 3	VDAC3	>sp|Q9Y277|VDAC3_HUMAN Voltage-dependent anion-selective channel protein 3 OS=Homo sapiens GN=VDAC3 PE=1 SV=1;>tr|E5RJN6|E5RJN6_HUMAN Voltage-dependent anion-selective channel protein 3 (Fragment) OS=Homo sapiens GN=VDAC3 PE=1 SV=8;>tr|E5RHZ6|E5RHZ6_HUMAN	7	8	8	8	0	0	7	5	2	1	1	0	0	7	1	1	1	0	0	0	8	3	2	1	1	0	0	7	5	2	1	1	0	0	7	1	1	1	0	0	0	8
Q9Y490;Q9Y4G6;A0A1C7CYV7;A0A1B0GVU7;H0YMT1	Q9Y490	125;15;10;10;7	125;15;10;10;7	125;15;10;10;7	Talin-1	TLN1	>sp|Q9Y490|TLN1_HUMAN Talin-1 OS=Homo sapiens GN=TLN1 PE=1 SV=3	5	125	125	125	59	72	97	104	31	13	15	64	69	111	100	31	16	26	57	66	112	93	30	26	27	59	72	97	104	31	13	15	64	69	111	100	31	16	26	57	66	112
Q9Y5C1	Q9Y5C1	4	4	4	Angiopoietin-related protein 3	ANGPTL3	>sp|Q9Y5C1|ANGL3_HUMAN Angiopoietin-related protein 3 OS=Homo sapiens GN=ANGPTL3 PE=1 SV=1	1	4	4	4	0	0	0	0	0	2	2	0	0	0	0	0	4	2	0	0	0	0	0	3	4	0	0	0	0	0	2	2	0	0	0	0	0	4	2	0	0	0
Q9Y5Y7	Q9Y5Y7	2	2	2	Lymphatic vessel endothelial hyaluronic acid receptor 1	LYVE1	>sp|Q9Y5Y7|LYVE1_HUMAN Lymphatic vessel endothelial hyaluronic acid receptor 1 OS=Homo sapiens GN=LYVE1 PE=1 SV=2	1	2	2	2	0	0	0	0	0	2	2	1	0	0	0	1	2	2	1	0	0	0	1	2	2	0	0	0	0	0	2	2	1	0	0	0	1	2	2	1	0	0
Q9Y624;A0A087WY82	Q9Y624;A0A087WY82	9;7	9;7	9;7	Junctional adhesion molecule A	F11R	>sp|Q9Y624|JAM1_HUMAN Junctional adhesion molecule A OS=Homo sapiens GN=F11R PE=1 SV=1;>tr|A0A087WY82|A0A087WY82_HUMAN Junctional adhesion molecule A OS=Homo sapiens GN=F11R PE=1 SV=1	2	9	9	9	3	3	6	5	1	0	0	3	2	6	4	1	0	1	4	2	7	6	1	1	1	3	3	6	5	1	0	0	3	2	6	4	1	0	1	4	2	7
Q9Y696;A6PVS0;O15247;Q96NY7	Q9Y696	10;1;1;1	10;1;1;1	9;0;0;0	Chloride intracellular channel protein 4	CLIC4	>sp|Q9Y696|CLIC4_HUMAN Chloride intracellular channel protein 4 OS=Homo sapiens GN=CLIC4 PE=1 SV=4	4	10	10	9	7	5	10	9	0	0	0	6	4	10	6	0	1	1	7	7	10	10	0	1	1	7	5	10	9	0	0	0	6	4	10	6	0	1	1	7	7	10
Q9Y6R7;A0A087WXI2;A0A087WUZ2	Q9Y6R7;A0A087WXI2	109;106;37	109;106;37	109;106;37	IgGFc-binding protein	FCGBP	>sp|Q9Y6R7|FCGBP_HUMAN IgGFc-binding protein OS=Homo sapiens GN=FCGBP PE=1 SV=3;>tr|A0A087WXI2|A0A087WXI2_HUMAN IgGFc-binding protein OS=Homo sapiens GN=FCGBP PE=1 SV=1	3	109	109	109	66	58	0	2	4	0	0	100	100	32	10	1	0	0	93	74	67	50	0	0	0	66	58	0	2	4	0	0	100	100	32	10	1	0	0	93	74	67
Q9Y6Z7	Q9Y6Z7	4	4	4	Collectin-10	COLEC10	>sp|Q9Y6Z7|COL10_HUMAN Collectin-10 OS=Homo sapiens GN=COLEC10 PE=2 SV=2	1	4	4	4	3	4	0	0	3	0	0	3	3	1	0	3	1	1	3	4	0	1	4	1	1	3	4	0	0	3	0	0	3	3	1	0	3	1	1	3	4	0
REV__F8W6C1;REV__Q01082;REV__A0A087WUZ3	REV__F8W6C1;REV__Q01082;REV__A0A087WUZ3	1;1;1	1;1;1	1;1;1			>tr|F8W6C1|F8W6C1_HUMAN Spectrin beta chain, non-erythrocytic 1 (Fragment) OS=Homo sapiens GN=SPTBN1 PE=1 SV=1;>sp|Q01082|SPTB2_HUMAN Spectrin beta chain, non-erythrocytic 1 OS=Homo sapiens GN=SPTBN1 PE=1 SV=2;>tr|A0A087WUZ3|A0A087WUZ3_HUMAN Spectrin beta	3	1	1	1	0	0	0	1	0	0	0	0	0	0	0	0	0	0	0	1	0	0	0	0	0	0	0	0	1	0	0	0	0	0	0	0	0	0	0	0	1	0
REV__A0A087WXL3;REV__O75417	REV__A0A087WXL3;REV__O75417	2;1	2;1	2;1			>tr|A0A087WXL3|A0A087WXL3_HUMAN DNA polymerase theta OS=Homo sapiens GN=POLQ PE=1 SV=1;>sp|O75417|DPOLQ_HUMAN DNA polymerase theta OS=Homo sapiens GN=POLQ PE=1 SV=2	2	2	2	2	0	1	1	1	0	1	1	1	1	1	0	0	1	1	1	1	1	1	0	1	1	0	1	1	1	0	1	1	1	1	1	0	0	1	1	1	1	1
REV__A0A096LNX6;REV__P46100	REV__A0A096LNX6;REV__P46100	1;1	1;1	1;1			>tr|A0A096LNX6|A0A096LNX6_HUMAN Transcriptional regulator ATRX (Fragment) OS=Homo sapiens GN=ATRX PE=1 SV=1;>sp|P46100|ATRX_HUMAN Transcriptional regulator ATRX OS=Homo sapiens GN=ATRX PE=1 SV=5	2	1	1	1	0	0	0	0	1	1	1	0	0	0	0	1	1	1	0	0	0	0	1	1	1	0	0	0	0	1	1	1	0	0	0	0	1	1	1	0	0	0
REV__E9PNC4;REV__A0A0G2JRS3;REV__A0A0G2JQT9;REV__H0YEG0;REV__A0A0G2JRF9;REV__A0A0G2JQA4;REV__E9PR62;REV__A0A0G2JQM1;REV__A0A0G2JS82;REV__O94973	REV__E9PNC4;REV__A0A0G2JRS3;REV__A0A0G2JQT9;REV__H0YEG0;REV__A0A0G2JRF9;REV__A0A0G2JQA4;REV__E9PR62;REV__A0A0G2JQM1;REV__A0A0G2JS82;REV__O94973	1;1;1;1;1;1;1;1;1;1	1;1;1;1;1;1;1;1;1;1	1;1;1;1;1;1;1;1;1;1			>tr|E9PNC4|E9PNC4_HUMAN AP-2 complex subunit alpha-2 (Fragment) OS=Homo sapiens GN=AP2A2 PE=1 SV=1;>tr|A0A0G2JRS3|A0A0G2JRS3_HUMAN AP-2 complex subunit alpha-2 (Fragment) OS=Homo sapiens GN=AP2A2 PE=1 SV=1;>tr|A0A0G2JQT9|A0A0G2JQT9_HUMAN AP-2 complex subun	10	1	1	1	0	0	0	0	0	0	0	1	1	0	0	0	0	0	0	0	1	0	0	0	0	0	0	0	0	0	0	0	1	1	0	0	0	0	0	0	0	1
REV__H0YBY5;REV__A6NI79	REV__H0YBY5;REV__A6NI79	2;2	2;2	2;2			>tr|H0YBY5|H0YBY5_HUMAN Coiled-coil domain-containing protein 69 (Fragment) OS=Homo sapiens GN=CCDC69 PE=1 SV=1;>sp|A6NI79|CCD69_HUMAN Coiled-coil domain-containing protein 69 OS=Homo sapiens GN=CCDC69 PE=1 SV=1	2	2	2	2	0	0	0	0	1	1	1	0	0	0	0	0	1	1	0	0	0	0	0	1	1	0	0	0	0	1	1	1	0	0	0	0	0	1	1	0	0	0
REV__D6RDH9;REV__D6RJG9;REV__Q9Y5W7;REV__Q5JRQ0;REV__D6RDA6	REV__D6RDH9;REV__D6RJG9;REV__Q9Y5W7;REV__Q5JRQ0;REV__D6RDA6	2;2;2;1;1	2;2;2;1;1	2;2;2;1;1			>tr|D6RDH9|D6RDH9_HUMAN Sorting nexin-14 OS=Homo sapiens GN=SNX14 PE=1 SV=1;>tr|D6RJG9|D6RJG9_HUMAN Sorting nexin-14 (Fragment) OS=Homo sapiens GN=SNX14 PE=1 SV=1;>sp|Q9Y5W7|SNX14_HUMAN Sorting nexin-14 OS=Homo sapiens GN=SNX14 PE=1 SV=3;>tr|Q5JRQ0|Q5JRQ0_	5	2	2	2	1	1	0	0	1	0	0	1	1	1	0	1	0	0	1	1	1	0	1	0	0	1	1	0	0	1	0	0	1	1	1	0	1	0	0	1	1	1
REV__O43365	REV__O43365	1	1	1			>sp|O43365|HXA3_HUMAN Homeobox protein Hox-A3 OS=Homo sapiens GN=HOXA3 PE=1 SV=1	1	1	1	1	0	1	0	0	0	0	0	0	0	0	0	0	0	0	0	0	0	0	0	0	0	0	1	0	0	0	0	0	0	0	0	0	0	0	0	0	0	0
REV__O75155	REV__O75155	1	1	1			>sp|O75155|CAND2_HUMAN Cullin-associated NEDD8-dissociated protein 2 OS=Homo sapiens GN=CAND2 PE=1 SV=3	1	1	1	1	0	0	0	0	0	0	0	0	1	0	0	0	0	0	0	0	0	0	0	0	0	0	0	0	0	0	0	0	0	1	0	0	0	0	0	0	0	0
[truncated: 11 more rows]
[truncated: 135 more columns]
