# Supplementary material for: Mass-Spectrometry Based Proteome Comparison of Extracellular Vesicle Isolation Methods: Comparison of ME-kit, Size-Exclusion Chromatography, and High-Speed Centrifugation
Source: Biomedicines. 2020 Jul 25;8(8):246. doi: 10.3390/biomedicines8080246 (PMC7459681; doi:10.3390/biomedicines8080246)
Supplement: Supplementary file 1 [file biomedicines-08-00246-s001.zip › File S6 - Exported Perseus data/T-tests/Lipoproteins.txt]

rIBAQ_iBAQ 1-UC	rIBAQ_iBAQ 2-UC	rIBAQ_iBAQ 3-UC	rIBAQ_iBAQ 1-SEC	rIBAQ_iBAQ 2-SEC	rIBAQ_iBAQ 3-SEC	rIBAQ_iBAQ 1-VN96	rIBAQ_iBAQ 2-VN96	rIBAQ_iBAQ 3-VN96	Student's T-test Significant UC_SEC	Student's T-test Significant UC_PAP	Student's T-test Significant SEC_PAP	Student's T-test significant	Peptides	Razor + unique peptides	Unique peptides	Sequence coverage [%]	Unique + razor sequence coverage [%]	Unique sequence coverage [%]	Mol. weight [kDa]	Q-value	Score	Intensity	MS/MS Count	-Log Student's T-test p-value UC_SEC	Student's T-test q-value UC_SEC	Student's T-test Difference UC_SEC	Student's T-test Test statistic UC_SEC	-Log Student's T-test p-value UC_PAP	Student's T-test q-value UC_PAP	Student's T-test Difference UC_PAP	Student's T-test Test statistic UC_PAP	-Log Student's T-test p-value SEC_PAP	Student's T-test q-value SEC_PAP	Student's T-test Difference SEC_PAP	Student's T-test Test statistic SEC_PAP	Protein IDs	Majority protein IDs	Protein names	Gene names	Large Evs	Small Evs	EV concentration	Contaminants	Lipoproteins
#!{Type}E	E	E	E	E	E	E	E	E	C	C	C	C	N	N	N	N	N	N	N	N	N	N	N	N	N	N	N	N	N	N	N	N	N	N	N	T	T	T	T	T	T	T	T	T
#!{C:Isolation method}UC	UC	UC	SEC	SEC	SEC	PAP	PAP	PAP
0.1231077	0.08470317	0.1156743	0.3214362	0.2792725	0.3622341	0.05831469	0.1034577	0.08064648	+		+	SEC_PAP;UC_SEC	775	763	736	994.7	927.7	863	1418.696	0.0097087	4411.0245	6795804014000	16979	2.87582675603505	0.00114814814814815	-0.213152520358562	-7.98877540353353	0.702147086585181	0.146219512195122	0.0270220922927062	1.53940289957894	3.03789431922476	0.0026	0.240174612651269	8.80857451636898	A0A024R0T9;A0A087WWY0;A8MUN2;B0YIW2;B1AH94;B1AH95;B1AH96;C9JF17;C9JX71;C9JZZ0;E7ERP7;E9PEV4;F8W696;F8WBT9;F8WCH3;H0Y7L5;J3KS17;J3QLI0;J3QRN2;K7EJI9;K7EKP1;K7ELM9;K7EMC3;K7EPF9;K7ER74;K7ERI9;O14791;O95445;P02647;P02649;P02652;P02654;P02655;P02656;P02749;P04114;P05090;P06727;P08519;P55056;Q13790;Q16609;Q5SRP5;Q6P163;Q6Q788;V9GYC1;V9GYE3;V9GYG9;V9GYJ8;V9GYM3;V9GYS1	A0A024R0T9;B0YIW2;C9JF17;C9JZZ0;E7ERP7;E9PEV4;F8W696;H0Y7L5;J3QRN2;K7EJI9;K7ELM9;K7EPF9;K7ER74;K7ERI9;O14791;O95445;P02647;P02649;P02652;P02654;P02655;P02656;P02749;P04114;P05090;P06727;P08519;P55056;Q13790;Q5SRP5;Q6Q788;V9GYE3;V9GYG9;V9GYM3	Apolipoprotein A-I;Apolipoprotein A-II;Apolipoprotein A-IV;Apolipoprotein A-V;Apolipoprotein B-100;Apolipoprotein B-48;Apolipoprotein C-I;Apolipoprotein C-II;Apolipoprotein C-III;Apolipoprotein C-IV;Apolipoprotein D;Apolipoprotein E;Apolipoprotein F;Apolipoprotein L1;Apolipoprotein M;Apolipoprotein(a);Beta-2-glycoprotein 1;NA;Proapolipoprotein A-I;Proapolipoprotein A-II;Proapolipoprotein C-II;Tru…	APOA1;APOA2;APOA4;APOA5;APOB;APOC1;APOC2;APOC3;APOC4;APOC4-APOC2;APOD;APOE;APOF;APOH;APOL1;APOM;LPA					Lipoproteins
