# Supplementary material for: Mass-Spectrometry Based Proteome Comparison of Extracellular Vesicle Isolation Methods: Comparison of ME-kit, Size-Exclusion Chromatography, and High-Speed Centrifugation
Source: Biomedicines. 2020 Jul 25;8(8):246. doi: 10.3390/biomedicines8080246 (PMC7459681; doi:10.3390/biomedicines8080246)
Supplement: Supplementary file 1 [file biomedicines-08-00246-s001.zip › File S6 - Exported Perseus data/T-tests/Albumin.txt]

rIBAQ_iBAQ 1-UC	rIBAQ_iBAQ 2-UC	rIBAQ_iBAQ 3-UC	rIBAQ_iBAQ 1-SEC	rIBAQ_iBAQ 2-SEC	rIBAQ_iBAQ 3-SEC	rIBAQ_iBAQ 1-VN96	rIBAQ_iBAQ 2-VN96	rIBAQ_iBAQ 3-VN96	Filter	Student's T-test Significant UC_SEC	Student's T-test Significant UC_PAP	Student's T-test Significant SEC_PAP	Student's T-test significant	Peptides	Razor + unique peptides	Unique peptides	Sequence coverage [%]	Unique + razor sequence coverage [%]	Unique sequence coverage [%]	Mol. weight [kDa]	Q-value	Score	Intensity	MS/MS Count	-Log Student's T-test p-value UC_SEC	Student's T-test q-value UC_SEC	Student's T-test Difference UC_SEC	Student's T-test Test statistic UC_SEC	-Log Student's T-test p-value UC_PAP	Student's T-test q-value UC_PAP	Student's T-test Difference UC_PAP	Student's T-test Test statistic UC_PAP	-Log Student's T-test p-value SEC_PAP	Student's T-test q-value SEC_PAP	Student's T-test Difference SEC_PAP	Student's T-test Test statistic SEC_PAP	Protein IDs	Majority protein IDs	Protein names	Gene names	Large Evs	Small Evs	EV concentration	Contaminants	Lipoproteins
#!{Type}E	E	E	E	E	E	E	E	E	C	C	C	C	C	N	N	N	N	N	N	N	N	N	N	N	N	N	N	N	N	N	N	N	N	N	N	N	T	T	T	T	T	T	T	T	T
#!{C:Isolation method}UC	UC	UC	SEC	SEC	SEC	PAP	PAP	PAP
0.1010969	0.06373845	0.0772416	0.006375835	0.0181445	0.007294147	0.01991057	0.01183476	0.01295566	Keep	+	+		UC_PAP;UC_SEC	83	83	76	86.7	86.7	85.2	69.366	0	323.31	2172500000000	2741	2.42792742061303	0.00291666666666667	0.0700874850153923	6.06452982230267	2.37583843932249	0.00841509433962264	0.0657919812947512	5.86910338804783	0.399926994237263	0.464061349693252	-0.00429550372064114	-0.944985826160863	P02768;A0A0C4DGB6;B7WNR0;H0YA55;D6RHD5;A0A087WWT3;C9JKR2;H7C013	P02768;A0A0C4DGB6;B7WNR0;H0YA55;D6RHD5;A0A087WWT3;C9JKR2	Serum albumin	ALB
