# Supplementary material for: Mass-Spectrometry Based Proteome Comparison of Extracellular Vesicle Isolation Methods: Comparison of ME-kit, Size-Exclusion Chromatography, and High-Speed Centrifugation
Source: Biomedicines. 2020 Jul 25;8(8):246. doi: 10.3390/biomedicines8080246 (PMC7459681; doi:10.3390/biomedicines8080246)
Supplement: Supplementary file 1 [file biomedicines-08-00246-s001.zip › File S6 - Exported Perseus data/T-tests/Large-EVs.txt]

rIBAQ_iBAQ 1-UC	rIBAQ_iBAQ 2-UC	rIBAQ_iBAQ 3-UC	rIBAQ_iBAQ 1-SEC	rIBAQ_iBAQ 2-SEC	rIBAQ_iBAQ 3-SEC	rIBAQ_iBAQ 1-VN96	rIBAQ_iBAQ 2-VN96	rIBAQ_iBAQ 3-VN96	Student's T-test Significant UC_SEC	Student's T-test Significant UC_PAP	Student's T-test Significant SEC_PAP	Student's T-test significant	Peptides	Razor + unique peptides	Unique peptides	Sequence coverage [%]	Unique + razor sequence coverage [%]	Unique sequence coverage [%]	Mol. weight [kDa]	Q-value	Score	Intensity	MS/MS Count	-Log Student's T-test p-value UC_SEC	Student's T-test q-value UC_SEC	Student's T-test Difference UC_SEC	Student's T-test Test statistic UC_SEC	-Log Student's T-test p-value UC_PAP	Student's T-test q-value UC_PAP	Student's T-test Difference UC_PAP	Student's T-test Test statistic UC_PAP	-Log Student's T-test p-value SEC_PAP	Student's T-test q-value SEC_PAP	Student's T-test Difference SEC_PAP	Student's T-test Test statistic SEC_PAP	Protein IDs	Majority protein IDs	Protein names	Gene names	Large Evs	Small Evs	EV concentration	Contaminants	Lipoproteins
#!{Type}E	E	E	E	E	E	E	E	E	C	C	C	C	N	N	N	N	N	N	N	N	N	N	N	N	N	N	N	N	N	N	N	N	N	N	N	T	T	T	T	T	T	T	T	T
#!{C:Isolation method}UC	UC	UC	SEC	SEC	SEC	PAP	PAP	PAP
0.001493637	0.001569514	0.002250047	0.0001555386	0.0001385278	0.0001360643	0.0002856507	0.0001581927	0.0002227882	+	+		UC_PAP;UC_SEC	124	105	85	168.9	147.7	124.5	395.715	0	725.272	12252632000	663	2.60392222758287	0.0016	0.00162768922746181	6.76602456817579	2.5056656413745	0.00843478260869565	0.00154885556548834	6.36632845792115	0.991004837613869	0.0906086956521739	-7.88336619734764E-05	-2.11344856723767	A0A087WSZ2;C9JY79;F5GXS2;F6THM6;F8W026;G3V2E8;G3V2N5;G3V2W4;G3V2X9;G3V380;G3V5M4;H0YIV0;H0YJ11;H0YJW3;H7C144;H7C5W8;H9KV75;K7EJH8;K7EP19;M0QZQ3;O43707;P12814;P13639;P14625;P35609;Q08043;Q58FF3;Q96GW1;Q9H254	H9KV75;O43707;P12814;P13639;P14625	Alpha-actinin-1;Alpha-actinin-4;Elongation factor 2;Endoplasmin	ACTN1;ACTN4;EEF2;HSP90B1	Large EVs		EV_Concentration
