# Supplementary material for: Mass-Spectrometry Based Proteome Comparison of Extracellular Vesicle Isolation Methods: Comparison of ME-kit, Size-Exclusion Chromatography, and High-Speed Centrifugation
Source: Biomedicines. 2020 Jul 25;8(8):246. doi: 10.3390/biomedicines8080246 (PMC7459681; doi:10.3390/biomedicines8080246)
Supplement: Supplementary file 1 [file biomedicines-08-00246-s001.zip › File S6 - Exported Perseus data/T-tests/Total-EVs.txt]

rIBAQ_iBAQ 1-UC	rIBAQ_iBAQ 2-UC	rIBAQ_iBAQ 3-UC	rIBAQ_iBAQ 1-SEC	rIBAQ_iBAQ 2-SEC	rIBAQ_iBAQ 3-SEC	rIBAQ_iBAQ 1-VN96	rIBAQ_iBAQ 2-VN96	rIBAQ_iBAQ 3-VN96	Student's T-test Significant UC_SEC	Student's T-test Significant UC_PAP	Student's T-test Significant SEC_PAP	Student's T-test significant	Peptides	Razor + unique peptides	Unique peptides	Sequence coverage [%]	Unique + razor sequence coverage [%]	Unique sequence coverage [%]	Mol. weight [kDa]	Q-value	Score	Intensity	MS/MS Count	-Log Student's T-test p-value UC_SEC	Student's T-test q-value UC_SEC	Student's T-test Difference UC_SEC	Student's T-test Test statistic UC_SEC	-Log Student's T-test p-value UC_PAP	Student's T-test q-value UC_PAP	Student's T-test Difference UC_PAP	Student's T-test Test statistic UC_PAP	-Log Student's T-test p-value SEC_PAP	Student's T-test q-value SEC_PAP	Student's T-test Difference SEC_PAP	Student's T-test Test statistic SEC_PAP	Protein IDs	Majority protein IDs	Protein names	Gene names	Large Evs	Small Evs	EV concentration	Contaminants	Lipoproteins
#!{Type}E	E	E	E	E	E	E	E	E	C	C	C	C	N	N	N	N	N	N	N	N	N	N	N	N	N	N	N	N	N	N	N	N	N	N	N	T	T	T	T	T	T	T	T	T
#!{C:Isolation method}UC	UC	UC	SEC	SEC	SEC	PAP	PAP	PAP
0.01102885	0.0102163	0.01450047	0.002226334	0.0018753	0.002410737	0.0008159134	0.0004003238	0.0006613179	+	+	+	SEC_PAP;UC_PAP;UC_SEC	365	293	222	855.5	687	514.3	1212.585	0.0031746	3149.644	43019280000	1938	2.74208711758749	0.000992	0.00974441661189	7.36486927701581	2.98965813177582	0.00585185185185185	0.0112893552092525	8.55690488142934	2.83347897572723	0.00756363636363636	0.00154493859736249	7.78628601799815	A0A087WSZ2;A0A087WU13;A0A0G2JH46;A0A0G2JIW1;A0A0G2JJQ6;A0A0G2JMH6;A0A140T907;A0A140T910;A0A140T913;A0A140T933;A0A140T941;A0A140T955;A0A140T957;A0A140T959;A0A140T974;A0A140T9B1;A0A140T9C3;A0A140T9I0;A0A140T9R1;A0A140T9W4;A0A140T9X0;A0A140T9X5;A0A140T9Z6;A0A140TA34;A2AB09;A2AB10;A2AB11;A2AB12;A2AB13;A6NL76;A6NMH8;A6NMY6;A6NNI4;A8K7Q2;B0UXQ0;B4DHN5;B8ZZJ2;C9JFL5;C9JY79;E7EQR4;E7EUT5;E9PBU7;E9PI65;E9…	A0A0G2JH46;A0A0G2JIW1;A0A0G2JJQ6;A0A0G2JMH6;A0A140T913;A0A140T933;A0A140T941;A0A140T955;A0A140T9I0;A0A140T9R1;A0A140T9W4;A0A140T9X5;A0A140T9Z6;A2AB10;A2AB12;A2AB13;A6NL76;A6NMH8;A6NMY6;A6NNI4;A8K7Q2;B0UXQ0;B4DHN5;B8ZZJ2;C9JFL5;E7EQR4;E7EUT5;E9PBU7;E9PIF1;E9PJK1;E9PKE3;E9PN89;E9PNE6;E9PRJ8;F6QUT6;F6UVQ4;F8WB63;G5EA09;G8JLH6;H0Y6E1;H0YDJ9;H0YDL9;H0YKS4;H0YM50;H0YMD0;H0YMM1;H0YMU9;H0YN42;H0YNP5;H9KV…	Actin, alpha cardiac muscle 1;Actin, alpha skeletal muscle;Actin, aortic smooth muscle;Actin, gamma-enteric smooth muscle;Alpha-actinin-1;Alpha-actinin-4;Annexin;Annexin A11;Annexin A2;CD81 antigen;CD9 antigen;Disintegrin and metalloproteinase domain-containing protein 10;Elongation factor 2;Endoplasmin;Ezrin;Flotillin-1;Glyceraldehyde-3-phosphate dehydrogenase;Heat shock 70 kDa protein 1A;Heat s…	ACTA1;ACTA2;ACTC1;ACTG2;ACTN1;ACTN4;ADAM10;ANXA11;ANXA2;ANXA2P2;CD81;CD9;EEF2;EZR;FLOT1;GAPDH;HLA-A;HLA-DRA;HSP90B1;HSPA1A;HSPA1B;HSPA8;MSN;SDCBP	Large EVs	Small EVs	EV_Concentration
