# Supplementary material for: Mass-Spectrometry Based Proteome Comparison of Extracellular Vesicle Isolation Methods: Comparison of ME-kit, Size-Exclusion Chromatography, and High-Speed Centrifugation
Source: Biomedicines. 2020 Jul 25;8(8):246. doi: 10.3390/biomedicines8080246 (PMC7459681; doi:10.3390/biomedicines8080246)
Supplement: Supplementary file 1 [file biomedicines-08-00246-s001.zip › File S6 - Exported Perseus data/T-tests/Small-EVs.txt]

rIBAQ_iBAQ 1-UC	rIBAQ_iBAQ 2-UC	rIBAQ_iBAQ 3-UC	rIBAQ_iBAQ 1-SEC	rIBAQ_iBAQ 2-SEC	rIBAQ_iBAQ 3-SEC	rIBAQ_iBAQ 1-VN96	rIBAQ_iBAQ 2-VN96	rIBAQ_iBAQ 3-VN96	Student's T-test Significant UC_SEC	Student's T-test Significant UC_PAP	Student's T-test Significant SEC_PAP	Student's T-test significant	Peptides	Razor + unique peptides	Unique peptides	Sequence coverage [%]	Unique + razor sequence coverage [%]	Unique sequence coverage [%]	Mol. weight [kDa]	Q-value	Score	Intensity	MS/MS Count	-Log Student's T-test p-value UC_SEC	Student's T-test q-value UC_SEC	Student's T-test Difference UC_SEC	Student's T-test Test statistic UC_SEC	-Log Student's T-test p-value UC_PAP	Student's T-test q-value UC_PAP	Student's T-test Difference UC_PAP	Student's T-test Test statistic UC_PAP	-Log Student's T-test p-value SEC_PAP	Student's T-test q-value SEC_PAP	Student's T-test Difference SEC_PAP	Student's T-test Test statistic SEC_PAP	Protein IDs	Majority protein IDs	Protein names	Gene names	Large Evs	Small Evs	EV concentration	Contaminants	Lipoproteins
#!{Type}E	E	E	E	E	E	E	E	E	C	C	C	C	N	N	N	N	N	N	N	N	N	N	N	N	N	N	N	N	N	N	N	N	N	N	N	T	T	T	T	T	T	T	T	T
#!{C:Isolation method}UC	UC	UC	SEC	SEC	SEC	PAP	PAP	PAP
7.043947E-05	0.0001595347	0.0001450554	0.0003710894	0.000324352	0.0004958202	2.015944E-05	2.583644E-05	3.885235E-05	+	+	+	SEC_PAP;UC_PAP;UC_SEC	28	22	16	134.4	97.2	57.6	223.756	0.0031746	488.562	1810898000	92	2.0244004830137	0.00483271375464684	-0.000272077374878184	-4.6791556832363	1.57848531197561	0.017375	9.67270940842961E-05	3.43581836593005	2.69703814161222	0.00775	0.00036880446896248	7.16469769954217	A6NMH8;B4DHN5;E9PBU7;E9PIF1;E9PJK1;E9PRJ8;G5EA09;H0Y6E1;H0YDJ9;H0YDL9;H0YNC5;O00560;O14672;P50995;P60033	A6NMH8;B4DHN5;E9PBU7;E9PIF1;E9PJK1;E9PRJ8;G5EA09;H0Y6E1;H0YDJ9;H0YDL9;O00560;O14672;P50995;P60033	Annexin A11;CD81 antigen;Disintegrin and metalloproteinase domain-containing protein 10;NA;Syntenin-1;Tetraspanin	ADAM10;ANXA11;CD81;SDCBP		Small EVs	EV_Concentration
