# Supplementary material for: Mass-Spectrometry Based Proteome Comparison of Extracellular Vesicle Isolation Methods: Comparison of ME-kit, Size-Exclusion Chromatography, and High-Speed Centrifugation
Source: Biomedicines. 2020 Jul 25;8(8):246. doi: 10.3390/biomedicines8080246 (PMC7459681; doi:10.3390/biomedicines8080246)
Supplement: Supplementary file 1 [file biomedicines-08-00246-s001.zip › File S6 - Exported Perseus data/T-tests/Non-EVs.txt]

rIBAQ_iBAQ 1-UC	rIBAQ_iBAQ 2-UC	rIBAQ_iBAQ 3-UC	rIBAQ_iBAQ 1-SEC	rIBAQ_iBAQ 2-SEC	rIBAQ_iBAQ 3-SEC	rIBAQ_iBAQ 1-VN96	rIBAQ_iBAQ 2-VN96	rIBAQ_iBAQ 3-VN96	Student's T-test Significant UC_SEC	Student's T-test Significant UC_PAP	Student's T-test Significant SEC_PAP	Student's T-test significant	Peptides	Razor + unique peptides	Unique peptides	Sequence coverage [%]	Unique + razor sequence coverage [%]	Unique sequence coverage [%]	Mol. weight [kDa]	Q-value	Score	Intensity	MS/MS Count	-Log Student's T-test p-value UC_SEC	Student's T-test q-value UC_SEC	Student's T-test Difference UC_SEC	Student's T-test Test statistic UC_SEC	-Log Student's T-test p-value UC_PAP	Student's T-test q-value UC_PAP	Student's T-test Difference UC_PAP	Student's T-test Test statistic UC_PAP	-Log Student's T-test p-value SEC_PAP	Student's T-test q-value SEC_PAP	Student's T-test Difference SEC_PAP	Student's T-test Test statistic SEC_PAP	Protein IDs	Majority protein IDs	Protein names	Gene names	Large Evs	Small Evs	EV concentration	Contaminants	Lipoproteins
#!{Type}E	E	E	E	E	E	E	E	E	C	C	C	C	N	N	N	N	N	N	N	N	N	N	N	N	N	N	N	N	N	N	N	N	N	N	N	T	T	T	T	T	T	T	T	T
#!{C:Isolation method}UC	UC	UC	SEC	SEC	SEC	PAP	PAP	PAP
0.004407765	0.00334038	0.005044934	0.002763245	0.002529764	0.00281104	0.04154955	0.04150946	0.0770095	+	+	+	SEC_PAP;UC_PAP;UC_SEC	647	599	584	1340.7	1219	1171.9	5424.3618	0.1512778	5813.0411	480863361000	3252	1.4394922673861	0.0149063291139241	0.00156300988358756	3.09632991176121	1.84491247724306	0.0127251461988304	-0.0490918123008062	-4.14727728659297	1.89220519780776	0.02446875	-0.0506548221843938	-4.28298567332677	A0A087WSY5;A0A087WU90;A0A087WUS7;A0A087WWC0;A0A087WWU8;A0A087WXC9;A0A087WZR4;A0A087X0I0;A0A087X0M8;A0A087X0U8;A0A087X1F1;A0A087X1M5;A0A087X1T7;A0A0A0MS09;A0A0C4DFP6;A0A0G2JIE7;A0A0G2JK28;A0A0G2JL69;A0A0G2JM87;A0A0G2JR65;A0A140T8Y3;A0A140T8Z8;A0A140T902;A0A140T956;A0A140T9C0;A0A140T9L7;A0A140TA33;A0A140TA41;A0A140TA52;A0A140TA62;A0A140TA63;A0A140TA69;A1L4H1;A8MT72;A8MUH2;B1AKG0;B4DEB1;B4DQI1;B5A92…	A0A087WSY5;A0A087WUS7;A0A087WWC0;A0A087WWU8;A0A087WXC9;A0A087WZR4;A0A087X0I0;A0A087X0M8;A0A087X0U8;A0A087X1F1;A0A087X1M5;A0A087X1T7;A0A0A0MS09;A0A0C4DFP6;A0A0G2JIE7;A0A0G2JL69;A0A0G2JM87;A0A0G2JR65;A0A140T8Y3;A0A140T8Z8;A0A140T902;A0A140T9C0;A0A140T9L7;A0A140TA33;A0A140TA41;A0A140TA52;A0A140TA62;A0A140TA69;A1L4H1;A8MT72;A8MUH2;B1AKG0;B4DEB1;B4DQI1;B5A927;B8YG18;C9JAI6;C9JH18;C9JKT8;D6R904;D6RBP0;…	Activation peptide;Aggrecan core protein;Aggrecan core protein 2;AL-11;Alpha-1-acid glycoprotein 2;Angiopoietin-related protein 6;Appetite-regulating hormone;ATP synthase-coupling factor 6, mitochondrial;Beta-factor XIIa part 1;Carboxypeptidase B2;Cartilage acidic protein 1;Catestatin;Chromogranin-A;CKLF-like MARVEL transmembrane domain-containing protein 5;CMP-N-acetylneuraminate-poly-alpha-2,8-…	ABRACL;ACAN;ADGRG6;ANGPTL6;ATP5J;C16orf46;C2;C8B;CD34;CES1;CFHR1;CFP;CHGA;CHL1;CMTM5;CPB2;CRTAC1;DKFZp686J1372;DMTN;DROSHA;ECM2;F12;F13B;FBLN5;FCGR3A;FCGR3B;FLT4;GHRL;GIGYF2;GPD2;GPLD1;GPR116;GPR126;H3F3A;H3F3B;H3F3C;HABP2;HCLS1;HIST1H3A;HIST2H3A;HIST2H3PS2;HIST3H3;IGHD;IGLL1;IL7R;KRT34;MADCAM1;MARCO;MENT;MMP19;MT-CO2;MUC2;MUC5B;NIPSNAP3A;OMD;ORM2;PF4V1;PI16;PKP1;POF1B;PRAP1;PROC;PTPRZ1;RGS19;RTN…				Contaminants
