# Supplementary material for: Mass-Spectrometry Based Proteome Comparison of Extracellular Vesicle Isolation Methods: Comparison of ME-kit, Size-Exclusion Chromatography, and High-Speed Centrifugation
Source: Biomedicines. 2020 Jul 25;8(8):246. doi: 10.3390/biomedicines8080246 (PMC7459681; doi:10.3390/biomedicines8080246)
Supplement: Supplementary file 1 [file biomedicines-08-00246-s001.zip › File S6 - Exported Perseus data/Clustering/Clustering_isolation-methods.txt]

rIBAQ_iBAQ 1-VN96	rIBAQ_iBAQ 3-VN96	rIBAQ_iBAQ 2-VN96	rIBAQ_iBAQ 2-SEC	rIBAQ_iBAQ 3-SEC	rIBAQ_iBAQ 1-SEC	rIBAQ_iBAQ 3-UC	rIBAQ_iBAQ 2-UC	rIBAQ_iBAQ 1-UC	Large Evs	Small Evs	EV concentration	Contaminants	Lipoproteins	Peptides	Razor + unique peptides	Unique peptides	Sequence coverage [%]	Unique + razor sequence coverage [%]	Unique sequence coverage [%]	Mol. weight [kDa]	Q-value	Score	Intensity	MS/MS Count	Protein IDs	Majority protein IDs	Protein names	Gene names
#!{Type}E	E	E	E	E	E	E	E	E	C	C	C	C	C	N	N	N	N	N	N	N	N	N	N	N	T	T	T	T
#!{C:Isolation method}PAP	PAP	PAP	SEC	SEC	SEC	UC	UC	UC
#!{C:Cluster}Cluster 5	Cluster 5	Cluster 5	Cluster 4	Cluster 4	Cluster 4	Cluster 1	Cluster 1	Cluster 1
-4.662683	-4.892497	-5.205513	-14.65155	-14.12176	-14.01113	-12.53872	-13.43335	-11.1612						53	53	42	74.3	74.3	60.9	70.036	0	323.31	224650000000	757	P00734;E9PIT3;C9JV37	P00734;E9PIT3	Prothrombin;Activation peptide fragment 1;Activation peptide fragment 2;Thrombin light chain;Thrombin heavy chain	F2
-5.112603	-5.070094	-4.894489	-13.90035	-13.77378	-13.57211	-10.92066	-12.45505	-10.31605						40	40	39	51.2	51.2	49.8	71.957	0	323.31	190340000000	497	P01042	P01042	Kininogen-1;Kininogen-1 heavy chain;T-kinin;Bradykinin;Lysyl-bradykinin;Kininogen-1 light chain;Low molecular weight growth-promoting factor	KNG1
-7.108274	-5.959898	-7.24997	-12.4103	-13.50995	-14.26341	-13.38287	-15.01212	-11.99996						28	28	23	63.7	63.7	56.9	57.07	0	323.31	93648000000	305	P05546	P05546	Heparin cofactor 2	SERPIND1
-6.834426	-6.399717	-6.01639	-12.15565	-12.05228	-12.58441	-11.99159	-13.94116	-11.67925						29	29	26	58.5	58.5	56.2	54.565	0	323.31	108750000000	444	P08697;A0A0G2JPA8;C9JMH6;A0A0J9YY65;C9JPV4;A0A0J9YWQ3	P08697;A0A0G2JPA8;C9JMH6	Alpha-2-antiplasmin	SERPINF2
-6.815205	-6.920446	-6.441206	-11.57595	-11.06879	-11.13541	-12.02024	-12.13465	-10.81418						14	14	14	66.2	66.2	66.2	39.731	0	323.31	52430000000	331	P27169;F8WF42	P27169	Serum paraoxonase/arylesterase 1	PON1
-7.225175	-7.371857	-7.393454	-13.31499	-13.1417	-13.06123	-11.83727	-12.36576	-11.25715						47	47	2	56.4	56.4	1.7	103.88	0	323.31	122850000000	686	B7ZKJ8	B7ZKJ8	NA	ITIH4
-7.204915	-6.65696	-7.034334	-13.13863	-12.94396	-12.9228	-11.29295	-12.21653	-11.2146						35	35	29	66.4	66.4	59.7	52.602	0	323.31	176650000000	741	P01008;Q8TCE1	P01008	Antithrombin-III	SERPINC1
-8.503123	-8.181303	-8.716183	-12.86151	-13.19785	-13.45108	-11.82593	-12.54893	-12.13545						63	63	1	71.2	71.2	3	122.2	0	323.31	186820000000	870	P00450;H7C5N5	P00450	Ceruloplasmin	CP
-7.135583	-7.701492	-8.061418	-12.82006	-12.70308	-13.54205	-12.56223	-12.57103	-11.60118						18	18	17	59	59	57.6	54.253	0	323.31	54189000000	298	P04217;M0R009	P04217;M0R009	Alpha-1B-glycoprotein	A1BG
-3.713538	-3.403137	-3.658216	-12.91676	-12.04566	-12.09721	-9.840266	-10.35372	-9.738715						43	43	31	79.5	79.5	59.8	54.305	0	323.31	1028800000000	912	P04004;F5GX75	P04004	Vitronectin;Vitronectin V65 subunit;Vitronectin V10 subunit;Somatomedin-B	VTN
-4.386566	-5.078577	-4.739473	-12.15415	-12.4675	-12.63412	-10.17323	-11.02007	-8.72718						29	29	29	68.8	68.8	68.8	47.65	0	323.31	301390000000	808	P01011;G3V595;G3V3A0;A0A087WY93	P01011;G3V595	Alpha-1-antichymotrypsin;Alpha-1-antichymotrypsin His-Pro-less	SERPINA3
-4.911084	-4.633001	-4.572119	-11.0242	-11.1071	-11.30324	-10.79332	-11.82865	-9.010016						54	54	45	63	63	58.4	101.39	0	323.31	661440000000	2053	P19827;F8WAS2;H7C0N0;H7C5I0	P19827	Inter-alpha-trypsin inhibitor heavy chain H1	ITIH1
-4.476124	-4.465703	-4.156091	-10.72188	-10.44751	-10.64728	-11.19834	-12.45827	-9.270426						60	60	43	57	57	50.7	106.46	0	323.31	742530000000	1538	P19823;Q5T985;Q5T987	P19823;Q5T985	Inter-alpha-trypsin inhibitor heavy chain H2	ITIH2
-4.427809	-4.521563	-4.260674	-10.96088	-11.4097	-11.77442	-12.4434	-13.11814	-9.482425						19	19	18	60.8	60.8	58.8	38.999	0	323.31	217310000000	435	P02760;S4R471;S4R3Y4	P02760;S4R471	Protein AMBP;Alpha-1-microglobulin;Inter-alpha-trypsin inhibitor light chain;Trypstatin	AMBP
-3.446005	-3.941236	-3.973773	-10.94894	-10.64072	-10.88726	-11.61526	-12.33346	-10.39826						33	33	31	51.8	51.8	50.4	55.154	0	323.31	591400000000	796	P05155;H9KV48;E9PGN7;H0YCA1;C9JZJ9;A0A087WUD9;B5MCB9	P05155;H9KV48;E9PGN7	Plasma protease C1 inhibitor	SERPING1
NaN	NaN	NaN	-13.82996	-12.94469	-13.48612	-11.46697	-11.41416	-11.46948						6	6	6	36.6	36.6	36.6	21.258	0	81.397	546850000	49	P60953;Q5JYX0	P60953;Q5JYX0	Cell division control protein 42 homolog	CDC42
-10.17337	-10.72317	-10.47209	-13.36985	-13.38401	-13.45706	-10.90889	-11.68989	-10.8769						20	20	20	29.7	29.7	29.7	68.954	0	323.31	90124000000	249	A0A0C4DGZ8;P07359	A0A0C4DGZ8;P07359	Platelet glycoprotein Ib alpha chain;Glycocalicin	GP1BA
-12.41656	-11.02233	-11.82307	-13.76213	-13.20224	-13.44698	-10.54516	-11.32795	-10.232						37	37	30	83.3	83.3	74.9	52.963	0	323.31	20292000000	370	P02774;D6RF35;D6RBJ7;D6RF20;H0YLM8;Q8TDJ6	P02774;D6RF35;D6RBJ7	Vitamin D-binding protein	GC
-10.20726	-9.320498	-9.940679	-12.93151	-13.08419	-13.18227	-11.93113	-12.7565	-11.89358						21	21	21	44.2	44.2	44.2	59.578	0	269.01	17604000000	271	P04196	P04196	Histidine-rich glycoprotein	HRG
-10.58965	-10.06722	-10.04525	-11.79484	-11.0735	-11.89886	-12.56084	-12.97779	-12.42002						14	14	14	26.8	26.8	26.8	53.383	0	254.5	4661000000	151	P18428	P18428	Lipopolysaccharide-binding protein	LBP
-8.47191	-7.292188	-7.781894	-11.004	-11.02672	-11.37307	-13.37618	-14.52364	-12.66735						34	34	33	54.9	54.9	53.8	76.684	0	323.31	63312000000	405	P09871;F8WCZ6;A0A087X232;H0Y5D1;F5H7T4;B5MCV4	P09871;F8WCZ6;A0A087X232	Complement C1s subcomponent;Complement C1s subcomponent heavy chain;Complement C1s subcomponent light chain	C1S
-9.556664	-9.405161	-9.394395	-10.79672	-9.600835	-10.35753	-13.11071	-13.13678	-12.55315					Lipoproteins	8	8	8	39.9	39.9	39.9	35.399	0	257.6	23134000000	118	Q13790	Q13790	Apolipoprotein F	APOF
-7.955132	-6.598691	-7.6049	-7.978552	-7.471434	-7.82895	-10.61103	-10.3122	-13.41164						28	28	28	50.3	50.3	50.3	65.33	0	323.31	203190000000	532	Q08380;K7EP36;K7ESM3;K7EKQ5;K7ERZ6;K7EJD3;K7ES75;K7EN99;K7EJY8;K7EQT9	Q08380	Galectin-3-binding protein	LGALS3BP
-7.258019	-6.882662	-7.314425	-7.400284	-7.111873	-7.102507	-10.54354	-10.88562	-11.96159						41	41	37	48.1	48.1	45.4	75.122	0	323.31	162540000000	799	P07225;G5E9F8;H7BXT0;C9K0R0	P07225;G5E9F8	Vitamin K-dependent protein S	PROS1
-8.303164	-7.261118	-8.337433	-6.162426	-7.369386	-7.905361	-9.156762	-12.12565	-11.15141						39	39	39	69	69	69	67.033	0	323.31	108860000000	563	P04003;A6PVY5;F2Z2V7	P04003	C4b-binding protein alpha chain	C4BPA
-9.362432	-8.969409	-10.39628	-8.529338	-7.921258	-8.025364	-11.7085	-11.47063	-12.54991						31	13	13	79.9	51.7	51.7	39.029	0	323.31	37492000000	218	P00739;A0A0A0MRD9;J3KTC3	P00739;A0A0A0MRD9	Haptoglobin-related protein	HPR
-7.952868	-7.782696	-8.894444	-7.332062	-7.158998	-7.869243	-9.878992	-10.41884	-11.62079						125	125	125	58.7	58.7	58.7	262.62	0	323.31	317630000000	2207	P02751;H0Y7Z1;H0Y4K8	P02751	Fibronectin;Anastellin;Ugl-Y1;Ugl-Y2;Ugl-Y3	FN1
-6.27024	-6.952687	-5.423094	-8.247809	-9.341555	-9.249106	-8.936644	-9.72142	-8.074339					Lipoproteins	45	45	43	85.4	85.4	82.3	45.398	0	323.31	468800000000	850	P06727	P06727	Apolipoprotein A-IV	APOA4
-7.96182	-9.850746	-5.828708	-11.49339	-11.53041	-11.55156	-9.676449	-9.15585	-9.578598						2	1	0	10.7	7.7	0	28.123	0.0011547	13.686	6968100000	39	E7EQ64;P07477;H0Y8D1;A6XGL3;A6XMV8;A0A0J9YYC8;A0A087WW55;A6XMV9;E9PRA0;J3KQC6;Q8NHM4;P07478;Q9BYE2	E7EQ64;P07477;H0Y8D1;A6XGL3;A6XMV8;A0A0J9YYC8;A0A087WW55;A6XMV9;E9PRA0;J3KQC6;Q8NHM4;P07478;Q9BYE2	Trypsin-1;Alpha-trypsin chain 1;Alpha-trypsin chain 2;Putative trypsin-6;Trypsin-2;Transmembrane protease serine 13	PRSS1;TMPRSS13;PRSS3P2;PRSS2
-7.45105	-6.726425	-7.543114	-9.784191	-10.02015	-10.17907	-10.37458	-10.77258	-10.103						159	159	143	87.9	87.9	82	187.15	0	323.31	2164500000000	4662	P01024;M0QYC8;M0QXZ3;M0R0Q9;O95568	P01024	Complement C3;Complement C3 beta chain;C3-beta-c;Complement C3 alpha chain;C3a anaphylatoxin;Acylation stimulating protein;Complement C3b alpha chain;Complement C3c alpha chain fragment 1;Complement C3dg fragment;Complement C3g fragment;Complement C3d fragment;Complement C3f fragment;Complement C3c alpha chain fragment 2	C3
-8.335504	-7.854905	-8.499824	-10.39735	-10.44561	-10.50632	-11.35547	-11.56388	-11.30186						99	99	1	66.4	66.4	1	192.75	0	323.31	506330000000	1865	P0C0L5;F5GXS0	P0C0L5;F5GXS0	Complement C4-B;Complement C4 beta chain;Complement C4-B alpha chain;C4a anaphylatoxin;C4b-B;C4d-B;Complement C4 gamma chain	C4B
-8.736316	-8.864923	-8.961648	-9.764723	-9.263278	-9.387244	-9.555921	-10.22425	-9.778129				Contaminants		10	10	7	46.3	46.3	33.8	23.602	0	269.46	13915000000	203	P19652	P19652	Alpha-1-acid glycoprotein 2	ORM2
-8.961179	-8.528985	-8.56494	-12.3607	-12.74235	-12.51801	-9.135936	-9.603376	-9.164097						42	42	14	63.4	63.4	27.9	85.696	0	323.31	87366000000	612	P06396;A0A0A0MS51;A0A0A0MT01;Q5T0I1;A0A0U1RQL8;Q5T0H8	P06396;A0A0A0MS51;A0A0A0MT01	Gelsolin	GSN
-8.881537	-8.470448	-9.229591	-12.47014	-12.68135	-12.89165	-9.82127	-10.39986	-10.32987						26	26	26	65.4	65.4	65.4	51.676	0	323.31	94165000000	375	P02790;Q9BS19	P02790;Q9BS19	Hemopexin	HPX
-9.250066	-9.605451	-9.698079	-12.01469	-11.94444	-11.62746	-9.510007	-9.877102	-9.289621						10	7	7	45.3	32.8	32.8	23.511	0	213.62	7874500000	132	P02763	P02763	Alpha-1-acid glycoprotein 1	ORM1
-8.383888	-8.690065	-8.874981	-12.15297	-12.36132	-12.18598	-9.304009	-10.89212	-9.635387						11	11	9	48.8	48.8	43.6	39.324	0	323.31	21596000000	207	P02765;C9JV77	P02765;C9JV77	Alpha-2-HS-glycoprotein;Alpha-2-HS-glycoprotein chain A;Alpha-2-HS-glycoprotein chain B	AHSG
-5.030463	-4.057834	-5.166289	-18.55829	-17.37142	-16.1716	-11.03579	-12.29609	-10.98259				Contaminants		40	40	40	51.2	51.2	51.2	62.671	0	323.31	315200000000	547	Q14520	Q14520	Hyaluronan-binding protein 2;Hyaluronan-binding protein 2 50 kDa heavy chain;Hyaluronan-binding protein 2 50 kDa heavy chain alternate form;Hyaluronan-binding protein 2 27 kDa light chain;Hyaluronan-binding protein 2 27 kDa light chain alternate form	HABP2
-11.46855	-16.12873	-11.47787	-10.18709	-13.64839	-11.20841	-7.956563	-6.342869	-8.876833						5	5	5	35.5	35.5	35.5	11.284	0	50.479	3649800000	32	P81605	P81605	Dermcidin;Survival-promoting peptide;DCD-1	DCD
-12.5096	-14.6116	-15.54993	-10.81562	-10.88506	-9.471304	-8.039513	-8.044014	-8.670716						7	7	7	70.2	70.2	70.2	13.242	0	232.3	4529800000	92	P06702	P06702	Protein S100-A9	S100A9
NaN	NaN	-16.02593	-10.49974	-12.17331	-11.35319	-9.200119	-7.969295	-8.271083						13	6	6	92.5	53.1	53.1	16.055	0	152.92	4040100000	94	P02042;E9PFT6;E9PEW8;C9JRG0;A8MUF7	P02042;E9PFT6;E9PEW8	Hemoglobin subunit delta	HBD
-12.71016	-16.38346	-14.43113	-11.48794	-11.76476	-11.51163	-8.291225	-8.18439	-8.981781			EV_Concentration			16	16	16	65.1	65.1	65.1	36.053	0	323.31	5846400000	241	P04406;E7EUT5;O14556	P04406;E7EUT5	Glyceraldehyde-3-phosphate dehydrogenase	GAPDH
NaN	-16.95828	-16.26186	-11.60855	-13.12549	-12.54515	-9.411913	-9.964114	-9.731299						3	3	3	35.3	35.3	35.3	13.714	0	65.758	2426300000	30	P61769;H0YLF3;F5H6I0	P61769;H0YLF3;F5H6I0	Beta-2-microglobulin;Beta-2-microglobulin form pI 5.3	B2M
-14.43505	-17.03885	-16.13441	-12.05572	-11.70675	-12.2256	-8.3423	-9.53876	-8.492646					Lipoproteins	14	14	13	58	58	55.4	38.298	0	210.6	4777700000	153	P02749;J3QRN2;J3QLI0;J3KS17	P02749;J3QRN2	Beta-2-glycoprotein 1	APOH
-16.42288	-14.55322	-15.71893	-11.89657	-11.3223	-11.15313	-9.215031	-10.08547	-9.16965			EV_Concentration			46	46	32	64.1	64.1	47.5	67.819	0	323.31	8018300000	371	P26038;V9GZ54;E9PNP4	P26038	Moesin	MSN
NaN	NaN	NaN	-14.16245	-14.07377	-10.74802	-7.374746	-7.260831	-7.929003						5	5	5	37.5	37.5	37.5	13.894	0	169.19	5576900000	45	P02775	P02775	Platelet basic protein;Connective tissue-activating peptide III;TC-2;Connective tissue-activating peptide III(1-81);Beta-thromboglobulin;Neutrophil-activating peptide 2(74);Neutrophil-activating peptide 2(73);Neutrophil-activating peptide 2;TC-1;Neutrophil-activating peptide 2(1-66);Neutrophil-activating peptide 2(1-63)	PPBP
-8.161171	-15.33475	NaN	-13.35484	-12.78655	-12.85758	-8.614346	-8.431659	-9.027085						12	12	12	63.3	63.3	63.3	18.502	0	205.02	2521600000	94	P23528;G3V1A4;E9PK25;E9PP50;E9PQB7;E9PLJ3;E9PS23;Q9Y281	P23528;G3V1A4;E9PK25;E9PP50;E9PQB7;E9PLJ3;E9PS23	Cofilin-1	CFL1
NaN	NaN	NaN	-12.97934	-12.93146	-12.46414	-8.759908	-6.757095	-7.580473						2	2	2	54.5	54.5	54.5	5.0526	0	19.576	845580000	10	P62328	P62328	Thymosin beta-4;Hematopoietic system regulatory peptide	TMSB4X
-11.68199	-12.04138	-11.92172	-11.24273	-10.70756	-11.16074	-7.426758	-7.801605	-7.804256						17	17	13	71.8	71.8	58	27.745	0	323.31	9412800000	211	P63104;E7EX29;B0AZS6;E7ESK7;B7Z2E6;H0YB80;E5RIR4;E9PD24;E7EVZ2;E5RGE1	P63104;E7EX29;B0AZS6;E7ESK7	14-3-3 protein zeta/delta	YWHAZ
-12.12667	-12.14462	-12.42867	-9.237698	-9.638986	-10.07387	-9.444364	-10.10752	-9.529368						17	10	7	53.8	39.3	30.8	41.215	0	323.31	33127000000	211	A0A075B6N8;P01860	A0A075B6N8;P01860	Ig gamma-3 chain C region	IGHG3
-11.88335	-11.75888	-12.71728	-10.50046	-10.55426	-10.92478	-7.99936	-8.586666	-7.868598						55	55	52	71.6	71.6	69.5	77.063	0	323.31	207300000000	931	P02787;H7C5E8;F8WCI6;C9JB55;C9JVG0;F8WEK9;F8WC57	P02787	Serotransferrin	TF
-12.26305	-12.77486	-13.12357	-12.37256	-12.63221	-12.3109	-8.970654	-8.862241	-9.277757						10	10	9	53.8	53.8	53.8	20.825	0	150.97	2805600000	86	P61224;F5GX62;E7ESV4;F5H7Y6;F5H004;A0A0J9YXB3;A6NIZ1;P62834;F5H6R7;A0A075B6Q0;F5H823;B7ZB78;F5GZG1;F5H0B7;F5H500;F5GYB5;F5H4H0;F5GYH7;F5H077;F5GWU8;F5H491;F8WBC0	P61224;F5GX62;E7ESV4;F5H7Y6;F5H004;A0A0J9YXB3;A6NIZ1;P62834;F5H6R7;A0A075B6Q0;F5H823;B7ZB78;F5GZG1;F5H0B7;F5H500;F5GYB5	Ras-related protein Rap-1b;Ras-related protein Rap-1b-like protein;Ras-related protein Rap-1A	RAP1B;RAP1A
-12.83724	-12.96616	-13.31774	-13.33104	-13.044	-13.50474	-8.197121	-9.329547	-8.82248						123	123	117	59.5	59.5	57.3	226.53	0	323.31	28808000000	1132	P35579;P35580;Q5BKV1;P35749;B1AH99;A0A0C4DFM8;E7ERA5;A1L2Z2;REV__S4R3H4;REV__E7EQT4;REV__Q9UKV3	P35579	Myosin-9	MYH9
-12.69541	-13.0156	-13.76615	-12.47436	-12.49865	-12.37423	-8.493305	-8.981411	-8.799411						143	143	143	67.8	67.8	67.8	280.74	0	323.31	37121000000	1396	P21333;Q5HY54;Q60FE5;A0A087WWY3;F8WE98;H0Y5C6;Q14315;O75369;H0Y5F3;H7C2E7;H7C5L4;E7EN95	P21333;Q5HY54;Q60FE5;A0A087WWY3	Filamin-A	FLNA
-12.15004	-12.64018	-13.24598	-12.99395	-13.00881	-12.84147	-9.00077	-9.523188	-9.687173	Large EVs		EV_Concentration			53	53	34	71.1	71.1	49.4	103.06	0	323.31	10197000000	512	P12814;H9KV75;G3V2N5;G3V2W4;H7C5W8;P35609;H0YJW3;H0YJ11;Q08043;A0A087WSZ2;G3V2X9;F6THM6;G3V5M4;G3V2E8;G3V380	P12814;H9KV75	Alpha-actinin-1	ACTN1
NaN	NaN	NaN	-12.90277	-12.67285	-12.71774	-8.70837	-8.415837	-9.183578						9	9	6	81.4	81.4	49.3	15.054	0	137.53	2079900000	103	P07737;K7EJ44;I3L3D5	P07737;K7EJ44	Profilin-1	PFN1
-11.47682	-11.63112	-12.91343	-13.36264	-13.40095	-13.3777	-9.254221	-9.666158	-9.106713						30	30	30	48.6	48.6	48.6	87.057	0	323.31	10138000000	341	P05106;H3BM21;I3L4X8	P05106;H3BM21	Integrin beta-3;Integrin beta	ITGB3
-12.1716	-14.3642	-12.71312	-11.86605	-13.31658	-12.41979	-9.319706	-8.466405	-8.456979						28	28	28	39.6	39.6	39.6	101.79	0	323.31	9789700000	399	P02730;A0A0A0MS98	P02730;A0A0A0MS98	Band 3 anion transport protein	SLC4A1
-13.14258	-12.68586	-14.03371	-13.9808	-12.78227	-12.88602	-7.792617	-8.872599	-8.5483						8	8	1	65.1	65.1	17.8	17.089	0	279.83	3062900000	98	G8JLA2;F8VZU9;F8W180;F8VXL3	G8JLA2;F8VZU9;F8W180	NA	MYL6
-12.63615	-11.54103	-11.22706	-11.76629	-11.7284	-11.93186	-9.775488	-9.715862	-10.86793						40	40	40	60.5	60.5	60.5	83.266	0	323.31	10163000000	396	P00488;Q9NQP5;A6PVK5;H0Y796;H0Y4W5	P00488	Coagulation factor XIII A chain	F13A1
-13.04052	-12.7683	-13.55836	-11.9114	-11.37226	-12.01832	-7.653202	-8.831065	-8.571103			EV_Concentration			17	3	3	33.4	6.1	6.1	42.051	0	118.99	7607500000	67	P68133;P68032;P63267;P62736;A6NL76;F8WB63;B8ZZJ2;C9JFL5;F6UVQ4;F6QUT6	P68133;P68032;P63267;P62736;A6NL76;F8WB63;B8ZZJ2;C9JFL5;F6UVQ4;F6QUT6	Actin, alpha skeletal muscle;Actin, alpha cardiac muscle 1;Actin, gamma-enteric smooth muscle;Actin, aortic smooth muscle	ACTA1;ACTC1;ACTG2;ACTA2
-11.79283	-13.51499	-15.43447	-12.10209	-11.90863	-11.67589	-7.585972	-8.394792	-7.73127						25	25	9	59.7	59.7	33.5	28.521	0	323.31	6468800000	154	P67936;K7EMU5;K7EPB9;U3KQK2	P67936	Tropomyosin alpha-4 chain	TPM4
-12.47506	-12.57722	-12.76515	-11.81503	-11.55581	-11.50178	-9.44133	-8.81852	-8.56596						13	13	13	61.1	61.1	61.1	31.73	0	323.31	5361100000	205	P27105;F8VSL7	P27105	Erythrocyte band 7 integral membrane protein	STOM
-12.2472	-13.20687	-13.09904	-10.95285	-12.06811	-12.58327	-9.117209	-9.212818	-8.980592						3	3	3	36.6	36.6	36.6	10.469	0	64.454	2472200000	51	J3QS39;J3QTR3;F5H6Q2;F5GYU3;F5H2Z3;F5H265;B4DV12;F5H388;F5H747;F5GXK7;J3QKN0;Q5PY61;Q96C32;P62987;P62979;P0CG47;P0CG48;M0R1V7;M0R1M6;M0R2S1;J3QSA3;F5GZ39	J3QS39;J3QTR3;F5H6Q2;F5GYU3;F5H2Z3;F5H265;B4DV12;F5H388;F5H747;F5GXK7;J3QKN0;Q5PY61;Q96C32;P62987;P62979;P0CG47;P0CG48;M0R1V7;M0R1M6;M0R2S1	Ubiquitin-60S ribosomal protein L40;Ubiquitin;60S ribosomal protein L40;Ubiquitin-40S ribosomal protein S27a;Ubiquitin;40S ribosomal protein S27a;Polyubiquitin-B;Ubiquitin;Polyubiquitin-C;Ubiquitin	UBB;RPS27A;UBC;UBA52
-12.80337	-13.68944	-14.98505	-11.51378	-11.41347	-10.0695	-8.911345	-9.10082	-9.213057						12	12	12	54.8	54.8	54.8	10.834	0	108.78	2969800000	73	P05109	P05109	Protein S100-A8;Protein S100-A8, N-terminally processed	S100A8
-9.425701	-13.04289	-11.80082	-10.88993	-14.26172	-11.03862	-9.124375	-9.292157	-9.617599						54	43	0	64.6	55.9	0	62.378	0	323.31	18882000000	313	P13647;H0YI76;F8W0C6;H0YIN9;F8VV57;F8VUG2;F8W1U3;F8VU69;F8VP67	P13647	Keratin, type II cytoskeletal 5	KRT5
-9.548355	-10.58743	-11.66312	-12.24216	-12.32588	-12.08712	-8.217892	-8.93164	-8.557044						43	43	43	44.9	44.9	44.9	113.38	0	323.31	18678000000	512	P08514;K7EP83;K7EKA6	P08514	Integrin alpha-IIb;Integrin alpha-IIb heavy chain;Integrin alpha-IIb light chain, form 1;Integrin alpha-IIb light chain, form 2	ITGA2B
-9.831508	-10.01197	-11.68038	-12.29621	-11.83037	-12.66208	-7.958272	-8.904185	-8.188877						5	5	5	23.8	23.8	23.8	21.717	0	35.885	3019200000	60	P13224	P13224	Platelet glycoprotein Ib beta chain	GP1BB
NaN	NaN	-14.91978	-10.07667	-10.04755	-11.08741	-6.274358	-6.380815	-6.883925						5	5	2	43.6	43.6	11.9	10.845	0	76.724	4554900000	71	P02776	P02776	Platelet factor 4;Platelet factor 4, short form	PF4
-18.23311	-15.61463	-14.93377	NaN	NaN	NaN	NaN	NaN	NaN						7	7	7	16.8	16.8	16.8	60.179	0	55.595	369260000	18	P09603;E9PJA2;E9PKP4;H7BY18;E9PQ08	P09603;E9PJA2	Macrophage colony-stimulating factor 1;Processed macrophage colony-stimulating factor 1	CSF1
-12.11395	-13.17144	-11.3864	-9.701908	-12.0176	-11.41832	-12.36366	-13.51627	-14.67854						20	4	4	73.2	30.9	30.9	36.508	0	284.69	5299400000	97	A0A0G2JMB2;P01877;A0A075B6N7	A0A0G2JMB2;P01877;A0A075B6N7	Ig alpha-2 chain C region	IGHA2
NaN	NaN	NaN	NaN	NaN	NaN	-12.81258	-13.13717	-15.29302						7	7	7	27.1	27.1	27.1	34.814	0	46.586	81243000	20	P18065;C9JMY1;C9JW52;H7C1H0	P18065;C9JMY1	Insulin-like growth factor-binding protein 2	IGFBP2
NaN	NaN	NaN	-10.64688	-10.65299	-11.5347	-12.91266	-13.49884	-16.50124						9	9	9	28.3	28.3	28.3	19.591	0	93.045	2453600000	51	J3KNB4;P49913	J3KNB4;P49913	Cathelicidin antimicrobial peptide;Antibacterial protein FALL-39;Antibacterial protein LL-37	CAMP
-11.70995	-12.9145	-12.50654	-10.94629	-11.42328	-11.14756	-13.88351	-13.92791	-15.78547						74	74	3	44.1	44.1	2.5	240.85	0	323.31	19309000000	528	P24821;E9PC84	P24821;E9PC84	Tenascin	TNC
-11.09816	-12.75897	-11.40345	-10.99043	-10.91113	-9.906218	-14.16085	-13.55525	-15.56899					Lipoproteins	54	54	52	59.6	59.6	59.5	501.31	0	323.31	82141000000	636	P08519;A0A087WWY0;Q16609	P08519	Apolipoprotein(a)	LPA
NaN	NaN	NaN	NaN	NaN	NaN	-15.10688	-15.99963	-15.76656						2	2	2	21.7	21.7	21.7	16.057	0.0082136	11.066	8594200	2	Q5H9A7;P01033;Q5H9B4;Q5H9B5;H0Y789	Q5H9A7;P01033;Q5H9B4;Q5H9B5;H0Y789	Metalloproteinase inhibitor 1	TIMP1
NaN	NaN	NaN	-10.18123	-9.630768	-10.59983	-14.88168	-16.1165	-15.51651						3	3	1	21.4	21.4	7.7	12.468	0	19.829	1620400000	11	A0A075B6I9	A0A075B6I9	NA	IGLV7-46
NaN	NaN	NaN	-10.92443	-9.511855	-10.36923	-15.53308	-16.10811	-15.99894						7	3	3	37	21.8	21.8	12.926	0	72.676	2466300000	26	A0A0B4J1V0;S4R3C0;A0A075B7F1	A0A0B4J1V0	NA	IGHV3-15
-16.40245	-14.69992	NaN	-11.6169	-10.67857	-11.04443	-14.76164	-14.29474	-16.65978						19	19	19	54.1	54.1	54.1	56.639	0	323.31	4553700000	127	Q9UHG3;F8W8W4;C9K055;C9JM55;C9JGT6	Q9UHG3	Prenylcysteine oxidase 1	PCYOX1
-15.0339	-13.04889	-13.36969	-11.06467	-11.21742	-11.0926	-14.86994	-14.7561	-16.88695				Contaminants		33	33	33	29.4	29.4	29.4	165.74	0	323.31	19088000000	370	A1L4H1;M0QZ17	A1L4H1	Soluble scavenger receptor cysteine-rich domain-containing protein SSC5D	SSC5D
NaN	NaN	NaN	-11.31539	-11.10005	-12.50561	-13.79995	-15.06216	-16.53786						5	5	5	30.7	30.7	30.7	26.413	0	249.49	1433800000	30	Q15848	Q15848	Adiponectin	ADIPOQ
NaN	-16.23867	-15.43365	-8.833779	-9.430321	-9.344076	-12.08404	-13.39354	-16.69998						15	15	15	68.6	68.6	68.6	32.903	0	323.31	39177000000	188	O75636	O75636	Ficolin-3	FCN3
NaN	-16.93085	-16.04717	-8.264244	-7.654685	-8.5507	-11.66644	-12.70161	-14.42831						7	7	7	38	38	38	25.773	0	182.33	22317000000	96	P02747	P02747	Complement C1q subcomponent subunit C	C1QC
-13.92254	-16.19563	-15.5383	-10.70153	-10.15287	-8.732133	-13.9417	-13.69326	-13.13857						4	4	4	33.1	33.1	33.1	13.481	0	103.43	2732300000	19	A0A0B4J1U7	A0A0B4J1U7	NA	IGHV6-1
NaN	NaN	NaN	-9.286933	-8.739839	-8.433374	-14.32165	-11.6085	-14.48662						6	5	5	41.7	41.7	41.7	13.079	0	323.31	3862800000	40	A0A0C4DH68;A0A075B6R9	A0A0C4DH68;A0A075B6R9	NA	IGKV2-24;IGKV2D-24
-16.18041	NaN	NaN	-10.40358	-9.906677	-9.892956	-12.25128	-12.12517	-14.87204						5	5	4	56.4	56.4	42.7	12.711	0	143.56	1910200000	39	A0A075B6S5	A0A075B6S5	NA	IGKV1-27
-15.61488	-15.5161	-13.81427	-9.497307	-10.56852	-10.02929	-12.50432	-13.15296	-13.21941						8	6	0	57.3	57.3	0	12.947	0	168.44	3423600000	40	P01768	P01768	Ig heavy chain V-III region CAM	NA
NaN	NaN	NaN	-10.15635	-8.083437	-9.867495	-13.09223	-12.38956	-13.66541						2	2	2	17.5	17.5	17.5	12.597	0	63.068	1535400000	24	P01704	P01704	Ig lambda chain V-II region TOG	NA
NaN	NaN	NaN	NaN	NaN	NaN	-12.9251	-12.47771	-13.85243				Contaminants		5	2	2	55.8	25	25	11.553	0	17.633	41218000	10	P10720	P10720	Platelet factor 4 variant;Platelet factor 4 variant(4-74);Platelet factor 4 variant(5-74);Platelet factor 4 variant(6-74)	PF4V1
-14.144	-14.63405	-14.23297	-12.17563	-10.31222	-9.669886	-11.84719	-13.01047	-11.5922						5	5	3	48.7	48.7	25.6	12.446	0	323.31	2329000000	55	P80748;A0A075B6K2	P80748	Ig lambda chain V-III region LOI	NA
NaN	-14.20903	NaN	-9.200571	-9.564631	-10.28192	-11.00239	-12.24401	-10.51911						4	3	3	39	26	26	13.815	0	49.152	3819700000	26	P06331;A0A0C4DH41;P01825;P01824;A0A0J9YWU9	P06331;A0A0C4DH41;P01825;P01824;A0A0J9YWU9	Ig heavy chain V-II region ARH-77;Ig heavy chain V-II region NEWM;Ig heavy chain V-II region WAH	IGHV4-61
-14.10848	-14.82751	-14.75334	-10.87731	-10.9274	-10.63422	-10.39003	-11.56516	-10.35428						13	7	7	55	30.3	30.3	35.94	0	323.31	6364300000	136	P01861	P01861	Ig gamma-4 chain C region	IGHG4
NaN	NaN	-13.84328	-10.85005	-10.19933	-8.882359	-12.50827	-13.47475	-11.30394						5	5	1	35	35	18.8	12.629	0	31.998	1975600000	24	A0A075B6K4	A0A075B6K4	NA	IGLV3-10
NaN	NaN	NaN	-11.18491	-9.74709	-8.715204	-10.53906	-12.42643	-8.470107						4	3	3	43.2	43.2	43.2	12.301	0	138.14	1735100000	29	P01703	P01703	Ig lambda chain V-I region NEWM	NA
NaN	NaN	-16.28035	-10.15704	-10.6391	-10.66473	-12.56898	-13.68481	-13.75383						4	2	1	26.8	18.8	8.9	12.145	0	17.602	1230500000	18	A0A075B6K0	A0A075B6K0	NA	IGLV3-16
-13.85151	-11.40329	-15.1953	-10.02616	-9.880904	-10.15571	-13.43337	-13.49509	-12.42137						23	2	2	98.3	6.7	6.7	13.546	0.0031612	11.612	3855800000	20	C9JPQ9;C9JU00	C9JPQ9;C9JU00	NA	FGG
-12.84593	-14.00042	-13.00281	-11.02067	-11.16271	-9.781887	-12.86959	-12.0173	-13.17473						4	4	2	47	47	26.5	12.674	0	112.7	1432000000	45	A0A0C4DH38	A0A0C4DH38	NA	IGHV5-51
NaN	-14.31176	NaN	-11.38726	-10.26734	-9.885144	-13.96678	-13.40534	-15.13623						5	4	4	41.7	41.7	41.7	13.185	0	323.31	1219900000	22	P06310;A0A075B6S6	P06310;A0A075B6S6	Ig kappa chain V-II region RPMI 6410	IGKV2D-30
-14.46532	-13.62639	-14.28678	-9.945804	-10.86217	-11.32417	-11.93877	-13.06455	-12.63669						55	55	51	56.1	56.1	53	139.09	0	323.31	18233000000	403	P08603;A0A0D9SG88;Q5TFM2;A0A087WYK9;Q6NSD3	P08603	Complement factor H	CFH
NaN	NaN	-15.31877	-10.45692	-10.89134	-10.52067	-12.27589	-11.99192	-13.67156						4	1	0	26.5	13.7	0	12.697	0	37.112	1069300000	39	A0A0C4DH72	A0A0C4DH72	NA	IGKV1-6
NaN	NaN	NaN	NaN	NaN	NaN	-12.24693	-12.51144	-13.24						1	1	1	10.7	10.7	10.7	12.353	0.0051813	11.239	40269000	4	P08493	P08493	Matrix Gla protein	MGP
-13.71265	-14.70919	-14.82299	-11.2581	-11.592	-10.75337	-14.48516	-13.24755	-11.87374						3	3	3	29.1	29.1	29.1	12.618	0	40.8	718650000	15	P04430	P04430	Ig kappa chain V-I region BAN	NA
NaN	NaN	NaN	-12.16025	-10.80381	-10.53511	-13.19172	-12.78416	-13.42834						2	2	2	31.6	31.6	31.6	12.848	0	56.743	838220000	33	P01594;P01593	P01594;P01593	Ig kappa chain V-I region AU;Ig kappa chain V-I region AG	NA
NaN	NaN	-13.21867	-10.83181	-11.56336	-11.54146	-13.08347	-13.48447	-12.87125						4	4	3	39.3	39.3	39.3	12.82	0	117.73	680530000	28	A0A0C4DH31	A0A0C4DH31	NA	IGHV1-18
-15.25889	-16.12668	NaN	-11.34172	-10.9841	-10.85608	-13.04067	-13.32753	-13.50518						4	4	3	39.3	39.3	25.6	12.848	0	104.17	1190100000	31	A0A075B6R2;A0A087WW49;A0A075B7B6;A6NJ16	A0A075B6R2;A0A087WW49;A0A075B7B6;A6NJ16	Putative V-set and immunoglobulin domain-containing-like protein IGHV4OR15-8	IGHV4-4;IGHV4OR15-8
-16.31647	-14.32753	-14.2284	-11.42874	-11.0775	-11.37812	-13.96721	-14.63613	-12.89336						3	3	2	35	35	25.6	13.008	0	114.16	1140200000	30	A0A0C4DH29	A0A0C4DH29	NA	IGHV1-3
-15.13564	-15.01176	-15.08834	-6.470035	-6.601454	-6.903228	-10.42152	-11.93846	-13.89393						11	11	11	48.6	48.6	48.6	26.459	0	323.31	51392000000	226	D6R934;P02746;A0A0A0MSV6;D6RGJ1	D6R934;P02746;A0A0A0MSV6	Complement C1q subcomponent subunit B	C1QB
-15.3611	-15.49263	-14.49386	-6.806351	-5.825627	-5.915142	-10.53801	-9.976584	-13.07955					Lipoproteins	11	11	8	51.2	51.2	42.5	14.553	0	176.7	35144000000	110	P55056	P55056	Apolipoprotein C-IV	APOC4
NaN	-16.19121	-12.65982	-7.598862	-7.434609	-9.460135	-11.65766	-11.96024	-10.57056						5	5	4	58.3	58.3	52.2	12.575	0	155.9	7664300000	39	P04433;A0A0A0MRZ8	P04433;A0A0A0MRZ8	Ig kappa chain V-III region VG	IGKV3D-11
-15.02521	-14.01005	-12.2886	-7.688399	-7.740601	-7.65223	-11.14208	-11.64208	-12.40725						8	4	3	47	28.2	18.8	12.943	0	45.688	10132000000	54	P01780;A0A0B4J1V1;P01763;P01762;A0A0C4DH32	P01780;A0A0B4J1V1;P01763;P01762;A0A0C4DH32	Ig heavy chain V-III region JON;Ig heavy chain V-III region WEA;Ig heavy chain V-III region TRO	IGHV3-21;IGHV3-20
-14.1202	-14.20858	-13.4264	-8.79913	-8.568014	-8.273965	-11.20937	-12.47506	-12.41531						5	5	2	53.8	53.8	35.9	12.283	0	154.8	5710700000	53	P01700	P01700	Ig lambda chain V-I region HA	NA
-16.33954	-16.00494	-14.64476	-8.466375	-7.994521	-8.646767	-12.38945	-13.29305	-12.65979						8	8	7	33.2	33.2	26.4	23.353	0	179.69	15906000000	103	A0A096LPE2;P35542;E9PR14;G3V1D9	A0A096LPE2;P35542	Serum amyloid A-4 protein	SAA2-SAA4;SAA4
-17.96132	-15.45114	-15.07625	-6.676039	-7.438083	-8.217934	-10.47289	-11.98107	-11.93725						23	23	23	65.7	65.7	65.7	38.087	0	323.31	48831000000	181	O43866	O43866	CD5 antigen-like	CD5L
NaN	NaN	NaN	-9.493321	-9.06443	-8.111349	-12.0641	-11.15002	-12.97244						4	3	2	45.8	45.8	29.2	12.957	0	323.31	4531500000	39	A0A075B6P5;P01615	A0A075B6P5;P01615	Ig kappa chain V-II region FR	IGKV2D-28
-17.88638	NaN	-17.61586	-8.203419	-8.120975	-8.81378	-10.47903	-10.17023	-12.73538						10	10	10	40	40	40	26.016	0	323.31	16829000000	137	P02745;X6RLJ0	P02745;X6RLJ0	Complement C1q subcomponent subunit A	C1QA
-11.058	-12.05489	-11.14675	-7.734502	-7.636602	-7.358042	-10.21897	-10.63194	-10.2724						4	3	3	32.2	26.1	26.1	12.496	0	121.42	7015400000	26	P01624;A0A087WSY6;A0A0C4DH90;A0A0C4DH55;A0A075B6H7	P01624;A0A087WSY6;A0A0C4DH90;A0A0C4DH55	Ig kappa chain V-III region POM	IGKV3D-15;IGKV3OR2-268;IGKV3D-7
-12.04356	NaN	-13.11283	-9.312966	-8.161904	-7.823284	-11.85437	-11.62095	-12.61059						4	4	4	27.4	27.4	27.4	12.781	0	108.66	5346400000	34	P01602	P01602	Ig kappa chain V-I region HK102	IGKV1-5
-11.41403	-13.16544	-11.09351	-7.717796	-7.8376	-6.982147	-10.84105	-10.90642	-12.94737					Lipoproteins	26	26	26	55	55	55	43.974	0	323.31	64928000000	338	O14791;B1AH96;B1AH94;B1AH95;F8WCH3	O14791	Apolipoprotein L1	APOL1
-12.46717	-13.61667	-12.54984	-7.038773	-7.846591	-7.671685	-10.83709	-9.978519	-11.36148						7	7	5	77.5	77.5	77.5	11.192	0	254.24	17136000000	55	A0A087X0P6;A0A075B6S2;A0A0A0MRZ7	A0A087X0P6;A0A075B6S2	NA	IGKV2D-29
-12.07108	-12.88194	-12.09805	-7.472828	-7.787539	-7.822232	-11.40426	-11.07	-11.46675						8	7	1	63.2	63.2	12.8	12.839	0	124.85	15321000000	85	A0A0B4J1X5	A0A0B4J1X5	NA	IGHV3-74
-12.35988	-12.53189	-11.77465	-6.973863	-6.795036	-6.991282	-10.55593	-10.1637	-11.46425						5	5	5	35.5	35.5	35.5	13.38	0	103.41	13377000000	51	P06312	P06312	Ig kappa chain V-IV region	IGKV4-1
-11.89256	-11.26498	-10.87876	-7.361499	-7.793334	-8.654101	-11.37318	-12.13658	-14.06074						10	10	10	44.8	44.8	44.8	28.357	0	231.87	24813000000	158	P20851;Q5VVQ7	P20851;Q5VVQ7	C4b-binding protein beta chain	C4BPB
-11.09441	-10.68655	-9.813536	-5.949253	-6.110504	-6.682049	-8.562594	-9.176792	-13.30719						145	145	145	55.3	55.3	55.3	309.26	0	323.31	739170000000	2853	P04275	P04275	von Willebrand factor;von Willebrand antigen 2	VWF
-11.80973	-10.62295	-9.893113	-7.923014	-8.189967	-8.181067	-11.09728	-8.06479	-10.89872					Lipoproteins	8	8	8	30.7	30.7	30.7	24.158	0	254.46	33418000000	169	C9JF17;P05090;C9JX71;F8WBT9	C9JF17;P05090	Apolipoprotein D	APOD
-10.98481	-11.17342	-10.57725	-8.214779	-7.573676	-7.619934	-11.01897	-10.48793	-12.61474					Lipoproteins	12	12	3	71.8	71.8	30.9	21.253	0	323.31	26876000000	191	O95445	O95445	Apolipoprotein M	APOM
-11.3196	-12.28638	-11.70688	-7.718496	-8.539009	-7.978446	-8.265565	-8.16666	-8.041815						17	8	7	58	35.3	31	35.9	0	277.83	45979000000	168	P01859	P01859	Ig gamma-2 chain C region	IGHG2
-11.90469	-12.62792	-11.91697	-7.184197	-7.297651	-7.175669	-9.442152	-9.709632	-9.780415						6	6	6	46.6	46.6	46.6	12.557	0	293.31	15029000000	89	P01619;A0A0C4DH25	P01619;A0A0C4DH25	Ig kappa chain V-III region B6	IGKV3D-20
-12.22683	-14.13122	-12.67193	-6.091541	-5.800539	-5.49728	-9.281937	-9.975867	-10.06758						8	8	8	65.4	65.4	65.4	18.098	0	323.31	57493000000	141	P01591;D6RD17;D6RHJ6;C9JA05	P01591;D6RD17;D6RHJ6	Immunoglobulin J chain	IGJ;JCHAIN
-12.20116	-12.27141	-11.5259	-7.00021	-6.200565	-5.504036	-8.635674	-9.723863	-8.128899						7	3	2	88.7	52.8	34.9	11.208	0	55.602	44229000000	165	A0A075B6L0;A0A075B6K9;P0CG05;P0CG06;P0CF74	A0A075B6L0;A0A075B6K9;P0CG05;P0CG06	Ig lambda-2 chain C regions;Ig lambda-3 chain C regions	IGLC3;IGLC2
-12.01065	-12.11316	-11.65174	-6.431345	-6.440623	-6.579534	-9.151995	-9.460982	-10.21315						9	9	3	90.1	90.1	40.6	11.167	0	272.67	28655000000	134	A0A087WW89;A0A0B4J1Y9	A0A087WW89;A0A0B4J1Y9	NA	IGHV3-72
-8.000602	-8.454631	-8.19797	-8.47451	-8.243594	-8.15673	-4.208671	-4.762184	-4.541283						27	27	1	76	76	4.5	41.792	0	323.31	132140000000	686	P63261;I3L3I0;I3L1U9;I3L4N8;K7EM38;I3L3R2;J3KT65	P63261;I3L3I0;I3L1U9	Actin, cytoplasmic 2;Actin, cytoplasmic 2, N-terminally processed	ACTG1
-6.210144	-9.338874	-7.514762	-7.051385	-12.19199	-6.952254	-4.567623	-5.233592	-6.233511						50	50	2	73.4	73.4	4	62.064	0	323.31	195360000000	949	P35527;K7EQQ3	P35527;K7EQQ3	Keratin, type I cytoskeletal 9	KRT9
-5.650322	-6.270273	-6.400826	-5.784324	-7.099045	-7.29317	-3.694478	-3.971692	-3.30619						83	83	76	86.7	86.7	85.2	69.366	0	323.31	2172500000000	2741	P02768;A0A0C4DGB6;B7WNR0;H0YA55;D6RHD5;A0A087WWT3;C9JKR2;H7C013	P02768;A0A0C4DGB6;B7WNR0;H0YA55;D6RHD5;A0A087WWT3;C9JKR2	Serum albumin	ALB
-5.11943	-8.132936	-6.548061	-6.486872	-10.74228	-6.687317	-4.064651	-4.337201	-5.23978						69	69	5	66.5	66.5	6.7	66.038	0	323.31	419000000000	1263	P04264	P04264	Keratin, type II cytoskeletal 1	KRT1
-7.413367	-7.411743	-7.702039	-10.30324	-10.08916	-9.705737	-7.807297	-8.34743	-7.907036						12	12	12	69.4	69.4	69.4	15.887	0	323.31	19952000000	257	P02766;A0A087WT59;A0A087WV45	P02766;A0A087WT59;A0A087WV45	Transthyretin	TTR
-7.307049	-10.32831	-8.001332	-10.61332	-12.79513	-10.31506	-6.889157	-6.599205	-6.135328						69	63	1	89.4	86.9	4.7	65.432	0	323.31	98781000000	852	P35908;H0YID6;P12036;H0YHD9	P35908	Keratin, type II cytoskeletal 2 epidermal	KRT2
-5.54464	-8.423967	-6.647632	-9.152256	-11.33659	-9.621914	-6.028738	-5.502105	-5.560872						47	46	0	69.3	69.3	0	58.826	0	323.31	156230000000	830	P13645;Q2M2I5;Q99456;O76015;O76013;Q7Z3Y9	P13645	Keratin, type I cytoskeletal 10	KRT10
-10.25353	-9.94106	-10.43851	-4.074395	-4.100944	-4.141715	-5.968204	-6.466468	-7.767482						34	34	12	71.7	71.7	23	49.382	0	323.31	591230000000	1480	A0A087WYJ9;A0A075B6N9;A0A1B0GUU9;P01871	A0A087WYJ9;A0A075B6N9;A0A1B0GUU9;P01871	Ig mu chain C region	IGHM
-10.48993	-10.3865	-10.50319	-4.962552	-4.481972	-4.421492	-5.908324	-6.465839	-5.29478					Lipoproteins	9	9	9	49.6	49.6	49.6	12.815	0	323.31	284710000000	258	B0YIW2;P02656	B0YIW2;P02656	Apolipoprotein C-III	APOC3
-7.86261	-8.693588	-8.995443	-6.780199	-6.61405	-7.005804	-6.653045	-7.820581	-7.039894					Lipoproteins	10	10	10	51.9	51.9	51.9	14.914	0	323.31	64549000000	179	V9GYM3;P02652;V9GYE3;V9GYG9;V9GYC1;V9GYS1	V9GYM3;P02652;V9GYE3;V9GYG9	Apolipoprotein A-II;Proapolipoprotein A-II;Truncated apolipoprotein A-II	APOA2
-9.573621	-9.389083	-9.392434	-6.505196	-7.184738	-7.429828	-6.246803	-6.178097	-6.250788						19	19	9	52.6	52.6	30.6	43.911	0	323.31	131300000000	531	A0A0A0MS08;P01857;A0A0A0MS07	A0A0A0MS08;P01857;A0A0A0MS07	Ig gamma-1 chain C region	IGHG1
-10.59018	-9.835097	-9.144595	-6.910873	-7.060166	-6.380335	-7.850196	-7.738883	-8.509614						7	7	3	44.2	44.2	17.2	23.15	0	323.31	73125000000	305	A0A0B4J231;B9A064;A0A075B6K8;P0CG04	A0A0B4J231;B9A064;A0A075B6K8;P0CG04	Immunoglobulin lambda-like polypeptide 5;Ig lambda-1 chain C regions	IGLL5;IGLC1
-8.194098	-8.075957	-8.277142	-5.150993	-4.895616	-4.87184	-7.584179	-7.145762	-11.29224					Lipoproteins	443	443	439	78.7	78.7	78.3	515.6	0	323.31	4039600000000	11503	P04114;A8MUN2	P04114	Apolipoprotein B-100;Apolipoprotein B-48	APOB
-9.000371	-9.674327	-8.223336	-5.028633	-4.931945	-4.948039	-7.958683	-8.216949	-9.633168					Lipoproteins	51	51	46	89.3	89.3	80.4	36.154	0	323.31	320520000000	791	P02649;H0Y7L5;E9PEV4;E7ERP7	P02649;H0Y7L5;E9PEV4;E7ERP7	Apolipoprotein E	APOE
-10.14422	-8.953112	-8.84411	-4.618918	-4.897668	-5.024755	-6.445119	-7.07832	-10.09245						120	120	103	74.9	74.9	69.6	163.29	0	323.31	1626900000000	4695	P01023;F8W7L3;H0YFH1;F5H1E8	P01023	Alpha-2-macroglobulin	A2M
-6.854697	-7.551184	-6.510687	-6.026419	-6.827473	-6.430021	-7.617138	-7.972769	-8.219751						22	22	6	66	66	27.8	37.654	0	323.31	148830000000	521	P01876	P01876	Ig alpha-1 chain C region	IGHA1
-4.979976	-4.022597	-3.907181	-4.882353	-4.525975	-4.849879	-4.415946	-5.479634	-4.022093					Lipoproteins	47	47	46	83.1	83.1	83.1	30.777	0	323.31	1025800000000	1105	P02647;F8W696	P02647;F8W696	Apolipoprotein A-I;Proapolipoprotein A-I;Truncated apolipoprotein A-I	APOA1
-6.924226	-5.923823	-6.863794	-4.287009	-4.476139	-4.433223	-4.660618	-5.644583	-5.003137						55	55	34	86.1	86.1	62	51.511	0	323.31	1058000000000	2110	P02679;C9JEU5;C9JC84	P02679;C9JEU5;C9JC84	Fibrinogen gamma chain	FGG
-6.413345	-5.74397	-6.882066	-4.167919	-4.059593	-4.277134	-5.049586	-5.689923	-5.329825						62	62	51	84.1	84.1	76.2	55.928	0	323.31	1159600000000	2614	P02675;D6REL8	P02675;D6REL8	Fibrinogen beta chain;Fibrinopeptide B;Fibrinogen beta chain	FGB
-8.096044	-7.902512	-7.118151	-4.350917	-4.397911	-4.15452	-4.85593	-4.743168	-5.747245						11	11	11	90.6	90.6	90.6	11.609	0	323.31	143040000000	708	P01834;A0A075B6H6	P01834;A0A075B6H6	Ig kappa chain C region	IGKC
-7.644776	-6.545883	-7.387763	-4.653293	-4.562764	-4.591396	-5.110766	-5.741388	-5.44087						82	82	80	72.6	72.6	71.7	94.972	0	323.31	1172200000000	2564	P02671;A0A087WUA0	P02671	Fibrinogen alpha chain;Fibrinopeptide A;Fibrinogen alpha chain	FGA
-5.01782	-5.434328	-5.48645	-8.813417	-8.012794	-8.151773	-8.734959	-9.406585	-8.079034						26	26	26	43.7	43.7	43.7	52.494	0	323.31	164540000000	500	P10909;H0YC35;H0YLK8;E7ERK6;E7ETB4;H0YAS8;E5RJZ5;E5RG36;E5RGB0;E5RH61	P10909;H0YC35;H0YLK8	Clusterin;Clusterin beta chain;Clusterin alpha chain;Clusterin	CLU
-3.522812	-4.034793	-6.254596	-4.631416	-4.954288	-4.753616	-6.940069	-8.419607	-7.126219						41	41	2	75.1	75.1	3.7	45.205	0	323.31	833660000000	1215	P00738;J3QLC9;H3BS21;J3KRH2;J3KSV1;J3QQI8;H3BMJ7	P00738;J3QLC9	Haptoglobin;Haptoglobin alpha chain;Haptoglobin beta chain	HP
-4.864992	-5.168374	-3.231935	-8.097309	-7.663751	-7.665988	-8.369433	-7.879035	-8.413914						47	47	3	74.4	74.4	5.7	46.736	0	323.31	742930000000	1905	P01009	P01009	Alpha-1-antitrypsin;Short peptide from AAT	SERPINA1
-13.09554	-15.12335	-14.79588	-3.8508	-3.654609	-3.981288	-6.094313	-5.510886	-6.920912					Lipoproteins	10	7	7	41	33.7	33.7	20.049	0	323.31	238800000000	398	K7ER74;A0A024R0T9;P02655;Q6P163;K7EMC3;V9GYJ8	K7ER74;A0A024R0T9;P02655	Apolipoprotein C-II;Proapolipoprotein C-II	APOC4-APOC2;APOC2
-12.49237	-13.5624	-12.86491	-4.314849	-3.578623	-3.92684	-6.516933	-7.497573	-6.512167					Lipoproteins	7	7	7	49.4	49.4	49.4	8.647	0	122.6	81670000000	129	K7ERI9;P02654;K7EJI9;K7ELM9;K7EPF9;K7EKP1	K7ERI9;P02654;K7EJI9;K7ELM9;K7EPF9	Apolipoprotein C-I;Truncated apolipoprotein C-I	APOC1
-10.55847	-11.55385	-10.90123	-5.190348	-6.376606	-5.634437	-3.050164	-2.277373	-2.40259						17	17	10	96.6	96.6	68.7	15.998	0	323.31	221340000000	530	P68871;F8W6P5;A0A0J9YWK4	P68871;F8W6P5	Hemoglobin subunit beta;LVV-hemorphin-7;Spinorphin	HBB
-12.05195	-12.80704	-11.59351	-4.892943	-6.233958	-5.220681	-3.818408	-2.850506	-3.047315						15	15	6	96.5	96.5	21.8	15.257	0	323.31	137120000000	423	P69905;P02008	P69905	Hemoglobin subunit alpha	HBA1
-9.442968	-9.119982	-8.899123	-17.92511	-17.85487	-17.75205	-16.2809	-16.30673	-15.50652						12	12	8	40.8	40.8	26.9	38.429	0	323.31	68431000000	142	P51884	P51884	Lumican	LUM
-9.488633	-9.69635	-8.754396	-17.19343	-17.89285	NaN	-14.88702	-15.26358	-14.30246						12	12	12	43.7	43.7	43.7	45.14	0	323.31	9565200000	109	P08185;G3V350;G3V4V7	P08185;G3V350	Corticosteroid-binding globulin	SERPINA6
NaN	NaN	NaN	NaN	NaN	-19.93069	-15.8224	-14.79908	-14.22695						3	3	3	27.3	27.3	27.3	11.05	0	18.593	51661000	6	P60985	P60985	Keratinocyte differentiation-associated protein	KRTDAP
NaN	NaN	NaN	NaN	-19.43593	NaN	-16.57843	-17.63969	-16.40577						4	4	4	8	8	8	73.68	0	23.973	25790000	7	P38646;D6RA73;D6RJI2;H0YBG6	P38646	Stress-70 protein, mitochondrial	HSPA9
NaN	NaN	NaN	NaN	-19.25616	-17.35826	-16.80416	-17.6565	-16.17129						11	3	0	39.1	11.2	0	40.885	0	31.553	24994000	3	P30508;P30510;P30504	P30508;P30510;P30504	HLA class I histocompatibility antigen, Cw-12 alpha chain;HLA class I histocompatibility antigen, Cw-14 alpha chain;HLA class I histocompatibility antigen, Cw-4 alpha chain	HLA-C
-11.89413	-9.522389	-9.722252	-18.81484	-19.60969	NaN	-16.74415	-17.9887	-15.66755				Contaminants		22	22	22	42.1	42.1	42.1	67.791	0	323.31	29224000000	171	P00748	P00748	Coagulation factor XII;Coagulation factor XIIa heavy chain;Beta-factor XIIa part 1;Coagulation factor XIIa light chain	F12
NaN	NaN	NaN	-19.24041	NaN	-16.62256	-16.89998	-18.37032	-16.35696						4	4	4	11.1	11.1	11.1	57.825	0	25.869	46741000	8	P05362;K7EKL8;E7ESS4	P05362;K7EKL8;E7ESS4	Intercellular adhesion molecule 1	ICAM1
-11.97665	-10.75918	-10.78591	-17.42434	-18.28733	-19.016	NaN	NaN	-17.79977						24	24	24	49.2	49.2	49.2	75.207	0	323.31	3419400000	116	Q14515;F5H4Y3;D6RA29;F5H331;C9JJR8;E9PC64	Q14515	SPARC-like protein 1	SPARCL1
NaN	NaN	NaN	-19.29096	-18.80668	-18.83228	-16.63854	-16.60781	-16.98814						4	4	4	12.3	12.3	12.3	70.055	0	23.615	24108000	5	E7EV99;E7ENY0;P35611;H0Y9H2;A0A0A0MSR2;D6RF25	E7EV99;E7ENY0;P35611;H0Y9H2;A0A0A0MSR2	Alpha-adducin	ADD1
NaN	NaN	NaN	-18.54248	-18.93455	-18.93482	-17.01464	-17.29832	-16.4078						3	3	3	6.1	6.1	6.1	65.335	0	17.164	35699000	4	P04839	P04839	Cytochrome b-245 heavy chain	CYBB
-11.33178	-10.65989	-11.92077	-19.54212	NaN	NaN	-16.35733	-16.78745	-15.14165						11	11	11	53.8	53.8	53.8	27.862	0	251.67	3525000000	70	K7ERG9;P00746	K7ERG9;P00746	Complement factor D	CFD
NaN	NaN	NaN	-19.68698	-18.19288	-18.33215	NaN	NaN	NaN				Contaminants		3	3	3	8.1	8.1	8.1	62.52	0	22.988	32893000	2	P23141;H3BSU0;H3BQV8;A0A140TA63	P23141	Liver carboxylesterase 1	CES1
-8.634693	-8.124146	-8.770858	-15.85432	-15.52831	-15.37739	-17.59045	-16.47023	-15.53447						23	23	23	45.8	45.8	45.8	66.034	0	323.31	39313000000	281	P35858	P35858	Insulin-like growth factor-binding protein complex acid labile subunit	IGFALS
NaN	NaN	NaN	NaN	NaN	NaN	-17.04742	-16.90925	-15.03441						3	3	3	19.8	19.8	19.8	24.405	0	17.251	11348000	4	E9PBD8;E7EMG9;P33241;C9JKF7;C9JU59	E9PBD8;E7EMG9;P33241	Lymphocyte-specific protein 1	LSP1
NaN	NaN	NaN	-15.995	-15.1838	-14.36069	-16.26909	NaN	-15.35857						2	2	2	9.7	9.7	9.7	24.246	0.0011628	14.007	72826000	3	H0YDV5;Q8N699	H0YDV5;Q8N699	Myc target protein 1	MYCT1
NaN	NaN	NaN	-14.98711	-14.47567	-14.59311	-17.31771	-15.79889	NaN						8	1	1	52.1	7.7	7.7	12.965	0.0095602	7.3339	106630000	9	A0A0J9YY99	A0A0J9YY99	NA	NA
-8.84511	-7.964883	-8.135079	-16.1278	-15.40039	-14.77543	-15.58239	-16.63838	-12.37254				Contaminants		32	32	32	62.8	62.8	62.8	67.046	0	323.31	52613000000	390	P07358;F5GY80;F5H7G1	P07358;F5GY80;F5H7G1	Complement component C8 beta chain	C8B
-7.549825	-6.938255	-7.496489	-16.92194	-18.13426	NaN	-15.72224	-18.03088	-13.86243				Contaminants		17	17	17	35.4	35.4	35.4	55.389	0	323.31	9973600000	99	E7END6;P04070;H7BYX9;E7ENR9	E7END6;P04070	Vitamin K-dependent protein C;Vitamin K-dependent protein C light chain;Vitamin K-dependent protein C heavy chain;Activation peptide	PROC
-7.843809	-6.991043	-7.505326	NaN	-19.40708	-17.83409	-16.93273	-19.42601	-13.03418						19	19	19	41.8	41.8	41.8	54.731	0	323.31	19991000000	155	P00742;Q5JVE8;B7ZBK1;F8WBM7	P00742	Coagulation factor X;Factor X light chain;Factor X heavy chain;Activated factor Xa heavy chain	F10
NaN	-20.68382	NaN	-18.559	-19.82051	-18.86822	-16.7076	-17.14648	-19.05269						11	11	11	45.8	45.8	45.8	38.177	0	245.24	5951800000	67	P02750	P02750	Leucine-rich alpha-2-glycoprotein	LRG1
-23.55274	NaN	NaN	-18.35766	-18.24678	-18.15454	-17.45405	-18.08603	NaN						15	15	15	3.9	3.9	3.9	613.38	0	125.91	353450000	22	Q96RW7;Q5TCP6	Q96RW7	Hemicentin-1	HMCN1
-22.14715	-16.81086	-18.64179	-17.84754	-12.87927	-14.87717	-19.63543	-17.81934	-18.87548				Contaminants		49	49	48	14	14	13.8	596.33	0	323.31	4205600000	140	Q9HC84;P98088	Q9HC84	Mucin-5B	MUC5B
NaN	-17.22158	-19.60181	-16.2531	-13.29584	-16.3175	-18.16355	-18.31788	-19.07186						44	32	31	36.2	28.9	28.1	163.86	0	323.31	1902000000	66	P20742;F5GXY0	P20742	Pregnancy zone protein	PZP
NaN	-17.48056	NaN	-16.28153	-15.05097	-15.17794	-18.49905	-17.2231	-18.85395						4	4	4	31.2	31.2	31.2	24.359	0	31.343	130620000	8	Q6UWD8	Q6UWD8	Transmembrane protein C16orf54	C16orf54
NaN	NaN	NaN	NaN	NaN	NaN	-16.6473	-19.43019	-18.63476						3	3	3	5.4	5.4	5.4	83.573	0	19.179	11566000	2	B4DKB2;P42892	B4DKB2;P42892	Endothelin-converting enzyme 1	ECE1
-22.30999	-19.01202	-20.89377	-14.32321	-14.21879	-15.49252	-16.91531	-18.59651	-18.4402						46	46	46	18.9	18.9	18.9	390.17	0	323.31	2611600000	106	Q4LDE5;A0A0A0MSD0	Q4LDE5;A0A0A0MSD0	Sushi, von Willebrand factor type A, EGF and pentraxin domain-containing protein 1	SVEP1
NaN	-20.63085	-18.1171	-15.20542	-14.45245	-15.78396	-17.69475	-18.38836	NaN						18	18	9	32.5	32.5	16.1	90.142	0	144.62	653570000	48	B1ALD9;Q15063	B1ALD9;Q15063	Periostin	POSTN
-20.06761	NaN	NaN	-18.13745	-15.8569	-15.90316	-16.87836	-16.95529	-20.02702						4	3	3	21.2	15	15	35.078	0	71.112	85108000	5	O00602;A0A087WVE2	O00602;A0A087WVE2	Ficolin-1	FCN1
-18.76943	NaN	-20.53433	-17.53402	-15.79722	-16.34434	-17.69331	-16.83765	-17.94647						12	12	12	21.5	21.5	21.5	96.022	0	174.64	243000000	28	Q8WUM4;F8WEQ7;F8WBR8;C9IZF9	Q8WUM4	Programmed cell death 6-interacting protein	PDCD6IP
-18.03452	-18.77377	-18.23784	NaN	NaN	NaN	NaN	NaN	-19.92065						34	34	30	53.9	53.9	49.9	93.517	0	323.31	12439000000	201	P10643	P10643	Complement component C7	C7
NaN	-17.56849	NaN	-13.491	-13.13894	-13.77047	-18.42688	-20.0902	NaN						19	19	19	19.9	19.9	19.9	108.58	0	279.42	1750200000	73	P12110;C9JH44;H7C0M5	P12110	Collagen alpha-2(VI) chain	COL6A2
NaN	-20.50433	-20.50331	-16.83505	-16.99244	-17.34352	-22.86998	-21.56627	NaN						27	27	27	7.3	7.3	7.3	504.6	0	201.46	682800000	49	Q07954;H0YJI8;Q6PJ72	Q07954	Prolow-density lipoprotein receptor-related protein 1;Low-density lipoprotein receptor-related protein 1 85 kDa subunit;Low-density lipoprotein receptor-related protein 1 515 kDa subunit;Low-density lipoprotein receptor-related protein 1 intracellular domain	LRP1
-16.92578	-17.31279	-20.10091	-18.18286	-16.07962	-15.42622	-21.68552	NaN	-18.83319						13	13	13	16.4	16.4	16.4	109.54	0	138.97	318090000	24	P15144;H0YLZ8;H0YMC1	P15144	Aminopeptidase N	ANPEP
-17.37324	-18.567	-16.77798	-15.01367	-16.15663	-16.46723	-21.23647	-20.68443	NaN						17	17	17	5.5	5.5	5.5	372.82	0	144.19	1264200000	50	P13611;E9PF17;D6RGZ6;Q86W61	P13611;E9PF17	Versican core protein	VCAN
-21.07649	NaN	NaN	-15.48079	-15.99356	-16.86478	-19.55569	-20.34919	-21.29472						12	12	10	11.1	11.1	9.2	138.94	0	174	446730000	29	P02452;I3L3H7	P02452	Collagen alpha-1(I) chain	COL1A1
NaN	NaN	-18.68894	-16.29278	-16.23335	-17.06175	NaN	NaN	-22.45782						11	11	11	9.2	9.2	9.2	177.6	0	86.617	324350000	29	P11047;Q9Y6N6	P11047	Laminin subunit gamma-1	LAMC1
NaN	NaN	NaN	-16.57625	-16.86384	-16.37803	-20.88209	-19.71815	NaN				Contaminants		3	3	3	7.1	7.1	7.1	52.657	0	64.476	109930000	8	Q9UEW3;C9JKT8	Q9UEW3;C9JKT8	Macrophage receptor MARCO	MARCO
-18.09056	-18.15471	-19.72551	NaN	NaN	NaN	NaN	-20.5489	-21.02504						3	3	3	4.2	4.2	4.2	116.54	0	25.682	169280000	13	Q6UY14	Q6UY14	ADAMTS-like protein 4	ADAMTSL4
NaN	NaN	-19.02804	NaN	NaN	NaN	-18.89208	-19.22371	-19.65239						3	3	3	1.8	1.8	1.8	210.71	0.0011962	16.155	1826400000	4	Q15746	Q15746	Myosin light chain kinase, smooth muscle;Myosin light chain kinase, smooth muscle, deglutamylated form	MYLK
NaN	-19.03533	-18.55296	-16.54889	-16.84277	-16.9212	-18.37595	-18.08815	NaN						72	1	1	46.8	1.4	1.4	220.85	0	114.51	378950000	11	J3QSU6;F5H7V9;H0YGZ3;F5H5D6	J3QSU6;F5H7V9	NA	TNC
-18.58198	NaN	NaN	-15.75581	-15.67105	-17.52395	NaN	NaN	-21.25251						11	11	11	9.9	9.9	9.9	129.15	0	145.02	403940000	25	A0A087WTA8;P08123	A0A087WTA8;P08123	Collagen alpha-2(I) chain	COL1A2
-18.86061	-19.07942	-18.7579	-16.00774	-17.03738	-16.86802	-18.74723	-19.41492	-20.17945						17	17	17	12.2	12.2	12.2	200.48	0	163.5	409330000	39	G3XAI2;P07942;E7EPA6	G3XAI2;P07942	Laminin subunit beta-1	LAMB1
NaN	-18.749	-18.05767	-16.93809	-18.2473	-18.0577	-20.14482	-19.29779	-21.58937						9	9	9	8.1	8.1	8.1	158.54	0	74.323	317100000	22	O75882	O75882	Attractin	ATRN
-20.33726	-17.48196	-18.02106	-17.95221	-16.64614	-17.46029	-20.11794	-21.22429	-18.3173						16	16	16	9	9	9	239.56	0	104.85	335630000	22	F8VU56;P23467;F8VSD5;Q6ZR19	F8VU56;P23467;F8VSD5;Q6ZR19	Protein-tyrosine-phosphatase;Receptor-type tyrosine-protein phosphatase beta	PTPRB
NaN	-15.67864	NaN	-18.18792	-16.8364	-17.24627	-19.9884	NaN	NaN						8	7	7	16.4	14.6	14.6	53.498	0	61.308	1109300000	22	Q9NZP8;H0YFL7;F5GWF3;F5H2Z5;F5H7C8;F5H6S5	Q9NZP8	Complement C1r subcomponent-like protein	C1RL
-15.38738	-15.66933	-14.94004	-16.68965	-17.26191	-18.80024	NaN	NaN	-20.22176						4	4	2	7.6	7.6	5	65.35	0	23.66	215730000	13	Q92496;A0A0C4DH21	Q92496;A0A0C4DH21	Complement factor H-related protein 4	CFHR4
NaN	-16.41285	-15.88449	-17.61856	-18.47914	-19.99308	-20.22499	-21.49512	-19.822						48	48	48	15.7	15.7	15.7	468.83	0	323.31	3728900000	144	P98160;A0A0U1RQT3;H7BYA5	P98160	Basement membrane-specific heparan sulfate proteoglycan core protein;Endorepellin;LG3 peptide	HSPG2
-15.49989	-14.5086	-16.30697	NaN	NaN	NaN	NaN	-20.64014	NaN				Contaminants		4	4	4	9.5	9.5	9.5	50.881	0	27.948	168720000	10	G3V4U0;Q9UBX5;G3XA98;G3V3Y2	G3V4U0;Q9UBX5;G3XA98	Fibulin-5	FBLN5
NaN	NaN	NaN	-16.84013	-17.48199	-18.16563	-20.13022	-20.88456	NaN						2	2	2	0.9	0.9	0.9	312.24	0.0082474	11.109	339570000	6	P35555	P35555	Fibrillin-1	FBN1
-14.89808	-14.33076	-14.7579	-17.71278	-19.86124	-19.44928	NaN	-20.91688	-22.47928						10	10	10	7.4	7.4	7.4	178.19	0	165.68	1958200000	62	P39060;H7BXV5;H7C457	P39060	Collagen alpha-1(XVIII) chain;Endostatin	COL18A1
NaN	NaN	NaN	NaN	NaN	NaN	-21.69942	-20.95698	-22.63681						2	2	2	0.4	0.4	0.4	531.78	0.0010977	12.353	6198300	3	Q15149;H3BPE1;H3BQK9;Q9UPN3	Q15149;H3BPE1;H3BQK9;Q9UPN3	Plectin;Microtubule-actin cross-linking factor 1, isoforms 1/2/3/5	PLEC;MACF1
-17.31597	-16.73611	-17.24929	NaN	NaN	NaN	-20.64804	NaN	-19.87722						7	7	7	16	16	16	68.559	0	55.311	1084700000	26	Q9NPY3;Q9UHG2	Q9NPY3	Complement component C1q receptor	CD93
-15.93653	-17.22049	-17.03381	-19.63777	-18.65221	-19.01883	NaN	-20.43731	NaN						3	3	3	0.9	0.9	0.9	318.38	0.0011933	16.058	177630000	2	O75691	O75691	Small subunit processome component 20 homolog	UTP20
-17.67301	NaN	NaN	-18.41984	NaN	NaN	-19.95102	-20.15353	-20.17566						21	20	0	56.8	55.3	0	53.5	0	247.15	1749800000	31	O43790;A0A087X106;Q14533;A6NCN2	O43790;A0A087X106;Q14533	Keratin, type II cuticular Hb6;Keratin, type II cuticular Hb1	KRT86;KRT81
NaN	NaN	NaN	-19.53669	-20.69638	-18.97119	NaN	-19.63174	NaN				Contaminants		6	5	5	5.3	4.8	4.8	191.59	0	39.952	29644000	3	A0A0G2JM87;A0A0G2JR65;Q02817	A0A0G2JM87;A0A0G2JR65;Q02817	Mucin-2	MUC2
-18.28406	-17.06616	-16.82087	-18.16194	-19.83899	-19.6417	-20.68992	-19.171	-19.49689						8	8	8	16.2	16.2	16.2	82.577	0	57.433	297210000	21	O00391;A8MXT8	O00391	Sulfhydryl oxidase 1	QSOX1
-16.70746	-15.81703	-15.72063	-19.63862	-21.21513	-21.33658	-21.11707	-21.91987	-20.44705				Contaminants		17	17	17	9.6	9.6	9.6	358.54	0	121.53	756020000	45	A0A140T8Z8;A0A140T9C0;A0A140T902;A0A140T8Y3;A0A140TA52;A0A140TA41;A0A140TA33;P22105;A0A087X0I0;A0A140T9L7;Q16473;A0A140T956	A0A140T8Z8;A0A140T9C0;A0A140T902;A0A140T8Y3;A0A140TA52;A0A140TA41;A0A140TA33;P22105;A0A087X0I0;A0A140T9L7	Tenascin-X	TNXB
-17.434	-15.01597	-15.27485	-13.66256	NaN	-20.52564	-20.54966	NaN	-19.57165						10	10	10	9.4	9.4	9.4	131.14	0	73.206	341170000	12	Q16706	Q16706	Alpha-mannosidase 2	MAN2A1
NaN	NaN	NaN	NaN	NaN	NaN	-19.64474	-18.10941	-19.06611						2	2	2	7.1	7.1	7.1	64.615	0.0011223	12.769	5710100	1	P31939;F8WEF0;C9JLK0	P31939;F8WEF0;C9JLK0	Bifunctional purine biosynthesis protein PURH;Phosphoribosylaminoimidazolecarboxamide formyltransferase;IMP cyclohydrolase	ATIC
-18.07346	-15.83957	-15.79169	NaN	NaN	-21.11047	-19.13414	-18.30462	-19.35953						5	5	5	6.2	6.2	6.2	104.78	0	30.605	66011000	3	A0A087X054;Q9Y4L1;E9PJ21;A0A087WWI4;K7EQK2;J3KTF1;Q9BXT5	A0A087X054;Q9Y4L1	Hypoxia up-regulated protein 1	HYOU1
-16.68208	-16.3824	-16.23752	NaN	-19.296	-20.47822	-21.70302	NaN	-19.17248						10	9	9	17	15.8	15.8	70.108	0	59.323	527820000	21	P03951;D6RB32;H0Y596;X6R3B1	P03951	Coagulation factor XI;Coagulation factor XIa heavy chain;Coagulation factor XIa light chain	F11
NaN	NaN	NaN	NaN	NaN	NaN	-17.04666	-16.81286	-18.03222						3	3	3	8.4	8.4	8.4	61.585	0	18.558	2773000000	3	Q14247;H0YEV2;H0YCD9	Q14247	Src substrate cortactin	CTTN
NaN	NaN	NaN	NaN	NaN	NaN	-17.14614	-16.84026	-17.75946						2	2	2	12.5	12.5	12.5	25.118	0.0041973	11.475	7365000	1	C9JGT3;G5E9C5;O76074	C9JGT3;G5E9C5;O76074	cGMP-specific 3,5-cyclic phosphodiesterase	PDE5A
-16.38132	-15.20048	-15.3849	-16.31731	-15.79387	-17.03084	-16.92897	-16.92779	-17.8603						13	13	13	15.2	15.2	15.2	136.38	0	128.95	371990000	26	P14543	P14543	Nidogen-1	NID1
NaN	-17.20538	-16.46039	-17.8587	NaN	-16.97247	-17.6872	-16.92127	-16.92377						2	2	2	8.8	8.8	8.8	29.815	0.0081549	10.926	23705000	2	O15400	O15400	Syntaxin-7	STX7
-18.12093	-16.18123	NaN	-16.46662	-16.88226	-16.68655	-17.39171	-18.25972	-17.53154						11	11	11	30.3	30.3	30.3	45.674	0	92.686	1315100000	25	P05154;G3V5Q9;G3V2M1;G3V264;G3V482;G3V265;G3V5I3;G3V4B4;G3V3F5	P05154;G3V5Q9;G3V2M1	Plasma serine protease inhibitor	SERPINA5
NaN	-17.18261	-16.25333	-15.08788	-17.29564	-17.17565	NaN	-17.45677	NaN						2	2	2	16.2	16.2	16.2	12.06	0.00998	10.528	30896000	2	C9JT76;C9JQ14;C9JKV3;C9JBB3;P10646;C9JP39;C9J103	C9JT76;C9JQ14;C9JKV3;C9JBB3;P10646;C9JP39;C9J103	Tissue factor pathway inhibitor	TFPI
-17.02552	-17.50276	-16.95437	NaN	NaN	NaN	-18.62652	NaN	-17.51349						9	9	9	28.6	28.6	28.6	54.64	0	197.03	786590000	29	Q12805;A0A0U1RQV3;C9JQX7;C9J4J8;C9JPZ9;Q580Q6;C9JUM4	Q12805;A0A0U1RQV3	EGF-containing fibulin-like extracellular matrix protein 1	EFEMP1
-16.13499	-15.52907	-18.00967	NaN	NaN	NaN	-19.34619	NaN	NaN						6	6	6	11.2	11.2	11.2	72.968	0	51.944	682860000	11	P33908	P33908	Mannosyl-oligosaccharide 1,2-alpha-mannosidase IA	MAN1A1
NaN	-16.30652	-17.33277	-15.02517	-16.21935	-17.0499	-18.02998	-18.09956	-20.69003						17	3	3	32.3	6.7	6.7	78.329	0	90.813	365620000	14	B1AHL2;H7C1M6	B1AHL2	Fibulin-1	FBLN1
-16.78222	-16.04528	-16.70612	-16.19801	-16.19775	-16.90578	-18.3843	NaN	-19.72009						5	5	5	12.1	12.1	12.1	59.582	0	37.808	273480000	16	Q6UX71	Q6UX71	Plexin domain-containing protein 2	PLXDC2
-16.26582	-14.53559	-15.63342	-18.63335	-18.43761	-18.48159	-19.01989	-18.56983	-19.80598						11	11	10	49.4	49.4	44.8	37.487	0	117.87	2423300000	53	I3L145;P04278;I3L1J1;B4DYU0;A0A0C4DGN2;I3L2X4;I3L4B9;I3L2F1;B0FWH6;B0FWH5;I3L1C1;I3L1G4;B0FWH7;I3L0M1	I3L145;P04278;I3L1J1;B4DYU0;A0A0C4DGN2;I3L2X4;I3L4B9;I3L2F1;B0FWH6;B0FWH5	Sex hormone-binding globulin	SHBG
NaN	NaN	NaN	-19.49846	-18.22821	-18.12115	-17.81752	-18.79043	NaN				Contaminants		1	1	1	3.5	3.5	3.5	60.329	0.0096154	7.516	12806000	1	P07204	P07204	Thrombomodulin	THBD
NaN	NaN	NaN	NaN	NaN	NaN	-19.47389	-19.23522	-20.08973						4	2	2	2.1	1.3	1.3	274.83	0.0011062	12.463	10160000	4	A0A087WUZ3;Q01082	A0A087WUZ3;Q01082	Spectrin beta chain, non-erythrocytic 1	SPTBN1
-17.92267	-15.89976	-15.66854	-16.75573	-17.03923	-16.46227	-19.5049	-19.19665	NaN						5	5	5	10.1	10.1	10.1	74.285	0	37.25	164580000	20	Q8NBP7	Q8NBP7	Proprotein convertase subtilisin/kexin type 9	PCSK9
-18.54274	-15.28679	-15.85453	NaN	NaN	NaN	NaN	NaN	-19.50017						8	8	8	26.6	26.6	26.6	41.654	0	62.376	537430000	21	P21810;C9JKG1	P21810;C9JKG1	Biglycan	BGN
NaN	NaN	NaN	NaN	NaN	NaN	-18.83626	-18.79891	-19.1012						2	2	2	2.5	2.5	2.5	101.56	0.0091093	10.78	7094500	1	P11586;F5H2F4	P11586;F5H2F4	C-1-tetrahydrofolate synthase, cytoplasmic;Methylenetetrahydrofolate dehydrogenase;Methenyltetrahydrofolate cyclohydrolase;Formyltetrahydrofolate synthetase;C-1-tetrahydrofolate synthase, cytoplasmic, N-terminally processed	MTHFD1
NaN	NaN	NaN	-17.4582	-16.84488	-17.1172	-19.00481	-19.37114	NaN						8	8	8	12.8	12.8	12.8	104.56	0	87.942	129720000	17	J3KMZ9;H0YMD1;P01130;H0YM92;H0YMQ3	J3KMZ9;H0YMD1;P01130;H0YM92	Low-density lipoprotein receptor	LDLR
NaN	NaN	NaN	-17.09975	-17.85988	-17.80339	-18.38555	-19.15725	-19.02415						11	11	11	26.2	26.2	26.2	65.163	0	202.32	1617000000	43	P07357	P07357	Complement component C8 alpha chain	C8A
NaN	NaN	-13.58275	-19.89295	-20.2746	-10.37922	-12.9776	-12.95753	-13.73541						11	11	8	25.1	25.1	17.3	64.824	0	88.407	2713000000	38	A0A0A0MTS2;P06744;K7EQ48;A0A0J9YXP8;A0A0J9YX90;A0A0J9YYH3;K7EPY4;K7ELR7;K7EP41;K7ENA0;K7ERK8;K7ERC6;K7EIL4;Q8N196	A0A0A0MTS2;P06744;K7EQ48;A0A0J9YXP8;A0A0J9YX90;A0A0J9YYH3	Glucose-6-phosphate isomerase	GPI
NaN	-19.97471	NaN	-20.76917	NaN	NaN	-12.57491	-12.89714	-14.00891				Contaminants		7	7	7	38.9	38.9	38.9	28.466	0	52.197	108750000	19	Q9UFN0;Q9BS92	Q9UFN0	Protein NipSnap homolog 3A	NIPSNAP3A
-14.70584	-12.45014	-11.81855	-18.50576	NaN	-21.27942	NaN	-18.35322	-19.43808						20	20	2	32.8	32.8	2.8	80.282	0	318.2	9822500000	139	H7BYX6;A0A087WTE4;A0A087WTF6;A0A0D9SF98;A0A087WVU1;A0A087WWJ5;A0A087WVD0	H7BYX6;A0A087WTE4;A0A087WTF6	NA	NCAM1
NaN	NaN	NaN	-19.88641	-18.29343	-19.66745	-17.68604	-17.99064	-18.88212						3	3	3	4.1	4.1	4.1	97.169	0.0012077	16.511	172310000	3	Q14974;J3KTM9;J3QR48	Q14974;J3KTM9	Importin subunit beta-1	KPNB1
NaN	NaN	NaN	NaN	NaN	-22.12655	-19.09608	-19.5338	-18.98912						2	2	2	1.3	1.3	1.3	158.3	0.0082051	11.065	10017000	2	Q96RT1;B4DIP2	Q96RT1;B4DIP2	Protein LAP2	ERBB2IP
-14.57323	-13.16601	-13.05984	-21.31821	-19.10739	-20.38651	-17.50531	-20.04605	-21.94063						11	11	11	23.7	23.7	23.7	72.093	0	128.89	1443300000	51	E7EX60;Q5T7F0;E9PEP6;O14786;Q5JWQ4;Q5JWQ6;H0Y4A0	E7EX60;Q5T7F0;E9PEP6;O14786;Q5JWQ4;Q5JWQ6	Neuropilin-1	NRP1
-13.8171	-12.23714	-13.49771	-22.65913	-19.03833	-21.08459	-18.99287	-20.05006	-18.14607				Contaminants		27	6	6	37.8	9.4	9.4	83.267	0	137.88	2291700000	39	P06681;A0A0G2JL69;A0A0G2JIE7;H0Y3H6;B4DQI1;E9PDZ0;A0A0G2JK28;H0Y868;Q8N6L6	P06681;A0A0G2JL69;A0A0G2JIE7;H0Y3H6;B4DQI1;E9PDZ0	Complement C2;Complement C2b fragment;Complement C2a fragment	C2
-12.03506	-14.88022	-13.82115	-21.55609	NaN	-20.61442	-16.09248	-17.36436	-16.78612						5	5	5	10.5	10.5	10.5	53.848	0	28.837	225780000	6	E7ENZ3;B7ZAR1;E9PCA1;P48643	E7ENZ3;B7ZAR1;E9PCA1;P48643	T-complex protein 1 subunit epsilon	CCT5
NaN	NaN	NaN	-21.73899	-21.73852	-20.18215	-15.15729	-16.6115	-15.79969						6	6	6	18.3	18.3	18.3	56.806	0	42.902	42390000	13	F5GWF6;P78371;F8VQ14	F5GWF6;P78371;F8VQ14	T-complex protein 1 subunit beta	CCT2
-13.35138	-12.75399	-14.369	NaN	-19.69569	NaN	NaN	-17.30484	NaN						46	1	1	56.1	1.2	1.2	103.36	0.0095238	7.1199	1796300000	7	Q14624;H7C0L5	Q14624;H7C0L5	Inter-alpha-trypsin inhibitor heavy chain H4;70 kDa inter-alpha-trypsin inhibitor heavy chain H4;35 kDa inter-alpha-trypsin inhibitor heavy chain H4	ITIH4
NaN	NaN	NaN	-20.49456	NaN	NaN	-17.64557	-17.22556	-16.07528						2	2	2	9.5	9.5	9.5	28.48	0.0052083	11.342	6880900	2	P28074;H0YJM8	P28074;H0YJM8	Proteasome subunit beta type-5	PSMB5
NaN	NaN	NaN	-20.45954	-18.80244	-18.93008	NaN	NaN	NaN						2	2	2	1.5	1.5	1.5	111.97	0.01004	10.656	79011000	3	A0A0A0MR36;Q9ULV0	A0A0A0MR36;Q9ULV0	Unconventional myosin-Vb	MYO5B
NaN	NaN	NaN	-20.12244	-19.2197	-18.97405	-16.96975	-17.47937	-16.32745						2	2	2	7.2	7.2	7.2	53.165	0.0032051	11.875	20321000	2	P23381;H0YJP3	P23381;H0YJP3	Tryptophan--tRNA ligase, cytoplasmic;T1-TrpRS;T2-TrpRS	WARS
-15.00193	-13.79684	-14.51488	NaN	NaN	-20.19254	NaN	NaN	NaN						5	5	5	7	7	7	80.858	0	31.382	288320000	15	Q9HCU0	Q9HCU0	Endosialin	CD248
NaN	NaN	NaN	NaN	-20.0997	-20.3223	-17.14002	-16.79341	-16.99261						2	2	2	10.6	10.6	10.6	33.777	0.0011186	12.698	10389000	3	P46109	P46109	Crk-like protein	CRKL
-9.524378	-10.89207	-10.69059	NaN	NaN	-19.38168	NaN	NaN	-17.83965						14	14	14	46.5	46.5	46.5	44.743	0	183.52	2701700000	74	P22891	P22891	Vitamin K-dependent protein Z	PROZ
-15.74222	-18.2461	-18.68608	NaN	NaN	-20.15377	NaN	NaN	NaN						48	2	2	64.2	5.1	5.1	60.066	0.0011737	14.321	12353000	2	P04259	P04259	Keratin, type II cytoskeletal 6B	KRT6B
NaN	NaN	NaN	NaN	NaN	NaN	-17.11746	-16.56481	-17.16603						2	2	2	6.2	6.2	6.2	39.236	0.0081883	10.984	9348600	1	A0A087WVC4;A0A0A0MS54;P22694;B1APF7;B1APG1;B1APG0;B1APG2;B1APF8;B1APF9;B1APG3;P17612	A0A087WVC4;A0A0A0MS54;P22694;B1APF7;B1APG1;B1APG0;B1APG2;B1APF8;B1APF9;B1APG3;P17612	cAMP-dependent protein kinase catalytic subunit beta;cAMP-dependent protein kinase catalytic subunit alpha	PRKACB;PRKACA
NaN	NaN	NaN	-19.6865	NaN	-20.06425	-17.01622	-16.88826	-17.76087						3	3	3	8.8	8.8	8.8	46.087	0	19.505	16812000	6	C9JGI3;P19971	C9JGI3;P19971	Thymidine phosphorylase	TYMP
NaN	NaN	NaN	-19.86183	-19.5518	-19.41817	-17.12774	-17.65358	-16.87789						2	2	2	1.1	1.1	1.1	164.92	0.0010965	12.35	73680000	11	Q14004;F8VXD2;K7ELV5;F8VYH9;F8VZZ0;E5RIU6;F8VTV8;F8VWX7;F8VZ51;K7EJ83;A0A087WZZ9;E7ESI2;H0YAZ9;A0A024QZP7;Q9BVE2;E7EUK8;G3V5T9;E5RGN0;A0A087X209;A0A087WZU2;F5H6Z0;J3QSD7;Q00535;P06493;P24941;P11802;Q00526;Q00534;P50750;Q96Q40;O94921;Q07002;Q00536;Q00537;Q9NYV4	Q14004;F8VXD2;K7ELV5;F8VYH9;F8VZZ0;E5RIU6;F8VTV8;F8VWX7;F8VZ51;K7EJ83;A0A087WZZ9;E7ESI2;H0YAZ9;A0A024QZP7;Q9BVE2;E7EUK8;G3V5T9;E5RGN0;A0A087X209;A0A087WZU2;F5H6Z0;J3QSD7;Q00535;P06493;P24941;P11802;Q00526;Q00534;P50750;Q96Q40;O94921;Q07002;Q00536;Q00537;Q9NYV4	Cyclin-dependent kinase 13;Cyclin-dependent-like kinase 5;Cyclin-dependent kinase 1;Cyclin-dependent kinase 2;Cyclin-dependent kinase 4;Cyclin-dependent kinase 3;Cyclin-dependent kinase 6;Cyclin-dependent kinase 9;Cyclin-dependent kinase 15;Cyclin-dependent kinase 14;Cyclin-dependent kinase 18;Cyclin-dependent kinase 16;Cyclin-dependent kinase 17;Cyclin-dependent kinase 12	CDK13;CDK4;CDK3;CDK1;CDK2;CDK16;CDC2;CDK14;CDK17;CDK12;CDK5;CDK6;CDK9;CDK15;CDK18
NaN	NaN	NaN	NaN	NaN	NaN	-17.11415	-17.85287	-17.15085						4	4	4	12.6	12.6	12.6	49.541	0	23.644	10653000	3	P49411	P49411	Elongation factor Tu, mitochondrial	TUFM
-16.39723	-14.4105	-13.63236	NaN	NaN	NaN	-17.05874	-18.3151	-17.39173						4	4	4	6.6	6.6	6.6	79.621	0	23.83	190470000	6	G8JLD5;O00429;B4DPZ9;F8VUJ9;F8VZ52;F8W1W3;B4DDQ3;H0YHY4;F8VR28;F8VYL3	G8JLD5;O00429;B4DPZ9;F8VUJ9;F8VZ52;F8W1W3;B4DDQ3	Dynamin-1-like protein	DNM1L
NaN	NaN	NaN	-20.53617	-19.63328	-19.381	-17.00259	-17.72612	-17.26827						4	4	4	7.8	7.8	7.8	67.764	0	22.294	25395000	5	O00186	O00186	Syntaxin-binding protein 3	STXBP3
NaN	NaN	NaN	-20.84642	-19.57137	-19.83768	-22.56368	NaN	NaN						102	1	0	49	0.4	0	278.11	0.0098328	8.5879	55868000	6	E7ENL6	E7ENL6	NA	COL6A3
-11.40665	-11.17013	-11.97567	NaN	-19.50395	-21.11333	-20.55188	-18.47477	-16.65049						22	22	1	51.5	51.5	3.4	56.705	0	260.46	4797900000	100	Q96KN2	Q96KN2	Beta-Ala-His dipeptidase	CNDP1
NaN	-17.78113	NaN	NaN	NaN	-17.92877	-16.01631	-15.71271	-14.87995						3	3	3	27.2	27.2	27.2	15.075	0	20.089	15331000	3	P47929	P47929	Galectin-7	LGALS7
-19.28033	-18.06531	-19.78039	-22.16918	-21.99685	NaN	NaN	NaN	NaN						4	4	4	3.2	3.2	3.2	153.6	0	27.944	111910000	10	Q76LX8;A0A0C4DFV8;E7EV88	Q76LX8;A0A0C4DFV8	A disintegrin and metalloproteinase with thrombospondin motifs 13	ADAMTS13
NaN	-19.68173	-19.57716	NaN	NaN	-20.39208	-17.74285	-15.45461	-16.64089						2	2	2	5.3	5.3	5.3	50.118	0.001105	12.45	17510000	4	P26641	P26641	Elongation factor 1-gamma	EEF1G
NaN	NaN	NaN	-17.68062	-18.08985	-20.14108	-17.12156	-17.01531	-16.91531						3	3	3	5.9	5.9	5.9	73.301	0	20.17	49168000	7	Q8WWI5	Q8WWI5	Choline transporter-like protein 1	SLC44A1
-18.99289	NaN	NaN	-18.83336	-17.72434	-19.73798	-16.11039	-18.09476	-16.49524						7	7	7	11.5	11.5	11.5	106.69	0	50.145	103370000	14	A0A0C4DFX3;Q9Y6C2;A0A0A0MT20	A0A0C4DFX3;Q9Y6C2	EMILIN-1	EMILIN1
NaN	NaN	-20.28562	-18.15591	-19.41286	-20.38694	-17.3509	-16.85119	-15.81279						4	4	4	5.5	5.5	5.5	99.968	0	24.393	47360000	6	Q14574	Q14574	Desmocollin-3	DSC3
NaN	NaN	-20.13271	-19.27034	-19.49924	-19.84833	-16.23528	-17.28432	-16.82649						8	8	8	7.6	7.6	7.6	145.18	0	44.541	75529000	12	Q7L576;H7C229;E7EVJ5;A0A0G2JR96;A0A0G2JQT1;E7EW33;Q96F07;H0YL50;A0A0G2JRX2;A0A087WU52;A0A0G2JRV9;A0A087WWL1;A0A087WVE1;A0A087WTQ3;A0A087WWZ1	Q7L576;H7C229;E7EVJ5;A0A0G2JR96;A0A0G2JQT1;E7EW33;Q96F07	Cytoplasmic FMR1-interacting protein 1;Cytoplasmic FMR1-interacting protein 2	CYFIP1;CYFIP2
NaN	-16.22264	NaN	NaN	-20.03854	-19.8345	-16.61254	-17.43925	-16.97402						4	4	4	5.3	5.3	5.3	106.16	0	25.273	44445000	5	Q4KMQ2	Q4KMQ2	Anoctamin-6	ANO6
-18.24409	NaN	NaN	-19.12368	NaN	-20.65827	-16.98233	-17.39766	-16.85091	Large EVs		EV_Concentration			3	3	3	4.4	4.4	4.4	95.337	0	19.942	29482000	5	P13639	P13639	Elongation factor 2	EEF2
NaN	NaN	NaN	NaN	-19.64864	NaN	-16.81	-17.18587	-17.38567						11	1	1	42.6	4.7	4.7	31.35	0.0094787	6.5573	9370500	1	P47756;B1AK85	P47756;B1AK85	F-actin-capping protein subunit beta	CAPZB
-15.66413	-15.61484	-16.17552	NaN	NaN	-18.73449	NaN	NaN	NaN						7	7	7	29.7	29.7	29.7	39.607	0	54.772	526370000	19	Q15166;F8WD41;C9JZ99	Q15166;F8WD41	Serum paraoxonase/lactonase 3	PON3
NaN	NaN	NaN	-19.21358	-19.45544	-18.75906	-16.02349	-16.71104	-16.08021		Small EVs	EV_Concentration			3	3	3	6.3	6.3	6.3	54.389	0	16.834	28886000	3	P50995;H0Y6E1	P50995;H0Y6E1	Annexin A11	ANXA11
NaN	-17.5353	-18.20047	-19.07547	-18.44551	-17.93645	-16.17945	-16.3531	-15.4083						3	3	3	5.1	5.1	5.1	59.54	0	19.102	60462000	8	P32942;K7ERN2;K7EQC7;K7EP52	P32942;K7ERN2	Intercellular adhesion molecule 3	ICAM3
-15.88471	-13.66191	-13.4107	-19.11069	-19.34067	-18.56587	NaN	NaN	NaN				Contaminants		15	15	15	7.5	7.5	7.5	255.58	0	215.04	4194300000	67	A0A087X1T7;H0YM81;E7EX88;Q6PID9;E7ENV9;P16112;H0YK70	A0A087X1T7;H0YM81;E7EX88;Q6PID9;E7ENV9;P16112	Aggrecan core protein;Aggrecan core protein 2	ACAN
NaN	NaN	NaN	-19.42227	-18.86735	-18.513	-15.94438	-16.34792	-15.64773						8	8	8	9.4	9.4	9.4	128.77	0	46.875	80745000	10	P20701	P20701	Integrin alpha-L	ITGAL
NaN	NaN	NaN	NaN	NaN	NaN	-15.37905	-16.59141	-16.15252						7	7	7	15.2	15.2	15.2	75.693	0	43.29	43483000	8	P18054;K7ENN9	P18054	Arachidonate 12-lipoxygenase, 12S-type	ALOX12
NaN	NaN	NaN	-18.9899	NaN	-18.27823	-15.26158	-16.46098	-15.98011				Contaminants		2	2	2	11.1	11.1	11.1	24.635	0.0081716	10.93	20595000	3	P49795	P49795	Regulator of G-protein signaling 19	RGS19
-16.51674	-16.66956	-15.33745	-17.1783	-17.72689	-18.31893	-15.93037	-16.5419	-16.13734						4	4	4	8.7	8.7	8.7	60.673	0	32.621	225500000	20	Q16610	Q16610	Extracellular matrix protein 1	ECM1
NaN	NaN	NaN	-17.71916	NaN	NaN	-16.29054	-16.54439	-16.64691						5	5	5	8	8	8	88.645	0	30.73	28586000	7	G0XQ39;Q13586;E9PNJ4;H0YDB2;E9PIQ8;H7C5K2;H7C5A5;H0Y860;Q9P246	G0XQ39;Q13586;E9PNJ4	Stromal interaction molecule 1	STIM1
NaN	NaN	NaN	-17.58948	-17.51936	-18.16849	NaN	NaN	NaN						3	3	3	3.4	3.4	3.4	112.28	0.0012092	16.525	205760000	4	A0A0A0MRL8;A0A0A0MRL9;A0A0A0MRM0;A0A0A0MRM1;Q5VU43;E9PJU0;A0A087WVF8;A0A087WX83;A0A075B749;E9PJK3;A0A087X0I1;A0A087WWY1;A0A087WWI2;A0A087WYE4;E9PS60;A0A087WVQ4;F8WBJ0;F8WF55;E9PQG4;F8WCI3;E9PL24;A0A0C4DFQ0;A0A0A0MRG9;Q96SN8	A0A0A0MRL8;A0A0A0MRL9;A0A0A0MRM0;A0A0A0MRM1;Q5VU43;E9PJU0;A0A087WVF8;A0A087WX83;A0A075B749	Myomegalin	PDE4DIP
NaN	-16.50245	NaN	-17.56133	NaN	NaN	-15.9996	-17.14413	-16.6083						4	4	4	10.3	10.3	10.3	54.981	0	36.527	71357000	8	H7C0V9;E9PG40;P05067;A0A0A0MRG2;H7C2L2	H7C0V9;E9PG40;P05067;A0A0A0MRG2;H7C2L2	Amyloid beta A4 protein;N-APP;Soluble APP-alpha;Soluble APP-beta;C99;Beta-amyloid protein 42;Beta-amyloid protein 40;C83;P3(42);P3(40);C80;Gamma-secretase C-terminal fragment 59;Gamma-secretase C-terminal fragment 57;Gamma-secretase C-terminal fragment 50;C31	APP
NaN	NaN	NaN	NaN	-21.07573	NaN	-17.51823	-17.34112	-16.88085						3	3	3	8.3	8.3	8.3	68.303	0	18.724	16469000	9	P38606;C9JA17;C9JVW8	P38606	V-type proton ATPase catalytic subunit A	ATP6V1A
-15.14255	-16.54842	-17.90794	NaN	NaN	-18.80905	-16.31721	-17.7881	-17.31082						3	3	3	8.6	8.6	8.6	48.755	0.0012005	16.435	31824000	3	P36957;Q86SW4	P36957	Dihydrolipoyllysine-residue succinyltransferase component of 2-oxoglutarate dehydrogenase complex, mitochondrial	DLST
-16.82833	-15.76596	-16.90731	-20.30869	NaN	-20.38311	-17.72475	-18.58855	-17.25565						20	20	18	42.4	42.4	38.9	65.059	0	323.31	5426800000	70	G3XAM2;E7ETH0;P05156;A0A087X0I2;D6R9Z8	G3XAM2;E7ETH0;P05156;A0A087X0I2	Complement factor I;Complement factor I heavy chain;Complement factor I light chain	CFI
NaN	NaN	-17.80321	-20.3739	-20.18715	-18.78844	-17.50761	-16.92371	-17.26881						3	3	3	4.7	4.7	4.7	67.56	0.0011919	15.833	26338000	4	P29350;F5H5H9;F5GY79;F5H1Z8;F5H0N8	P29350	Tyrosine-protein phosphatase non-receptor type 6	PTPN6
NaN	NaN	NaN	-19.77622	-21.0069	NaN	-16.10146	-17.5767	-16.21527						3	3	3	18.7	18.7	18.7	24.347	0	18.22	8346800	3	Q9UL25	Q9UL25	Ras-related protein Rab-21	RAB21
NaN	NaN	NaN	NaN	NaN	-21.94402	-16.2564	-16.77441	-16.61202						11	11	11	10	10	10	160.33	0	69.696	53958000	17	E7EWC2;F5H7S7;Q13576;D6R939;E9PDT6;D6RDK8	E7EWC2;F5H7S7;Q13576;D6R939	Ras GTPase-activating-like protein IQGAP2	IQGAP2
-16.75732	-15.91576	-16.13026	NaN	NaN	NaN	NaN	-17.06989	-16.54601						1	1	1	7.3	7.3	7.3	30.005	0.0096432	7.6172	16201000	1	P07738	P07738	Bisphosphoglycerate mutase	BPGM
NaN	NaN	NaN	NaN	NaN	-22.07822	-16.69444	-15.78759	-15.91763				Contaminants		3	3	3	8.9	8.9	8.9	45.514	0	20.312	22451000	10	Q08495;E5RGQ7;E5RJC0;E5RGQ0;E5RFK4	Q08495	Dematin	DMTN
NaN	NaN	NaN	NaN	NaN	-21.57783	-15.32601	-14.81708	-16.51193						8	5	5	32	19.4	19.4	47.268	0	41.232	30961000	8	P09104;F5H0C8;F5H1C3	P09104;F5H0C8	Gamma-enolase;Enolase	ENO2
-14.42062	-16.2198	-16.75089	-19.72142	NaN	-22.06835	-15.53711	-15.44705	-15.38256						9	9	9	14.1	14.1	14.1	72.932	0	53.23	101680000	14	P13667	P13667	Protein disulfide-isomerase A4	PDIA4
NaN	NaN	NaN	NaN	NaN	NaN	-16.3103	-15.21823	-16.99576						2	2	2	11	11	11	18.986	0.0072239	11.166	6816900	3	Q3ZCW2;F8WF17;B9A055;U3KQ88	Q3ZCW2;F8WF17;B9A055;U3KQ88	Galectin-related protein;Galectin	LGALSL
NaN	NaN	NaN	NaN	NaN	NaN	-16.45886	-15.61636	-16.72053						2	2	2	7.6	7.6	7.6	37.497	0.005176	11.238	11667000	3	Q15365	Q15365	Poly(rC)-binding protein 1	PCBP1
NaN	NaN	NaN	NaN	NaN	NaN	-16.54815	-16.09339	-17.40824						1	1	1	4.3	4.3	4.3	39.724	0.0097276	7.8999	13264000	2	P11766	P11766	Alcohol dehydrogenase class-3	ADH5
NaN	NaN	NaN	-21.68282	NaN	NaN	-17.2703	-15.51878	-16.84462						4	4	4	6.3	6.3	6.3	83.868	0	23.559	35780000	9	P05164;J3QSF7	P05164;J3QSF7	Myeloperoxidase;Myeloperoxidase;89 kDa myeloperoxidase;84 kDa myeloperoxidase;Myeloperoxidase light chain;Myeloperoxidase heavy chain	MPO
NaN	-17.88295	NaN	NaN	-18.70215	-18.9548	-16.28599	-16.25309	-17.18629						18	1	0	42.2	2.5	0	57.73	0.0095785	7.4246	39246000	3	F5H5D3;Q9BQE3;F8VVB9;F8VQQ4;F8VRZ4;F8VS66;F8VX09;F8VWV9;F8VRK0;F8VXZ7;F8W0F6	F5H5D3;Q9BQE3;F8VVB9	Tubulin alpha-1C chain	TUBA1C;TUBA1B
-17.28252	-17.87996	-16.19901	NaN	NaN	NaN	NaN	NaN	NaN						6	1	1	49.3	7.4	7.4	16.992	0.0011136	12.597	71792000	8	H0YJW9	H0YJW9	NA	NA
NaN	NaN	NaN	NaN	NaN	NaN	-16.24033	-16.74357	-16.14956						2	2	2	11	11	11	38.782	0	17.047	15646000	5	Q9UIB8	Q9UIB8	SLAM family member 5	CD84
NaN	NaN	NaN	NaN	NaN	-19.81763	-16.11984	-16.48803	-16.309						4	4	4	12.2	12.2	12.2	58.024	0	23.462	23911000	6	P40227;Q92526	P40227	T-complex protein 1 subunit zeta	CCT6A
NaN	NaN	NaN	NaN	NaN	-19.63029	-16.96859	-16.1074	-16.28658						5	5	5	6.8	6.8	6.8	81.673	0	27.123	25235000	8	C9JIF9;P13798;H7C1U0;H7C393;H0YFE5;C9JLK2	C9JIF9;P13798;H7C1U0	Acylamino-acid-releasing enzyme	APEH
NaN	NaN	NaN	NaN	NaN	NaN	-16.30811	-16.70181	-16.20393						2	2	2	16.8	16.8	16.8	17.534	0.0082305	11.08	5845500	3	C9J363;Q9BUL8;H7C5M9;C9JSA3;C9JND6;C9J6F3;C9J5C3	C9J363;Q9BUL8;H7C5M9;C9JSA3;C9JND6;C9J6F3;C9J5C3	Programmed cell death protein 10	PDCD10
NaN	-17.35773	-18.3668	NaN	NaN	NaN	-16.43377	-16.47858	-16.50163						4	4	4	12	12	12	56.967	0	26.87	28153000	8	A0A087WYS1;E7EUC7;Q16851;C9JWG0;C9JVG3;C9JQU9;C9JNZ1;F2Z3H1;C9JTZ5;C9JUW1	A0A087WYS1;E7EUC7;Q16851;C9JWG0;C9JVG3;C9JQU9;C9JNZ1	UTP--glucose-1-phosphate uridylyltransferase	UGP2
-19.39458	-16.57141	-16.45825	-19.40152	-20.12592	-19.67843	NaN	NaN	NaN				Contaminants		4	4	4	3.8	3.8	3.8	130.79	0	29.292	156810000	6	A0A087X0M8;O00533;C9J905	A0A087X0M8;O00533	Neural cell adhesion molecule L1-like protein;Processed neural cell adhesion molecule L1-like protein	CHL1
NaN	NaN	NaN	-21.59308	-19.39077	-20.84673	-15.47541	-16.11111	-16.01324						10	10	10	15.1	15.1	15.1	95.698	0	59.678	70714000	15	Q14644	Q14644	Ras GTPase-activating protein 3	RASA3
NaN	NaN	NaN	NaN	NaN	NaN	-15.81632	-15.27438	-16.20208						2	2	2	12.2	12.2	12.2	25.569	0.003178	11.674	8488600	2	P68402;J3KNE3	P68402;J3KNE3	Platelet-activating factor acetylhydrolase IB subunit beta	PAFAH1B2
NaN	-19.22541	NaN	-19.54078	-19.50022	-19.95423	-15.59858	-15.5108	-16.11791						12	5	5	27.9	13.8	13.8	60.886	0	36.604	56914000	12	Q9NZN3;Q9H223	Q9NZN3	EH domain-containing protein 3	EHD3
NaN	NaN	NaN	NaN	NaN	NaN	-15.97974	-15.88977	-16.19891						2	2	2	11.9	11.9	11.9	24.579	0.0052029	11.336	13087000	5	P00492	P00492	Hypoxanthine-guanine phosphoribosyltransferase	HPRT1
NaN	NaN	NaN	NaN	-19.93511	NaN	-15.57964	-15.90992	-16.5746						3	3	3	11.3	11.3	11.3	46.224	0	19.48	20909000	5	P48426;H7BXS3;S4R320;P78356	P48426;H7BXS3	Phosphatidylinositol 5-phosphate 4-kinase type-2 alpha	PIP4K2A
NaN	NaN	NaN	NaN	NaN	-21.29659	-15.74613	-16.08928	-16.11629						4	4	4	10.1	10.1	10.1	59.366	0	22.642	33021000	7	Q99832;F8WAM2	Q99832;F8WAM2	T-complex protein 1 subunit eta	CCT7
-18.83451	NaN	NaN	NaN	-20.69917	-20.7423	-14.90338	-16.46706	-15.23747						5	5	5	18.3	18.3	18.3	35.816	0	29.652	28979000	5	Q13011;M0R248;M0QZW4	Q13011;M0R248	Delta(3,5)-Delta(2,4)-dienoyl-CoA isomerase, mitochondrial	ECH1
NaN	NaN	NaN	NaN	NaN	-18.93731	-15.43889	-16.15788	-15.63798						2	2	2	12	12	12	25.206	0.0091463	10.869	18616000	3	P62993;J3KT38	P62993;J3KT38	Growth factor receptor-bound protein 2	GRB2
NaN	NaN	NaN	NaN	-19.96136	-16.9669	-15.7621	-16.17513	-16.54078						5	5	5	11.9	11.9	11.9	57.924	0	27.777	49376000	8	P50991	P50991	T-complex protein 1 subunit delta	CCT4
NaN	-14.55918	-15.52105	-19.92514	-20.1393	NaN	-15.40813	-16.33647	-15.68268				Contaminants		9	9	9	16	16	16	80.852	0	63.233	135230000	12	P43304;F5GYK7	P43304	Glycerol-3-phosphate dehydrogenase, mitochondrial	GPD2
-15.87787	-14.71341	-14.94208	-20.00988	-20.26709	-18.86782	NaN	NaN	NaN				Contaminants		17	17	17	37.4	37.4	37.4	69.706	0	217.31	2774500000	70	A0A0C4DFP6;Q9NQ79;Q5T4F6	A0A0C4DFP6;Q9NQ79;Q5T4F6	Cartilage acidic protein 1	CRTAC1
NaN	NaN	NaN	NaN	NaN	-22.39458	-15.53678	-16.01067	-15.47036						7	7	7	16.7	16.7	16.7	60.343	0	43.174	39765000	7	P17987;E7EQR6;F5H282;E7ERF2;F5H726;F5H676;F5H136;F5GZI8;F5GZ03	P17987;E7EQR6;F5H282;E7ERF2	T-complex protein 1 subunit alpha	TCP1
NaN	NaN	NaN	NaN	NaN	-20.46147	-15.61805	-16.82999	-16.89646						2	2	2	7.9	7.9	7.9	26.595	0.0052192	11.388	13103000	5	Q9P126	Q9P126	C-type lectin domain family 1 member B	CLEC1B
NaN	NaN	NaN	NaN	NaN	NaN	-16.01835	-16.30184	-16.58144						3	3	3	9.9	9.9	9.9	52.878	0	20.351	22156000	6	Q96KP4	Q96KP4	Cytosolic non-specific dipeptidase	CNDP2
NaN	NaN	NaN	-20.36873	NaN	-20.03615	-15.72381	-16.60852	-16.45307						2	2	2	11.4	11.4	11.4	37.433	0	17.797	18046000	3	R4GMT0;P61163;A0A1B0GVS3	R4GMT0;P61163;A0A1B0GVS3	Alpha-centractin	ACTR1A
NaN	NaN	NaN	NaN	NaN	NaN	-15.5601	-16.37761	-16.84524						2	2	2	7.8	7.8	7.8	27.843	0.0011038	12.44	11147000	2	P38117;M0QY67	P38117;M0QY67	Electron transfer flavoprotein subunit beta	ETFB
NaN	NaN	NaN	-20.0437	NaN	NaN	-15.89657	-16.31916	-16.79204						3	3	3	7.1	7.1	7.1	60.482	0	17.713	17316000	4	E7EQ29;P16278;F8WF40;C9JF15;C9JWX1;C9J4G9	E7EQ29;P16278	Beta-galactosidase	GLB1
NaN	NaN	NaN	NaN	NaN	NaN	-15.64872	-16.56616	-16.41482						5	5	5	12.4	12.4	12.4	69.283	0	41.05	39995000	8	P04844;Q5JYR4;Q5JYR7;F2Z3K5;Q5JYR3;H0Y5M1	P04844;Q5JYR4;Q5JYR7	Dolichyl-diphosphooligosaccharide--protein glycosyltransferase subunit 2	RPN2
NaN	NaN	NaN	-19.75177	NaN	NaN	-14.48561	-15.31609	-15.23313						6	4	4	23.6	18.1	18.1	30.54	0	24.571	34099000	11	Q13162;H7C3T4;A6NJJ0;A6NG45	Q13162;H7C3T4	Peroxiredoxin-4	PRDX4
NaN	NaN	NaN	NaN	-20.60697	NaN	-14.65214	-15.28512	-15.1189						6	6	6	12	12	12	65.443	0	40.264	63727000	19	P23368;Q6TCH8;E9PMB9;Q16798	P23368	NAD-dependent malic enzyme, mitochondrial	ME2
-16.95467	-18.66652	-18.29778	NaN	NaN	-22.66912	-14.68531	-15.47046	-15.06044						15	15	15	17	17	17	102.48	0	89.216	109070000	23	P19367;B1AR63;B1AR62;B1AR61;E9PB90;P52789;Q2TB90	P19367	Hexokinase-1	HK1
NaN	NaN	NaN	NaN	NaN	NaN	-14.54862	-15.10511	-15.10582						2	2	2	15.8	15.8	15.8	20.96	0.0010846	12.145	17506000	3	A2ACR1;A0A0G2JJA7;P28065;A2ACR0;A0A0G2JJQ0	A2ACR1;A0A0G2JJA7;P28065;A2ACR0;A0A0G2JJQ0	Proteasome subunit beta type;Proteasome subunit beta type-9	PSMB9
NaN	NaN	NaN	-19.81771	NaN	NaN	-14.28727	-15.24408	-15.59637						9	9	9	25.1	25.1	25.1	54.636	0	71.061	52560000	11	P07954	P07954	Fumarate hydratase, mitochondrial	FH
NaN	-19.49249	NaN	NaN	NaN	NaN	-16.58192	-16.33223	-16.73525						3	3	3	10	10	10	37.467	0	19.056	13027000	3	A0A1B0GUE3;A0A1B0GUG1;A0A1B0GUW4;E7EMM4;A0A1B0GW68;A0A1B0GUA4;A0A1B0GTM3;A0A1B0GTZ5;A0A1B0GUH5;Q13510;A0A1B0GV06;A0A1B0GTP7;A0A1B0GUJ3;A0A1B0GU62;A0A1B0GVG2	A0A1B0GUE3;A0A1B0GUG1;A0A1B0GUW4;E7EMM4;A0A1B0GW68;A0A1B0GUA4;A0A1B0GTM3;A0A1B0GTZ5;A0A1B0GUH5;Q13510;A0A1B0GV06;A0A1B0GTP7	Acid ceramidase;Acid ceramidase subunit alpha;Acid ceramidase subunit beta	ASAH1
NaN	NaN	NaN	-19.65915	-19.22255	-21.64796	-16.29725	-16.47095	-16.90681						4	4	4	9.2	9.2	9.2	73.502	0	29.793	40908000	9	A0A1C7CYX9;Q16555;E5RFU4	A0A1C7CYX9;Q16555	Dihydropyrimidinase-related protein 2	DPYSL2
NaN	NaN	NaN	NaN	NaN	-21.00633	-16.52269	-16.77119	-17.52008						2	2	2	3.4	3.4	3.4	76.023	0.0011123	12.589	16967000	3	Q96C24	Q96C24	Synaptotagmin-like protein 4	SYTL4
NaN	NaN	NaN	NaN	NaN	-20.7377	-16.20286	-16.75451	-17.19406						2	2	2	6.3	6.3	6.3	71.428	0	17.242	18196000	4	Q16643;D6RFI1;D6R9W4;D6R9Q9	Q16643;D6RFI1;D6R9W4;D6R9Q9	Drebrin	DBN1
-17.80325	-18.98239	-18.71367	-22.13042	-19.68893	-20.99018	NaN	NaN	NaN				Contaminants		2	2	2	2.1	2.1	2.1	136.69	0.0010929	12.311	20417000	2	Q86SQ4;F5H2L1	Q86SQ4;F5H2L1	G-protein coupled receptor 126	GPR126;ADGRG6
NaN	-19.67937	NaN	NaN	NaN	NaN	-17.46278	-17.02037	-17.38926						4	4	4	4.7	4.7	4.7	122.85	0	24.336	25740000	7	Q9BSJ8;F8VZB1	Q9BSJ8	Extended synaptotagmin-1	ESYT1
NaN	NaN	NaN	-21.72616	NaN	-20.80269	-17.1131	-16.84824	-17.50194						3	3	3	3.3	3.3	3.3	123.28	0	20.385	21454000	8	Q70J99;K7EQ37;K7EIH3;K7EN81	Q70J99;K7EQ37	Protein unc-13 homolog D	UNC13D
NaN	NaN	NaN	NaN	-20.60708	NaN	-17.33026	-17.47897	-17.50757						2	2	2	4.1	4.1	4.1	62.639	0.0010776	12.039	14481000	4	P31948;F5GXD8;F5H783	P31948;F5GXD8;F5H783	Stress-induced-phosphoprotein 1	STIP1
NaN	NaN	-19.85793	NaN	-20.95493	NaN	-16.59882	-17.48527	-16.98833						7	7	7	5.5	5.5	5.5	136.85	0	40.242	34166000	9	H9KV28;A0A140T8Z0;A0A0G2JH68;O60610	H9KV28;A0A140T8Z0;A0A0G2JH68;O60610	Protein diaphanous homolog 1	DIAPH1
NaN	NaN	-18.74305	-20.54685	NaN	-21.2336	-17.85991	-18.0241	-18.16707						2	2	2	3.5	3.5	3.5	85.018	0.0011338	13.053	42112000	3	P17858;P08237	P17858;P08237	ATP-dependent 6-phosphofructokinase, liver type;ATP-dependent 6-phosphofructokinase, muscle type	PFKL;PFKM
-19.1718	-20.29305	-19.98554	-23.54721	-21.21115	-20.97912	-18.23458	-18.37491	-17.4672						12	12	12	10.6	10.6	10.6	629.09	0	70.849	166670000	21	Q09666	Q09666	Neuroblast differentiation-associated protein AHNAK	AHNAK
NaN	NaN	NaN	NaN	NaN	-22.05382	-17.87239	-17.88444	-17.87006						3	3	3	3.7	3.7	3.7	120.84	0	16.591	17100000	4	P53396;K7ESG8	P53396	ATP-citrate synthase	ACLY
NaN	NaN	NaN	NaN	NaN	NaN	-18.11476	-18.08469	-17.79071						1	1	1	3.2	3.2	3.2	77.434	0.0098619	9.2673	6577200	2	H7BXK9;Q9NP58	H7BXK9;Q9NP58	ATP-binding cassette sub-family B member 6, mitochondrial	ABCB6
NaN	NaN	NaN	NaN	NaN	-20.94394	-19.22001	-18.70408	-17.88247						2	2	2	2.4	2.4	2.4	137.92	0.01005	10.657	9914100	2	P23634;P20020	P23634;P20020	Plasma membrane calcium-transporting ATPase 4;Plasma membrane calcium-transporting ATPase 1	ATP2B4;ATP2B1
NaN	NaN	NaN	-14.11454	NaN	-15.96081	-13.04094	-14.17666	-14.88243						4	4	4	21	21	21	51.539	0	23.729	122210000	10	Q2L6G8;G8JLG2;Q15517	Q2L6G8;G8JLG2;Q15517	Corneodesmosin	CDSN
NaN	NaN	NaN	-17.84225	-18.41371	-18.55171	-13.49205	-14.3154	-14.80694						4	4	4	29.9	29.9	29.9	22.836	0	30.254	44772000	6	P49721;A0A087WVV1	P49721;A0A087WVV1	Proteasome subunit beta type-2	PSMB2
NaN	NaN	NaN	-18.74246	NaN	NaN	-14.40298	-14.68626	-15.24298						7	7	7	10.7	10.7	10.7	84.33	0	42.212	72712000	8	Q5R345;Q5R341;Q5R349;P16109;F6VVT6;Q5R342	Q5R345;Q5R341;Q5R349;P16109;F6VVT6;Q5R342	P-selectin	SELP
NaN	NaN	NaN	-11.01823	-9.396785	-8.972517	-13.54002	-14.33071	-15.19579						5	4	2	47.9	47.9	37	12.644	0	141.52	1564600000	25	P01706	P01706	Ig lambda chain V-II region BOH	NA
NaN	NaN	NaN	-13.77403	-14.57466	-14.70322	-14.0281	-14.46096	NaN						4	1	1	42.7	24.8	24.8	12.201	0	37.809	56708000	8	P01699	P01699	Ig lambda chain V-I region VOR	NA
NaN	NaN	NaN	-17.61718	-19.26213	-16.82424	-13.32984	-13.6847	-15.43161						3	3	3	31	31	31	16.161	0	39.413	49290000	11	A0A087WUL2;P49720;A0A087WXQ8;A0A087WY10	A0A087WUL2;P49720;A0A087WXQ8;A0A087WY10	Proteasome subunit beta type-3	PSMB3
-20.01282	NaN	-17.59439	NaN	NaN	NaN	-13.65596	-14.4182	-15.08086						10	10	10	29.1	29.1	29.1	47.517	0	67.762	87875000	20	P00505	P00505	Aspartate aminotransferase, mitochondrial	GOT2
NaN	-19.3162	-17.97655	-16.80708	-14.7186	-14.30708	-13.34456	-15.68168	-12.12487						9	9	9	45.5	45.5	45.5	29.822	0	71.381	289830000	29	P13761;Q9TQE0;A0A140T958;P79483;A0A182DWH4;Q30134;Q29974;P04229;P13760;P01911;Q95IE3;Q30154;P20039;A0A087WX18;Q9GIY3;Q5Y7A7;P01912;Q30167	P13761;Q9TQE0;A0A140T958;P79483	HLA class II histocompatibility antigen, DRB1-7 beta chain;HLA class II histocompatibility antigen, DRB1-9 beta chain;HLA class II histocompatibility antigen, DR beta 3 chain	HLA-DRB1;HLA-DRB3
NaN	NaN	NaN	-18.56066	-15.10102	-14.27029	-14.12631	-16.32263	-12.17395						2	2	2	13	13	13	18.848	0.0011779	14.616	66436000	8	P14209;A0A096LP69	P14209;A0A096LP69	CD99 antigen	CD99
NaN	NaN	NaN	NaN	NaN	NaN	-13.7297	-15.15016	-13.71511						2	2	2	16	16	16	13.078	0.0072314	11.186	11372000	2	D6RJD1;P09497	D6RJD1;P09497	Clathrin light chain B	CLTB
-20.44383	-19.48849	-18.52784	-17.39386	-15.9971	-16.03004	-13.58851	-15.11881	-13.7326			EV_Concentration			24	12	12	35.7	23	23	69.371	0	105.44	283600000	30	E7EQR4;P15311	E7EQR4;P15311	Ezrin	EZR
NaN	NaN	NaN	NaN	-16.25948	-17.99384	-15.43332	-18.1267	-16.83655						12	1	0	37.3	3.9	0	40.539	0.0011723	14.277	62593000	6	P30479;A0A140T951	P30479;A0A140T951	HLA class I histocompatibility antigen, B-41 alpha chain	HLA-B
-17.8192	-21.13077	-19.28973	-16.60988	-16.38453	-17.96888	-16.51383	-16.27585	-16.71073						8	8	8	12	12	12	89.786	0	53.462	182700000	16	P22735;H0YMQ8	P22735	Protein-glutamine gamma-glutamyltransferase K	TGM1
NaN	NaN	NaN	-18.04509	NaN	-18.10819	-16.07915	-17.34551	-16.03147						8	8	8	10.4	10.4	10.4	136	0	58.529	107460000	17	A0A0J9YXZ5;P46940;H0YLE8;H0YKA5;F2Z2E2;Q86VI3	A0A0J9YXZ5;P46940	Ras GTPase-activating-like protein IQGAP1	IQGAP1
NaN	NaN	NaN	NaN	NaN	NaN	-15.96257	-17.69375	-16.20485						3	3	3	17.4	17.4	17.4	26.799	0	18.172	9536600	3	H7C0C1;P48047;H7C086	H7C0C1;P48047;H7C086	ATP synthase subunit O, mitochondrial	ATP5O
-17.84984	-19.61127	NaN	-17.69188	-16.30422	-17.0145	-15.51565	-16.61584	-15.82559		Small EVs	EV_Concentration			9	9	9	16.4	16.4	16.4	84.141	0	58.815	182370000	15	O14672;H0YNC5	O14672	Disintegrin and metalloproteinase domain-containing protein 10	ADAM10
NaN	NaN	NaN	-17.56401	-15.65049	-17.53233	-14.9895	-17.77875	-15.27654						2	2	2	37.5	37.5	37.5	8.0061	0.0011173	12.694	14599000	2	Q9UBI6	Q9UBI6	Guanine nucleotide-binding protein G(I)/G(S)/G(O) subunit gamma-12	GNG12
-19.08246	NaN	-19.42257	-18.57206	NaN	NaN	-15.35449	-16.71529	-13.85192						9	9	9	19.3	19.3	19.3	72.697	0	60.88	56246000	11	P42357;F8W0V1;Q4VB95;F8VNX0	P42357	Histidine ammonia-lyase	HAL
NaN	NaN	NaN	-18.1088	NaN	NaN	-14.30848	-17.42356	-14.00788				Contaminants		7	4	4	28	17.3	17.3	30.858	0	24.122	36599000	4	B1AKG0;Q03591;V9GYE7;P36980;Q9BXR6	B1AKG0;Q03591	Complement factor H-related protein 1	CFHR1
NaN	NaN	NaN	NaN	-17.24667	-17.36665	-14.51323	-16.45653	-13.47792						4	4	4	36	36	36	18.696	0	36.283	38304000	6	P20963	P20963	T-cell surface glycoprotein CD3 zeta chain	CD247
NaN	NaN	NaN	NaN	-15.16252	NaN	-13.60244	-14.57941	-14.49202						2	1	1	6.8	3	3	38.254	0.009901	9.6818	109910000	5	Q8MH48;Q5RJ85;A0A0G2JPQ3;P17693	Q8MH48;Q5RJ85;A0A0G2JPQ3;P17693	HLA class I histocompatibility antigen, alpha chain G	HLA-G
-16.03814	-18.75674	-18.09923	NaN	NaN	-20.52729	-13.59184	-14.76484	-14.06011						6	6	6	29.3	29.3	29.3	30.772	0	34.851	88753000	11	P21796;C9JI87	P21796;C9JI87	Voltage-dependent anion-selective channel protein 1	VDAC1
-17.60545	-16.86784	-14.95042	NaN	NaN	NaN	-12.63266	-13.82893	-13.22722						26	26	19	31.9	31.9	24.4	113.98	0	231.1	493550000	74	Q93084	Q93084	Sarcoplasmic/endoplasmic reticulum calcium ATPase 3	ATP2A3
-17.35814	-16.70217	NaN	-20.20891	-18.77241	-19.79002	-13.16369	-13.92482	-13.25902						15	15	15	31.4	31.4	31.4	67.567	0	123.25	316710000	41	P27824;D6RGY2;H0Y9Q7;D6RFL1;D6RB85;D6RDP7;H0Y9H1;D6RAU8;D6RHJ3;D6RD16;D6RAQ8	P27824	Calnexin	CANX
NaN	NaN	NaN	NaN	NaN	NaN	-12.8023	-13.9493	-13.47577						2	2	2	13.7	13.7	13.7	17.49	0.0011468	13.445	32160000	6	P30049	P30049	ATP synthase subunit delta, mitochondrial	ATP5D
NaN	NaN	NaN	-19.37303	NaN	NaN	-13.10102	-14.6511	-13.79534						7	7	7	41.2	41.2	41.2	23.482	0	59.863	57648000	11	P51148;K7ERI8;K7ERQ8;F8VVK3;K7ENY4;F8VVZ0;F8VUA5;P61020;P20339;F8VWU4;K7EIP6;F8WCY6;F8WD79;F8VPW9;F8VSF8;F8VWZ7	P51148;K7ERI8;K7ERQ8;F8VVK3;K7ENY4	Ras-related protein Rab-5C	RAB5C
NaN	NaN	NaN	NaN	NaN	-19.39147	-13.79093	-14.94774	-14.15847						4	4	4	18.1	18.1	18.1	30.348	0	41.294	50498000	9	A0A0A0MR02;P45880;Q5JSD2;Q5JSD1	A0A0A0MR02;P45880;Q5JSD2;Q5JSD1	Voltage-dependent anion-selective channel protein 2	VDAC2
-15.65979	-15.98637	-16.73679	NaN	NaN	NaN	-13.47136	-14.32425	-13.55835						6	6	6	21.1	21.1	21.1	32.852	0	34.803	111480000	15	P05141;V9GYG0;P12236;P12235;Q9H0C2	P05141;V9GYG0;P12236;P12235	ADP/ATP translocase 2;ADP/ATP translocase 2, N-terminally processed;ADP/ATP translocase 3;ADP/ATP translocase 3, N-terminally processed;ADP/ATP translocase 1	SLC25A5;SLC25A4;SLC25A6
-16.21679	NaN	NaN	-18.68426	-19.1478	NaN	-13.31507	-13.95209	-14.9113						16	4	2	31.9	10.7	6.4	37.452	0	41.636	89398000	11	Q6ZN40;H0YL52;P09493;H0YNC7	Q6ZN40;H0YL52;P09493;H0YNC7	Tropomyosin alpha-1 chain	TPM1
NaN	NaN	NaN	-18.90118	-19.21499	NaN	-13.75158	-13.35366	-14.47577						4	4	3	14.1	14.1	11.6	37.031	0	65.443	80796000	14	Q15555	Q15555	Microtubule-associated protein RP/EB family member 2	MAPRE2
NaN	-17.21962	NaN	-19.05138	-19.67101	-18.51086	-13.40848	-13.5879	-13.49634						8	6	6	40.9	31.5	31.5	32.949	0	54.035	83978000	21	P47755;C9JUG7;F8W9N7;A0A0D9SET8;F8WED3	P47755;C9JUG7;F8W9N7;A0A0D9SET8	F-actin-capping protein subunit alpha-2	CAPZA2
NaN	NaN	NaN	-18.22136	NaN	NaN	-13.36885	-12.84643	-14.24072						8	8	8	30.8	30.8	30.8	36.426	0	52.746	93343000	17	P40925;B9A041;B8ZZ51;C9JF79;C9JRL4;C9JLV6	P40925;B9A041;B8ZZ51;C9JF79	Malate dehydrogenase, cytoplasmic;Malate dehydrogenase	MDH1
NaN	NaN	NaN	-18.83104	NaN	-17.95999	-13.59764	-13.62825	-14.22465						4	4	4	23.9	23.9	23.9	25.898	0	26.401	66702000	7	A0A024RA52;P25787;H3BT36;H7C402;C9JCK5	A0A024RA52;P25787;H3BT36	Proteasome subunit alpha type;Proteasome subunit alpha type-2	PSMA2
NaN	NaN	NaN	NaN	NaN	-18.37417	-13.44328	-13.39336	-14.3049						8	8	8	24.5	24.5	24.5	35.328	0	46.046	81419000	14	F2Z393;P37837	F2Z393;P37837	Transaldolase	TALDO1
-14.99726	NaN	NaN	-17.17566	-18.09327	-17.53497	-14.53051	-14.50185	-14.46657						3	3	3	24.6	24.6	24.6	20.082	0.0012019	16.445	39704000	5	P62330	P62330	ADP-ribosylation factor 6	ARF6
-15.45986	-14.66166	-14.93829	-17.21381	-17.52958	-18.00751	-14.43095	-14.15438	-14.76226						7	7	7	17.6	17.6	17.6	59.186	0	55.561	156560000	17	F5H0W4;A0A087X188;Q9UBW5;S4R418;A0A0A0MT10;O00499;P49418	F5H0W4;A0A087X188;Q9UBW5;S4R418;A0A0A0MT10	Bridging integrator 2	BIN2
NaN	NaN	NaN	-17.70277	-18.45214	-17.24973	-14.7945	-15.32543	-14.14901						5	5	5	29.8	29.8	29.8	31.554	0	38.531	58842000	14	P29966	P29966	Myristoylated alanine-rich C-kinase substrate	MARCKS
NaN	NaN	NaN	-18.72669	NaN	-18.81055	-13.67566	-13.5018	-13.68569						9	9	9	19.6	19.6	19.6	53.248	0	69.902	111710000	17	Q9ULV4;B4E3S0;F8W1H8;F8VUX3;F8VSA4;F8VRE9;F8VTT6;F8VVB7;H0YHL7;F8VV53	Q9ULV4;B4E3S0	Coronin-1C;Coronin	CORO1C
NaN	NaN	NaN	NaN	-17.71913	-18.43315	-13.21184	-13.57527	-12.91393						5	5	5	25.9	25.9	25.9	21.517	0	30.319	60144000	13	J3KTF8;J3QQX2;P52565;J3KRE2;J3KRY1;J3KS60	J3KTF8;J3QQX2;P52565;J3KRE2;J3KRY1	Rho GDP-dissociation inhibitor 1	ARHGDIA
-15.16237	-15.09684	-15.03116	-18.24157	-18.45211	-18.88046	NaN	NaN	NaN						9	9	9	30.9	30.9	30.9	49.577	0	117.37	1679500000	42	P04180;J3QSE5;J3QKT0;I3L1Q6	P04180;J3QSE5	Phosphatidylcholine-sterol acyltransferase	LCAT
-20.35199	-18.00009	-15.183	-18.63429	-18.56021	-18.77942	-13.18326	-14.06168	-13.81463						42	42	42	33.5	33.5	33.5	192.06	0	323.31	656500000	104	A0A087WVQ6;Q00610;A0A087WX41;P53675;J3KS13;K7EJJ5;J3KSQ2;J3KRF5;F5H5N6	A0A087WVQ6;Q00610	Clathrin heavy chain;Clathrin heavy chain 1	CLTC
NaN	-18.31605	NaN	-19.8882	-18.40192	-18.63276	-13.27706	-13.76017	-13.58402						8	8	8	27.9	27.9	27.9	33.195	0	50.43	107060000	21	O75558	O75558	Syntaxin-11	STX11
NaN	-18.70041	NaN	-18.04653	-18.29918	-18.16397	-12.61342	-14.0487	-12.86688						22	22	22	53.2	53.2	53.2	61.054	0	197.42	322330000	58	P10809;E7ESH4;E7EXB4;C9JL25;C9JL19;C9JCQ4;C9J0S9	P10809	60 kDa heat shock protein, mitochondrial	HSPD1
NaN	NaN	NaN	-18.18128	-17.75305	-17.00921	-13.29076	-14.06119	-13.27771						16	16	16	29.3	29.3	29.3	75.872	0	106.75	323410000	35	P08133;E5RK69;E7EMC6;E5RJF5;E5RK63;E5RFF0;H0YC77;E5RIU8;E5RJR0;E5RI05	P08133;E5RK69;E7EMC6	Annexin A6;Annexin	ANXA6
NaN	-18.34331	NaN	-18.29798	-17.9031	-17.83341	-12.93989	-14.42159	-13.72869						4	4	4	10.4	10.4	10.4	27.818	0	22.539	61357000	8	F8WF69;P09496;C9J8P9	F8WF69;P09496	Clathrin light chain A	CLTA
-19.8804	-18.12066	NaN	-17.8528	-17.39982	-16.67948	-12.74609	-13.63117	-12.96017	Large EVs		EV_Concentration			50	31	31	66.4	45.2	45.2	104.85	0	255.63	566450000	69	O43707;F5GXS2;H7C144;K7EJH8;K7EP19;M0QZQ3;C9JY79;Q9H254	O43707	Alpha-actinin-4	ACTN4
NaN	NaN	NaN	-17.58643	-19.9613	-17.98335	-13.64224	-14.704	-13.92496						13	13	12	31.1	31.1	29.5	58.573	0	93.378	150850000	24	P07948;E5RJ37;H0Y3C5;J3KPD6;P08631	P07948	Tyrosine-protein kinase Lyn	LYN
NaN	NaN	-19.51147	-17.63154	-19.73866	-19.12056	-13.61861	-14.55942	-14.60363						8	8	8	18.1	18.1	18.1	51.815	0	48.013	94108000	22	E9PEX6;P09622	E9PEX6;P09622	Dihydrolipoyl dehydrogenase;Dihydrolipoyl dehydrogenase, mitochondrial	DLD
NaN	NaN	NaN	NaN	NaN	NaN	-13.60092	-14.77455	-14.53266						3	3	3	26.4	26.4	26.4	14.131	0	16.873	23868000	6	C9K0U8;A0A0G2JLD8;E7EUY5;Q04837	C9K0U8;A0A0G2JLD8;E7EUY5;Q04837	Single-stranded DNA-binding protein, mitochondrial	SSBP1
-18.06352	NaN	NaN	NaN	NaN	-18.3875	-13.94466	-14.70778	-14.56287						14	14	14	24.5	24.5	24.5	87.819	0	89.687	124520000	29	A2A274;Q99798	A2A274;Q99798	Aconitate hydratase, mitochondrial	ACO2
NaN	NaN	NaN	-20.11548	-19.92373	-20.12992	-14.42801	-14.51271	-14.2288						8	8	8	35.3	35.3	35.3	28.723	0	44.465	50172000	14	Q06323;H0YLU2;H0YKK6	Q06323	Proteasome activator complex subunit 1	PSME1
NaN	NaN	NaN	-19.25232	-20.03955	-19.39165	-15.0941	-14.54876	-14.88341						6	6	6	15.7	15.7	15.7	52.296	0	39.465	67622000	9	Q00013;C9J9J4;A8MTH1;C9JB34	Q00013;C9J9J4	55 kDa erythrocyte membrane protein	MPP1
-19.17728	NaN	-20.23797	-19.75881	-19.80074	-19.29704	-14.50267	-15.11007	-14.94677						11	11	11	17.9	17.9	17.9	81.889	0	74.999	103100000	17	P07384;E9PRM1;E9PLX0;E9PJJ3;E9PLC9;E9PMC6;E9PJA6;E9PSA6;E9PQB3;E9PL37;E9PIA9	P07384	Calpain-1 catalytic subunit	CAPN1
NaN	NaN	NaN	NaN	NaN	-19.74569	-14.49598	-14.32962	-14.56237						2	2	2	22	22	22	12.895	0	19.649	17801000	6	P58546;C9JL85	P58546;C9JL85	Myotrophin	MTPN
NaN	NaN	NaN	NaN	NaN	-19.02943	-14.72948	-15.26381	-15.24323						18	4	3	48.1	13.7	9.9	49.83	0	35.43	42371000	9	P68371;P04350;Q3ZCM7;M0R2D3;M0R0X0;M0QY85;M0QY37;M0QX14;M0R042;M0QZL7;M0QYM7;M0R278;M0R2T4;A0A075B724	P68371;P04350	Tubulin beta-4B chain;Tubulin beta-4A chain	TUBB4B;TUBB4A
NaN	NaN	NaN	NaN	-19.49789	-18.71285	-14.98142	-15.36434	-14.94374						5	5	2	16.7	16.7	9.3	49.303	0	35.206	43771000	14	B1AMS2;Q14141	B1AMS2;Q14141	Septin-6	SEPT6
NaN	NaN	NaN	-19.21311	NaN	NaN	-14.56238	-15.5251	-15.3131						3	3	3	7.7	7.7	7.7	54.255	0	22.309	40289000	6	X6R5C5;X6R8A1;P10619;Q5JZH0	X6R5C5;X6R8A1;P10619	Carboxypeptidase;Lysosomal protective protein;Lysosomal protective protein 32 kDa chain;Lysosomal protective protein 20 kDa chain	CTSA
-18.57468	-17.32759	-18.3817	NaN	NaN	NaN	NaN	NaN	NaN				Contaminants		2	2	2	2.5	2.5	2.5	146.45	0.0011792	14.63	16756000	3	E9PD35;P35916;B5A927	E9PD35;P35916;B5A927	Receptor protein-tyrosine kinase;Vascular endothelial growth factor receptor 3	FLT4;VEGFR3
NaN	NaN	NaN	NaN	NaN	NaN	-14.8397	-14.80263	-15.11757						4	4	4	19.5	19.5	19.5	31.462	0	23.371	29352000	10	P10768;H7BZT7;X6RA14;U3KQT1	P10768;H7BZT7;X6RA14;U3KQT1	S-formylglutathione hydrolase	ESD
NaN	NaN	-17.1828	-20.21903	-19.10308	-18.66894	-14.81156	-14.3966	-15.00527						5	5	5	42	42	42	20.567	0	35.021	32065000	9	P21291;E9PS42;E9PND2;E9PP21	P21291;E9PS42;E9PND2;E9PP21	Cysteine and glycine-rich protein 1	CSRP1
NaN	-18.90893	NaN	-19.26949	-18.52603	-18.48671	-14.67915	-15.05849	-14.67104						15	15	15	17.6	17.6	17.6	148.43	0	98.08	197050000	36	E7EV71;Q14766;C9JD84;H7C2H7;H7C0I7;C9JDW2;H7BZ76;H7C4L5	E7EV71;Q14766;C9JD84	Latent-transforming growth factor beta-binding protein 1	LTBP1
NaN	NaN	NaN	NaN	NaN	-18.6646	-14.82883	-14.21542	-14.27542						2	2	2	16.4	16.4	16.4	16.019	0.001139	13.219	25649000	3	I3L397;I3L504;P63241;F8WCJ1;C9J7B5;C9J4W5;Q9GZV4;Q6IS14	I3L397;I3L504;P63241;F8WCJ1;C9J7B5;C9J4W5;Q9GZV4;Q6IS14	Eukaryotic translation initiation factor 5A;Eukaryotic translation initiation factor 5A-1;Eukaryotic translation initiation factor 5A-2;Eukaryotic translation initiation factor 5A-1-like	EIF5A;EIF5A2;EIF5AL1
NaN	NaN	NaN	NaN	NaN	NaN	-14.76918	-16.01601	-15.3187						7	7	7	17.6	17.6	17.6	61.397	0	42.445	52477000	11	P00367;P49448	P00367;P49448	Glutamate dehydrogenase 1, mitochondrial;Glutamate dehydrogenase 2, mitochondrial	GLUD1;GLUD2
-17.45017	NaN	NaN	NaN	NaN	-19.39024	-14.5466	-16.35345	-15.12661						10	10	10	21.5	21.5	21.5	60.649	0	65.394	145380000	21	Q53F23;A0A0C4DH47;P24557;A0A0A0MSK3;C9JS68;E7EP75;F8WD37;F8WC80	Q53F23;A0A0C4DH47;P24557;A0A0A0MSK3	Thromboxane-A synthase	TBXAS1
NaN	-18.15679	NaN	-20.11319	-18.82202	-20.00497	-15.00256	-16.13892	-15.27504						15	15	15	15.5	15.5	15.5	146.07	0	107.79	789090000	44	A0A087WTK0;A0A087WVC6;Q12913;E9PPH3;E9PJ83	A0A087WTK0;A0A087WVC6;Q12913	Protein-tyrosine-phosphatase;Receptor-type tyrosine-protein phosphatase eta	PTPRJ
NaN	NaN	NaN	NaN	NaN	NaN	-14.53936	-15.96286	-15.59142						2	2	2	19.2	19.2	19.2	19.416	0	38.439	17322000	6	A0A096LNH5;H7C2G3;A0A0B4J2H4;H7C1F6;A0A0B4J2D5;A0A096LPI6;P30042;A0A096LNJ1;A0A096LP73;F2Z2Q0;A0A096LP12	A0A096LNH5;H7C2G3;A0A0B4J2H4;H7C1F6;A0A0B4J2D5;A0A096LPI6;P30042;A0A096LNJ1;A0A096LP73;F2Z2Q0;A0A096LP12	ES1 protein homolog, mitochondrial	C21orf33
NaN	-20.64646	NaN	-19.00537	-18.87254	-18.46889	-15.54851	-15.62193	-14.67283						4	4	4	5.4	5.4	5.4	102.99	0	21.868	355390000	18	E9PLK3;P55786;H0YDG0;E9PP11;A6NEC2	E9PLK3;P55786	Puromycin-sensitive aminopeptidase	NPEPPS
NaN	NaN	NaN	NaN	-19.17134	-17.91958	-15.96116	-15.95843	-15.56297						2	2	2	20.9	20.9	20.9	23.897	0	24.841	26942000	4	P61106;X6RFL8	P61106;X6RFL8	Ras-related protein Rab-14	RAB14
NaN	NaN	NaN	-19.56575	NaN	-17.1284	-15.36206	-14.04518	-15.46481						7	7	7	23.9	23.9	23.9	57.643	0	44.205	65487000	7	H0Y2Y8;Q15942;C9JJK5;H7C3D3;C9IZ41	H0Y2Y8;Q15942	Zyxin	ZYX
-17.60578	NaN	NaN	-16.73171	-18.26498	-17.94646	-15.03694	-12.53461	-14.61498						24	24	23	43	43	41.7	76.625	0	178.97	347050000	47	E7EQB2;E7ER44;P02788;C9JCF5	E7EQB2;E7ER44;P02788	Lactotransferrin;Lactoferricin-H;Kaliocin-1;Lactoferroxin-A;Lactoferroxin-B;Lactoferroxin-C	LTF
NaN	NaN	-16.73737	-17.05696	NaN	-18.75185	-13.62707	-14.66392	-13.37119						9	9	5	66.9	66.9	30.6	17.794	0	115.91	3783300000	59	E9PHK0;P05452	E9PHK0;P05452	Tetranectin	CLEC3B
-17.08808	-18.18801	NaN	-16.36628	-18.18446	-17.75798	-13.69809	-13.57463	-13.27186						7	7	7	43	43	43	23.489	0	46.009	120770000	18	P51149;C9J592;C9J8S3;C9IZZ0;C9J4V0;C9J4S4;C9J7D1	P51149;C9J592;C9J8S3;C9IZZ0	Ras-related protein Rab-7a	RAB7A
-16.77788	-15.8102	-16.20974	NaN	NaN	NaN	NaN	NaN	NaN						2	2	2	5.8	5.8	5.8	46.021	0.0010799	12.094	32952000	2	Q9NY97	Q9NY97	N-acetyllactosaminide beta-1,3-N-acetylglucosaminyltransferase 2	B3GNT2
NaN	-17.57778	NaN	-18.02835	-17.32483	-17.42909	-13.9472	-14.66059	-14.38685						19	19	19	23.7	23.7	23.7	106.87	0	149.79	527720000	52	Q14697;F5H6X6;E9PKU7;E9PNH1	Q14697;F5H6X6;E9PKU7	Neutral alpha-glucosidase AB	GANAB
NaN	NaN	NaN	-18.25882	NaN	NaN	-14.42853	-14.16329	-14.72377						2	2	2	8.6	8.6	8.6	28.433	0.0011655	14.071	40923000	10	P25788;G3V4X5	P25788;G3V4X5	Proteasome subunit alpha type-3	PSMA3
-16.80595	NaN	NaN	-18.03168	NaN	-17.68142	-14.39406	-14.39668	-14.5187						3	3	3	13.9	13.9	13.9	36.294	0	21.012	65326000	11	P13716;B7ZBK6	P13716	Delta-aminolevulinic acid dehydratase	ALAD
NaN	NaN	NaN	-18.37975	-17.46188	-17.08925	-14.39762	-13.90819	-14.6516						5	5	5	16.2	16.2	16.2	35.936	0	32.044	117130000	19	P08758;D6RBL5;E9PHT9;D6RBE9	P08758;D6RBL5;E9PHT9	Annexin A5;Annexin	ANXA5
-16.79977	-16.62746	-15.42853	NaN	NaN	NaN	NaN	NaN	NaN						3	3	3	6.8	6.8	6.8	73.881	0	27.709	89341000	8	P08253;H3BV48;H3BR66	P08253;H3BV48;H3BR66	72 kDa type IV collagenase;PEX	MMP2
NaN	-16.40489	-15.8564	-17.90618	-17.02128	-18.33684	-14.68817	-15.25642	-14.49577						3	3	3	24.7	24.7	24.7	18.422	0	27.667	110030000	18	J3QQR8;J3QQX6;J3QRQ1;J3QRT5;P13598;J3QKR4	J3QQR8;J3QQX6;J3QRQ1;J3QRT5;P13598;J3QKR4	Intercellular adhesion molecule 2	ICAM2
NaN	NaN	NaN	NaN	-17.11697	-17.31826	-14.04573	-13.96492	-14.76992						2	2	2	20.2	20.2	20.2	12.774	0.0011351	13.088	34202000	5	O75368	O75368	SH3 domain-binding glutamic acid-rich-like protein	SH3BGRL
-17.40634	NaN	NaN	NaN	NaN	NaN	-13.62395	-13.85623	-14.12803						4	4	4	33.7	33.7	33.7	21.057	0	25.193	44925000	6	P30086	P30086	Phosphatidylethanolamine-binding protein 1;Hippocampal cholinergic neurostimulating peptide	PEBP1
NaN	NaN	NaN	NaN	NaN	NaN	-13.78153	-14.37511	-14.11319						6	6	6	40.1	40.1	40.1	21.938	0	37.04	50818000	11	A0A087WUQ6;P07203	A0A087WUQ6;P07203	Glutathione peroxidase;Glutathione peroxidase 1	GPX1
NaN	NaN	NaN	-17.64679	-17.43148	-16.88122	-14.20503	-14.15815	-13.73997			EV_Concentration			15	14	5	31.8	29.8	10.9	70.108	0	92.493	205730000	35	A0A0G2JIW1;P0DMV9;P0DMV8;V9GZ37	A0A0G2JIW1;P0DMV9;P0DMV8;V9GZ37	Heat shock 70 kDa protein 1B;Heat shock 70 kDa protein 1A	HSPA1B;HSPA1A
-16.8718	-17.97916	-17.15163	NaN	NaN	NaN	NaN	NaN	NaN						2	2	2	4.1	4.1	4.1	97.44	0	17.102	144030000	11	Q14118;C9JYS1;C9J196;C9JQL4	Q14118;C9JYS1;C9J196;C9JQL4	Dystroglycan;Alpha-dystroglycan;Beta-dystroglycan	DAG1
NaN	-18.05931	NaN	-17.60996	NaN	-17.6676	-15.96951	-15.59394	-14.98604						3	3	3	18.9	18.9	18.9	23.025	0	17.255	30336000	3	Q15286;F5H157	Q15286	Ras-related protein Rab-35	RAB35
NaN	NaN	-16.17653	-17.85752	NaN	NaN	-14.51135	-15.28618	-15.79985						2	2	2	8.8	8.8	8.8	25.357	0.0010905	12.267	26342000	6	P28072;I3L3X7;A0A087X2I4	P28072;I3L3X7;A0A087X2I4	Proteasome subunit beta type-6;Proteasome subunit beta type	PSMB6
NaN	-19.56709	NaN	NaN	NaN	NaN	-14.4706	-15.02248	-14.4699						3	3	3	14.6	14.6	14.6	24.976	0	18.921	44444000	10	P49755;G3V2K7	P49755;G3V2K7	Transmembrane emp24 domain-containing protein 10	TMED10
NaN	NaN	NaN	-18.04079	NaN	NaN	-14.45748	-14.72634	-14.94022						4	4	4	22	22	22	26.489	0	23.911	37409000	5	P20618	P20618	Proteasome subunit beta type-1	PSMB1
NaN	NaN	NaN	-18.01016	-18.0498	-18.02288	-14.68558	-15.24724	-14.49427						17	17	17	24.6	24.6	24.6	116.44	0	117.51	198800000	33	B0I1T2;F8WEW9	B0I1T2	Unconventional myosin-Ig;Minor histocompatibility antigen HA-2	MYO1G
NaN	-19.36911	NaN	-17.83355	-17.75903	-18.25018	-14.78784	-14.86571	-14.52616						7	6	6	13.6	12.1	12.1	59.834	0	35.672	115020000	15	P12931;J3QRU1;P06241;P07947;H2E272;H7C3Z8;H7C074;Q573B4;A0A087WZG2;Q9H3Y6;P42685;P06239;P08581;Q04912	P12931	Proto-oncogene tyrosine-protein kinase Src	SRC
-18.0784	-19.56827	-15.51115	-17.31741	-17.03116	-16.68694	-15.33088	-15.76029	-14.57401						4	2	2	21.7	12.6	12.6	23.584	0	17.377	58689000	11	Q92930;H0YNE9	Q92930;H0YNE9	Ras-related protein Rab-8B	RAB8B
NaN	NaN	NaN	-17.09165	-16.95461	-16.75529	-14.72096	-15.1957	-13.79658						2	2	2	23.8	23.8	23.8	11.74	0.0011025	12.413	25425000	5	P31949	P31949	Protein S100-A11;Protein S100-A11, N-terminally processed	S100A11
NaN	NaN	NaN	NaN	NaN	NaN	-15.28742	-15.10363	-13.0358						3	3	3	53	53	53	11.665	0	19.709	19006000	5	P05387;H0YDD8	P05387;H0YDD8	60S acidic ribosomal protein P2	RPLP2
NaN	NaN	NaN	NaN	-16.81922	-17.10955	-15.34919	-15.58129	-13.96081						1	1	1	15.9	15.9	15.9	14.719	0	26.455	22770000	4	P15090	P15090	Fatty acid-binding protein, adipocyte	FABP4
NaN	NaN	NaN	-14.91136	-17.57601	-17.34459	-14.71333	-15.52056	-16.09773						13	4	0	44.5	13	0	40.521	0	43.22	111030000	10	P30490;P18464;P30491;P30498;P30685;P30495	P30490;P18464;P30491;P30498;P30685;P30495	HLA class I histocompatibility antigen, B-52 alpha chain;HLA class I histocompatibility antigen, B-51 alpha chain;HLA class I histocompatibility antigen, B-53 alpha chain;HLA class I histocompatibility antigen, B-78 alpha chain;HLA class I histocompatibility antigen, B-35 alpha chain;HLA class I histocompatibility antigen, B-56 alpha chain	HLA-B
NaN	NaN	NaN	NaN	NaN	NaN	-14.93499	-16.09053	-16.09496						5	5	5	26.9	26.9	26.9	31.387	0	29.635	24147000	6	P30084	P30084	Enoyl-CoA hydratase, mitochondrial	ECHS1
NaN	NaN	NaN	NaN	NaN	NaN	-14.82527	-16.6446	-16.52897						3	3	3	15.1	15.1	15.1	35.236	0	24.284	21422000	3	E9PF18;A0A0A0MSE2;Q16836	E9PF18;A0A0A0MSE2;Q16836	Hydroxyacyl-coenzyme A dehydrogenase, mitochondrial	HADH
NaN	NaN	NaN	NaN	-17.78591	-17.58824	-14.79896	-16.72143	-15.70847						3	3	3	13.6	13.6	13.6	35	0	17.629	22756000	3	P12318;V9GY83;H0YGT0;P31995;F5GXY9;F5GX41;A0A087WXE5;P31994	P12318;V9GY83;H0YGT0;P31995	Low affinity immunoglobulin gamma Fc region receptor II-a;Low affinity immunoglobulin gamma Fc region receptor II-c	FCGR2A;FCGR2C
NaN	NaN	NaN	NaN	NaN	-19.86341	-14.0914	-15.36946	-14.67381						7	7	7	24.1	24.1	24.1	39.594	0	44.84	52417000	13	Q9NYL9;H0YKU1;H0YNJ8;G5EA42;Q9NZR1	Q9NYL9;H0YKU1;H0YNJ8	Tropomodulin-3	TMOD3
NaN	NaN	NaN	-13.63544	-14.92276	-15.47906	NaN	-15.19322	NaN						1	1	1	18.3	18.3	18.3	10.1	0.0011274	12.936	53898000	3	Q96QR1	Q96QR1	Secretoglobin family 3A member 1	SCGB3A1
-15.06439	NaN	NaN	-15.74336	NaN	-16.3209	-14.65909	-15.13214	-14.96145						2	2	2	22.3	22.3	22.3	11.801	0.0011148	12.672	24472000	3	Q96FQ6	Q96FQ6	Protein S100-A16	S100A16
NaN	NaN	NaN	-19.26437	-18.37856	-18.30079	-14.51928	-15.29887	-14.7833						11	10	10	38.2	36.1	36.1	44.049	0	59.647	87629000	21	Q14344	Q14344	Guanine nucleotide-binding protein subunit alpha-13	GNA13
NaN	NaN	NaN	-17.20611	-17.35825	-17.50496	-14.69006	-15.24255	-14.66105						4	4	4	19.7	19.7	19.7	31.512	0	22.201	55938000	6	P54709;C9JA36;H7C4L9;H7C547;F8WBY4;C9JXZ1	P54709;C9JA36	Sodium/potassium-transporting ATPase subunit beta-3	ATP1B3
-17.86104	NaN	NaN	NaN	-18.34051	-17.31347	-14.24133	-15.63849	-14.74806						3	3	3	11	11	11	27.991	0	17.18	45288000	7	P51572;C9JMD7;C9JSP1;C9JQ75;C9J0M4	P51572	B-cell receptor-associated protein 31	BCAP31
NaN	NaN	NaN	-13.25944	-12.30385	-15.34257	-13.83114	-15.12074	-14.92624						5	4	4	54.1	42.6	42.6	13.532	0	83.867	433680000	18	P0DJI8;E9PQD6;P0DJI9	P0DJI8;E9PQD6	Serum amyloid A-1 protein;Amyloid protein A;Serum amyloid protein A(2-104);Serum amyloid protein A(3-104);Serum amyloid protein A(2-103);Serum amyloid protein A(2-102);Serum amyloid protein A(4-101);Serum amyloid A protein	SAA1
NaN	NaN	NaN	-16.53301	-17.39386	-16.93104	-14.30373	-15.25202	-14.94401						10	4	4	34.5	15.3	15.3	40.532	0	24.688	70273000	10	P08754	P08754	Guanine nucleotide-binding protein G(k) subunit alpha	GNAI3
NaN	NaN	NaN	-21.12922	-19.78052	-20.09003	-14.63989	-15.47861	-14.68686						17	7	7	28.3	11.2	11.2	83.263	0	51.255	78428000	21	P08238;Q58FF7;Q58FF8;Q58FF6;Q58FG1	P08238	Heat shock protein HSP 90-beta	HSP90AB1
NaN	NaN	NaN	-10.64199	-12.03837	-12.13649	NaN	-15.8904	-14.88031						6	2	2	44.1	25.4	25.4	12.945	0	47.976	925400000	14	P01782	P01782	Ig heavy chain V-III region DOB	NA
NaN	NaN	-17.45488	NaN	NaN	NaN	-14.14446	-15.28951	-14.74885						2	2	2	11.8	11.8	11.8	21.671	0.0010881	12.228	22104000	7	O00264;U3KQM0;O15173	O00264;U3KQM0;O15173	Membrane-associated progesterone receptor component 1;Membrane-associated progesterone receptor component 2	PGRMC1;PGRMC2
NaN	NaN	NaN	-17.86045	NaN	-20.42422	-14.98307	-15.21303	-14.89615						5	5	5	25	25	25	29.163	0	32.757	37299000	11	M0R0Y2;P54920;M0R2M1;M0R213;M0R027;M0R058;A0A087WZQ7;Q9H115	M0R0Y2;P54920;M0R2M1	Alpha-soluble NSF attachment protein	NAPA
-17.55907	NaN	-17.27558	-13.18859	-14.63979	-13.54573	-14.1859	-14.69731	-14.92123						4	4	4	15.5	15.5	15.5	26.505	0	22.858	384760000	10	F5GX11;P25786;B4DEV8	F5GX11;P25786	Proteasome subunit alpha type-1	PSMA1
NaN	NaN	NaN	NaN	-19.29868	NaN	-14.4368	-15.24363	-14.70574				Contaminants		5	5	5	14.5	14.5	14.5	49.704	0	31.568	42377000	10	E7EVW7;P14317	E7EVW7;P14317	Hematopoietic lineage cell-specific protein	HCLS1
NaN	NaN	NaN	-12.96997	-12.74318	-12.63498	-13.97795	-15.05359	-14.27887						4	2	2	60.4	28.3	28.3	11.303	0	57.528	432130000	27	A0M8Q6;A0A075B6L1	A0M8Q6;A0A075B6L1	Ig lambda-7 chain C region	IGLC7
NaN	NaN	-17.4598	-18.69453	-18.63912	-18.02587	-14.06523	-15.34271	-14.60014						8	8	8	26.9	26.9	26.9	48.715	0	49.848	83942000	12	E7ES33;E7EPK1;Q16181;G3V1Q4;A0A0U1RRE1;Q5JXL7;A0A0U1RRH9;A0A0U1RQK0;A0A0U1RRD1;A0A0U1RRM2;Q6ZU15	E7ES33;E7EPK1;Q16181;G3V1Q4	Septin-7	SEPT7
NaN	NaN	NaN	NaN	NaN	-20.56322	-15.39606	-15.27014	-15.69283						4	4	4	26.2	26.2	26.2	22.086	0	20.942	20865000	7	P30044	P30044	Peroxiredoxin-5, mitochondrial	PRDX5
-16.81427	-12.54483	NaN	NaN	NaN	NaN	-15.21049	-15.2441	-14.94455						5	1	1	38.8	9.2	9.2	17.149	0.0095329	7.182	59075000	3	P15531	P15531	Nucleoside diphosphate kinase A	NME1
NaN	NaN	NaN	NaN	-18.60397	-20.21944	-15.90757	-14.69928	-15.48966						3	3	3	27.1	27.1	27.1	18.398	0	21.732	21286000	7	B8ZZK2;O75223;H7BZK5;A0A0B4J1Y4;M0QZK8	B8ZZK2;O75223;H7BZK5	Gamma-glutamylcyclotransferase	GGCT
NaN	NaN	NaN	-18.87951	NaN	NaN	-15.33326	-15.08361	-15.58015						4	1	1	16.8	6.3	6.3	39.455	0.0011074	12.468	36074000	4	P09972;A8MVZ9;K7EKH5;C9J8F3;J3KSV6;J3QKP5	P09972;A8MVZ9	Fructose-bisphosphate aldolase C;Fructose-bisphosphate aldolase	ALDOC
-16.75504	NaN	NaN	-17.00246	NaN	NaN	-18.62761	-13.13538	-14.14665						7	6	5	53.7	46.9	40.8	16.14	0	34.725	51944000	11	P69891;P69892;E9PBW4;P02100	P69891;P69892;E9PBW4	Hemoglobin subunit gamma-1;Hemoglobin subunit gamma-2	HBG1;HBG2
-15.45424	-12.07648	-10.51995	-16.99394	-18.74102	NaN	NaN	NaN	NaN						13	13	13	64.4	64.4	64.4	25.205	0	267.3	9261800000	79	P13727;H0YCG3	P13727	Bone marrow proteoglycan;Eosinophil granule major basic protein	PRG2
NaN	NaN	NaN	-16.72839	NaN	NaN	-15.81117	-13.30659	-15.79951						2	2	2	12.5	12.5	12.5	19.25	0.0011299	12.985	34307000	5	P31025;Q5VSP4	P31025;Q5VSP4	Lipocalin-1;Putative lipocalin 1-like protein 1	LCN1;LCN1P1
-14.55748	-12.20827	NaN	-18.20136	NaN	-18.8246	-14.91402	-13.41704	-11.84481						2	2	2	29.6	29.6	29.6	16.453	0	17.946	81881000	6	Q05315	Q05315	Galectin-10	CLC
NaN	NaN	NaN	-18.3944	NaN	-17.81099	-16.01018	-14.1593	-14.54024						2	2	2	16.6	16.6	16.6	18.481	0.0011521	13.5	23685000	4	A0A0U1RR32;A0A0U1RRH7;Q99878;Q96KK5;Q9BTM1;Q16777;Q93077;Q7L7L0;Q6FI13;P20671;P0C0S8;P04908;H0YFX9;C9J0D1;Q71UI9;P0C0S5;Q8IUE6;Q96QV6;P16104	A0A0U1RR32;A0A0U1RRH7;Q99878;Q96KK5;Q9BTM1;Q16777;Q93077;Q7L7L0;Q6FI13;P20671;P0C0S8;P04908;H0YFX9;C9J0D1;Q71UI9;P0C0S5;Q8IUE6;Q96QV6;P16104	Histone H2A type 1-J;Histone H2A type 1-H;Histone H2A.J;Histone H2A type 2-C;Histone H2A type 1-C;Histone H2A type 3;Histone H2A type 2-A;Histone H2A type 1-D;Histone H2A type 1;Histone H2A type 1-B/E;Histone H2A;Histone H2A.V;Histone H2A.Z;Histone H2A type 2-B;Histone H2A type 1-A;Histone H2AX	HIST1H2AJ;HIST1H2AH;H2AFJ;HIST2H2AC;HIST1H2AC;HIST3H2A;HIST2H2AA3;HIST1H2AD;HIST1H2AG;HIST1H2AB;H2AFV;H2AFZ;HIST2H2AB;HIST1H2AA;H2AFX
-15.55916	NaN	-17.36525	NaN	NaN	-17.72055	-16.04794	-14.93923	-14.17223						3	3	3	27.8	27.8	27.8	13.92	0	16.968	19955000	4	Q16778;P62807;P57053;P06899;O60814;U3KQK0;Q99880;Q99879;Q99877;Q93079;Q8N257;Q5QNW6;P58876;P33778;P23527;Q96A08	Q16778;P62807;P57053;P06899;O60814;U3KQK0;Q99880;Q99879;Q99877;Q93079;Q8N257;Q5QNW6;P58876;P33778;P23527	Histone H2B type 2-E;Histone H2B type 1-C/E/F/G/I;Histone H2B type F-S;Histone H2B type 1-J;Histone H2B type 1-K;Histone H2B;Histone H2B type 1-L;Histone H2B type 1-M;Histone H2B type 1-N;Histone H2B type 1-H;Histone H2B type 3-B;Histone H2B type 2-F;Histone H2B type 1-D;Histone H2B type 1-B;Histone H2B type 1-O	HIST2H2BE;HIST1H2BC;H2BFS;HIST1H2BJ;HIST1H2BK;HIST1H2BN;HIST1H2BL;HIST1H2BM;HIST1H2BH;HIST3H2BB;HIST2H2BF;HIST1H2BD;HIST1H2BB;HIST1H2BO
-14.24028	-14.9212	-15.23947	NaN	NaN	-17.97851	-17.20121	-14.66046	-15.18045						4	4	4	40.8	40.8	40.8	11.367	0	23.65	117760000	7	P62805	P62805	Histone H4	HIST1H4A
NaN	NaN	NaN	-23.59179	NaN	NaN	-15.28962	-16.29567	-15.33156						7	7	7	28.1	28.1	28.1	36.067	0	40.384	30817000	8	Q16698;E5RJG7;E5RFV2;E5RJD2;E5RID6;H0YAW3	Q16698;E5RJG7;E5RFV2	2,4-dienoyl-CoA reductase, mitochondrial	DECR1
NaN	NaN	NaN	NaN	NaN	NaN	-15.11646	-16.36375	-15.54219				Contaminants		1	1	1	16.8	16.8	16.8	13.954	0.0097752	8.2578	8161700	3	A8MUH2;P18859	A8MUH2;P18859	ATP synthase-coupling factor 6, mitochondrial	ATP5J
NaN	NaN	NaN	NaN	-18.00164	-17.94592	-15.38097	-16.35721	-15.07995						24	10	10	39.1	22.6	22.6	68.563	0	57.839	74006000	16	P35241;E9PNV3;E9PQ82	P35241	Radixin	RDX
NaN	NaN	NaN	-18.55346	-17.51288	-18.14809	-15.23973	-15.40144	-14.38531						14	14	14	17.1	17.1	17.1	112.89	0	84.759	160880000	22	P05023;H0Y7C1;M0R116;B1AKY9;A0A0A0MT26;P13637;P50993;Q5TC02;Q5TC01;Q13733;P20648;P54707	P05023	Sodium/potassium-transporting ATPase subunit alpha-1	ATP1A1
-14.25461	-13.80669	-13.83465	-19.20498	NaN	-18.62613	-15.14888	-16.1024	-14.36377						10	10	10	24.7	24.7	24.7	60.192	0	93.624	155690000	18	K7ELL7;P14314;K7EPW7;K7EKX1;K7EJ70;A0A0C4DGP4;K7EIP3;K7EL27	K7ELL7;P14314	Glucosidase 2 subunit beta	PRKCSH
NaN	NaN	NaN	NaN	NaN	NaN	-15.07995	-15.502	-14.34018						3	3	3	19.2	19.2	19.2	15.799	0	19.647	225010000	14	P01034	P01034	Cystatin-C	CST3
NaN	NaN	NaN	NaN	NaN	NaN	-14.62624	-15.92099	-14.95611						3	3	3	10.7	10.7	10.7	32.996	0	17.417	25301000	4	P36542	P36542	ATP synthase subunit gamma, mitochondrial	ATP5C1
NaN	NaN	NaN	NaN	NaN	NaN	-14.72571	-15.44704	-14.73028						2	2	2	10.3	10.3	10.3	32.678	0.0010953	12.323	26678000	6	Q86YW5	Q86YW5	Trem-like transcript 1 protein	TREML1
NaN	NaN	NaN	-20.16669	NaN	NaN	-14.11436	-15.43203	-15.23272						4	4	4	19.3	19.3	19.3	27.893	0	27.78	33113000	5	Q9P0L0;E5RK64;O95292	Q9P0L0	Vesicle-associated membrane protein-associated protein A	VAPA
-17.72369	-18.07316	-18.28724	-20.00469	-19.9281	-19.78166	-14.53384	-15.60753	-15.05274						8	2	2	3.9	1	1	227.87	0.0010764	11.998	263020000	6	Q7Z406;M0QY43	Q7Z406;M0QY43	Myosin-14	MYH14
NaN	NaN	NaN	NaN	NaN	NaN	-14.45684	-15.74875	-15.13062						7	7	7	36	36	36	29.804	0	42.999	37660000	9	P35232;C9JW96;C9JZ20;E7ESE2;E9PCW0;D6RBK0	P35232;C9JW96;C9JZ20;E7ESE2;E9PCW0	Prohibitin	PHB
NaN	NaN	NaN	NaN	NaN	NaN	-14.35725	-15.66234	-15.0865						6	6	6	17.1	17.1	17.1	63.286	0	40.063	54583000	16	A0A087X296;P23219;X6RJD6	A0A087X296;P23219	Prostaglandin G/H synthase 1	PTGS1
-6.20843	-5.732385	-6.441515	-21.10069	NaN	-19.92377	-15.3536	-17.34401	-13.51738						19	19	19	51	51	51	51.778	0	323.31	24628000000	143	P00740	P00740	Coagulation factor IX;Coagulation factor IXa light chain;Coagulation factor IXa heavy chain	F9
-16.65368	-17.00647	-22.60827	NaN	-22.6491	-21.70246	-13.65471	-13.89692	-14.10064						9	9	9	25.8	25.8	25.8	55.016	0	82.261	148600000	26	O94919	O94919	Endonuclease domain-containing 1 protein	ENDOD1
NaN	NaN	NaN	-19.04667	NaN	NaN	-13.83111	-13.76639	-14.38111						9	9	9	28	28	28	53.139	0	52.613	99915000	14	P52209;K7EM49;K7EMN2;K7EPF6	P52209;K7EM49;K7EMN2;K7EPF6	6-phosphogluconate dehydrogenase, decarboxylating	PGD
NaN	-17.21817	NaN	NaN	NaN	NaN	-13.67861	-14.12777	-14.02561						6	6	6	44.9	44.9	44.9	19.958	0	38.117	62281000	11	G3V2G6;Q8TC12;H0YIZ8;G3V234;H0YJ10;H0YJ46	G3V2G6;Q8TC12;H0YIZ8;G3V234;H0YJ10;H0YJ46	Retinol dehydrogenase 11	RDH11
-13.82261	-17.4158	-18.29496	-15.64629	-18.5266	-18.04066	-13.91948	-14.07611	-14.34496						6	6	6	15.2	15.2	15.2	55.674	0	43.23	172770000	19	B4DUR8;P49368;Q5SZX6	B4DUR8;P49368	T-complex protein 1 subunit gamma	CCT3
NaN	NaN	NaN	NaN	-18.05796	-18.1159	-13.22168	-14.11624	-14.02466				Contaminants		1	1	1	16.1	16.1	16.1	13.238	0.0098912	9.5679	42067000	7	C9JAI6;Q96DZ9	C9JAI6;Q96DZ9	CKLF-like MARVEL transmembrane domain-containing protein 5	CMTM5
-14.70368	NaN	-18.06156	-14.72103	-19.62503	-15.24518	-12.56376	-12.80004	-13.14458						15	15	15	22.3	22.3	22.3	99.986	0	131.2	1024200000	66	Q08554	Q08554	Desmocollin-1	DSC1
-14.56869	-16.61608	NaN	NaN	-18.89907	NaN	-12.59947	-12.64027	-12.48506						6	6	6	30.1	30.1	30.1	23.742	0	36.508	161360000	24	P23284	P23284	Peptidyl-prolyl cis-trans isomerase B	PPIB
-14.86961	-17.06114	-17.55502	-15.446	-17.82922	-15.07217	-12.06128	-12.0987	-12.00329						9	8	6	47.2	41.7	34.2	22.11	0	62.404	380240000	34	Q06830;A0A0A0MSI0;A0A0A0MRQ5	Q06830;A0A0A0MSI0;A0A0A0MRQ5	Peroxiredoxin-1	PRDX1
-14.8182	-16.22289	NaN	-15.68859	-18.86519	-14.01008	-14.44027	-12.8432	-14.7109						17	17	5	43.1	43.1	16.2	44.564	0	140.2	341720000	36	P29508	P29508	Serpin B3	SERPINB3
NaN	NaN	NaN	-16.1391	-18.46383	-14.81108	-13.98488	-13.59508	-12.42721						4	4	4	23.4	23.4	23.4	20.019	0	25.408	99013000	10	P02792	P02792	Ferritin light chain	FTL
-14.8214	-17.33174	-16.33439	-15.25552	-19.30682	-15.54823	-12.92587	-13.60928	-13.07653						98	98	98	36.1	36.1	36.1	331.77	0	323.31	3778400000	299	P15924	P15924	Desmoplakin	DSP
-13.25002	-17.37882	-15.44399	-13.65066	NaN	-16.12173	-12.49356	-12.59337	-12.51217						12	12	12	46.6	46.6	46.6	34.735	0	92.091	335850000	48	P05089	P05089	Arginase-1	ARG1
-12.73898	-15.67914	-13.19364	-13.65222	-18.77081	-14.2182	-11.96301	-11.52266	-12.395						27	27	27	34.5	34.5	34.5	113.75	0	323.31	1908400000	124	Q02413	Q02413	Desmoglein-1	DSG1
-13.35394	-16.99935	-14.98031	-14.03897	NaN	-16.70188	-12.46179	-13.47256	-13.82863						13	13	13	42.5	42.5	42.5	46.276	0	95.85	319050000	32	Q96P63	Q96P63	Serpin B12	SERPINB12
-13.53023	-17.20898	-15.79284	-13.6711	-19.24441	-16.74287	-12.35709	-13.9126	-12.98488						31	31	31	56.9	56.9	56.9	81.744	0	323.31	1865600000	124	P14923;C9JTX4;C9J826;C9JK18;C9JKY1;B4DGU4;P35222;C9JPI2;K7ERP3	P14923	Junction plakoglobin	JUP
-13.45523	-17.68693	-15.91652	-13.23926	NaN	-19.14564	-11.59861	-14.43495	-14.22114						21	21	21	50.3	50.3	50.3	64.135	0	242.43	1281200000	67	Q5T749	Q5T749	Keratinocyte proline-rich protein	KPRP
-15.01278	NaN	NaN	-15.1642	NaN	-17.34237	-13.57771	-10.40642	-12.77636						7	7	7	52	52	52	16.537	0	115.64	349460000	23	P61626;F8VV32;A0A0B4J259	P61626;F8VV32;A0A0B4J259	Lysozyme C;Lysozyme	LYZ
-13.60733	-18.57804	-15.56615	-13.87998	-16.93125	-15.13267	-11.58561	-8.149323	-12.92251						8	8	8	63.7	63.7	63.7	16.572	0	104.6	1040600000	40	P12273	P12273	Prolactin-inducible protein	PIP
-15.85642	NaN	-16.77371	-14.27292	-16.64275	-15.72521	-12.26459	-11.16063	-12.80922						12	12	12	39.9	39.9	39.9	34.258	0	107.56	1397700000	76	P25311;C9JEV0;H7BZJ8	P25311;C9JEV0	Zinc-alpha-2-glycoprotein	AZGP1
-16.12273	-18.82148	NaN	-17.71152	-19.34964	-18.48228	-11.05509	-11.78913	-12.09896						14	14	14	54.7	54.7	54.7	35.503	0	145.26	469410000	51	P40926;G3XAL0	P40926;G3XAL0	Malate dehydrogenase, mitochondrial;Malate dehydrogenase	MDH2
-15.4278	NaN	-16.85524	-15.54213	-19.18676	-16.72821	-12.7227	-12.93771	-13.03964						16	16	0	17.2	17.2	0	248.07	0	317.43	1167900000	68	Q5D862	Q5D862	Filaggrin-2	FLG2
-15.926	NaN	NaN	-16.06088	-20.54978	-16.35806	-11.80957	-10.58008	-11.62974						13	13	13	60.8	60.8	60.8	29.246	0	140.17	398800000	58	P00918;E5RID5;E5RK37	P00918	Carbonic anhydrase 2	CA2
-15.2595	-17.71789	NaN	-16.39992	-21.8187	-16.60797	-13.21903	-12.9959	-12.61047						11	11	11	30.3	30.3	30.3	52.562	0	79.309	379680000	28	Q13867;J3KSD8;K7ESE8;K7ES02;J3KS79;K7ENH5	Q13867;J3KSD8;K7ESE8;K7ES02	Bleomycin hydrolase	BLMH
NaN	NaN	NaN	-17.11595	NaN	NaN	-14.12381	-12.26392	-12.69749						8	8	8	44.2	44.2	44.2	22.119	0	60.604	107570000	21	P30043;M0R192;M0QZL1	P30043;M0R192;M0QZL1	Flavin reductase (NADPH)	BLVRB
-15.33385	NaN	NaN	-16.53184	-19.25524	-18.73789	-12.85815	-12.77777	-13.18555						7	7	7	38.7	38.7	38.7	27.887	0	51.821	142690000	19	O14818;H0Y586;Q8TAA3;A0A087WYS6;F5GY34	O14818;H0Y586;Q8TAA3	Proteasome subunit alpha type-7;Proteasome subunit alpha type-7-like	PSMA7;PSMA8
-15.97132	-18.12447	-15.17955	-16.87217	-19.40679	-17.20334	-12.67057	-11.99631	-12.10295				Contaminants		86	86	86	43.4	43.4	43.4	280.01	0	323.31	2182300000	315	P02549;V9GY79	P02549	Spectrin alpha chain, erythrocytic 1	SPTA1
-14.12307	-14.77079	-14.71858	-19.49798	-18.6009	-18.19689	-11.29484	-12.18545	-11.61362						20	20	20	56.1	56.1	56.1	56.559	0	212.06	955120000	101	P06576;H0YH81;F8W079;F8W0P7;H0YI37	P06576;H0YH81;F8W079	ATP synthase subunit beta, mitochondrial;ATP synthase subunit beta	ATP5B
-15.2396	NaN	-14.64331	NaN	-17.96432	-17.80316	-10.9427	-12.25653	-11.07822						5	5	5	47.1	47.1	47.1	10.932	0	30.197	213160000	12	P61604;B8ZZL8;B8ZZ54;S4R3N1	P61604;B8ZZL8;B8ZZ54	10 kDa heat shock protein, mitochondrial	HSPE1
NaN	NaN	NaN	-18.16845	-17.43406	-19.60747	-10.61458	-11.83618	-11.51029						11	4	4	62.8	24.4	24.4	19.827	0	75.287	269490000	25	P24844;J3KTJ1	P24844;J3KTJ1	Myosin regulatory light polypeptide 9	MYL9;MYL12A
NaN	NaN	-17.93894	-19.1166	-19.07412	-18.9426	-12.26083	-11.97985	-12.77128						9	9	9	50.8	50.8	50.8	19.891	0	77.265	164360000	20	Q99497;K7ELW0;K7EN27	Q99497;K7ELW0;K7EN27	Protein deglycase DJ-1	PARK7
NaN	NaN	NaN	NaN	NaN	-19.26229	-11.88879	-12.49742	-12.31383						7	7	7	50.2	50.2	50.2	22.04	0	110.75	151950000	19	P30405;R4GN99;H0Y548	P30405;R4GN99	Peptidyl-prolyl cis-trans isomerase F, mitochondrial;Peptidyl-prolyl cis-trans isomerase	PPIF
NaN	NaN	NaN	NaN	NaN	-18.94028	-11.74552	-12.80384	-12.48656						8	1	1	57.9	8.3	8.3	16.29	0.0011905	15.796	137090000	6	F8W1R7;G3V1V0;P60660;J3KND3;B7Z6Z4;G3V1Y7;F8VPF3;H0YI43;F8W1I5;P14649	F8W1R7;G3V1V0;P60660;J3KND3;B7Z6Z4;G3V1Y7;F8VPF3	Myosin light polypeptide 6	MYL6
-14.56146	-16.21353	-17.2383	-19.9583	NaN	-19.13055	-11.57371	-12.6566	-11.99449						19	19	19	42.3	42.3	42.3	59.75	0	216.45	842580000	85	P25705;K7EK77;K7ERX7;K7EJP1;K7ENJ4;K7EQH4;K7ESA0	P25705;K7EK77;K7ERX7	ATP synthase subunit alpha, mitochondrial	ATP5A1
-13.20669	-16.83486	-15.70094	NaN	-16.99892	NaN	-11.44697	-12.76697	-11.75736						7	7	7	32.4	32.4	32.4	21.614	0	44.814	146610000	14	O75915;F8WF90;C9JQU6;F8WF33	O75915	PRA1 family protein 3	ARL6IP5
NaN	NaN	NaN	-18.40439	-16.83089	-16.96392	-11.85341	-11.4848	-11.73063						8	8	8	66.2	66.2	66.2	15.945	0	56.229	191770000	20	Q14019;H3BT58	Q14019;H3BT58	Coactosin-like protein	COTL1
NaN	NaN	NaN	-17.11872	-16.8256	-18.78642	-13.03018	-13.17903	-12.78209						6	6	6	43.7	43.7	43.7	20.504	0	45.467	126290000	21	P61225;F6U784;Q9Y3L5;P10114	P61225	Ras-related protein Rap-2b	RAP2B
-13.95977	-15.12055	NaN	-17.77126	NaN	NaN	-12.53423	-12.85456	-12.9179						6	6	6	22.9	22.9	22.9	37.144	0	58.102	212340000	25	F8W914;Q9NQC3;H7C106;A0A0U1RQR6	F8W914;Q9NQC3;H7C106;A0A0U1RQR6	Reticulon;Reticulon-4	RTN4
NaN	NaN	-17.23197	-17.10176	-16.58131	-16.66196	-12.84239	-12.8692	-13.02259						10	6	6	42	28.2	28.2	27.764	0	75.664	188360000	29	P27348;E9PG15	P27348;E9PG15	14-3-3 protein theta	YWHAQ
-16.06232	NaN	-16.54514	-16.33814	-17.27578	-17.76304	-11.4517	-10.83521	-11.77675						14	14	14	70.5	70.5	70.5	25.035	0	153.27	454330000	56	P30041	P30041	Peroxiredoxin-6	PRDX6
-16.10693	-15.88681	-15.32474	-18.25992	-17.53329	-16.81771	-11.97337	-12.34943	-12.48797						20	4	4	52.9	12.1	12.1	49.924	0	46.286	604280000	36	P68366;C9JEV8;C9JQ00;C9JJQ8;C9JDS9;C9JDL2;A6NHL2	P68366	Tubulin alpha-4A chain	TUBA4A
-15.9138	-15.65937	-15.16577	-16.96419	-17.89555	-16.86887	-12.11118	-12.87618	-12.32793						5	5	5	26.6	26.6	26.6	24.608	0	33.171	390480000	34	O00194;K7ES41;H3BUD9;H3BS49;H3BVH7;H3BN55;P51159;H3BU81	O00194	Ras-related protein Rab-27B	RAB27B
-16.42661	-15.11953	-15.52733	-18.29985	-16.76194	-18.35636	-12.0332	-13.1445	-12.17911						9	9	9	33.6	33.6	33.6	34.234	0	67.145	407870000	28	P00387;B1AHF3	P00387;B1AHF3	NADH-cytochrome b5 reductase 3;NADH-cytochrome b5 reductase 3 membrane-bound form;NADH-cytochrome b5 reductase 3 soluble form	CYB5R3
-13.76105	-15.70161	-16.16731	-16.37976	-16.08045	-14.27704	-15.52117	-15.81641	-15.12147						48	1	0	61.5	3	0	60.024	0.0011682	14.199	693940000	16	P48668	P48668	Keratin, type II cytoskeletal 6C	KRT6C
NaN	NaN	NaN	-16.9122	-16.9213	-15.96177	-15.03762	-14.52361	-13.61891						2	2	2	38.1	38.1	38.1	7.0858	0.0031915	11.765	20825000	2	E5RK61;E5RFS4;E5RHU5;E5RGI7;E5RJE1;E5RIR8;E5RJL8;E5RI16;Q9NUQ9;E5RK81;E5RH75	E5RK61;E5RFS4;E5RHU5;E5RGI7;E5RJE1;E5RIR8;E5RJL8;E5RI16;Q9NUQ9;E5RK81;E5RH75	Protein FAM49B	FAM49B
NaN	NaN	NaN	-16.96027	-16.09793	-16.00469	-15.20572	-14.28364	-13.97907						2	2	2	12.2	12.2	12.2	21.656	0.0052356	11.44	63133000	4	P01116;P01111;G3V4K2;G3V5T7;P01112	P01116;P01111;G3V4K2;G3V5T7;P01112	GTPase KRas;GTPase KRas, N-terminally processed;GTPase NRas;GTPase HRas;GTPase HRas, N-terminally processed	KRAS;NRAS;HRAS
NaN	NaN	NaN	-17.46283	-16.36607	-16.98303	-16.05083	-14.90427	-13.76896						2	2	2	7.6	7.6	7.6	28.067	0.0011086	12.486	48915000	5	E9PMR4;P48509;E9PRJ3	E9PMR4;P48509;E9PRJ3	Tetraspanin;CD151 antigen	CD151
-15.90351	-15.1363	-15.44877	-16.8905	-15.77457	-15.74101	-15.19679	-15.93655	-14.25027						4	4	4	10	10	10	40.321	0	26.405	536990000	22	P16150;C9JUK7	P16150;C9JUK7	Leukosialin	SPN
NaN	NaN	NaN	NaN	NaN	NaN	-14.20283	-15.21369	-14.54524						4	4	4	11	11	11	40.094	0	24.112	49329000	8	Q00325;F8VVM2;F8VZL5;F8VWR4;F8VWQ0	Q00325;F8VVM2	Phosphate carrier protein, mitochondrial	SLC25A3
-16.71949	-14.82903	-14.34726	-15.15026	-15.18277	-15.0496	-14.56181	-15.74576	-14.03129						8	8	8	25.2	25.2	25.2	35.116	0	51.081	982560000	31	A0A182DWH7;P49908;A0A182DWH8;R4GMT5	A0A182DWH7;P49908;A0A182DWH8	Selenoprotein P	SEPP1
NaN	NaN	-14.28548	-16.822	-15.29599	-16.40587	-14.32247	-14.95515	-14.32466						5	5	5	26.2	26.2	26.2	21.308	0	29.809	91486000	7	P84095	P84095	Rho-related GTP-binding protein RhoG	RHOG
NaN	NaN	NaN	-16.24752	-14.94272	-16.27909	-14.35515	-13.55669	-13.47768						6	3	3	35.4	19.8	19.8	21.45	0	19.67	94666000	8	P63000;P60763	P63000;P60763	Ras-related C3 botulinum toxin substrate 1;Ras-related C3 botulinum toxin substrate 3	RAC1;RAC3
NaN	NaN	NaN	NaN	NaN	-15.93575	-14.33229	-13.42659	-13.71615						3	3	3	45.9	45.9	45.9	11.139	0	17.556	35185000	4	P04080	P04080	Cystatin-B	CSTB
-14.38771	-16.32141	-17.05068	-16.17771	NaN	-16.76098	-14.71834	-13.48894	-13.75207						8	8	8	22.2	22.2	22.2	43.688	0	54.926	161540000	16	A0A1B0GW44;A0A1B0GV23;A0A1B0GVD5;A0A1B0GWE8;P07339;A0A1B0GVP3;H7C469;A0A1B0GU92;A0A1B0GU03;H7C1V0;F8WD96;C9JH19;F8W787;A0A1B0GVF1;A0A1B0GV01	A0A1B0GW44;A0A1B0GV23;A0A1B0GVD5;A0A1B0GWE8;P07339;A0A1B0GVP3;H7C469;A0A1B0GU92;A0A1B0GU03;H7C1V0;F8WD96;C9JH19	Cathepsin D;Cathepsin D light chain;Cathepsin D heavy chain	CTSD
NaN	NaN	NaN	NaN	NaN	NaN	-14.92604	-13.48553	-14.04381						6	6	6	21.6	21.6	21.6	36.071	0	42.178	65948000	12	O00151	O00151	PDZ and LIM domain protein 1	PDLIM1
-15.74194	NaN	NaN	-16.25101	NaN	-16.13445	-14.04702	-11.93835	-13.905						8	8	8	33.1	33.1	33.1	27.679	0	62.765	201700000	22	P31944	P31944	Caspase-14;Caspase-14 subunit p17, mature form;Caspase-14 subunit p10, mature form;Caspase-14 subunit p20, intermediate form;Caspase-14 subunit p8, intermediate form	CASP14
NaN	NaN	NaN	-15.53014	-15.41447	-15.85918	-14.76993	NaN	-14.10503			EV_Concentration			12	3	0	37.3	7.7	0	40.891	0	19.733	221480000	7	P16190;P16189	P16190;P16189	HLA class I histocompatibility antigen, A-33 alpha chain;HLA class I histocompatibility antigen, A-31 alpha chain	HLA-A
NaN	NaN	NaN	-15.40548	-15.68043	-15.35702	-14.77918	-12.60552	-13.7681						3	3	3	42.6	42.6	42.6	11.777	0	35.407	70870000	9	E7EPV7;P37840;H6UYS7;D6RA31	E7EPV7;P37840;H6UYS7	Alpha-synuclein	SNCA
-14.95799	NaN	-16.04499	-14.98584	NaN	-16.59053	-15.01681	-13.28137	-13.62287						5	5	5	33.5	33.5	33.5	17.791	0	29.625	79609000	12	J3KRG2;Q96QA5	J3KRG2;Q96QA5	Gasdermin-A	GSDMA
NaN	NaN	NaN	-16.96749	-15.71759	NaN	-14.33378	-13.82757	-15.90272						2	2	2	16.9	16.9	16.9	15.015	0.0011561	13.692	35104000	4	A0A0D9SG53;A0A0D9SGB2;Q5JXI0;A0A0D9SFI6;A0A0D9SFB0;Q5JXH9;A0A0D9SFZ9;Q5JXH8;Q5JXH7;Q5JXI3;Q5JXI2;Q5JXI8;Q13642;A0A0D9SEY7;A0A0D9SGD1	A0A0D9SG53;A0A0D9SGB2;Q5JXI0;A0A0D9SFI6;A0A0D9SFB0;Q5JXH9;A0A0D9SFZ9;Q5JXH8;Q5JXH7;Q5JXI3;Q5JXI2;Q5JXI8;Q13642;A0A0D9SEY7;A0A0D9SGD1	Four and a half LIM domains protein 1	FHL1
NaN	NaN	NaN	-16.53926	-15.15582	-17.14758	-13.80187	-13.96722	-14.71996						1	1	1	4.5	4.5	4.5	48.685	0	90.499	98848000	11	K7N7A8;P29972	K7N7A8;P29972	Aquaporin-1	AQP1
NaN	NaN	-16.60948	-16.49932	-14.80426	-15.96942	-13.55432	-15.60596	-15.01303			EV_Concentration			12	2	0	46.5	8	0	34.146	0	17.662	216970000	8	A0A140T941;A0A140T9Z6;B0UXQ0;P30512	A0A140T941;A0A140T9Z6;B0UXQ0;P30512	HLA class I histocompatibility antigen, A-29 alpha chain	HLA-A
-13.79225	NaN	NaN	-16.20648	-14.88335	-16.71191	-14.0753	-14.81363	-14.93502						8	8	8	31.2	31.2	31.2	37.512	0	48.177	193570000	11	P62136;E9PMD7;F8VYE8;F8W0W8;P36873;F8VR82;P62140;F5H1L6;E7ETD8;F5H037;A0A087WYY5;F8WE71;H0Y3Y6;F8W1A0;C9J9S3;C9JP48	P62136;E9PMD7;F8VYE8;F8W0W8;P36873;F8VR82;P62140	Serine/threonine-protein phosphatase PP1-alpha catalytic subunit;Serine/threonine-protein phosphatase;Serine/threonine-protein phosphatase PP1-gamma catalytic subunit;Serine/threonine-protein phosphatase PP1-beta catalytic subunit	PPP1CA;PPP1CC;PPP1CB
-14.12266	-15.9935	-13.84293	-17.40801	-16.36359	-12.5353	-12.86323	-13.78364	-12.66546						13	13	13	39.4	39.4	39.4	38.868	0	104.57	700090000	39	O14745;J3QRP6;J3QRA3	O14745;J3QRP6	Na(+)/H(+) exchange regulatory cofactor NHE-RF1	SLC9A3R1
NaN	NaN	NaN	-16.27519	-14.80574	-14.65042	-12.33949	-13.79686	-12.84568						7	7	7	23.4	23.4	23.4	37.413	0	59.463	372640000	35	Q15599;H3BUQ9;H3BN50;H3BQS0;H3BMF5	Q15599;H3BUQ9;H3BN50;H3BQS0	Na(+)/H(+) exchange regulatory cofactor NHE-RF2	SLC9A3R2
-18.33301	-16.40936	NaN	-17.3354	-19.26515	-16.93842	-13.19281	-13.33921	-13.92503						6	6	2	37	37	8.6	32.642	0	36.5	149920000	18	Q32Q12;P22392;E7ERL0;J3KPD9;O60361;E5RHP0;C9K028;F6XY72	Q32Q12;P22392;E7ERL0;J3KPD9;O60361	Nucleoside diphosphate kinase;Nucleoside diphosphate kinase B;Putative nucleoside diphosphate kinase	NME1-NME2;NME2;NME1;NME2P1
NaN	-20.27531	NaN	-17.98309	-17.87363	-20.03251	-13.83572	-14.33532	-14.17195						13	13	13	26.6	26.6	26.6	66.452	0	89.156	148200000	27	Q15833;M0R0M7;R4GMY7;M0R0D4;M0R1A1;M0QZ54;M0R376;M0R118;A0A087WUN8	Q15833;M0R0M7	Syntaxin-binding protein 2	STXBP2
NaN	-18.68384	NaN	-19.31346	NaN	-18.16636	-14.43069	-14.05224	-14.20353						7	7	7	23.2	23.2	23.2	48.121	0	46.108	93006000	12	Q15084	Q15084	Protein disulfide-isomerase A6	PDIA6
-9.703069	-7.195953	-7.712734	-17.29591	-17.61457	-15.35417	-12.73949	-13.65515	-13.21143						8	8	8	36	36	36	24.337	0	195.97	4958700000	55	Q13103;C9J6K0	Q13103;C9J6K0	Secreted phosphoprotein 24	SPP2
-15.01402	-21.06215	-18.6264	-16.88412	-19.02098	-17.27878	-13.59611	-13.61904	-14.13479						16	16	16	30.4	30.4	30.4	76.631	0	132.5	284710000	43	Q08188	Q08188	Protein-glutamine gamma-glutamyltransferase E;Protein-glutamine gamma-glutamyltransferase E 50 kDa catalytic chain;Protein-glutamine gamma-glutamyltransferase E 27 kDa non-catalytic chain	TGM3
NaN	NaN	NaN	-18.1701	-18.93407	-17.46644	-14.28616	-13.82809	-14.6365						6	6	6	19.5	19.5	19.5	39.829	0	37.298	79600000	11	P50552;K7EQD0;K7ENR7;K7ENL7;K7EM16	P50552	Vasodilator-stimulated phosphoprotein	VASP
-7.078201	-7.38811	-6.830772	-18.39049	-19.59834	-18.65367	-14.43703	-15.35865	-14.18493						20	20	15	62.4	62.4	51.4	46.312	0	323.31	47258000000	190	P36955;I3L4N7;I3L107;I3L4Z0;I3L4F9;I3L2R7;I3L3Z3;I3L425;I3L1U4	P36955	Pigment epithelium-derived factor	SERPINF1
-17.02501	-17.72056	-17.75082	-16.628	-15.76181	-16.52497	-13.73909	-14.11412	-14.26024						25	25	25	28.8	28.8	28.8	126.6	0	188.53	675790000	64	P23229;C9JXX7;H7BZ97	P23229	Integrin alpha-6;Integrin alpha-6 heavy chain;Integrin alpha-6 light chain;Processed integrin alpha-6	ITGA6
NaN	NaN	NaN	-17.44385	-19.2861	-18.03396	-13.78202	-13.63818	-13.38917						7	7	7	29.5	29.5	29.5	28.804	0	45.218	84948000	19	P18669;P15259;Q8N0Y7	P18669;P15259	Phosphoglycerate mutase 1;Phosphoglycerate mutase 2	PGAM1;PGAM2
-17.53076	-17.22654	-16.40709	-17.53381	-17.09629	-16.8516	-14.0535	-14.51093	-14.05103						7	1	1	13.2	1.7	1.7	71.027	0.0011111	12.583	441450000	21	P17066;P48741	P17066;P48741	Heat shock 70 kDa protein 6;Putative heat shock 70 kDa protein 7	HSPA6;HSPA7
NaN	NaN	NaN	NaN	-16.68154	-15.93714	-14.01782	-13.25023	-14.04607						2	2	2	17.4	17.4	17.4	12.476	0.0041929	11.471	35244000	5	P14174	P14174	Macrophage migration inhibitory factor	MIF
-18.23295	-20.70327	-17.9684	-17.11109	-16.50301	-16.45227	-13.80111	-14.21265	-13.87032						16	16	16	39.6	39.6	39.6	70.288	0	105.49	300220000	45	P13796;Q5TBN3;A0A0A0MSQ0;P13797;U3KQI3	P13796	Plastin-2	LCP1
NaN	NaN	NaN	-10.7937	-11.55032	-12.26572	-13.57071	-13.51328	-14.6083						3	1	1	28.6	9.8	9.8	12.011	0.001073	11.979	598650000	10	P01717;P01718	P01717;P01718	Ig lambda chain V-IV region Hil;Ig lambda chain V-IV region Kern	NA
NaN	NaN	-13.52305	-9.565468	-10.76509	-11.20606	-13.34721	-13.46379	-13.46468						5	5	5	63.4	63.4	63.4	12.042	0	57.969	1845400000	31	P01714	P01714	Ig lambda chain V-III region SH	NA
NaN	NaN	-15.91914	-10.40603	-8.071574	-8.792715	-13.39133	-13.21277	-14.66885						4	4	4	42.7	42.7	42.7	12.249	0	150.11	2699300000	20	P01701	P01701	Ig lambda chain V-I region NEW	NA
-12.22258	-10.26891	-9.012858	-12.69733	-12.28649	-12.15872	-13.72755	-13.80735	-14.33543						19	19	19	47	47	47	53.154	0	323.31	36229000000	227	P01019	P01019	Angiotensinogen;Angiotensin-1;Angiotensin-2;Angiotensin-3;Angiotensin-4;Angiotensin 1-9;Angiotensin 1-7;Angiotensin 1-5;Angiotensin 1-4	AGT
NaN	-19.0668	-18.72587	-18.7165	-18.89093	-18.61849	-13.97251	-14.12502	-13.99656			EV_Concentration			10	10	10	28.8	28.8	28.8	47.355	0	71.326	133800000	34	O75955;A0A140T9R1;A2AB13;A0A140T9W4;A0A0G2JJQ6;A2AB12;A2AB10;A2AB11;A0A140T9X0;A2AB09;A0A140T974;A0A140T907;A0A140T9B1;A0A140T957;A0A140T910;A0A140T9C3;A0A140T959	O75955;A0A140T9R1;A2AB13;A0A140T9W4;A0A0G2JJQ6;A2AB12;A2AB10	Flotillin-1	FLOT1
NaN	NaN	NaN	-18.71639	NaN	-17.57291	-13.57444	-13.82414	-13.88622						7	1	1	51.2	11.4	11.4	13.519	0.0081466	10.91	47238000	4	H7BZJ3	H7BZJ3	NA	PDIA3
NaN	NaN	NaN	-18.75425	-18.28031	-19.15598	-13.59359	-13.49186	-14.52731						5	5	5	24.6	24.6	24.6	28.147	0	35.199	85221000	15	G3V5Z7;P60900;G3V3U4;G3V3I1;G3V295;G3V4S5;G3V2S7;H0YJC4	G3V5Z7;P60900;G3V3U4;G3V3I1;G3V295	Proteasome subunit alpha type;Proteasome subunit alpha type-6	PSMA6
NaN	NaN	NaN	-17.74892	-17.56166	-17.91129	-13.7344	-14.12316	-14.06485						8	8	8	24.3	24.3	24.3	47.142	0	57.394	155490000	23	J3QLD9;E7EMK3;Q14254;K7EKW9	J3QLD9;E7EMK3;Q14254;K7EKW9	Flotillin-2	FLOT2
NaN	NaN	NaN	NaN	NaN	NaN	-14.21083	-13.78421	-14.10402						2	2	2	21.8	21.8	21.8	11.333	0.0052138	11.35	23466000	5	C9JFR7;P99999	C9JFR7;P99999	Cytochrome c	CYCS
-10.26362	-8.909225	-9.748115	-10.59214	-10.99021	-11.01329	-13.43045	-13.68469	-14.69499						39	39	38	62.6	62.6	62.6	81.889	0	323.31	42997000000	490	B4DPQ0;P00736;F5H2D0;F5H1V0;F5H6Y3;F5H3N3;F5H3A3;F5H1N6;F5GWL0	B4DPQ0;P00736;F5H2D0	Complement C1r subcomponent;Complement C1r subcomponent heavy chain;Complement C1r subcomponent light chain	C1R
NaN	-17.796	NaN	-10.90757	-13.09235	-11.16137	-14.22469	-14.55777	-14.05315						4	4	4	29.1	29.1	29.1	12.748	0	35.956	697080000	16	A0A0G2JRQ6	A0A0G2JRQ6	NA	NA
-14.09468	NaN	NaN	-18.10276	-18.16463	-18.11501	-13.78445	-13.82566	-13.90744						10	10	10	31.1	31.1	31.1	49.91	0	68.831	136240000	36	A0A0B4J1R6;P29401;E9PFF2	A0A0B4J1R6;P29401	Transketolase	TKT
NaN	-16.09113	NaN	-11.60893	-11.42467	-11.14093	-14.22714	-13.96943	-14.78395						7	3	3	46.2	27.7	27.7	13.056	0	29.166	1143600000	21	A0A0A0MS15	A0A0A0MS15	NA	IGHV3-49
NaN	NaN	NaN	-13.34289	-10.14804	-9.789494	-13.53946	-14.51164	-13.33557						1	1	1	9.4	9.4	9.4	12.395	0.0072389	11.188	281300000	8	A0A075B6I4	A0A075B6I4	NA	IGLV10-54
-17.04823	-16.49162	-19.37985	-16.19357	-15.48699	-15.56847	-13.48861	-13.88783	-13.63031						15	15	8	33.2	33.2	19.5	61.927	0	105.21	386670000	56	A0A024R571;Q9H4M9;C9JC03;C9J2Z4;C9JDQ8;C9JIJ3;C9IZH1;Q9NZN4	A0A024R571;Q9H4M9;C9JC03;C9J2Z4	EH domain-containing protein 1	EHD1
NaN	NaN	NaN	-16.18037	-7.80782	-7.667263	-15.14666	-14.66966	-13.89411						3	3	3	20.5	20.5	20.5	12.814	0	81.952	4937600000	14	A0A075B6I0	A0A075B6I0	NA	IGLV8-61
-17.89701	NaN	NaN	-16.00866	-15.63713	-15.60132	-11.79533	-12.51742	-11.63528						14	11	11	49.6	42.7	42.7	28.218	0	84.192	481360000	40	Q04917;A2IDB2;F8WEB6;A2IDB1	Q04917;A2IDB2	14-3-3 protein eta	YWHAH
-18.31788	NaN	NaN	-16.52732	-15.52684	-15.43805	-11.33819	-11.89992	-12.00984						16	16	16	49	49	49	47.371	0	212.15	564900000	63	P61158;B4DXW1;F8WDR7;Q9P1U1;F8WEW2;F8WE84;A0A0A0MTI9;H7C4J1;C9IZN3;Q9C0K3	P61158;B4DXW1	Actin-related protein 3	ACTR3
-18.88096	-14.85207	-13.97218	-16.41002	-15.00289	-14.85574	-11.4991	-12.29555	-11.63185						13	10	9	65.2	55.1	51.4	28.302	0	133.17	599390000	58	P61981	P61981	14-3-3 protein gamma;14-3-3 protein gamma, N-terminally processed	YWHAG
-16.00434	-16.04708	NaN	-15.21367	-15.18552	-16.24521	-11.40744	-11.44274	-12.03024						14	1	1	58.8	3.5	3.5	28.953	0.0094967	6.8017	438850000	23	Q5T0I0	Q5T0I0	NA	GSN
NaN	NaN	NaN	-15.42265	-15.44452	-16.48091	-11.39466	-11.75282	-11.8631						1	1	1	31.8	31.8	31.8	5.0256	0.0097943	8.2985	49495000	11	P63313	P63313	Thymosin beta-10	TMSB10
-17.51233	-16.14557	-16.65807	-16.63296	-15.704	-16.90502	-11.4208	-11.81389	-11.81203						11	11	11	37.1	37.1	37.1	44.76	0	91.968	338750000	49	P61160;F5H6T1;A0A1B0GWD0;A0A1B0GWH0	P61160;F5H6T1	Actin-related protein 2	ACTR2
-16.71657	-15.27597	-16.74017	-16.46568	-15.88765	-15.64902	-10.82332	-10.84002	-11.17607						24	24	18	56	56	46.3	56.782	0	293.47	1315200000	117	P30101	P30101	Protein disulfide-isomerase A3	PDIA3
NaN	NaN	NaN	-15.66319	-15.36735	-15.76826	-11.40202	-11.81908	-11.73064						6	6	6	37.1	37.1	37.1	20.546	0	58.788	288720000	31	O15145;C9JZD1;F8VR50	O15145;C9JZD1	Actin-related protein 2/3 complex subunit 3	ARPC3
NaN	NaN	NaN	-15.97255	-15.53094	-15.86334	-11.99046	-11.543	-12.278						4	4	4	53.9	53.9	53.9	15.936	0	45.457	189920000	17	P00441;H7BYH4	P00441;H7BYH4	Superoxide dismutase [Cu-Zn]	SOD1
-16.52376	-15.62234	-15.56695	-15.45325	-15.81451	-15.34873	-11.3264	-13.28419	-12.34888						6	5	5	26	20.5	20.5	22.541	0	39.397	421290000	29	P61026	P61026	Ras-related protein Rab-10	RAB10
-14.4164	-15.3062	-16.09102	-15.12104	-15.26599	-15.51911	-12.68196	-12.40221	-12.738						9	9	9	26.6	26.6	26.6	41.714	0	74.715	447660000	33	Q9HBI1;A0A087WZB5;B0QYP8;J3KNQ4;Q9NVD7	Q9HBI1;A0A087WZB5	Beta-parvin	PARVB
-14.77716	-15.23389	-17.08824	-15.7856	-16.20636	-16.16281	-12.24504	-12.69876	-11.99753						20	20	1	36	36	2.2	82.521	0	206.41	1032800000	116	A0A075B738;A0A075B727;A0A075B728;A0A075B737	A0A075B738	NA	PECAM1
NaN	-14.04502	NaN	-15.41551	-15.10887	-16.16619	-12.06908	-12.80642	-13.16576						3	3	3	22.2	22.2	22.2	17.652	0	40.126	374830000	22	P10124	P10124	Serglycin	SRGN
NaN	NaN	NaN	-17.82029	-14.92965	-15.37164	-12.26904	-13.89684	-12.21664						6	6	6	45.3	45.3	45.3	20.6	0	61.395	163400000	22	H0YFA4;P52943;H0YHD8	H0YFA4;P52943;H0YHD8	Cysteine-rich protein 2	CRIP2
-15.21459	-15.53969	-16.21521	NaN	NaN	NaN	-12.40462	-14.63693	-12.66904						8	8	8	43.8	43.8	43.8	30.658	0	64.694	194930000	25	Q9Y277;E5RJN6;E5RHZ6;E5RHE1;E5RFP6;E5RK27;E5RFL1	Q9Y277;E5RJN6;E5RHZ6;E5RHE1;E5RFP6	Voltage-dependent anion-selective channel protein 3	VDAC3
-17.40625	NaN	NaN	-16.62936	-17.58636	-15.97799	-12.47462	-12.78324	-12.90729						6	6	6	29	29	29	26.411	0	47.564	130950000	21	P28066	P28066	Proteasome subunit alpha type-5	PSMA5
-16.75604	-17.13026	NaN	-16.9646	-17.40348	-16.15853	-13.0393	-13.08153	-12.72576						6	6	6	36.6	36.6	36.6	22.782	0	46.951	174540000	19	P04792;C9J3N8;F8WE04	P04792	Heat shock protein beta-1	HSPB1
-16.48135	-15.47264	NaN	-16.67923	-18.02365	-16.39614	-12.95883	-12.88776	-13.30557						5	5	5	33.8	33.8	33.8	23.417	0	42.586	104770000	19	H0YHC3;F8W020;F8W118;F8VXI6;F8VUX1;F8VY35;F8VV59;B7Z9C2;F8W0J6;F5H4R6;H0YIV4;P55209;H0YH88;F8W543;F8VRJ2;F8VVB5;E9PNW0;E9PJJ2;E9PS34;E9PNJ7;A8MXH2;E9PKT8;C9J6D1;C9JZI7;Q99733	H0YHC3;F8W020;F8W118;F8VXI6;F8VUX1;F8VY35;F8VV59;B7Z9C2;F8W0J6;F5H4R6;H0YIV4;P55209;H0YH88;F8W543;F8VRJ2	Nucleosome assembly protein 1-like 1	NAP1L1
-16.41566	-16.34936	-18.10078	-17.02071	-17.17233	-16.36978	-13.04799	-13.11684	-12.42378						7	7	7	50.3	50.3	50.3	17.668	0	43.792	168180000	22	H3BMH2;H3BSC1;P62491;Q15907;B4DQU5	H3BMH2;H3BSC1;P62491;Q15907	Ras-related protein Rab-11A;Ras-related protein Rab-11B	RAB11A;RAB11B
-16.14623	-16.57819	-17.68139	-16.3815	-16.17965	-16.25974	-11.78581	-12.94649	-12.46281						9	9	9	37.1	37.1	37.1	32.583	0	57.26	324560000	27	Q9Y624;A0A087WY82	Q9Y624;A0A087WY82	Junctional adhesion molecule A	F11R
-16.05564	NaN	NaN	-16.32895	-16.18834	-17.29897	-12.14095	-12.6519	-11.91634						14	14	14	57	57	57	34.333	0	106.66	363390000	52	O15144;C9JTV5;G5E9J0;H7C3F9;G5E9S7	O15144	Actin-related protein 2/3 complex subunit 2	ARPC2
NaN	-17.65053	NaN	-16.5984	-16.89055	-16.94459	-11.77927	-13.12473	-12.76455						7	7	7	30	30	30	24.903	0	49.25	225620000	19	A0A140T9L8;A0A140T9V1;B7ZLJ5;A0A0G2JJG8;O95866;F8WDG3	A0A140T9L8;A0A140T9V1;B7ZLJ5;A0A0G2JJG8;O95866	Protein G6b	C6orf25;G6B
-16.16502	-17.18609	-18.98836	-16.98023	-17.20175	-17.05994	-11.14602	-12.32962	-12.14532						11	11	11	26.9	26.9	26.9	50.431	0	71.034	417740000	32	B4DJV2;O75390;A0A0C4DGI3;H0YIC4;F8VTT8;F8W4S1;H0YH82;F8VPF9;F8VU34;F8VPA1;F8VR34;F8W1S4;F8W642;F8W0J2;F8VZK9;F8VP03;F8VX07;F8VRP1;F8VX68;F8VWQ5;F8VRI6;F8W031	B4DJV2;O75390;A0A0C4DGI3	Citrate synthase;Citrate synthase, mitochondrial	CS
-17.43295	NaN	NaN	-15.99456	-16.34679	-15.75579	-12.80957	-13.08246	-12.24375						10	10	10	41.9	41.9	41.9	31.54	0	81.897	223030000	31	Q15404	Q15404	Ras suppressor protein 1	RSU1
-17.25776	-18.36242	-18.95674	-15.98835	-15.75263	-15.93002	-12.53756	-12.9152	-12.40701						10	10	10	32.3	32.3	32.3	50.184	0	86.283	364310000	50	Q5VTE0;P68104;A0A087WVQ9;A0A087WV01;Q05639;Q5JR01;A6PW80	Q5VTE0;P68104;A0A087WVQ9;A0A087WV01;Q05639	Putative elongation factor 1-alpha-like 3;Elongation factor 1-alpha 1;Elongation factor 1-alpha;Elongation factor 1-alpha 2	EEF1A1P5;EEF1A1;EEF1A2
-16.53263	-17.17513	NaN	-16.51764	-16.42591	-16.01511	-12.4708	-12.47131	-12.39044						19	19	12	55.7	55.7	34.4	50.663	0	145.01	466980000	68	P50395;Q5SX87;V9GYF8;Q5SX90;Q5SX86;Q5SX91;V9GYJ7	P50395	Rab GDP dissociation inhibitor beta	GDI2
-16.24899	NaN	-19.29742	NaN	NaN	NaN	-12.38281	-13.18552	-12.58423						7	7	7	36.3	36.3	36.3	27.692	0	48.745	153260000	24	P30048	P30048	Thioredoxin-dependent peroxide reductase, mitochondrial	PRDX3
-17.857	-17.09059	NaN	-15.84102	-16.83875	-15.89995	-13.14732	-13.11386	-13.2999						10	10	10	37.9	37.9	37.9	38.714	0	115.26	259510000	39	P04083;Q5T3N1;Q5T3N0	P04083;Q5T3N1	Annexin A1;Annexin	ANXA1
NaN	NaN	NaN	-16.22666	-16.59045	-15.63924	-12.65622	-12.68376	-12.30822						2	2	2	19.8	19.8	19.8	11.728	0.0011211	12.72	98765000	10	P26447	P26447	Protein S100-A4	S100A4
-16.77222	-17.07651	-17.12255	-17.23902	-16.05053	-15.63139	-13.1695	-13.74825	-13.67343						27	27	27	30	30	30	138.11	0	278.07	1442600000	122	Q13201;E7EPG1	Q13201;E7EPG1	Multimerin-1;Platelet glycoprotein Ia*;155 kDa platelet multimerin	MMRN1
NaN	NaN	NaN	-16.60478	-15.95333	-15.58598	-12.96545	-14.44892	-12.53702						3	3	3	49.3	49.3	49.3	7.8501	0	31.81	45392000	7	P59768;G3V2C9;G3V3J9;G3V2N0;G3V415	P59768;G3V2C9;G3V3J9;G3V2N0	Guanine nucleotide-binding protein G(I)/G(S)/G(O) subunit gamma-2;Guanine nucleotide-binding protein subunit gamma	GNG2
-16.23702	NaN	NaN	NaN	-15.74383	-15.6511	-13.22223	-14.19971	-12.38117						2	2	2	5.3	5.3	5.3	35.213	0.0032086	11.876	204030000	9	Q08722	Q08722	Leukocyte surface antigen CD47	CD47
NaN	NaN	NaN	-17.18499	-17.28425	-16.03004	-13.00783	-13.54848	-13.22132						7	6	5	36.7	31.4	27.5	23.668	0	37.85	129450000	17	P61006;H0YMN7;P51153;H0YLJ8;H0YL94;M0R257;P59190;P20337;P20336;Q96E17	P61006	Ras-related protein Rab-8A	RAB8A
-13.78857	-11.97229	-10.6429	-17.42511	NaN	-16.64247	-12.99044	-13.73283	-12.32687						11	11	11	73.4	73.4	73.4	22.974	0	256.02	12315000000	116	Q5VY30;P02753	Q5VY30;P02753	Retinol-binding protein 4;Plasma retinol-binding protein(1-182);Plasma retinol-binding protein(1-181);Plasma retinol-binding protein(1-179);Plasma retinol-binding protein(1-176)	RBP4
NaN	NaN	NaN	-18.07413	-16.65494	-15.87132	-13.39321	-13.32993	-13.37696						7	7	7	36.9	36.9	36.9	23.408	0	44.597	90067000	15	P11234;C9J6B1;C9JQB3;P11233;C9JPE8;C9JYR1;H7C3P7;F8WEQ6	P11234;C9J6B1;C9JQB3;P11233	Ras-related protein Ral-B;Ras-related protein Ral-A	RALB;RALA
NaN	NaN	NaN	-16.70915	-17.28379	-15.29123	-13.36597	-14.42584	-12.75708						3	3	3	15.5	15.5	15.5	21.196	0	16.957	54001000	6	Q14761	Q14761	Protein tyrosine phosphatase receptor type C-associated protein	PTPRCAP
-12.14037	-12.78843	-14.20293	-15.81581	-15.42678	-16.80615	-12.06228	-12.81903	-12.00301						6	6	6	60.8	60.8	60.8	11.14	0	37.482	195130000	20	H3BNE1;H3BR18;H3BM38;H3BPJ0;O00161;H3BNG6;H3BU94;H3BR99;H3BV99;H3BP15;H3BQY9	H3BNE1;H3BR18;H3BM38;H3BPJ0;O00161;H3BNG6;H3BU94	Synaptosomal-associated protein;Synaptosomal-associated protein 23	SNAP23
NaN	NaN	NaN	-16.10674	-15.92895	-17.15355	-12.05426	-13.23384	-12.58297						10	10	10	39.8	39.8	39.8	40.949	0	106.28	285790000	28	O15143;C9JBJ7;C9K057;C9J4Z7;F8VXW2;C9JEY1;C9JQM8;C9JFG9;C9J6C8;C9JTT6;C9JM51;F8WEB3;E9PF58;Q92747	O15143	Actin-related protein 2/3 complex subunit 1B	ARPC1B
NaN	NaN	NaN	NaN	NaN	-15.99629	-12.10924	-11.70412	-12.29032						1	1	1	20.3	20.3	20.3	13.81	0	30.018	32636000	6	P04921	P04921	Glycophorin-C	GYPC
-12.47133	NaN	NaN	-16.76909	-16.36553	-16.0741	-11.82573	-12.28773	-11.84053						9	9	7	54.5	54.5	45.1	32.922	0	88.667	302100000	36	P52907	P52907	F-actin-capping protein subunit alpha-1	CAPZA1
-13.33414	-13.99847	-13.88417	-16.82285	-17.30031	-17.24658	NaN	NaN	NaN				Contaminants		6	6	6	20.8	20.8	20.8	36.769	0	89.423	1457600000	36	Q9BUN1	Q9BUN1	Protein MENT	MENT
NaN	NaN	NaN	-16.70923	-17.08804	-17.19004	-13.19807	-14.09027	-14.04603						5	5	5	26.2	26.2	26.2	31.362	0	42.249	89151000	12	Q07021;I3L3Q7;I3L3B0	Q07021;I3L3Q7;I3L3B0	Complement component 1 Q subcomponent-binding protein, mitochondrial	C1QBP
NaN	NaN	NaN	-17.22564	-16.7979	-17.12169	-12.81065	-14.47971	-13.72785						13	3	2	34.5	14.8	11.6	32.814	0	25.63	137380000	14	Q5TCU3;Q5TCU8;P07951	Q5TCU3;Q5TCU8;P07951	Tropomyosin beta chain	TPM2
NaN	-13.79373	-14.29203	-16.70519	-16.34902	-16.43399	-12.93959	-13.64161	-13.24595						24	24	24	37.2	37.2	37.2	89.321	0	189.86	662970000	76	P55072;C9JUP7;C9IZA5	P55072	Transitional endoplasmic reticulum ATPase	VCP
NaN	NaN	NaN	-16.34819	-16.20065	-16.94964	-13.85227	-14.1678	-13.19349						1	1	1	8.6	8.6	8.6	16.691	0.0097371	7.9254	37095000	5	Q04941	Q04941	Proteolipid protein 2	PLP2
NaN	-14.86707	NaN	-16.80132	-16.00219	-16.20367	-12.98288	-12.99441	-12.7708						6	6	6	38.5	38.5	38.5	23.461	0	46.425	182900000	20	Q9NRW1;C9JU14;J3KR73;P20340;C9J0I2;C9JB90;F5H3K7;F5GX61;Q53S08;Q14964;Q9H0N0	Q9NRW1;C9JU14;J3KR73;P20340	Ras-related protein Rab-6B;Ras-related protein Rab-6A	RAB6B;RAB6A
NaN	NaN	NaN	-16.25609	-16.58362	-17.04768	-12.75532	-12.73531	-14.12214						7	7	7	24.3	24.3	24.3	37.251	0	42.56	232510000	20	P48059;A0A0J9YXC7;A0A0M3HER1;Q7Z4I7;F8WB59;A0A0J9YYC1;C9JF46	P48059;A0A0J9YXC7;A0A0M3HER1	LIM and senescent cell antigen-like-containing domain protein 1	LIMS1
NaN	NaN	NaN	-16.62996	-16.62319	-16.73367	NaN	NaN	NaN		Small EVs	EV_Concentration			7	1	1	42.5	5.3	5.3	34.819	0.0031746	11.668	36262000	1	G5EA09;B4DHN5;E9PBU7	G5EA09;B4DHN5;E9PBU7	NA	SDCBP
-13.99215	-13.96277	-14.14346	-16.61412	-16.76891	-16.73645	-12.75485	-12.95589	-12.73521	Large EVs		EV_Concentration			18	18	17	27	27	25.5	92.468	0	126.39	1459700000	77	P14625;Q96GW1;H0YIV0;F8W026;Q58FF3	P14625	Endoplasmin	HSP90B1
-13.66441	-12.31928	-11.43462	-14.78254	-14.12405	-14.43333	-13.22408	-15.08723	-13.24126						10	10	10	17.2	17.2	17.2	58.635	0	144.29	7418100000	72	O00592	O00592	Podocalyxin	PODXL
NaN	NaN	NaN	NaN	-15.10447	-14.68146	-13.47519	-14.26837	-13.33936						1	1	1	15.1	15.1	15.1	8.4807	0.0096805	7.6406	28762000	4	P61952	P61952	Guanine nucleotide-binding protein G(I)/G(S)/G(O) subunit gamma-11	GNG11
NaN	NaN	NaN	-14.41367	-14.63635	-14.90578	-13.14598	-13.21692	-12.47458			EV_Concentration			4	4	4	27.5	27.5	27.5	25.859	0	41.547	193870000	18	Q30118;A0A0G2JH46;A0A0G2JMH6;P01903;Q08AS3;Q5Y7H0;A0A140TA34;P01906	Q30118;A0A0G2JH46;A0A0G2JMH6;P01903	HLA class II histocompatibility antigen, DR alpha chain	HLA-DRA
-15.08521	-16.64569	-16.03413	-14.71811	-13.40072	-13.90691	-12.72432	-14.16633	-12.64789						15	15	15	47.5	47.5	47.5	43.122	0	135.86	828310000	56	Q08431;F5GZN3;X6R3G6;H0YKS8;A0A087WUV5	Q08431;F5GZN3;X6R3G6;H0YKS8	Lactadherin;Lactadherin short form;Medin	MFGE8
NaN	-18.75647	NaN	-14.96852	-14.95479	-14.61991	-13.16244	-14.00042	-12.79788						7	7	7	46.3	46.3	46.3	22.693	0	61.999	263450000	36	P80723;U3KQP0	P80723	Brain acid soluble protein 1	BASP1
NaN	NaN	NaN	-15.36453	-14.97716	-14.74166	-13.19515	-13.44309	-12.74247						11	5	5	38.2	17.1	17.1	37.331	0	85.178	267090000	26	P62879;C9JIS1;C9JXA5;C9JZN1;E7EP32;Q9HAV0;C9JD14;F5H8J8;F5H100;F5H0S8;E9PCP0;P16520;H7C5J5	P62879;C9JIS1;C9JXA5;C9JZN1;E7EP32;Q9HAV0	Guanine nucleotide-binding protein G(I)/G(S)/G(T) subunit beta-2;Guanine nucleotide-binding protein subunit beta-4	GNB2;GNB4
-12.52438	-16.98557	-17.75556	-13.35139	-14.48291	-15.05216	-12.33832	-12.99166	-12.61068						19	19	19	29.3	29.3	29.3	88.414	0	205.14	1210200000	65	P05556;H7C4N8;C9JPK5;Q5T3E6;E9PLR6;E7EUI6;E7EQW5;E7ERX5	P05556	Integrin beta-1	ITGB1
-12.01362	-11.22228	-13.64824	-14.86391	-14.23855	-14.6709	-12.71828	-13.71313	-12.70047						38	36	33	55.9	55.7	51.7	90.568	0	323.31	7200500000	235	P00747;Q5TEH5;A6PVI2;Q15195;Q02325	P00747	Plasminogen;Plasmin heavy chain A;Activation peptide;Angiostatin;Plasmin heavy chain A, short form;Plasmin light chain B	PLG
-13.90278	-12.56427	-12.80667	-14.38896	-14.76819	-14.75371	-12.72118	-13.36547	-12.53966						9	9	9	42.2	42.2	42.2	22.683	0	62.902	4851900000	65	H0YD13;P16070;H0Y2P0;H0YE40;H0YDW7;H0YCV9;H0Y5E4;E9PKC6;H0YDX6;Q86UZ1;H0YD17;J3KN83	H0YD13;P16070;H0Y2P0;H0YE40	CD44 antigen	CD44
NaN	NaN	NaN	-14.72247	-14.2881	-14.78089	-13.04209	-13.51685	-13.30138						1	1	1	29.4	29.4	29.4	7.935	0.0098039	8.3708	35376000	4	E5RIJ3;D6RCM8;O95379	E5RIJ3;D6RCM8;O95379	Tumor necrosis factor alpha-induced protein 8	TNFAIP8
-9.156427	-7.541221	-8.556381	-13.99383	-13.80887	-13.69227	-12.99499	-14.20711	-13.15518						91	91	77	40.2	40.2	34.9	252.23	0	323.31	60278000000	808	A0A0A0MRJ7;P12259	A0A0A0MRJ7;P12259	Coagulation factor V;Coagulation factor V heavy chain;Coagulation factor V light chain	F5
-8.876389	-8.039185	-8.629951	-15.50971	-15.36214	-15.74194	-13.51536	-14.20146	-13.0287						64	64	41	53.9	53.9	33.7	140.94	0	323.31	160700000000	618	B4E1Z4;E7ETN3;P00751;A0A0G2JH38;H7C5H1;C9JRT3;A0A0G2JHM4;A0A0G2JJ82;H7C526;F2Z3N2;A0A0G2JI59;C9JYQ5;A2ABG0;F8WCJ9;A0A0G2JJM0;Q5ST52	B4E1Z4;E7ETN3;P00751	Complement factor B;Complement factor B Ba fragment;Complement factor B Bb fragment	CFB
-13.8012	-12.37485	-13.65636	-15.3688	-14.6602	-14.24796	-12.66962	-12.58908	-12.91252						20	20	20	44.1	44.1	44.1	57.116	0	285.18	1207800000	98	P07237;H7BZ94;H0Y3Z3;I3L398;I3L312;I3L4M2;I3NI03;I3L0S0;I3L3P5;I3L3U6;I3L514;I3L1Y5	P07237;H7BZ94;H0Y3Z3	Protein disulfide-isomerase	P4HB
-13.40006	-12.19663	-14.58739	-15.49896	NaN	-14.89852	-12.37142	-12.55898	-12.72934						22	20	1	40.2	38.8	2.7	56.865	0	151.72	1205600000	78	Q8N1N4	Q8N1N4	Keratin, type II cytoskeletal 78	KRT78
-16.97289	-18.71996	NaN	-16.47688	-17.23921	-17.1805	-12.46042	-12.1097	-12.89901						8	8	8	33.2	33.2	33.2	27.566	0	52.916	208880000	16	P78417;Q5TA02;Q5TA01	P78417;Q5TA02;Q5TA01	Glutathione S-transferase omega-1	GSTO1
NaN	-18.92462	-19.49384	-16.0136	-18.52478	-17.18378	-12.83815	-12.53889	-12.66635						18	18	18	29.8	29.8	29.8	77.008	0	142.19	481010000	67	P16452;F5H563;H3BTE6;H3BUR1;H3BPV8	P16452;F5H563;H3BTE6	Erythrocyte membrane protein band 4.2	EPB42
NaN	NaN	NaN	-16.50879	-18.04308	-16.82746	-12.88142	-12.64585	-13.3726						12	12	12	38.3	38.3	38.3	42.741	0	93.583	218250000	30	P30740;H7BXK7;C9J7N5;A0A1B0GU38;A0A0C4DGW9;P50452;P50453;O75830	P30740	Leukocyte elastase inhibitor	SERPINB1
-19.71129	-20.29477	-19.38673	-16.47938	-17.87312	-16.68839	-12.53099	-11.9649	-12.04049						59	59	59	44.3	44.3	44.3	206.26	0	323.31	1527300000	230	P16157;H0YBS0;H0YAY8;B7Z651;A0A0U1RQN6;D6RHE1;E9PHW9;I6L894;Q01484;Q12955;A0A087X0B4;D6RHY3	P16157;H0YBS0	Ankyrin-1	ANK1
-18.01466	NaN	NaN	-16.46578	-18.08218	-16.94656	-11.50904	-11.68248	-12.38717						15	15	15	73	73	73	32.118	0	150.41	372850000	61	P00491;G3V5M2;G3V2H3;G3V393	P00491;G3V5M2	Purine nucleoside phosphorylase	PNP
NaN	NaN	-18.20575	-16.80245	-18.84092	-16.35765	-12.68769	-12.03291	-12.01013						23	23	23	43.1	43.1	43.1	69.889	0	182.71	530830000	83	Q4VB86;P11171;A0A1B0GWG0;J3KT37;Q4VXN1;Q4VXN0;A0A1B0GTF8;A8K968;A0A0C4DH22;A0A0A0MRA8;A0A0A0MSA4;Q9H4G0;Q9Y2J2	Q4VB86;P11171;A0A1B0GWG0	Protein 4.1	EPB41
NaN	NaN	-21.34962	-16.79669	-16.36041	-17.17843	NaN	NaN	NaN						25	25	25	9.2	9.2	9.2	343.9	0	241.11	605980000	47	P24043;A0A087WYF1;A0A087WX80	P24043;A0A087WYF1;A0A087WX80	Laminin subunit alpha-2	LAMA2
-17.58431	NaN	NaN	-17.2751	-16.86468	-16.77282	-12.15381	-12.05372	-12.55776						7	7	7	44.8	44.8	44.8	23.356	0	78.91	175130000	34	P09211;A8MX94;A0A087X243;A0A087X2E9	P09211;A8MX94	Glutathione S-transferase P	GSTP1
-17.6807	-17.83899	NaN	-16.36311	-16.29943	-16.90846	-11.69102	-12.38825	-11.94028						12	12	2	46.5	46.5	6.2	29.295	0	79.519	298860000	32	B1AK87;B1AK88	B1AK87;B1AK88	NA	CAPZB
-17.8585	-18.08331	NaN	-16.45023	-16.22462	-16.43972	-11.93774	-12.63661	-11.98005						20	20	9	33.1	33.1	14.3	84.659	0	169.08	640980000	79	P07900;Q14568;G3V2J8	P07900	Heat shock protein HSP 90-alpha	HSP90AA1
-19.11577	-17.79005	NaN	-16.96639	-16.30474	-16.07045	-12.64287	-13.63257	-12.77016						15	15	14	49	49	46.8	42.142	0	96.991	280220000	36	P50148;B1AM21;P29992;K7EL62;O95837;E9PC54;Q03113	P50148	Guanine nucleotide-binding protein G(q) subunit alpha	GNAQ
-19.23859	NaN	-19.6056	-16.54708	-16.97182	-16.15036	-12.52211	-11.95165	-12.00781						84	84	82	47.8	47.8	46.9	246.47	0	323.31	2388100000	257	P11277;H0YJE6;F8W6C1;A4QPE4;O15020	P11277	Spectrin beta chain, erythrocytic	SPTB
-18.89997	-19.16934	-19.81751	NaN	NaN	NaN	-12.78552	-12.80004	-12.85997						8	8	8	35.6	35.6	35.6	34.632	0	56.184	123940000	25	P09486;F5GY03;E5RK62	P09486;F5GY03;E5RK62	SPARC	SPARC
-19.56422	-19.15623	-18.81933	-15.91079	-16.0087	-16.3059	-12.6345	-13.39817	-12.25566						32	32	32	34.6	34.6	34.6	131.13	0	229.27	1200600000	108	X6R433;A0A0A0MT22;P08575;M3ZCP1;A0A075B788;E9PKH0;A0A140TA77;A0A140TA68;A0A0G2JNW2;A0A140TA57;M9MMK9	X6R433;A0A0A0MT22;P08575;M3ZCP1;A0A075B788;E9PKH0	Protein-tyrosine-phosphatase;Receptor-type tyrosine-protein phosphatase C	PTPRC
NaN	NaN	NaN	-15.76848	-16.322	-16.48219	-11.88165	-12.69079	-12.27547						6	6	6	49	49	49	16.32	0	44.369	180650000	23	O15511;B1ALC0;Q9BPX5	O15511;B1ALC0	Actin-related protein 2/3 complex subunit 5	ARPC5
-18.21801	-19.76147	-16.65598	-15.565	-16.01955	-15.43676	-12.69215	-12.4757	-12.61674						19	19	19	44.1	44.1	44.1	54.611	0	135.55	479530000	43	A0A0A0MTH3;Q13418;A0A087WWY6;E9PQ52;A0A087WW45	A0A0A0MTH3;Q13418	Integrin-linked protein kinase	ILK
-17.96593	NaN	NaN	-15.04476	-15.16976	-14.97247	-12.54795	-12.42769	-12.62291						8	8	8	40	40	40	23.346	0	77.659	274100000	27	F5H423;P84077;P61204;F5H0C7;C9J1Z8;P84085;C9JPM4;P18085;C9JAK5;F5H1V1;F5H6T5;F8WDB3	F5H423;P84077;P61204;F5H0C7;C9J1Z8;P84085;C9JPM4;P18085	ADP-ribosylation factor 1;ADP-ribosylation factor 3;ADP-ribosylation factor 5;ADP-ribosylation factor 4	ARF1;ARF3;ARF5;ARF4
NaN	NaN	NaN	-14.88839	-17.28905	-15.53857	-10.37645	-10.82236	-10.1815						8	8	8	42.2	42.2	42.2	20.762	0	95.88	585810000	25	H0Y7A7;P62158;E7ETZ0;E7EMB3;Q96HY3;M0QZ52;G3V361;F8WBR5;G3V479;G3V226;P27482;C9J7T9;P02585	H0Y7A7;P62158;E7ETZ0;E7EMB3;Q96HY3;M0QZ52;G3V361	Calmodulin	CALM2;CALM1;CALM3
-19.71904	NaN	-17.72172	-15.57697	-17.30122	-16.52494	-10.57014	-10.18921	-11.16453						25	25	25	57.4	57.4	57.4	66.193	0	323.31	1417200000	105	O75083;D6RD66	O75083;D6RD66	WD repeat-containing protein 1	WDR1
-17.70416	-16.47808	-16.89885	-16.7147	-17.48092	-16.23479	-10.04043	-11.12471	-11.02924						19	19	18	43.1	43.1	43.1	50.909	0	163.61	1057100000	102	P48735;H0YL11;C9J4N6	P48735	Isocitrate dehydrogenase [NADP], mitochondrial	IDH2
NaN	-15.796	NaN	-14.85625	-16.33046	-14.50797	-13.50787	-12.8183	-12.32108						5	5	5	35.6	35.6	35.6	11.471	0	33.589	186530000	24	P31151;Q86SG5	P31151	Protein S100-A7	S100A7
-19.68362	-14.7784	-18.82947	-12.24168	-16.08014	-13.62914	-12.30974	-13.05562	-13.10756						9	9	9	67.4	67.4	67.4	15.164	0	77.529	445630000	32	Q01469;I6L8B7;A8MUU1	Q01469;I6L8B7	Fatty acid-binding protein, epidermal	FABP5
NaN	NaN	NaN	NaN	NaN	NaN	-13.63422	-13.19595	-13.12627						1	1	1	51.7	51.7	51.7	3.1045	0.0010989	12.362	16667000	2	F8WF65;F2Z2G2;C9JZW3;P24534	F8WF65;F2Z2G2;C9JZW3;P24534	Elongation factor 1-beta	EEF1B2
-19.61425	NaN	-19.12001	-14.54209	-19.91385	-15.88393	-13.63429	-13.24417	-13.07627						12	12	12	40.8	40.8	40.8	60.54	0	135.81	491760000	63	Q6UWP8;K7ESC4	Q6UWP8	Suprabasin	SBSN
-15.86032	NaN	NaN	-13.64847	NaN	-14.39684	-11.90591	-12.14732	-12.51113						5	5	5	46.6	46.6	46.6	15.892	0	43.54	190060000	16	Q9NZT1	Q9NZT1	Calmodulin-like protein 5	CALML5
NaN	NaN	NaN	-14.03123	-16.21218	-14.61132	NaN	NaN	NaN						2	2	2	21.7	21.7	21.7	12.987	0.0011494	13.475	55950000	2	A0A075B6I1	A0A075B6I1	NA	IGLV4-60
-15.41482	NaN	-21.25133	-14.75372	-15.81763	-14.76544	-11.18095	-10.88737	-11.19723						23	23	23	53.3	53.3	53.3	59.755	0	215.47	1229000000	129	P04040	P04040	Catalase	CAT
NaN	NaN	NaN	-14.89416	-11.11109	-12.60196	-10.29042	-11.09139	-10.1094						3	3	3	32.6	32.6	32.6	9.6674	0	19.26	365190000	10	P30273;A6NCQ8	P30273	High affinity immunoglobulin epsilon receptor subunit gamma	FCER1G
-17.34388	NaN	-13.43791	-13.87058	-13.2862	-13.24485	-10.09645	-10.92057	-10.93151						3	3	3	38.2	38.2	38.2	7.3184	0	17.911	320110000	16	P63218	P63218	Guanine nucleotide-binding protein G(I)/G(S)/G(O) subunit gamma-5	GNG5
NaN	NaN	-18.63011	-12.4783	-15.55004	-13.84335	-10.54457	-8.266045	-9.272228						14	14	14	72	72	72	28.87	0	180.32	2141700000	105	P00915;E5RHP7;E5RH81;E5RIF9;E5RG43;E5RFE7;E5RFL2;E5RGU8;E5RII2;H0YBE2;E5RG81;E5RJI8;E5RJF6;E5RHS7	P00915;E5RHP7;E5RH81;E5RIF9;E5RG43;E5RFE7;E5RFL2;E5RGU8	Carbonic anhydrase 1	CA1
-17.84363	-18.51904	-18.66088	-14.14297	-15.05124	-14.42713	-9.979908	-9.530934	-10.38543						21	21	18	66.6	66.6	58.1	47.168	0	323.31	1860100000	168	P06733;K7EM90;P13929;E5RI09;E5RG95;K7EPM1;K7EKN2;E5RGZ4	P06733	Alpha-enolase	ENO1
NaN	NaN	-17.73063	-14.33207	-14.03088	-13.9805	-10.18256	-10.43612	-10.59113						13	13	13	76.8	76.8	76.8	26.922	0	176.27	1093100000	85	O00299	O00299	Chloride intracellular channel protein 1	CLIC1
-19.40813	-18.21573	-17.69168	NaN	NaN	NaN	NaN	NaN	NaN						1	1	1	1.6	1.6	1.6	84.542	0.0097656	8.1904	8518200	1	Q09328	Q09328	Alpha-1,6-mannosylglycoprotein 6-beta-N-acetylglucosaminyltransferase A	MGAT5
NaN	NaN	NaN	-14.69742	-14.95841	-14.93358	-12.09506	-12.55719	-12.1541						6	6	6	48.3	48.3	48.3	22.988	0	92.816	324110000	29	P52566;F5H3P3;F5H6Q0;H0YGX7;F5H2R5	P52566;F5H3P3;F5H6Q0;H0YGX7;F5H2R5	Rho GDP-dissociation inhibitor 2	ARHGDIB
NaN	NaN	-18.97373	-15.4122	-15.5328	-15.78052	-11.29534	-11.5718	-11.93301						12	12	12	29.5	29.5	29.5	51.026	0	128.35	598830000	39	P31146;H3BRY3;H3BTU6;H3BRJ0;H3BNA2;H3BU76;H3BSL1	P31146;H3BRY3;H3BTU6;H3BRJ0	Coronin-1A;Coronin	CORO1A
NaN	NaN	NaN	-14.67304	-14.92199	-14.81427	-11.73536	-11.42624	-12.29969						8	8	8	35.7	35.7	35.7	40.124	0	100.93	405550000	35	P08567	P08567	Pleckstrin	PLEK
-18.12478	-17.59869	NaN	-15.0973	-15.59847	-15.17933	-11.20634	-11.09306	-11.65646						18	18	18	53	53	53	44.614	0	205.55	952840000	93	P00558;P07205	P00558	Phosphoglycerate kinase 1	PGK1
-16.66821	-17.22807	-18.42253	-14.53273	-13.57514	-14.53609	-11.86746	-12.00547	-11.74125			EV_Concentration			18	17	15	33.5	33.5	30	68.805	0	175.86	1383000000	104	E9PKE3;P11142;E9PNE6;E9PN89;A8K7Q2;P54652;E9PLF4;E9PI65;E9PQQ4;E9PQK7;E9PK54;E9PPY6;E9PN25;E9PS65;E9PM13	E9PKE3;P11142;E9PNE6;E9PN89;A8K7Q2	Heat shock cognate 71 kDa protein	HSPA8
-16.49211	-18.47589	NaN	-14.8035	-14.75396	-14.56465	-11.01294	-12.2539	-11.24769						6	6	6	32.6	32.6	32.6	21.058	0	52.09	403420000	24	F8WCF6;P59998;F8WDD7;A0A0A6YYG9;H7C0A3;F8WE39;R4GN08;F8WDW3	F8WCF6;P59998;F8WDD7;A0A0A6YYG9;H7C0A3	Actin-related protein 2/3 complex subunit 4	ARPC4-TTLL3;ARPC4
-14.63956	-16.68337	-17.25728	-15.3805	-14.42311	-14.48128	-9.835947	-10.32191	-10.4727						27	1	1	76	4.5	4.5	41.736	0	89.517	1636300000	36	P60709;G5E9R0;E7EVS6;C9JZR7;C9JTX5;C9JUM1;A5A3E0;Q562R1;F8WCH0	P60709	Actin, cytoplasmic 1;Actin, cytoplasmic 1, N-terminally processed	ACTB
-14.36668	-16.48479	-17.37018	-14.5303	-15.28168	-14.84841	-10.91019	-10.9396	-11.20506						24	24	24	60.1	60.1	60.1	57.936	0	323.31	1873000000	154	P14618;B4DNK4;H3BTN5;H3BQ34;H3BR70;H3BT25;H3BUW1;H3BTJ2;H3BU13;H3BN34;H3BQZ3;P30613	P14618;B4DNK4;H3BTN5;H3BQ34;H3BR70	Pyruvate kinase PKM;Pyruvate kinase	PKM
-15.79684	-16.94345	NaN	-15.54971	-15.66517	-15.00493	-9.138614	-9.821478	-9.915549						10	10	10	50	50	50	24.75	0	180.2	1060500000	64	A0A0C4DFU2;P04179;F5H3C5;F5H4R2;F5GYZ5;A0A0C4DFU1;G8JLJ2;A0A0C4DG56;G5E9P6;F5GXZ9	A0A0C4DFU2;P04179;F5H3C5;F5H4R2;F5GYZ5;A0A0C4DFU1;G8JLJ2;A0A0C4DG56	Superoxide dismutase;Superoxide dismutase [Mn], mitochondrial	SOD2
NaN	NaN	-17.8732	-14.74229	-14.79937	-15.26152	-9.435017	-10.52924	-10.0727						19	14	4	52	43.1	14.5	28.747	0	107.65	1192800000	49	H7BYY1;F5H7S3;B7Z596;H0YK48;H0YL42;H0YN06	H7BYY1;F5H7S3;B7Z596;H0YK48	NA	TPM1
-16.95448	-16.22049	-17.44264	-14.78736	-14.38176	-13.98798	-10.45339	-10.95159	-10.95798						10	10	10	33.6	33.6	33.6	47.173	0	183.13	1107100000	65	O95810	O95810	Serum deprivation-response protein	SDPR
NaN	NaN	-17.50314	-14.88872	-14.93104	-14.84691	-11.23764	-11.09478	-11.47897						15	15	15	66.4	66.4	66.4	30.791	0	173.72	829290000	78	P60174;U3KPZ0;U3KQF3;U3KPS5	P60174	Triosephosphate isomerase	TPI1
-17.20122	-16.64053	-17.40394	-13.78252	-13.69619	-14.0137	-10.50541	-10.76375	-10.86967						23	23	23	57.7	57.7	57.7	51.901	0	246.88	1901000000	144	Q01518;Q5T0R1;Q5T0R7;Q5T0R6;Q5T0R5;Q5T0R4;Q5T0R3;Q5T0R2;Q5T0R9;Q5T0S3;Q5T0R8;B7Z385;A0A087X0J3;A0A087WZ15;E9PDI2;P40123	Q01518	Adenylyl cyclase-associated protein 1	CAP1
-16.80244	-16.62231	-16.88972	-14.65389	-13.99585	-13.78154	-10.34383	-10.6959	-10.74079						16	13	13	64.3	54.5	54.5	29.174	0	136.27	1294600000	95	P62258;B4DJF2;I3L3T1;K7EIT4;K7EM20;I3L0W5	P62258	14-3-3 protein epsilon	YWHAE
NaN	NaN	NaN	-15.7133	-14.36118	-14.68478	-11.31674	-12.72582	-11.63064						10	10	9	50.2	50.2	47	28.772	0	102.08	497660000	42	Q9Y696;A6PVS0;O15247;Q96NY7	Q9Y696	Chloride intracellular channel protein 4	CLIC4
-14.39539	-17.40692	-14.78722	-15.51701	-15.07741	-15.56477	-11.44123	-12.08319	-11.81812						8	8	7	58.2	58.2	52.7	22.171	0	73.236	501700000	34	Q9H0U4;E9PLD0;P62820;E7END7;Q92928	Q9H0U4;E9PLD0;P62820	Ras-related protein Rab-1B;Ras-related protein Rab-1A	RAB1B;RAB1A
-15.89588	-16.79243	-14.60204	-14.34639	-13.77448	-13.52502	-12.18476	-12.66739	-11.47135						8	8	8	47.2	47.2	47.2	21.768	0	55.655	351530000	34	P61586;C9JNR4;C9JX21;Q5JR08;P08134;Q5JR07;E9PQH6;Q5JR05;C9JRM1;E9PLA2;Q5JR06;E9PN11;U3KQA9;U3KQV3;P62745	P61586;C9JNR4;C9JX21;Q5JR08;P08134;Q5JR07;E9PQH6;Q5JR05	Transforming protein RhoA;Rho-related GTP-binding protein RhoC	RHOA;RHOC
-15.07536	NaN	NaN	-15.68763	-14.67682	-14.45092	NaN	NaN	NaN						2	1	1	26.5	13.7	13.7	12.73	0	67.6	54688000	5	P01601	P01601	Ig kappa chain V-I region HK101	NA
-15.27615	-15.08882	-14.32193	-16.10394	-15.19578	NaN	-11.40746	-12.47187	-11.59112						6	6	6	11.3	11.3	11.3	53.924	0	67.946	362650000	23	P11169;Q8TDB8;F5GYR5	P11169;Q8TDB8	Solute carrier family 2, facilitated glucose transporter member 3;Solute carrier family 2, facilitated glucose transporter member 14	SLC2A3;SLC2A14
-14.30998	-15.39976	-15.87821	-13.90261	-14.17664	-14.18042	-10.70645	-10.84777	-11.13509						57	57	57	56.7	56.7	56.7	123.8	0	323.31	4634400000	341	P18206;Q5JQ13;A0A096LPE1	P18206;Q5JQ13	Vinculin	VCL
-14.73839	-15.73308	-15.4696	-13.65497	-14.95264	-14.06719	-10.97113	-10.66148	-11.20514						5	5	5	40	40	40	11.737	0	34.602	368530000	26	P10599	P10599	Thioredoxin	TXN
-14.70846	-14.77053	-14.86502	-15.83129	-15.24372	-14.96331	-10.82348	-11.46126	-11.58396						19	15	4	56.1	49.3	16.7	47.766	0	251.59	949020000	105	Q5JP53;P07437;Q5ST81;G3V2A3	Q5JP53;P07437;Q5ST81	Tubulin beta chain	TUBB
NaN	NaN	NaN	-12.66349	-14.55923	-15.80554	-11.5263	-11.56564	-11.05341						4	4	4	29.6	29.6	29.6	11.985	0	29.674	266250000	12	E9PNW4;E9PR17;P13987;H0YET2	E9PNW4;E9PR17;P13987;H0YET2	CD59 glycoprotein	CD59
-14.9264	-16.14767	-16.14735	-14.36014	-14.22222	-14.71393	-11.29576	-11.20719	-11.69283						14	13	13	49.4	45.8	45.8	36.688	0	99.421	855600000	75	P00338;F5GXY2;F5GYU2;F5GXH2;F5H5J4;F5H6W8;F5GZQ4;F5H8H6;F5GXC7;F5GWW2;F5GXU1;F5H5G7;F5H155;A0A087WUM2;G3XAP5;F5H245;Q6ZMR3;P07864	P00338;F5GXY2	L-lactate dehydrogenase A chain	LDHA
-14.98111	-16.06257	-16.78026	-14.97709	-13.06259	-12.35835	-11.00754	-11.83173	-10.48335						14	12	3	47.5	44.2	10.5	40.481	0	323.31	1362200000	73	P30481;A0A140T9Y5;A0A140T997;P30483;A0A140TA14;A0A140TA11;A0A140T9H3;A0A140T9A9	P30481;A0A140T9Y5;A0A140T997;P30483;A0A140TA14;A0A140TA11;A0A140T9H3;A0A140T9A9	HLA class I histocompatibility antigen, B-44 alpha chain;HLA class I histocompatibility antigen, B-45 alpha chain	HLA-B
-14.24152	-15.18809	-16.75385	-14.33177	-13.90779	-14.1582	-11.11875	-11.27148	-11.46386						27	27	26	43.9	43.9	43.9	72.332	0	264	1999600000	157	P11021	P11021	78 kDa glucose-regulated protein	HSPA5
-14.93102	-14.61888	-15.87599	-13.50537	-13.77185	-13.42155	-10.89761	-11.20879	-10.4373						7	7	4	45.9	45.9	25.7	16.775	0	50.323	550070000	44	B1AH77;B1AH80;P15153;B1AH78;J3KSC4;J3QLK0	B1AH77;B1AH80;P15153;B1AH78	Ras-related C3 botulinum toxin substrate 2	RAC2
-14.478	-16.88634	-16.36269	-14.57756	-14.44862	-13.94034	-11.56157	-12.11147	-11.21338			EV_Concentration			18	18	18	54	54	54	38.604	0	229.69	1257200000	115	P07355;H0YN42;H0YMD0;H0YMU9;A6NMY6;H0YKS4;H0YMM1;H0YNP5;H0YM50;H0YKZ7;H0YLV6;H0YMT9;H0YKX9;H0YN28;H0YL33;H0YNA0;H0YKL9;H0YMW4;H0YMD9;H0YKV8;H0YNB8;H0YN52;H0YKN4;H0YLE2	P07355;H0YN42;H0YMD0;H0YMU9;A6NMY6;H0YKS4;H0YMM1;H0YNP5;H0YM50	Annexin A2;Annexin;Putative annexin A2-like protein	ANXA2;ANXA2P2
-14.79896	-14.86551	-14.60838	-13.40895	-13.93843	-14.16768	-11.16257	-10.61368	-11.2365						33	33	33	63.9	63.9	63.9	75.952	0	323.31	3588400000	240	Q86UX7;F5H1C6;H0YFT5;F5H3I6;G3V1L6;Q9BQL6	Q86UX7;F5H1C6	Fermitin family homolog 3	FERMT3
-14.65322	-16.1456	-14.53169	-13.23885	-13.54568	-13.13969	-10.30658	-11.08333	-10.41606						13	13	7	50.6	50.6	29.4	37.377	0	161.17	1235000000	65	P62873;F6UT28;B1AKQ8;F6X3N5;B3KVK2	P62873;F6UT28;B1AKQ8;F6X3N5	Guanine nucleotide-binding protein G(I)/G(S)/G(T) subunit beta-1	GNB1
-14.87582	-15.99151	-14.71436	-13.88495	-15.1975	-14.35364	-11.04023	-9.976665	-9.717198						10	10	10	13	13	13	54.083	0	164.3	1205300000	67	P11166;A6NL68;A0A0D9SG74;A0A0D9SFK9	P11166	Solute carrier family 2, facilitated glucose transporter member 1	SLC2A1
-15.91579	NaN	-13.94199	-13.76007	-13.50853	-13.92665	-10.04495	-9.906243	-10.83555						24	24	21	77.2	77.2	66.8	39.42	0	316.43	2077800000	136	P04075;J3KPS3;H3BQN4;H3BPS8;H3BU78;H3BR68;H3BUH7;H3BR04;H3BMQ8	P04075;J3KPS3;H3BQN4;H3BPS8	Fructose-bisphosphate aldolase A;Fructose-bisphosphate aldolase	ALDOA
-14.78139	-15.54396	-13.94302	-14.00964	-13.62459	-14.55628	-9.936943	-10.21377	-10.64728						14	14	13	52.4	52.4	48.8	36.638	0	132.52	1603300000	92	P07195;A8MW50;C9J7H8;F5H793	P07195;A8MW50;C9J7H8	L-lactate dehydrogenase B chain;L-lactate dehydrogenase	LDHB
NaN	NaN	NaN	-14.5941	-14.28999	-14.52018	NaN	NaN	NaN						2	2	2	12.3	12.3	12.3	25.565	0	18.376	123680000	4	A0A087WVJ0;A0A0A0MSH4;A0A0C4DGW3;A0A087X2A4;A0A087WWM1;P15941;A0A087X061;A0A087WZZ6;Q7Z536;B1AVQ7;A0A087X0L2;A0A0A0MRB3	A0A087WVJ0;A0A0A0MSH4;A0A0C4DGW3;A0A087X2A4;A0A087WWM1;P15941;A0A087X061;A0A087WZZ6;Q7Z536;B1AVQ7;A0A087X0L2;A0A0A0MRB3	Mucin-1;Mucin-1 subunit alpha;Mucin-1 subunit beta	MUC1
NaN	NaN	NaN	-14.70559	NaN	NaN	-13.42521	-10.82335	-10.18198						2	2	2	19.1	19.1	19.1	10.245	0.0011416	13.272	157090000	9	P59666;P59665	P59666;P59665	Neutrophil defensin 3;HP 3-56;Neutrophil defensin 2;Neutrophil defensin 1;HP 1-56;Neutrophil defensin 2	DEFA3;DEFA1
-14.50034	-16.5944	-18.05527	-13.77517	-13.19474	-12.88633	-11.53071	-11.56418	-10.5835			EV_Concentration			16	16	1	61.2	61.2	6	34.288	0	323.31	1811800000	105	A0A140T955;A0A140T933;A0A140T9I0;A0A140T9X5;A0A140T913;P01892	A0A140T955;A0A140T933;A0A140T9I0;A0A140T9X5;A0A140T913;P01892	HLA class I histocompatibility antigen, A-2 alpha chain	HLA-A
NaN	NaN	NaN	-14.76887	-14.66206	-14.20767	-11.87457	-11.35813	-11.37433						2	2	2	17.6	17.6	17.6	9.681	0.0031983	11.84	182540000	10	R4GN98;P06703	R4GN98;P06703	Protein S100;Protein S100-A6	S100A6
-13.36543	-18.18389	-17.75122	-13.99879	-14.0421	-13.8019	-10.76693	-11.19733	-11.36861						10	5	5	47.6	30.1	30.1	28.082	0	134.35	775830000	52	P31946;Q4VY20;Q4VY19;A0A0J9YWE8;A0A0J9YWZ2	P31946	14-3-3 protein beta/alpha;14-3-3 protein beta/alpha, N-terminally processed	YWHAB
-12.45289	-12.31527	-12.16464	-15.80502	-15.90762	-15.92067	-10.54589	-10.7462	-10.85575						17	17	17	55.6	55.6	55.6	48.141	0	214.59	1342900000	88	P27797;K7EJB9;K7EL50	P27797;K7EJB9	Calreticulin	CALR
-13.30638	-13.78114	-13.82166	-14.58785	-14.80286	-14.97805	-10.27631	-10.49695	-10.39422						20	20	0	52.5	52.5	0	50.151	0	230.27	2296300000	151	P68363	P68363	Tubulin alpha-1B chain	TUBA1B
-13.25907	-13.6459	-14.03182	-14.57035	-15.28633	-14.72727	-10.17976	-11.12135	-10.81354						23	23	13	70.1	70.1	45	50.326	0	323.31	2044200000	152	Q9H4B7	Q9H4B7	Tubulin beta-1 chain	TUBB1
-14.68255	-13.79806	-13.23189	-15.14253	-16.26468	-16.16811	-11.25398	-10.87618	-11.52607						13	13	13	69	69	69	21.086	0	109.69	533720000	54	X6RJP6;P37802	X6RJP6;P37802	Transgelin-2	TAGLN2
-15.3287	NaN	NaN	-15.51128	-15.9502	-15.42965	-11.03681	-10.15216	-11.71979						5	5	5	42	42	42	9.3804	0	45.544	257540000	16	Q5T123;Q9H299	Q5T123;Q9H299	SH3 domain-binding glutamic acid-rich-like protein 3	SH3BGRL3
-12.57372	-16.53038	-14.86888	-14.09209	-14.03562	-13.77104	-9.230474	-10.13225	-9.531701				Contaminants		24	15	7	62.9	43.5	18.5	27.175	0	152.93	1708700000	78	Q5HYB6;A0A087WWU8;Q5VU61;D6R904;D6RFM2	Q5HYB6;A0A087WWU8;Q5VU61;D6R904	NA	DKFZp686J1372;TPM3
-12.86605	-13.31418	-15.37405	-14.06828	-13.57335	-13.83659	-9.510694	-10.64751	-9.369275						6	6	6	35.6	35.6	35.6	19.046	0	56.631	1243100000	59	P14770	P14770	Platelet glycoprotein IX	GP9
-13.32434	-13.35359	-14.12932	-14.38059	-14.483	-13.74031	-8.392961	-9.592858	-8.64752						12	12	5	61	61	28.8	20.457	0	323.31	1903600000	88	J3QRS3;P19105;O14950	J3QRS3;P19105;O14950	Myosin regulatory light chain 12A;Myosin regulatory light chain 12B	MYL12A;MYL12B
-14.0706	-14.57106	-14.59488	-13.38337	-13.63523	-13.39575	-9.892107	-9.881487	-10.16861						125	125	125	65.5	65.5	65.5	269.76	0	323.31	15446000000	923	Q9Y490;Q9Y4G6;A0A1C7CYV7;A0A1B0GVU7;H0YMT1	Q9Y490	Talin-1	TLN1
-13.59486	-14.32069	-16.30457	-12.68758	-12.56135	-12.24534	-8.548539	-8.798307	-9.035891						9	9	9	66.1	66.1	66.1	18.012	0	166.49	2209900000	101	P62937;F8WE65;C9J5S7;P0DN26;A0A0H2UH34;A0A0B4J2A2;A0A075B767;A0A075B759;Q9Y536;F5H284;E5RIZ5;P0DN37	P62937;F8WE65;C9J5S7	Peptidyl-prolyl cis-trans isomerase A;Peptidyl-prolyl cis-trans isomerase A, N-terminally processed;Peptidyl-prolyl cis-trans isomerase	PPIA
-14.25537	-14.63696	-14.31198	-12.71255	-12.42159	-12.20332	-9.880366	-10.63857	-10.08617						19	19	13	63.4	63.4	44.2	40.45	0	280.68	2647200000	163	P04899;P63096;P11488;P09471;P19087;A8MTJ3;A0A087WTB6;A2A2R6;Q5JWD1;H0Y7E8;H3BTM2;A0A087WZE5;C9JPP4;Q5JWE9;H0Y7F4;P38405;P63092;Q5JWF2	P04899	Guanine nucleotide-binding protein G(i) subunit alpha-2	GNAI2
-12.50018	-15.39797	-13.85575	-13.15516	-13.68974	-13.14074	-9.558601	-9.899726	-9.896839						1	1	1	7.3	7.3	7.3	19.288	0	26.406	929580000	15	B1AN99;P35030	B1AN99;P35030	Trypsin-3	PRSS3
-13.42135	NaN	-14.9538	-12.2073	NaN	-12.95553	-10.21671	-10.2236	-10.68916						10	10	10	77.6	77.6	77.6	11.006	0	98.817	574830000	41	P01040;C9J0E4	P01040;C9J0E4	Cystatin-A;Cystatin-A, N-terminally processed	CSTA
-13.50021	-14.61828	-14.63499	-13.09613	-14.6516	-14.01633	-10.46839	-9.489059	-9.887378						13	13	12	65.7	65.7	60.1	21.892	0	146.15	1294400000	71	P32119;A6NIW5	P32119	Peroxiredoxin-2	PRDX2
-12.75215	-12.94965	-12.73831	-13.56793	-13.30682	-13.80076	-9.733275	-10.02606	-10.15911						52	52	16	51.4	51.4	18	129.38	0	323.31	9757300000	407	P07996;A8MZG1;P35442	P07996	Thrombospondin-1	THBS1
NaN	NaN	NaN	-11.99314	-14.57601	-13.71244	NaN	NaN	NaN						3	2	2	24.2	24.2	24.2	12.705	0.0011696	14.216	139670000	5	A0A075B6J9	A0A075B6J9	NA	IGLV2-18
NaN	NaN	NaN	-13.13499	-14.53859	-13.56214	-10.07117	-9.17824	-9.439728						3	3	3	36.5	36.5	36.5	9.3318	0	89.268	248190000	28	Q13030;E9PH25;E7EQF3;E9PD10;A0A087WU29;A0A0C4DFT7;P02724	Q13030;E9PH25;E7EQF3;E9PD10;A0A087WU29;A0A0C4DFT7;P02724	Glycophorin-A	GPErik;GYPA
-12.91738	-12.41491	-13.17525	-12.4549	-13.02463	-12.35247	-11.50507	-12.2702	-11.18661						10	10	10	40.8	40.8	40.8	25.387	0	99.592	6103200000	81	P02743	P02743	Serum amyloid P-component;Serum amyloid P-component(1-203)	APCS
-12.87057	-12.48042	-14.75156	-11.71628	-11.39909	-11.48631	-10.11665	-10.16633	-9.603229			EV_Concentration			5	5	5	33.3	33.3	33.3	17.764	0	93.139	1776100000	48	A6NNI4;G8JLH6;P21926;A0A087WU13;F5GXT1	A6NNI4;G8JLH6;P21926	Tetraspanin;CD9 antigen	CD9
-12.92907	-12.84659	-14.69999	-13.53841	-12.46324	-12.11337	-10.67743	-11.43931	-10.97609						13	13	13	32.4	32.4	32.4	52.062	0	323.31	2322200000	136	E7EU05;P16671;E9PLT1;E7EX47;E7ERZ9;E7EWI4;E9PJX8;E9PC45;E7EVU1	E7EU05;P16671;E9PLT1	Platelet glycoprotein 4	CD36
NaN	NaN	NaN	-14.64901	-14.25928	-12.19524	-10.58302	-16.94025	-16.1839						5	3	3	49.6	26.1	26.1	12.332	0	27.697	319850000	9	A0A075B6K5	A0A075B6K5	NA	IGLV3-9
NaN	-16.22606	NaN	NaN	-13.86199	-15.47474	-12.13295	-12.93542	-17.01289						3	3	3	30.4	30.4	30.4	10.575	0	20.013	57620000	6	P80511	P80511	Protein S100-A12;Calcitermin	S100A12
-18.90785	NaN	-20.46328	-9.878827	-10.82358	-12.01921	-13.40924	-16.05823	-22.34027						109	109	109	43	43	43	572.01	0	323.31	45924000000	636	Q9Y6R7;A0A087WXI2;A0A087WUZ2	Q9Y6R7;A0A087WXI2	IgGFc-binding protein	FCGBP
NaN	NaN	-15.91597	-12.22792	-12.37868	-11.46863	-13.1815	-16.61828	-16.70645						3	3	3	20.2	20.2	20.2	13.312	0	18.057	775370000	14	A0A0C4DH43;A0A0J9YVU5	A0A0C4DH43;A0A0J9YVU5	NA	NA
-19.42044	-14.71635	-16.71268	-12.78839	-10.77878	-11.81299	-15.29497	-14.11256	-17.81053						32	32	32	23.3	23.3	23.3	146.45	0	323.31	15409000000	245	A0A0U1RR20;Q92954;J3KP74;E9PLR3	A0A0U1RR20;Q92954	Proteoglycan 4;Proteoglycan 4 C-terminal part	PRG4
-17.53679	-20.32065	-16.64917	-12.35255	-12.31353	-12.4658	-14.69134	-12.97254	-15.73605						21	21	21	36.8	36.8	36.8	83.283	0	323.31	3241400000	100	P01833	P01833	Polymeric immunoglobulin receptor;Secretory component	PIGR
NaN	NaN	NaN	-14.55527	-13.29407	-11.3411	-15.95816	NaN	-14.01295						4	2	2	47	26.5	26.5	12.772	0.0012048	16.477	338700000	9	A0A0J9YXX1	A0A0J9YXX1	NA	NA
NaN	NaN	NaN	NaN	NaN	NaN	-16.44126	-12.93823	-13.22545						4	4	4	31.5	31.5	31.5	19.6	0	33.783	46164000	12	A0A0C4DGN4;Q96DA0;I3L1H9;I3L3X0	A0A0C4DGN4;Q96DA0;I3L1H9;I3L3X0	Zymogen granule protein 16 homolog B	ZG16B
-18.06546	NaN	NaN	-12.75082	-11.82922	-10.68649	-15.99182	-13.1679	-13.93194						2	2	2	9.4	9.4	9.4	13.124	0	31.547	826130000	12	A0A0C4DH34	A0A0C4DH34	NA	IGHV4-28
-17.5302	-17.3846	-13.11315	-11.67464	-11.41	-11.35509	-13.65436	-14.24247	-18.34641						116	116	5	46.4	46.4	2.9	343.67	0	323.31	25225000000	484	P12111	P12111	Collagen alpha-3(VI) chain	COL6A3
-18.70391	NaN	-17.09747	NaN	NaN	NaN	-15.36591	-17.18163	-15.99338						6	6	6	12.3	12.3	12.3	66.966	0	33.819	42818000	6	Q9NTJ5;E9PGZ4;C9JV50;F8WCQ2;F8WDN7	Q9NTJ5;E9PGZ4;C9JV50	Phosphatidylinositide phosphatase SAC1	SACM1L
NaN	NaN	NaN	NaN	NaN	NaN	-15.40918	-16.83784	-16.0987						2	2	2	19.5	19.5	19.5	17.224	0.0031813	11.685	8407200	3	Q5H928;Q99714	Q5H928;Q99714	3-hydroxyacyl-CoA dehydrogenase type-2	HSD17B10
NaN	NaN	NaN	NaN	NaN	NaN	-13.56518	-11.9013	-15.80724				Contaminants		2	2	2	4.3	4.3	4.3	76.244	0.0099404	10.456	204670000	2	Q2NKQ5;Q16799;A8MT72	Q2NKQ5;Q16799;A8MT72	Reticulon;Reticulon-1	RTN1
NaN	-18.00247	-16.36149	NaN	NaN	NaN	-16.24907	-15.55306	-16.31708						4	3	3	16.8	13.8	13.8	29.999	0	17.439	21573000	4	Q15691	Q15691	Microtubule-associated protein RP/EB family member 1	MAPRE1
NaN	NaN	NaN	NaN	NaN	NaN	-16.03489	-16.42228	-15.90006						5	5	5	8	8	8	80.657	0	26.809	27512000	8	Q0ZGT2;H7BXY5;E7ETM8;E7EUA0	Q0ZGT2;H7BXY5	Nexilin	NEXN
NaN	NaN	NaN	NaN	NaN	NaN	-15.69318	-16.65622	-16.03489						10	10	10	20.9	20.9	20.9	79.685	0	70.662	41894000	16	P51659;E7EWE5;E7ER27;G5E9S2;E7ET17;E7EPL9	P51659;E7EWE5;E7ER27;G5E9S2;E7ET17	Peroxisomal multifunctional enzyme type 2;(3R)-hydroxyacyl-CoA dehydrogenase;Enoyl-CoA hydratase 2	HSD17B4
-19.45045	-20.0895	NaN	NaN	NaN	NaN	-15.48026	-16.53255	-15.92439						6	6	6	13	13	13	68.569	0	37.075	43095000	13	P04843;F8WF32;B7Z4L4	P04843;F8WF32;B7Z4L4	Dolichyl-diphosphooligosaccharide--protein glycosyltransferase subunit 1	RPN1
NaN	NaN	NaN	-14.13551	-10.79617	-10.91114	NaN	NaN	-15.94594						2	2	2	14.2	14.2	14.2	11.893	0.0031712	11.644	445180000	9	P01705	P01705	Ig lambda chain V-II region NEI	NA
NaN	NaN	NaN	NaN	NaN	NaN	-15.70865	-15.36633	-15.97276						3	3	3	10.3	10.3	10.3	56.256	0	21.163	29593000	6	P00390;H0YC68	P00390	Glutathione reductase, mitochondrial	GSR
NaN	NaN	NaN	NaN	NaN	NaN	-16.13423	-16.32057	-15.97251						3	3	3	14.5	14.5	14.5	30.22	0	17.713	16872000	7	H0YKF0;H0YLU7;P13804;H0YL12;J3KN60;H0YK49;H0YNX6	H0YKF0;H0YLU7;P13804;H0YL12	Electron transfer flavoprotein subunit alpha, mitochondrial	ETFA
NaN	NaN	NaN	NaN	NaN	NaN	-15.71166	-14.54668	-15.89788						2	2	2	20.7	20.7	20.7	15.397	0.0011765	14.486	15899000	4	F6RFD5;P60981	F6RFD5;P60981	Destrin	DSTN
NaN	NaN	NaN	NaN	NaN	NaN	-14.3884	-15.85129	-15.83585						3	3	3	24	24	24	16.729	0	17.663	21828000	5	F5H1S8;Q14165;H0YG07;F5GX14	F5H1S8;Q14165	Malectin	MLEC
-18.37442	-20.98258	NaN	NaN	NaN	NaN	-14.8632	-15.35735	-16.37469						4	4	4	21	21	21	29.723	0	22.475	26061000	6	F5GY37;J3KPX7;Q99623;F5H3X6;F5GWA7;F5H2D2;F5H0C5	F5GY37;J3KPX7;Q99623;F5H3X6;F5GWA7	Prohibitin-2	PHB2
NaN	NaN	NaN	NaN	NaN	NaN	-16.40396	-15.47452	-15.98795						2	2	2	19.3	19.3	19.3	17.718	0.0042105	11.587	6594100	2	B5MC82;P30046;A6NHG4;J3KQ18	B5MC82;P30046;A6NHG4;J3KQ18	D-dopachrome decarboxylase;D-dopachrome decarboxylase-like protein	DDT;DDTL
-11.37453	-11.63769	-11.64469	NaN	NaN	NaN	-15.49388	-16.30863	-16.05449						2	2	2	17.5	17.5	17.5	17.851	0.0011614	13.804	178480000	3	H0YJE4;A0A087X0Z7;H0YJ66;Q9Y394	H0YJE4;A0A087X0Z7;H0YJ66;Q9Y394	Dehydrogenase/reductase SDR family member 7	DHRS7
NaN	NaN	NaN	NaN	NaN	NaN	-15.96338	-14.95263	-16.14836						2	2	2	15.6	15.6	15.6	19.757	0.0010787	12.073	10903000	3	A0A087X271;B4DDF4;B4DUT8;Q99439;K7ES69;A0A087X1X5;H3BVI6	A0A087X271;B4DDF4;B4DUT8;Q99439;K7ES69;A0A087X1X5;H3BVI6	Calponin;Calponin-2	CNN2
-15.93823	-16.32477	-15.24023	-13.05304	-11.96246	-12.15414	-15.62252	-13.85487	-17.88282		Small EVs	EV_Concentration			7	7	1	45.6	45.6	6	32.444	0	323.31	1005000000	52	O00560	O00560	Syntenin-1	SDCBP
NaN	NaN	NaN	-13.22175	-12.57368	-12.54629	-15.45736	-13.83802	NaN						3	2	2	29.1	15.4	15.4	12.737	0	78.747	230470000	11	P04432;P01597	P04432;P01597	Ig kappa chain V-I region Daudi;Ig kappa chain V-I region DEE	NA
NaN	NaN	NaN	-14.28969	-13.93228	-14.05753	-13.29813	-13.23559	-13.54337						5	5	5	56.5	56.5	56.5	17.218	0	76.056	356500000	26	Q9H4G4;Q5VZR0;A0A087WUM5	Q9H4G4;Q5VZR0	Golgi-associated plant pathogenesis-related protein 1	GLIPR2
NaN	NaN	NaN	-13.91857	-13.383	-13.56105	-13.00004	-14.45866	-13.62089				Contaminants		6	6	6	25.5	25.5	25.5	24.421	0	40.397	224440000	16	A0A087WZR4;H0Y4U3;M9MML6;O75015;H0Y755;M9MML0;P08637;E9PNY5;A0A087WU90	A0A087WZR4;H0Y4U3;M9MML6;O75015;H0Y755;M9MML0;P08637	Low affinity immunoglobulin gamma Fc region receptor III-B;Low affinity immunoglobulin gamma Fc region receptor III-A	FCGR3B;FCGR3A
-16.49472	-15.16864	-15.78983	NaN	NaN	NaN	NaN	NaN	NaN				Contaminants		10	10	10	35.4	35.4	35.4	41.294	0	98.277	869100000	33	Q92187	Q92187	CMP-N-acetylneuraminate-poly-alpha-2,8-sialyltransferase	ST8SIA4
NaN	-15.48853	-14.55872	-14.1306	-13.82889	-13.53835	-10.87694	-14.89077	-14.11683						3	3	3	34.9	34.9	34.9	9.6111	0	18.242	260410000	6	C9JZ82;A6NHE2;E7EMB4;E7EWQ7;A6NJ28;E7EM78;Q7LDG7;A8MVK8;A8MTF9	C9JZ82;A6NHE2;E7EMB4;E7EWQ7;A6NJ28;E7EM78;Q7LDG7	RAS guanyl-releasing protein 2	RASGRP2
-16.60145	NaN	NaN	-12.24671	-12.53036	-12.69658	-13.45406	-16.49362	-14.38953						16	16	16	35.2	35.2	35.2	60.021	0	231.47	1894700000	70	Q8WWZ8	Q8WWZ8	Oncoprotein-induced transcript 3 protein	OIT3
-16.33008	-15.9485	-17.58243	NaN	NaN	NaN	NaN	NaN	NaN				Contaminants		6	6	6	18.2	18.2	18.2	50.688	0	51.688	186270000	14	P10645;G5E968	P10645;G5E968	Chromogranin-A;Vasostatin-1;Vasostatin-2;EA-92;ES-43;Pancreastatin;SS-18;WA-8;WE-14;LF-19;Catestatin;AL-11;GV-19;GR-44;ER-37;GE-25;Serpinin-RRG;Serpinin;p-Glu serpinin precursor	CHGA
NaN	NaN	NaN	-13.25976	-11.71468	-11.96942	-13.52552	-16.63721	-13.8681						6	6	5	41.2	41.2	41.2	12.773	0	111.71	453810000	11	A0A075B6H9;A0A075B6K6	A0A075B6H9	NA	IGLV4-69
-16.01691	-15.9798	NaN	NaN	NaN	NaN	-13.95587	-16.01674	-14.01676				Contaminants		2	2	2	7.5	7.5	7.5	25.565	0.0051867	11.304	30001000	2	P00403	P00403	Cytochrome c oxidase subunit 2	MT-CO2
-14.25743	-15.9008	-14.39774	-11.03648	-11.66757	-13.13688	-14.34783	-14.59703	-14.49629						3	2	2	26.5	17.1	17.1	12.874	0	31.562	1236100000	25	A0A075B7B8	A0A075B7B8	NA	IGHV3OR16-12
NaN	-15.26363	NaN	-12.35822	-12.13983	-12.8795	-13.45787	-13.74646	-14.81684		Small EVs	EV_Concentration			2	2	2	23.6	23.6	23.6	17.963	0	77.935	558380000	21	E9PJK1;E9PRJ8;H0YDL9;H0YDJ9;E9PIF1;A6NMH8;P60033	E9PJK1;E9PRJ8;H0YDL9;H0YDJ9;E9PIF1;A6NMH8;P60033	Tetraspanin;CD81 antigen	CD81
NaN	NaN	NaN	NaN	NaN	NaN	-13.29393	-14.16598	-14.92654						2	2	2	31.6	31.6	31.6	8.4518	0.0011236	12.805	14626000	2	E9PN17;O75964	E9PN17;O75964	ATP synthase subunit g, mitochondrial	ATP5L
NaN	-14.64438	NaN	-11.87145	-13.25993	-12.4507	-16.10168	-15.37556	-14.85116						4	3	3	26.1	20	20	12.296	0	19.541	222850000	7	P01715	P01715	Ig lambda chain V-IV region Bau	NA
-16.24689	-14.67231	-14.70768	NaN	NaN	NaN	NaN	NaN	NaN						7	7	7	11.7	11.7	11.7	101.38	0	69.481	108350000	11	A0A024R412;A0A024R3W6;Q7LBX6;X5D2Q8;O60462;C9JH98	A0A024R412;A0A024R3W6;Q7LBX6;X5D2Q8;O60462	Neuropilin-2	NRP2
NaN	NaN	NaN	NaN	NaN	NaN	-16.20641	-15.0688	-14.67746						2	2	2	13.3	13.3	13.3	14.731	0.0099602	10.509	10593000	2	B4DV51;F5H018;B5MDF5;J3KQE5;P62826	B4DV51;F5H018;B5MDF5;J3KQE5;P62826	GTP-binding nuclear protein Ran	RAN
-15.30133	-15.04306	-13.68899	-14.21395	-13.24708	-13.17266	-15.59256	-16.01727	-15.06623						3	3	3	6	6	6	42.148	0	25.08	892610000	15	A0A0C4DFY0;Q14242	A0A0C4DFY0;Q14242	P-selectin glycoprotein ligand 1	SELPLG
NaN	NaN	NaN	-13.1068	-13.21156	-12.42776	-15.50523	-15.45138	-16.27954						5	1	1	28.2	9.4	9.4	12.822	0.001182	15.156	384330000	6	A0A0J9YX35	A0A0J9YX35	NA	NA
-15.15663	NaN	NaN	NaN	NaN	NaN	-17.05573	-16.49397	-16.52937						3	3	3	8.1	8.1	8.1	48.207	0.0012107	16.573	18861000	5	Q9UJU6;F8WBG8;F2Z2V3;F8WB73;F8WCK3;F2Z3E3;F8WC20;F8WBB2;F8WFE1;H0Y5J4;B4DDD6	Q9UJU6;F8WBG8	Drebrin-like protein	DBNL
NaN	NaN	NaN	NaN	NaN	NaN	-16.78382	-15.99756	-16.53455						4	4	4	8.7	8.7	8.7	47.174	0	22.942	20257000	7	Q8IW75	Q8IW75	Serpin A12	SERPINA12
NaN	NaN	NaN	-13.42048	-16.00274	-17.12416	NaN	NaN	-16.66796						2	2	2	6.9	6.9	6.9	37.657	0.0011161	12.676	158420000	4	H3BM89;P36578;H3BU31	H3BM89;P36578;H3BU31	60S ribosomal protein L4	RPL4
NaN	NaN	NaN	-13.21088	-15.10561	-15.71371	-17.02531	-16.27521	NaN						3	1	1	33.7	14.4	14.4	11.434	0	56.084	122750000	4	A0A087X0Q4;A0A087WW87;P01614	A0A087X0Q4;A0A087WW87;P01614	Ig kappa chain V-II region Cum	IGKV2-40
NaN	NaN	NaN	-12.74659	-15.54921	-16.10973	NaN	-16.23986	NaN						7	1	0	57.3	16.2	0	12.989	0	49.43	175350000	6	A0A0J9YVT0;A0A0C4DH42;P01767;A0A0J9YVY3	A0A0J9YVT0;A0A0C4DH42;P01767	Ig heavy chain V-III region BUT	IGHV3-66
NaN	NaN	NaN	NaN	NaN	NaN	-15.72221	-14.82173	-16.49614						12	5	5	36.9	15.7	15.7	50.582	0	33.688	34858000	11	P31150;G5E9U5	P31150	Rab GDP dissociation inhibitor alpha	GDI1
NaN	-16.35131	-17.10517	-14.46551	-14.7505	-15.75746	-15.26359	-14.73323	-15.96119						26	26	26	49.9	49.9	49.9	74.68	0	309.95	6387100000	147	Q15582;H0Y8L3;S4R3C6;H0Y9D7;H0Y8M8;H0YAB8;D6RBX4;H0YAH8	Q15582;H0Y8L3	Transforming growth factor-beta-induced protein ig-h3	TGFBI
NaN	NaN	NaN	-14.72992	-13.90038	-16.02539	NaN	-16.24992	NaN						3	1	1	28.9	10.5	10.5	12.43	0.0081384	10.907	61195000	3	A0A0C4DH24	A0A0C4DH24	NA	IGKV6-21
NaN	-17.37178	-17.08559	-14.27065	-14.24723	-15.84446	-16.19887	-15.83013	-15.51831						2	2	2	5.1	5.1	5.1	39.641	0.0091185	10.813	274740000	6	O75695	O75695	Protein XRP2	RP2
NaN	-16.08274	NaN	-12.99267	-13.58403	-15.81318	NaN	-16.37702	-16.05416						6	2	1	44.1	18.6	9.3	12.891	0	35.498	185650000	4	A0A075B6Q5	A0A075B6Q5	NA	IGHV3-64
NaN	-16.22537	NaN	NaN	NaN	NaN	-15.74788	-16.27201	-16.25567						3	3	3	10.1	10.1	10.1	42.426	0	18.908	25930000	5	B7Z9I1;Q5T4U5;P11310;H0YDT5;E9PRX4;E9PJM9	B7Z9I1;Q5T4U5;P11310	Medium-chain specific acyl-CoA dehydrogenase, mitochondrial	ACADM
NaN	NaN	NaN	NaN	NaN	NaN	-16.46563	-16.78418	-16.96373						2	2	2	10.2	10.2	10.2	24.997	0.0099701	10.513	8707700	2	Q13637	Q13637	Ras-related protein Rab-32	RAB32
NaN	NaN	NaN	NaN	NaN	NaN	-16.28458	-17.12953	-17.03122						3	3	3	7.2	7.2	7.2	59.256	0	18.052	16790000	4	P11413;E9PD92;E7EM57;E7EUI8	P11413	Glucose-6-phosphate 1-dehydrogenase	G6PD
NaN	NaN	NaN	-14.40647	-12.35167	-13.96897	-16.06521	-17.16089	-16.75045						4	2	2	41.4	25.9	25.9	12.506	0	35.665	173900000	9	P01766	P01766	Ig heavy chain V-III region BRO	NA
NaN	NaN	-15.69503	-14.3239	-13.19474	-14.4788	-16.43226	-16.47463	-17.2814						3	2	2	21.2	7.6	7.6	13.025	0.0010858	12.147	164750000	6	A0A087WSY4	A0A087WSY4	NA	IGHV4-31
-14.47613	-13.84996	-16.02899	NaN	NaN	NaN	NaN	NaN	NaN						10	10	10	6.4	6.4	6.4	232.3	0	141.62	429490000	22	O43157	O43157	Plexin-B1	PLXNB1
-16.85264	-15.7632	-14.683	-12.59329	-12.02494	-13.06507	-16.57662	-16.61133	-19.09637						27	27	27	32.2	32.2	32.2	108.34	0	323.31	3795500000	135	A0A087X0S5;P12109	A0A087X0S5;P12109	Collagen alpha-1(VI) chain	COL6A1
-15.48135	-14.57489	-14.50225	-13.94784	-13.65369	-14.06968	-17.63832	-17.06443	-18.95338						5	5	5	16.9	16.9	16.9	42.187	0	44.544	705700000	20	P14151	P14151	L-selectin	SELL
-15.33395	-15.83522	-15.17503	-14.67787	-13.51732	-13.64904	-16.40628	-16.04142	-16.40868						21	21	21	19.5	19.5	19.5	147.46	0	323.31	2323700000	110	Q9ULI3;H7C4M4;H7C4K2	Q9ULI3	Protein HEG homolog 1	HEG1
NaN	NaN	NaN	-15.00181	-13.09914	-12.52948	-18.7096	NaN	NaN						3	1	1	21.4	7.7	7.7	12.451	0.0096993	7.6674	130900000	4	P04211	P04211	Ig lambda chain V region 4A	NA
NaN	NaN	NaN	-15.00455	-13.97386	-13.49764	-17.51526	-16.28433	NaN						8	2	2	63.2	35	35	12.582	0	51.227	141210000	8	P01764	P01764	Ig heavy chain V-III region 23	IGHV3-23
NaN	NaN	NaN	-14.26876	-12.98969	-12.57642	-17.68292	-15.19448	NaN						3	2	2	35	25.6	25.6	12.933	0	42.303	220370000	10	P01743	P01743	Ig heavy chain V-I region HG3	NA
NaN	NaN	-14.73241	-13.317	-13.41784	-11.11994	-16.94831	-16.79215	-17.06166						3	3	1	28.9	28.9	10.5	12.34	0	36.48	327390000	10	A0A0A0MT36;A0A0C4DH26	A0A0A0MT36	NA	IGKV6D-21
NaN	NaN	NaN	-13.64328	-13.41399	-12.48706	-17.30465	-15.97802	NaN						4	3	3	42.6	28.7	28.7	12.537	0	46.814	181410000	7	A0A0C4DH67;A0A0C4DH69	A0A0C4DH67;A0A0C4DH69	NA	IGKV1-8;IGKV1-9
NaN	-18.52241	-15.8489	-14.48982	-14.29288	-14.03762	-16.69514	-17.39898	-18.6587						13	13	13	26.6	26.6	26.6	68.417	0	191.5	1800400000	62	P06276;F8WF14;F8WEX7;H0Y885;H7C4Y0	P06276;F8WF14;F8WEX7	Cholinesterase;Carboxylic ester hydrolase	BCHE
-18.2722	-16.22836	-17.39131	-13.39576	-13.55186	-13.65725	-16.55324	-17.00429	-17.94432						22	22	22	35.5	35.5	35.5	84.87	0	323.31	2521300000	109	P02786;G3V0E5;H7C3V5;F8WBE5	P02786;G3V0E5	Transferrin receptor protein 1;Transferrin receptor protein 1, serum form	TFRC
NaN	-16.07727	NaN	-12.98671	-14.7825	-14.47396	-16.01785	NaN	NaN						1	1	1	9.4	9.4	9.4	12.81	0	26.873	314970000	10	A0A0C4DH35	A0A0C4DH35	NA	IGHV3-35
-19.34911	-17.2662	-17.28192	-14.04916	-13.61252	-14.189	-16.98178	-18.00348	-16.64766						50	50	50	17.9	17.9	17.9	388.43	0	323.31	3342700000	151	J3KQ66;P78509	J3KQ66;P78509	Reelin	RELN
NaN	NaN	-16.96605	-12.05194	-12.63215	-12.5275	-17.31417	-16.87813	-16.85801						19	19	19	56.9	56.9	56.9	50.077	0	223.58	2033000000	64	Q13093	Q13093	Platelet-activating factor acetylhydrolase	PLA2G7
-13.32118	-13.53418	-12.72311	-13.28091	-13.18408	-12.63664	-16.28578	-16.09947	-19.18278						13	13	10	42.8	42.8	34.3	52.286	0	323.31	7479500000	96	P15169;B1AP58	P15169	Carboxypeptidase N catalytic chain	CPN1
NaN	NaN	NaN	-13.39141	-14.19413	-12.59569	-16.52078	-13.83592	NaN						3	2	1	29.1	15.4	15.4	12.645	0	43.671	161180000	10	A0A0C4DH73;P01611	A0A0C4DH73;P01611	Ig kappa chain V-I region Wes	IGKV1-12
NaN	NaN	NaN	-15.7373	-16.03385	-12.47673	-17.75348	-13.92581	NaN						1	1	1	16.2	16.2	16.2	12.865	0	22.385	104430000	5	A0A0G2JQJ0;A0A087WSZ0	A0A0G2JQJ0;A0A087WSZ0	NA	IGKV1D-8
NaN	NaN	NaN	-14.10195	-14.20759	-12.53129	-16.29905	-14.18571	NaN						2	2	2	17.6	17.6	17.6	13.182	0	52.735	261000000	12	A0A0B4J1V2	A0A0B4J1V2	NA	IGHV2-26
-11.80052	-11.17419	-11.39064	-12.56846	-11.91521	-12.76098	-19.04649	-17.97904	NaN						6	6	6	26.2	26.2	26.2	28.665	0	250.94	1458600000	52	Q9BWP8	Q9BWP8	Collectin-11	COLEC11
-12.79174	-11.38982	-12.65925	-11.94541	-11.59898	-11.96031	-16.6044	-15.22104	-17.38386						10	10	9	31.9	31.9	25.6	34.001	0	227.71	4242300000	73	Q15485	Q15485	Ficolin-2	FCN2
NaN	NaN	NaN	-11.3802	-12.35447	-12.24222	-17.33368	-15.7041	-17.95373				Contaminants		10	10	10	27.1	27.1	27.1	51.276	0	186	2052200000	39	P27918;E9PAQ1;C9J7V5	P27918;E9PAQ1	Properdin	CFP
NaN	NaN	-13.17828	-12.70357	-10.77481	-12.38084	-17.2581	-17.21636	-16.63288						4	4	4	21.1	21.1	21.1	13.215	0	35.927	491080000	12	A0A0G2JSC0;A0A087WSX0;A0A0G2JS06;A0A075B6I7	A0A0G2JSC0;A0A087WSX0;A0A0G2JS06	NA	IGLV5-45
NaN	NaN	NaN	-12.13671	-12.04708	-12.02233	NaN	NaN	-17.73009						24	2	2	64.5	6.1	6.1	43.057	0	17.822	1941700000	4	P04220	P04220	Ig mu heavy chain disease protein	NA
NaN	NaN	-13.94143	-13.24375	-10.9751	-11.38805	-18.60961	-15.91911	-20.03849						12	12	12	54.4	54.4	54.4	26.143	0	275.08	1958800000	40	P11226	P11226	Mannose-binding protein C	MBL2
-14.80506	-14.86622	-14.3875	NaN	NaN	NaN	NaN	NaN	-20.47203						5	5	5	17	17	17	35.694	0	29.432	174090000	9	Q9Y240;V9H0X6;M0R081	Q9Y240;V9H0X6;M0R081	C-type lectin domain family 11 member A	CLEC11A
-14.85745	-15.77754	-14.83374	-13.60446	-16.14425	-15.9719	-16.64838	-21.8987	-15.75998					Lipoproteins	10	10	10	31.1	31.1	31.1	41.212	0	148.27	857050000	47	Q6Q788;C9JZZ0	Q6Q788;C9JZZ0	Apolipoprotein A-V	APOA5
-16.27263	-15.23977	-13.66422	-13.53712	-15.77403	-16.3222	-15.94262	-20.16794	-20.19537						14	14	14	26.5	26.5	26.5	75.702	0	185.45	1075300000	40	O00187	O00187	Mannan-binding lectin serine protease 2;Mannan-binding lectin serine protease 2 A chain;Mannan-binding lectin serine protease 2 B chain	MASP2
-14.39362	-13.21617	-13.64824	-15.18015	-15.80448	-17.31054	NaN	NaN	-19.46865						21	18	18	34.3	30.3	30.3	105.87	0	323.31	637180000	61	P35443;E7ES19;Q2HIZ1;F5H4Z8;P49746	P35443;E7ES19	Thrombospondin-4	THBS4
-13.7694	-14.47972	-14.20192	-15.07725	-14.54435	-14.80026	-20.44046	-19.94305	-19.08902						22	22	22	15.2	15.2	15.2	195.32	0	323.31	5238100000	140	D3YTG3;Q7Z7G0;H0Y897;Q5JPC9;H0YEA0;H7C4X4;H7C556;E9PPR9;H7C4T1;H7C5S3;H7C4S3	D3YTG3;Q7Z7G0;H0Y897	Target of Nesh-SH3	ABI3BP
-14.94126	-13.18158	-14.11563	-15.47929	-14.63527	-15.28307	-19.54719	NaN	NaN				Contaminants		13	13	13	41.4	41.4	41.4	46.991	0	166.57	769350000	42	K7EKF6;Q8NI99;Q9UKU9	K7EKF6;Q8NI99	Angiopoietin-related protein 6	ANGPTL6
-12.12115	-11.99297	-12.76027	-15.17475	-14.19871	-14.41933	-19.07933	-20.27211	NaN						4	4	4	15.9	15.9	15.9	30.705	0	32.801	595760000	19	Q9Y6Z7	Q9Y6Z7	Collectin-10	COLEC10
NaN	NaN	NaN	NaN	NaN	NaN	-17.54183	-17.09765	-18.31011						3	3	3	5.6	5.6	5.6	59.594	0.0011891	15.696	7766100	3	Q14554;C9JY10	Q14554	Protein disulfide-isomerase A5	PDIA5
NaN	NaN	NaN	-14.26694	-12.47172	-16.24416	-17.71137	NaN	NaN						1	1	1	13.7	13.7	13.7	12.569	0	23.325	130780000	6	A0A0B4J2D9	A0A0B4J2D9	NA	IGKV1D-13
-13.14514	-11.91362	-11.95554	NaN	NaN	NaN	-17.28554	-17.75389	-17.98022						15	15	11	50.4	50.4	40.2	46.324	0	249.12	5371000000	71	P05543	P05543	Thyroxine-binding globulin	SERPINA7
NaN	NaN	NaN	-15.97283	-15.51985	-14.53387	-18.04727	-18.09	-18.8568				Contaminants		2	2	2	2.3	2.3	2.3	80.909	0.01	10.54	615710000	6	Q96NL6;D6RBP0	Q96NL6;D6RBP0	Sodium channel and clathrin linker 1	SCLT1
-12.19584	-11.38103	-11.9803	-15.83434	-15.39763	-15.28136	NaN	NaN	-18.60765						18	18	1	35	35	1.4	70.681	0	323.31	10085000000	130	Q04756	Q04756	Hepatocyte growth factor activator;Hepatocyte growth factor activator short chain;Hepatocyte growth factor activator long chain	HGFAC
-11.99907	-10.99274	-11.57736	NaN	NaN	NaN	-18.22392	NaN	-18.92074						8	8	8	31.9	31.9	31.9	41.879	0	144.12	1930000000	53	F5H8B0;P08709	F5H8B0;P08709	Coagulation factor VII;Factor VII light chain;Factor VII heavy chain	F7
-11.93848	-12.31469	-12.49156	-15.04979	-15.2136	-16.11688	-17.79919	-18.22562	-17.21803						23	23	4	45.1	45.1	12.5	77.213	0	323.31	6466200000	143	P23142;B1AHM7;B1AHM9;B1AHN3;B1AHM8;B1AHM6;A0A0U1RRA4	P23142	Fibulin-1	FBLN1
-12.06595	-11.59653	-10.88212	-14.12412	-13.98283	-14.88082	-16.36983	-17.19557	-17.96163						14	14	14	31.6	31.6	31.6	54.739	0	187.52	5251700000	122	P55058	P55058	Phospholipid transfer protein	PLTP
NaN	NaN	NaN	-13.8224	-14.39186	-14.50638	-17.05977	NaN	NaN						4	4	4	38.7	38.7	38.7	13.231	0	99.156	105960000	6	P01817	P01817	Ig heavy chain V-II region MCE	NA
NaN	NaN	NaN	NaN	NaN	NaN	-16.78953	-17.84472	-17.83158						2	2	2	6.7	6.7	6.7	52.599	0.0011442	13.306	11562000	3	A0A087WTS8;A0A087WYC1;P34932	A0A087WTS8;A0A087WYC1;P34932	Heat shock 70 kDa protein 4	HSPA4
-10.98646	-10.25721	-10.9549	-13.90365	-14.28764	-14.919	-17.48812	-18.82037	-17.87062						27	27	20	48.2	48.2	40.3	79.696	0	323.31	5608800000	192	G3XAP6;P49747	G3XAP6;P49747	Cartilage oligomeric matrix protein	COMP
-14.73589	-11.64953	-11.04833	-14.40686	-14.55387	-16.98249	-14.1498	-16.54138	-14.0822				Contaminants		1	1	1	2.5	2.5	2.5	43.417	0.0095694	7.4016	794750000	9	Q6P387	Q6P387	Uncharacterized protein C16orf46	C16orf46
NaN	NaN	NaN	NaN	NaN	NaN	-13.90881	-14.51526	-14.27236						3	3	3	24	24	24	13.696	0.0012063	16.498	28449000	5	P10606	P10606	Cytochrome c oxidase subunit 5B, mitochondrial	COX5B
NaN	NaN	NaN	-13.4101	-13.65864	NaN	-14.48014	-14.91076	-14.01418						3	3	3	20.3	20.3	20.3	17.653	0	18.298	186040000	8	G3V192;P02794;G3V1D1;E9PPQ4;E9PRK8;E9PKY7	G3V192;P02794;G3V1D1	Ferritin;Ferritin heavy chain;Ferritin heavy chain, N-terminally processed	FTH1
-11.52127	NaN	-11.40551	-12.16995	-13.64219	-13.97565	-13.89754	-15.08741	-14.13647						1	1	1	12	12	12	13.435	0.0094697	6.5028	891280000	4	C9JCK3	C9JCK3	NA	KLHL24
NaN	NaN	NaN	-13.958	-13.38425	-13.28918	-14.08245	-14.70914	-14.34175						2	2	1	36.6	36.6	22.3	12.255	0	43.54	89825000	8	E9PS44;Q01628	E9PS44;Q01628	Interferon-induced transmembrane protein 3	IFITM3
NaN	NaN	NaN	NaN	NaN	NaN	-14.10914	-14.63228	-15.26863						6	6	6	13.3	13.3	13.3	61.148	0	39.318	70401000	12	Q9Y251;D6RAQ1;D6RHG4	Q9Y251	Heparanase;Heparanase 8 kDa subunit;Heparanase 50 kDa subunit	HPSE
NaN	NaN	NaN	NaN	NaN	NaN	-13.81271	-14.75386	-14.77697						4	4	4	15.5	15.5	15.5	33.429	0	31.525	47972000	8	Q16762;B1AH48	Q16762	Thiosulfate sulfurtransferase	TST
-5.153641	-4.822141	-5.062391	-14.00972	-14.72678	-14.72307	-14.03916	-16.64144	-10.94257						41	41	30	49.9	49.9	43.6	99.848	0	323.31	132540000000	618	Q06033;A0A087WW43;E7ET33	Q06033;A0A087WW43;E7ET33	Inter-alpha-trypsin inhibitor heavy chain H3	ITIH3
NaN	NaN	NaN	-13.22753	-14.8706	-15.24347	NaN	NaN	NaN						4	3	3	41	31.6	31.6	13.085	0	21.073	127620000	3	P23083	P23083	Ig heavy chain V-I region V35	NA
NaN	-18.41916	NaN	NaN	NaN	NaN	-14.09286	-14.74946	-14.50605						3	3	3	8.6	8.6	8.6	44.882	0	31.026	66106000	13	P11279	P11279	Lysosome-associated membrane glycoprotein 1	LAMP1
-18.20007	-19.06202	-19.24165	-13.71811	-14.86268	-15.47027	-13.99316	-15.69285	-14.45116				Contaminants		15	15	15	31.3	31.3	31.3	75.51	0	251.45	833310000	53	P05160	P05160	Coagulation factor XIII B chain	F13B
NaN	NaN	NaN	NaN	NaN	NaN	-14.18396	-14.58671	-15.43973						3	3	3	23.2	23.2	23.2	31.254	0	26.537	28956000	7	J3QQW1;Q15762;J3QL19;J3QRQ4;J3QR77	J3QQW1;Q15762	CD226 antigen	CD226
-7.65102	-6.566937	-6.606291	-13.81247	-14.33029	-14.87318	-13.30059	-14.66172	-11.78017						28	28	26	56.9	56.9	54.7	63.173	0	323.31	70271000000	284	P02748;REV__Q4AC99;Q96BY6	P02748	Complement component C9;Complement component C9a;Complement component C9b	C9
-12.08186	-12.86037	-11.67671	-14.07807	-15.06526	-14.63975	-15.5245	-14.85055	-15.06409						99	5	1	66.4	4.4	0.7	192.78	0	128.89	17838000000	130	P0C0L4	P0C0L4	Complement C4-A;Complement C4 beta chain;Complement C4-A alpha chain;C4a anaphylatoxin;C4b-A;C4d-A;Complement C4 gamma chain	C4A
NaN	NaN	NaN	NaN	NaN	NaN	-15.16418	-14.71364	-14.43606						2	2	2	23.9	23.9	23.9	15.958	0.0010823	12.13	15050000	4	K7EM73;K7EIV0;A0A075B7C0;K7ELJ7;A0A0C4DGQ5;P04632;U3KQE2	K7EM73;K7EIV0;A0A075B7C0;K7ELJ7;A0A0C4DGQ5;P04632;U3KQE2	Calpain small subunit 1	CAPNS1
-11.88685	-11.0483	-11.22791	-14.59133	-14.80868	-15.4298	-15.02816	-14.09896	-13.85217						88	88	81	62.4	62.4	58.9	188.3	0	323.31	154710000000	690	P01031	P01031	Complement C5;Complement C5 beta chain;Complement C5 alpha chain;C5a anaphylatoxin;Complement C5 alpha chain	C5
-11.79416	-12.94214	NaN	NaN	-13.13663	-13.49107	-15.1717	-16.98604	-14.0426						46	2	2	74.4	5	5	46.708	0	323.31	5219700000	47	A0A024R6I7;A0A0G2JRN3;G3V2B9;G3V544;G3V5R8;G3V387;A0A0B4J278;A0A0G2JPK4;P20848	A0A024R6I7;A0A0G2JRN3	NA	SERPINA1
NaN	-13.44003	-13.99988	-15.93785	-15.07923	-14.3998	-15.04066	-17.04875	-14.93521				Contaminants		4	4	4	16.7	16.7	16.7	24.5	0	91.704	1177900000	19	Q5JTA5;P28906	Q5JTA5;P28906	Hematopoietic progenitor cell antigen CD34	CD34
-16.91431	NaN	NaN	-16.46351	-16.69986	-13.23163	-14.86842	-18.67888	-14.64947				Contaminants		10	10	10	36.2	36.2	36.2	42.352	0	107.6	595650000	29	A0A087WUS7;A0A0A0MS09;P01880	A0A087WUS7;A0A0A0MS09;P01880	Ig delta chain C region	IGHD
NaN	NaN	NaN	-16.94758	-14.39475	-14.9386	-16.65122	-15.36951	-18.00483						3	2	2	39.3	29.9	29.9	12.66	0	54.3	60316000	4	A0A0B4J2H0;P01742	A0A0B4J2H0;P01742	Ig heavy chain V-I region EU	IGHV1-69-2
-15.52977	-20.04918	-15.1744	-18.19685	-15.08057	-14.98037	-17.05397	-16.72433	-16.46954						9	9	9	25.4	25.4	25.4	53.879	0	87.976	272200000	17	Q02818;H7BZI1;C9JKZ2;C9JBD3;C9J3C1	Q02818;H7BZI1;C9JKZ2	Nucleobindin-1	NUCB1
-13.83948	-13.27653	-13.44076	-17.31631	-16.89435	-16.47889	NaN	-17.29481	-18.93688						13	13	12	33.5	33.5	31.4	55.113	0	142.6	4113700000	70	G3V2W1;Q9UK55	G3V2W1;Q9UK55	Protein Z-dependent protease inhibitor	SERPINA10
-14.94836	-13.40765	-14.87422	-18.087	-17.95575	NaN	-19.10768	-15.92209	-18.41649						17	7	0	32	17.8	0	45.26	0	73.162	659800000	22	K7ERE3;P13646;K7EMD9	K7ERE3;P13646;K7EMD9	Keratin, type I cytoskeletal 13	KRT13
-14.03656	-14.33991	-12.9606	-16.59907	-15.66564	-14.65026	-18.20781	-17.96215	-16.86227				Contaminants		16	16	16	24.8	24.8	24.8	92.335	0	202.92	3191600000	86	P80108	P80108	Phosphatidylinositol-glycan-specific phospholipase D	GPLD1
NaN	NaN	NaN	NaN	-18.35443	-14.16944	-18.04877	-18.1478	-17.42365						2	2	2	3.9	3.9	3.9	49.973	0.01007	10.7	334470000	5	P13489;E9PMA9;E9PMN0;E9PIK5;E9PMJ3;E9PLZ3;E9PIM9;H0YCR7	P13489;E9PMA9;E9PMN0;E9PIK5;E9PMJ3;E9PLZ3;E9PIM9;H0YCR7	Ribonuclease inhibitor	RNH1
NaN	NaN	NaN	NaN	NaN	NaN	-17.89156	-17.91199	-17.45157						2	2	2	3.7	3.7	3.7	82.999	0.0011834	15.398	12795000	3	P40939	P40939	Trifunctional enzyme subunit alpha, mitochondrial;Long-chain enoyl-CoA hydratase;Long chain 3-hydroxyacyl-CoA dehydrogenase	HADHA
NaN	NaN	NaN	-16.62133	-15.81329	-16.04065	-17.40295	-17.37202	-16.41119						2	2	2	14.1	14.1	14.1	20.71	0	31.477	60278000	5	K7EKY5;P22748;K7EIH9	K7EKY5;P22748;K7EIH9	Carbonic anhydrase 4	CA4
NaN	NaN	NaN	-17.55467	-16.08631	-16.39431	-16.86964	-17.43384	-16.85821						2	2	2	12.6	12.6	12.6	25.196	0.0011198	12.701	46544000	2	A6NEP9;Q8NG11;H7BXY6	A6NEP9;Q8NG11;H7BXY6	Tetraspanin;Tetraspanin-14	TSPAN14
-13.15332	-13.00652	-14.22589	-16.13767	-15.51352	-17.06472	-16.70982	-18.56989	-16.25795						28	28	27	49.6	49.6	48.5	76.773	0	308.31	11271000000	145	H0YAC1;P03952;E9PBC5;C9JCT1;C9J075;A0A0C4DGJ9;P20718	H0YAC1;P03952;E9PBC5	Plasma kallikrein;Plasma kallikrein heavy chain;Plasma kallikrein light chain	KLKB1
-10.37476	-10.09579	-11.20596	-15.37022	-14.85627	-15.35281	-15.2711	-15.92832	-14.86645						23	23	19	60.1	60.1	52.4	62.216	0	323.31	68329000000	297	Q96PD5;M0R2W8;M0QYW3	Q96PD5	N-acetylmuramoyl-L-alanine amidase	PGLYRP2
NaN	NaN	NaN	NaN	NaN	NaN	-15.27168	-15.77972	-15.57163						3	3	3	13.5	13.5	13.5	39.548	0	24.995	29057000	6	Q6IBS0;D6RG15;H0Y858;H7C5I2	Q6IBS0;D6RG15;H0Y858	Twinfilin-2	TWF2
NaN	NaN	NaN	-19.88033	NaN	-22.78205	-15.65062	-15.67828	-16.0786						8	8	8	10.6	10.6	10.6	85.595	0	46.28	382030000	12	Q01813;B1APP8;H0Y757;V9GY25;B1APP6;V9GYV7;Q5VSR5	Q01813;B1APP8	ATP-dependent 6-phosphofructokinase, platelet type	PFKP
-16.53617	-21.5738	-17.81194	-21.44335	NaN	-20.29406	-15.05058	-15.48169	-15.71911						8	8	8	15	15	15	59.62	0	46.478	68624000	17	P50990;H7C4C8;H7C2U0	P50990;H7C4C8	T-complex protein 1 subunit theta	CCT8
-10.846	-10.44335	-11.28246	-11.73916	-12.00171	-12.90862	-15.38875	-15.61109	-17.52454						23	22	22	41.3	40.2	40.2	79.246	0	323.31	6042800000	177	P48740;F8W876;C9JMA2	P48740;F8W876	Mannan-binding lectin serine protease 1;Mannan-binding lectin serine protease 1 heavy chain;Mannan-binding lectin serine protease 1 light chain	MASP1
-10.11804	-10.15068	-10.1454	-15.51681	-15.07055	-15.0112	-15.36679	-16.06894	-14.97832						22	22	22	57.6	57.6	57.6	48.541	0	312.17	10048000000	153	P29622	P29622	Kallistatin	SERPINA4
NaN	NaN	NaN	NaN	-18.4961	NaN	-15.20394	-15.61884	-15.58807						3	3	3	13.4	13.4	13.4	30.354	0	17.822	32442000	4	X5D2R7;P28062;Q5JNW7;A0A140T998	X5D2R7;P28062;Q5JNW7;A0A140T998	Proteasome subunit beta type;Proteasome subunit beta type-8	PSM8;PSMB8
-11.14453	-10.82052	-11.14527	-12.60057	-12.2751	-12.49573	-14.92324	-14.92964	-17.08905						19	19	19	45.7	45.7	45.7	60.556	0	323.31	43915000000	225	P22792	P22792	Carboxypeptidase N subunit 2	CPN2
NaN	NaN	NaN	-19.92594	-20.05153	-21.54919	-15.46223	-15.83525	-15.83367						4	3	3	13.2	11	11	40.923	0	18.182	23978000	5	P19086	P19086	Guanine nucleotide-binding protein G(z) subunit alpha	GNAZ
-16.75861	-18.21465	-18.14851	-19.375	-19.0527	-18.69937	-15.18925	-15.2485	-15.08002						10	10	10	10.6	10.6	10.6	129.29	0	62.155	127600000	18	P17301;E7ESP4;E9PB77;E7EMF1;D6RG08	P17301;E7ESP4;E9PB77;E7EMF1	Integrin alpha-2	ITGA2
NaN	NaN	NaN	NaN	NaN	NaN	-14.99844	-15.57473	-15.77743						18	12	10	24.7	17.2	13.5	114.76	0	98.211	62176000	17	P16615;H7C5W9;J3QSY6;H3BTW4	P16615;H7C5W9	Sarcoplasmic/endoplasmic reticulum calcium ATPase 2	ATP2A2
-14.87157	-12.81961	-14.02179	-16.84216	-16.61879	-12.41973	-14.76198	-17.04779	-16.31363						38	38	38	48.1	48.1	48.1	104.79	0	323.31	18669000000	239	P13671;C9JC72	P13671	Complement component C6	C6
NaN	NaN	NaN	-21.59729	-20.59234	-21.06567	-15.2078	-15.65629	-15.53383						9	9	6	13.5	13.5	10.2	96.695	0	54.592	79868000	19	P11216;H0Y4Z6	P11216	Glycogen phosphorylase, brain form	PYGB
NaN	NaN	NaN	-13.60673	-11.58155	-14.10681	NaN	-16.209	-16.49751						3	2	2	35.9	35.9	35.9	12.566	0	227.88	313980000	9	P01721	P01721	Ig lambda chain V-VI region AR	NA
NaN	-17.08694	NaN	-9.70998	-10.78588	-10.48406	-15.23565	-15.61815	-15.30369						5	5	2	26.5	26.5	13.7	12.778	0	109.35	1347500000	29	P01599	P01599	Ig kappa chain V-I region Gal	NA
-17.99591	NaN	-12.39909	-19.65075	-19.84894	NaN	-14.77304	-15.46962	-15.60674						5	5	5	15.9	15.9	15.9	44.341	0	29.992	141990000	7	P01137;M0R2S0	P01137	Transforming growth factor beta-1;Latency-associated peptide	TGFB1
-18.28937	-19.22116	NaN	-12.06119	-12.12929	-12.62563	-15.72567	-16.10131	NaN						66	66	66	34.5	34.5	34.5	267.01	0	323.31	10226000000	289	P00451;B1B0G8;B1B0G9	P00451	Coagulation factor VIII;Factor VIIIa heavy chain, 200 kDa isoform;Factor VIIIa heavy chain, 92 kDa isoform;Factor VIII B chain;Factor VIIIa light chain	F8
NaN	NaN	NaN	-17.95608	-17.57133	-19.05656	-15.01564	-16.06062	-15.29588						5	5	5	23.1	23.1	23.1	36.94	0	31.51	53873000	9	B5MCX3;Q15019;C9J2Q4;B5MD47;C9IY94;C9IZU3;C9JQJ4;C9J938;C9JB25;C9JZI2;H7C310;H7C2Y0;A0A1B0GXJ2;C9JFT1;F8WB65	B5MCX3;Q15019;C9J2Q4;B5MD47;C9IY94;C9IZU3;C9JQJ4;C9J938;C9JB25	Septin-2	SEPT2
NaN	NaN	NaN	-11.75444	-12.49434	-14.99868	-15.80708	-16.20156	-15.9509						5	2	2	28.4	19	19	12.758	0	31.29	410220000	8	A0A0C4DH36	A0A0C4DH36	NA	IGHV3-38
NaN	NaN	NaN	-14.69558	-13.70841	-11.52426	NaN	-15.89626	-16.43972						4	3	3	22	22	22	13.024	0	25.369	308980000	9	A0A0B4J1Y8	A0A0B4J1Y8	NA	IGLV9-49
NaN	NaN	NaN	-10.72593	-12.55795	-13.54255	-15.90899	NaN	NaN						7	3	1	49.6	34.5	16	12.858	0	173.55	853460000	20	A0A0B4J1V6	A0A0B4J1V6	NA	IGHV3-73
-15.2026	-16.22738	-16.03917	NaN	-16.44943	-11.37184	-14.97493	-15.90037	-15.88346						3	2	2	29.4	18.5	18.5	13.08	0.0051921	11.313	304310000	2	A0A075B7D8	A0A075B7D8	NA	IGHV3OR15-7
NaN	NaN	NaN	-17.70232	NaN	-19.06533	-15.18526	-15.58459	-14.91332						2	2	2	18	18	18	20.542	0.0011403	13.23	25182000	7	A0A087WUV8;A0A087X2B5;P35613;R4GN83;R4GMX5;I3L192	A0A087WUV8;A0A087X2B5;P35613;R4GN83;R4GMX5;I3L192	Basigin	BSG
NaN	NaN	NaN	NaN	NaN	NaN	-16.06327	-15.8753	-17.11189				Contaminants		2	2	2	8.2	8.2	8.2	36.012	0.00999	10.535	9245300	2	H7BY64;Q96NZ9	H7BY64;Q96NZ9	Proline-rich acidic protein 1	PRAP1
NaN	NaN	NaN	NaN	NaN	NaN	-15.88167	-16.09307	-16.97466						4	4	4	12.5	12.5	12.5	56.157	0	28.096	20917000	7	P55809;E9PDW2	P55809;E9PDW2	Succinyl-CoA:3-ketoacid coenzyme A transferase 1, mitochondrial	OXCT1
NaN	NaN	NaN	NaN	NaN	NaN	-16.28093	-16.61389	-17.24268						3	3	3	10.7	10.7	10.7	44.634	0.0012034	16.474	10354000	3	H3BRG4;P22695;H3BSJ9;A0A087WVZ4;H3BUE4;H3BUI9;H3BP04	H3BRG4;P22695;H3BSJ9	Cytochrome b-c1 complex subunit 2, mitochondrial	UQCRC2
-13.14444	-13.12474	-12.58494	-15.17986	-15.80298	-16.26837	-16.144	-16.47513	-17.02831						10	10	10	27.8	27.8	27.8	54.756	0	99.471	707550000	49	P11597;H3BRJ9	P11597;H3BRJ9	Cholesteryl ester transfer protein	CETP
NaN	NaN	NaN	-17.03979	-15.91233	-15.40019	-15.8873	-16.30448	-16.33735				Contaminants		2	2	2	1	1	1	159.31	0.0042061	11.557	403490000	7	Q9NRR4;E5RHD1;H7C5U6	Q9NRR4;E5RHD1;H7C5U6	Ribonuclease 3	DROSHA
-16.01666	-14.21817	-12.95809	-16.29438	-15.39381	-15.35537	-16.21754	-16.92671	-16.67921						12	12	12	38.5	38.5	38.5	46.48	0	119.43	1728400000	56	Q9HDC9;H0Y512	Q9HDC9;H0Y512	Adipocyte plasma membrane-associated protein	APMAP
-15.41033	-15.33908	NaN	-17.21921	-16.64519	-17.0535	-15.66964	-16.82073	-16.35795						5	5	5	12.7	12.7	12.7	60.958	0	51.365	163480000	18	P40197	P40197	Platelet glycoprotein V	GP5
NaN	NaN	NaN	-17.51684	-16.34042	NaN	-15.67057	-16.0119	-17.23845						3	2	2	8.5	6.3	6.3	46.659	0.0010753	11.998	73423000	4	O75874	O75874	Isocitrate dehydrogenase [NADP] cytoplasmic	IDH1
NaN	NaN	NaN	-16.84507	-16.61505	-16.94518	-16.20472	-17.23693	-16.3545						1	1	1	3.7	3.7	3.7	29.625	0.0097847	8.2749	58784000	3	P27701	P27701	CD82 antigen	CD82
-13.75583	-13.03057	-12.46787	-16.64087	-16.86586	-16.73723	-15.88422	-16.07845	-15.32836						11	11	11	34.4	34.4	34.4	40.076	0	170.88	1844200000	68	P08571;D6RFL4	P08571;D6RFL4	Monocyte differentiation antigen CD14;Monocyte differentiation antigen CD14, urinary form;Monocyte differentiation antigen CD14, membrane-bound form	CD14
-12.91142	NaN	NaN	-16.28369	-16.66839	-16.82922	-15.2875	-15.2729	-14.43803						11	11	11	19.8	19.8	19.8	78.354	0	72.974	299930000	25	D3DSM0;P05107;J3KNI6;E5RHT0;E5RFI0;E5RIE4;A8MVG7;E5RIG7;E5RK25;E7EVZ9	D3DSM0;P05107	Integrin beta;Integrin beta-2	ITGB2
-13.07452	-12.77339	-13.28186	-18.02756	-18.25514	-16.08541	-15.66211	-15.36226	-15.06586						19	19	18	40.6	40.6	39.4	69.068	0	197.67	2137400000	77	P43652	P43652	Afamin	AFM
