# Supplementary material for: Mass-Spectrometry Based Proteome Comparison of Extracellular Vesicle Isolation Methods: Comparison of ME-kit, Size-Exclusion Chromatography, and High-Speed Centrifugation
Source: Biomedicines. 2020 Jul 25;8(8):246. doi: 10.3390/biomedicines8080246 (PMC7459681; doi:10.3390/biomedicines8080246)
Supplement: Supplementary file 1 [file biomedicines-08-00246-s001.zip › File S6 - Exported Perseus data/Venn-diagrams/Protein-overlap.txt]

UC	SEC	PAP	Count
		+	11
+	+	+	509
+	+		235
	+		8
+			78
+		+	36
	+	+	13
