# Supplementary material for: Mass-Spectrometry Based Proteome Comparison of Extracellular Vesicle Isolation Methods: Comparison of ME-kit, Size-Exclusion Chromatography, and High-Speed Centrifugation
Source: Biomedicines. 2020 Jul 25;8(8):246. doi: 10.3390/biomedicines8080246 (PMC7459681; doi:10.3390/biomedicines8080246)
Supplement: Supplementary file 1 [file biomedicines-08-00246-s001.zip › File S6 - Exported Perseus data/Repeatability/Repeatability.txt]

rIBAQ_iBAQ 1-UC-A	rIBAQ_iBAQ 1-UC-B	rIBAQ_iBAQ 2-UC-A	rIBAQ_iBAQ 2-UC-B	rIBAQ_iBAQ 3-UC-A	rIBAQ_iBAQ 3-UC-B	rIBAQ_iBAQ 1-SEC-A	rIBAQ_iBAQ 1-SEC-B	rIBAQ_iBAQ 2-SEC-A	rIBAQ_iBAQ 2-SEC-B	rIBAQ_iBAQ 3-SEC-A	rIBAQ_iBAQ 3-SEC-B	rIBAQ_iBAQ 1-VN96-C	rIBAQ_iBAQ 1-VN96-D	rIBAQ_iBAQ 2-VN96-C	rIBAQ_iBAQ 2-VN96-D	rIBAQ_iBAQ 3-VN96-C	rIBAQ_iBAQ 3-VN96-D	Count
																		9
+	+	+	+	+	+	+	+	+	+	+	+		+			+	+	2
+	+	+	+	+		+	+			+	+	+	+	+		+	+	1
+	+	+	+	+	+	+	+	+										2
+		+	+	+	+	+	+	+	+	+	+	+	+	+	+	+	+	5
+	+	+	+	+	+	+	+	+		+	+	+	+					1
						+	+		+	+	+							2
+		+		+	+	+	+	+	+	+	+							1
+		+	+	+	+	+	+	+	+	+	+		+	+	+	+	+	1
+						+				+								1
						+	+	+	+	+	+							6
+	+	+	+	+	+	+	+	+	+	+	+			+	+	+		2
+	+	+	+	+	+	+	+	+	+	+	+	+	+	+	+	+	+	224
+	+	+	+	+	+	+	+	+	+	+	+							94
+		+	+			+	+	+	+	+	+							1
+	+	+	+	+	+	+	+	+	+	+	+	+	+		+	+	+	5
+	+	+	+	+	+													64
		+	+					+	+					+	+			1
+	+	+	+	+	+	+					+	+	+	+	+	+	+	1
+								+				+	+	+	+	+	+	1
		+	+	+		+	+	+		+	+							1
+						+	+	+	+	+	+							3
+	+	+	+	+	+	+	+	+	+	+			+	+				1
+	+	+	+	+	+	+		+	+		+							1
+	+	+	+	+	+	+	+	+	+	+		+	+	+	+	+	+	2
+	+	+	+	+	+		+	+										8
+	+	+		+	+													15
+	+	+	+	+	+	+	+	+	+	+	+	+	+	+		+	+	1
		+		+	+	+	+	+	+	+	+							4
												+	+	+	+	+	+	37
													+	+	+	+	+	4
								+										1
+	+	+		+	+	+							+			+		1
						+	+	+	+	+	+	+	+		+	+	+	2
	+	+	+	+	+	+	+	+	+	+	+		+			+	+	1
+	+	+	+	+	+	+	+	+	+		+							10
								+			+	+	+	+	+	+	+	2
						+	+	+	+	+	+	+	+	+	+	+	+	2
+		+	+	+	+													6
+	+	+	+	+	+		+											13
							+	+	+	+	+	+		+	+		+	1
+		+	+	+		+	+	+	+	+	+							2
		+		+														3
+		+		+														1
		+	+	+	+	+	+	+	+	+	+							3
				+	+	+	+	+	+	+	+			+	+	+	+	1
+		+				+		+	+	+								1
+	+	+				+	+	+		+	+	+	+	+	+	+	+	1
				+		+	+	+	+	+	+							3
						+	+		+		+	+	+	+	+	+	+	1
+	+	+	+	+	+	+	+	+	+	+	+					+	+	3
+		+	+	+		+	+	+	+	+	+	+	+	+	+	+	+	1
			+				+	+	+	+	+							1
+	+	+	+	+	+	+	+	+	+	+	+	+	+					1
				+	+	+	+	+	+		+	+	+	+	+	+	+	1
+		+	+		+	+	+	+	+	+	+							2
+	+	+	+	+	+	+	+	+	+	+	+	+		+	+	+	+	9
+	+	+		+	+	+	+	+	+	+	+	+	+	+	+	+	+	6
+	+	+	+	+	+	+						+	+	+	+	+	+	1
		+			+	+	+	+	+	+	+							3
		+		+		+	+	+	+	+	+							4
+	+	+	+	+	+				+		+							1
+	+	+	+	+	+						+							4
		+				+	+	+	+		+							1
		+		+	+			+	+					+	+	+		1
	+	+		+	+	+	+	+	+	+	+							1
		+				+	+	+	+	+	+							3
+	+	+	+	+	+	+	+	+	+	+	+	+	+		+			2
+	+			+	+	+	+	+	+	+	+							1
+	+	+	+	+	+	+	+	+	+									3
+	+	+	+	+	+		+		+									2
+		+		+		+	+	+	+	+	+	+	+	+	+	+	+	1
						+	+			+								1
		+	+	+	+			+	+	+	+			+	+	+	+	2
+	+	+	+	+	+		+	+	+	+	+	+	+			+	+	1
												+	+					2
+	+	+	+		+													2
+	+	+	+	+	+	+	+	+				+	+	+	+			1
+	+	+	+	+	+		+		+	+	+							1
+	+	+	+	+	+	+	+	+	+	+	+		+	+	+	+	+	7
+	+	+	+	+	+	+	+	+		+	+							6
+	+	+	+	+	+			+										11
		+	+	+	+	+	+	+	+	+	+	+	+	+	+	+	+	1
+	+	+	+	+	+	+				+								1
													+		+		+	1
+	+	+	+	+	+		+	+		+								3
				+		+	+			+	+							1
+	+	+		+														7
+	+	+	+	+	+	+	+	+						+	+	+	+	1
															+	+	+	1
+	+	+	+	+	+		+				+							7
	+	+	+	+	+													1
+	+	+	+	+	+	+	+			+	+							2
	+	+	+	+	+		+	+	+		+	+	+			+	+	1
+	+	+	+	+	+	+												11
+	+	+	+	+	+	+	+	+	+	+	+	+	+	+	+	+		1
+	+		+	+														1
+	+	+	+	+		+	+	+	+	+	+	+	+	+	+	+	+	1
														+				2
	+	+	+	+	+	+			+	+	+							1
	+	+		+	+						+							1
					+			+	+	+								1
+	+	+	+	+	+	+	+	+	+	+								7
+	+	+	+	+	+				+	+		+	+	+	+	+	+	1
	+	+	+	+	+		+		+		+							1
+	+	+	+	+	+		+	+			+							1
+	+	+		+	+		+	+	+			+	+	+	+	+	+	1
							+		+		+							1
	+	+			+	+	+	+		+		+	+	+	+	+	+	1
+	+	+	+	+	+	+		+	+	+	+							2
+	+						+					+	+					1
+	+	+	+	+	+				+			+		+	+	+	+	1
						+	+					+	+	+	+	+	+	1
+	+	+	+	+	+	+	+		+			+	+	+	+	+	+	1
+	+	+	+	+	+		+	+	+	+		+	+	+	+	+	+	1
+	+	+	+		+	+	+	+	+	+	+	+				+	+	1
				+				+	+									1
+	+	+		+			+	+	+	+	+							1
+	+	+	+	+	+	+	+											3
+	+	+	+	+	+	+	+	+		+								7
+	+	+	+	+	+		+	+	+		+							1
	+											+	+	+	+	+	+	3
+	+	+		+	+	+				+					+	+		1
+	+			+	+							+	+	+	+	+	+	1
+	+		+	+		+	+	+	+	+	+							1
+	+	+	+	+	+				+			+	+	+		+	+	1
+	+	+		+	+			+										1
+	+	+	+	+	+				+	+	+							1
+	+	+		+	+							+	+			+	+	1
+	+	+				+	+		+	+	+	+	+	+	+	+	+	1
		+										+	+	+	+	+	+	1
	+	+		+	+	+	+	+	+	+	+	+	+		+	+	+	1
						+	+	+		+	+							1
+	+	+	+	+	+	+			+									1
+				+	+	+	+	+	+	+	+							1
														+	+	+		1
	+						+	+	+	+	+							1
+	+	+	+	+	+	+	+	+	+	+	+		+					2
+	+		+	+	+													1
+		+					+		+			+	+	+	+	+	+	1
+		+		+		+	+		+	+	+	+	+	+	+	+	+	1
	+				+		+			+								1
	+			+	+													1
	+	+	+		+													1
					+	+	+	+	+	+	+	+	+	+	+	+	+	2
+	+	+	+		+	+	+	+	+	+	+							2
+	+	+	+	+	+		+	+	+							+	+	1
		+	+	+														1
	+	+	+		+			+	+	+		+	+	+	+	+		1
+	+	+	+	+	+				+			+	+	+	+	+	+	1
+	+	+	+		+	+	+	+	+	+	+	+	+	+	+	+	+	1
	+	+	+	+	+	+	+	+	+	+	+	+	+	+	+	+	+	5
+		+		+		+	+	+	+	+	+							3
														+		+	+	1
+	+	+	+	+		+	+		+									1
+	+	+	+	+	+		+	+	+	+	+							7
+	+	+	+		+				+			+	+	+	+	+	+	1
														+	+	+	+	2
+	+	+	+	+	+	+	+	+			+					+		1
	+	+		+			+	+										1
+	+	+	+	+	+			+		+	+							1
	+	+		+	+	+	+	+	+	+	+	+	+	+	+	+	+	2
+	+	+	+	+	+					+		+	+	+	+	+	+	1
+	+	+	+	+	+		+				+		+	+	+	+	+	1
+	+	+	+	+	+	+	+	+		+		+	+	+	+	+	+	1
+	+	+	+	+	+	+		+				+	+	+	+	+	+	1
+	+	+	+	+	+	+	+			+	+	+	+	+	+	+	+	1
+	+	+	+	+	+			+	+	+	+	+	+	+	+	+	+	1
+	+	+	+	+														2
+	+	+	+	+								+	+	+	+	+	+	1
+	+	+	+	+	+		+	+	+									4
+	+	+	+	+	+			+		+								1
		+			+	+		+	+	+	+							1
+	+	+	+	+		+	+	+	+	+	+							1
	+	+	+	+	+	+	+	+	+	+	+							4
	+	+				+	+	+	+	+	+							1
		+	+	+		+	+	+	+	+	+							1
+		+	+		+	+	+	+	+	+	+	+	+					1
						+												1
+		+				+	+	+	+	+	+	+	+		+		+	1
			+			+	+				+							1
	+		+		+	+	+	+	+	+	+							1
								+	+	+								1
	+	+		+		+	+	+	+		+	+	+	+	+	+	+	1
+	+	+	+	+	+		+	+	+			+	+	+	+	+	+	2
+	+	+	+	+	+	+	+		+	+								1
	+	+					+											1
+				+			+				+	+	+	+	+	+	+	1
+	+	+	+	+	+	+	+	+	+	+	+	+		+		+		1
						+	+		+	+	+	+	+	+	+	+	+	1
					+	+	+	+	+		+							1
							+											1
+	+	+	+	+	+							+	+	+	+	+	+	2
+	+	+	+	+	+	+	+	+				+	+					1
+	+	+	+	+		+	+		+	+	+	+	+	+	+	+	+	1
+	+	+	+	+	+				+									5
+	+	+	+	+	+		+	+	+				+				+	1
+	+	+		+	+							+	+	+	+	+	+	1
+																		2
	+	+		+		+		+		+		+	+	+	+	+	+	1
+	+	+	+	+	+	+	+		+	+	+							4
+	+	+	+	+	+	+	+	+	+	+	+			+	+			1
		+		+		+	+		+	+	+							1
		+		+		+				+		+	+	+	+	+	+	1
	+	+																1
+	+	+	+	+	+	+	+	+	+	+	+	+					+	1
+	+	+	+	+	+			+	+	+		+	+	+	+	+	+	2
	+	+			+							+	+	+	+	+	+	1
		+		+	+	+	+	+		+								1
+		+	+	+	+				+									1
+	+	+	+	+			+	+	+	+	+			+	+	+	+	1
	+																	4
+	+											+	+	+	+	+	+	1
	+					+	+	+	+	+	+							1
+	+	+	+	+	+											+	+	1
			+	+	+	+	+	+	+	+	+							1
+	+	+	+	+	+	+	+			+								2
+	+	+	+	+		+				+	+	+		+	+	+	+	1
		+		+	+	+	+	+	+	+	+	+	+	+	+	+	+	1
								+	+	+		+	+	+	+	+	+	1
+	+	+	+	+	+	+				+	+							3
	+	+	+	+	+	+	+				+							1
+	+			+		+	+	+	+	+	+	+	+		+	+	+	1
						+	+											1
+	+	+		+	+			+									+	1
+	+			+	+	+	+	+	+	+	+		+			+	+	1
							+		+		+	+		+	+	+	+	1
+	+	+	+	+	+		+	+	+					+	+	+	+	1
+	+	+	+	+	+												+	1
+	+	+	+	+	+	+			+	+								1
+		+	+	+	+		+		+		+							1
+	+	+	+	+	+		+					+		+		+	+	1
+												+	+	+	+	+	+	1
			+	+	+			+				+		+	+	+		1
												+		+	+	+		1
+	+						+					+	+	+	+	+	+	1
+	+	+	+	+	+						+		+			+	+	1
+	+	+	+	+	+					+								5
+	+	+	+	+	+		+		+		+							2
							+	+			+	+	+	+	+	+	+	1
+	+	+	+	+	+	+	+	+	+	+	+			+	+	+	+	4
+	+		+	+	+		+											1
+	+	+	+	+	+	+	+	+				+	+	+	+	+	+	1
+	+	+		+	+		+											1
+	+	+	+	+	+	+	+	+		+			+					1
+	+	+	+	+	+		+	+		+			+	+	+	+	+	1
+	+	+	+	+	+					+	+							1
+	+	+	+	+	+		+	+		+	+							2
	+	+	+	+	+			+										2
+	+	+	+	+	+	+		+		+								1
+	+	+	+	+	+	+	+	+	+	+	+	+		+				1
		+	+	+	+			+	+		+							1
		+	+					+	+									1
+	+	+		+	+	+				+	+	+				+		1
+	+	+		+	+	+	+	+	+	+	+							1
+	+	+	+	+	+			+	+									2
+	+	+	+	+	+	+	+	+	+		+	+	+	+	+			1
+	+	+	+	+	+	+	+	+	+			+						1
+	+	+	+	+	+	+	+		+		+							2
+	+	+	+	+	+	+	+	+	+	+	+	+	+	+		+		1
				+	+							+	+	+	+	+	+	1
	+					+	+	+	+	+	+	+	+	+	+	+	+	3
+	+	+	+	+	+	+	+	+	+	+	+	+	+	+	+		+	1
+		+	+			+	+	+	+		+	+	+	+	+	+	+	1
+	+	+	+	+	+				+	+								1
+	+	+	+	+	+		+			+								2
	+	+	+	+	+		+											1
+	+	+	+	+	+	+	+	+	+	+	+				+	+	+	3
+	+	+	+	+	+		+	+		+		+	+	+	+	+	+	1
+	+	+	+	+	+							+				+		1
	+	+	+	+			+	+										1
+	+	+	+	+	+	+					+							1
+	+	+	+	+	+				+							+		1
			+				+		+		+							1
+	+	+	+	+	+	+	+	+	+	+	+	+				+	+	1
+	+	+	+	+	+	+	+	+			+							1
+	+	+		+	+	+						+	+	+	+	+	+	1
+	+	+	+	+	+	+		+										1
+	+	+	+	+	+	+			+	+	+			+		+	+	1
+	+	+	+	+	+	+	+	+	+			+	+	+	+	+	+	1
+	+	+	+	+			+					+	+	+	+	+	+	1
+	+	+	+	+	+	+			+	+	+							1
+	+	+	+	+	+	+	+	+	+	+	+			+				1
		+		+										+				1
									+			+	+	+	+	+		1
		+	+			+	+		+									1
	+	+	+	+	+	+					+							1
+			+	+		+	+	+	+	+	+	+	+	+	+	+	+	1
+	+	+	+	+	+	+		+						+	+	+	+	1
		+						+										1
	+	+	+	+	+	+		+	+									1
+	+	+	+	+	+		+		+	+								1
+	+	+	+	+	+		+	+	+	+	+	+	+	+	+	+	+	1
+	+	+	+	+	+	+		+		+	+							1
+	+	+	+	+	+	+	+	+	+		+	+			+			1
+	+	+	+	+	+	+	+	+	+	+	+						+	1
+	+	+	+	+	+	+	+	+	+	+		+	+	+	+	+		1
+	+	+	+	+	+	+	+			+	+	+	+	+		+	+	1
	+			+								+	+	+	+	+	+	1
+	+	+	+	+	+	+		+		+	+	+	+	+	+	+	+	1
+		+		+	+													1
	+	+	+		+			+				+		+		+		1
+	+	+	+	+	+	+	+	+	+		+	+	+	+	+	+	+	1
+	+	+		+	+	+		+	+		+	+	+	+	+		+	1
+	+	+	+	+	+	+		+	+	+								1
+		+	+	+	+							+	+	+	+	+	+	1
+	+	+	+	+	+		+	+		+	+	+	+			+	+	1
	+	+	+	+	+		+	+			+			+				1
			+								+	+		+	+	+	+	1
+	+	+	+	+	+	+		+	+	+	+	+		+	+	+	+	1
+	+	+	+	+	+	+		+					+			+	+	1
							+					+	+	+	+	+	+	2
+	+	+	+	+	+			+	+		+							1
+	+	+	+	+								+		+	+	+	+	1
+				+			+	+							+	+	+	1
													+		+	+	+	1
+	+	+	+	+	+	+	+	+	+	+	+	+			+	+	+	1
							+	+	+		+							1
+	+	+	+	+	+		+	+				+	+	+	+	+	+	1
	+							+				+	+	+	+	+	+	1
	+	+	+		+	+	+	+	+	+	+		+		+	+	+	1
+				+	+	+	+	+	+	+	+	+	+	+	+	+	+	1
						+	+		+	+		+	+	+	+	+	+	1
	+	+										+	+	+	+	+	+	1
+	+	+	+	+	+			+			+							1
	+	+	+		+		+	+				+	+	+	+			1
+	+	+		+	+		+	+										1
									+		+		+	+	+	+	+	1
+	+	+	+	+	+											+		1
		+	+	+		+	+	+	+	+	+	+	+	+	+	+	+	1
	+	+		+			+											1
	+		+	+	+			+										1
		+				+	+			+	+	+				+		1
	+						+		+		+	+	+	+	+	+	+	1
+		+	+	+	+	+	+	+	+	+	+							2
+	+	+		+	+	+												1
	+	+		+	+		+			+		+	+	+	+	+	+	1
+	+	+	+	+	+	+	+	+	+		+	+	+		+		+	1
+	+	+	+	+	+	+	+	+				+	+	+	+	+		1
		+				+	+		+	+	+							1
		+		+								+	+	+	+	+	+	1
+	+	+		+	+											+	+	1
			+		+	+	+	+	+	+	+	+	+	+	+	+	+	1
+	+	+	+	+	+	+	+	+	+	+	+	+	+			+		1
+		+	+	+	+	+	+	+	+	+	+	+	+			+	+	1
+				+								+	+	+	+	+	+	1
												+			+			1
+		+		+	+		+											1
+	+	+		+	+		+	+	+		+							1
+		+	+	+	+			+		+								1
+	+	+	+	+	+							+	+	+		+	+	1
								+		+		+	+	+	+	+	+	1
		+			+	+	+	+	+	+	+			+	+	+	+	1
