# Supplementary material for: Mass-Spectrometry Based Proteome Comparison of Extracellular Vesicle Isolation Methods: Comparison of ME-kit, Size-Exclusion Chromatography, and High-Speed Centrifugation
Source: Biomedicines. 2020 Jul 25;8(8):246. doi: 10.3390/biomedicines8080246 (PMC7459681; doi:10.3390/biomedicines8080246)
Supplement: Supplementary file 1 [file biomedicines-08-00246-s001.zip › File S6 - Exported Perseus data/Correlation-matrix/All-proteins.txt]

Row name	Column name	Row index	Column index	Log2(Absence-presence enrichment factor)	Absence-presence -Log10(p-value)	Number of valid pairs	Valid pairs percentage	Pearson correlation	Abs. Pearson correlation	-Log10(Pearson p-value)	-Log10(Pearson p-value) [correlation]	-Log10(Pearson p-value) [anti-correlation]	R squared	Spearman rank correlation	Abs. Spearman rank correlation	-Log10(Spearman p-value)	-Log10(Spearman p-value) [correlation]	-Log10(Spearman p-value) [anti-correlation]	Kendall rank correlation	Distance correlation	Mutual information	Euclidean distance	Manhattan distance	Maximum distance
rIBAQ_iBAQ 1-UC-A	rIBAQ_iBAQ 1-UC-B	1	2	NaN	NaN	NaN	NaN	NaN	NaN	NaN	NaN	NaN	0.7959766	NaN	NaN	NaN	NaN	NaN	NaN	NaN	NaN	NaN	NaN	NaN
rIBAQ_iBAQ 1-UC-A	rIBAQ_iBAQ 2-UC-A	1	3	NaN	NaN	NaN	NaN	NaN	NaN	NaN	NaN	NaN	0.7873904	NaN	NaN	NaN	NaN	NaN	NaN	NaN	NaN	NaN	NaN	NaN
rIBAQ_iBAQ 1-UC-A	rIBAQ_iBAQ 2-UC-B	1	4	NaN	NaN	NaN	NaN	NaN	NaN	NaN	NaN	NaN	0.7615916	NaN	NaN	NaN	NaN	NaN	NaN	NaN	NaN	NaN	NaN	NaN
rIBAQ_iBAQ 1-UC-A	rIBAQ_iBAQ 3-UC-A	1	5	NaN	NaN	NaN	NaN	NaN	NaN	NaN	NaN	NaN	0.8510478	NaN	NaN	NaN	NaN	NaN	NaN	NaN	NaN	NaN	NaN	NaN
rIBAQ_iBAQ 1-UC-A	rIBAQ_iBAQ 3-UC-B	1	6	NaN	NaN	NaN	NaN	NaN	NaN	NaN	NaN	NaN	0.7677561	NaN	NaN	NaN	NaN	NaN	NaN	NaN	NaN	NaN	NaN	NaN
rIBAQ_iBAQ 1-UC-A	rIBAQ_iBAQ 1-SEC-A	1	7	NaN	NaN	NaN	NaN	NaN	NaN	NaN	NaN	NaN	0.301741	NaN	NaN	NaN	NaN	NaN	NaN	NaN	NaN	NaN	NaN	NaN
rIBAQ_iBAQ 1-UC-A	rIBAQ_iBAQ 1-SEC-B	1	8	NaN	NaN	NaN	NaN	NaN	NaN	NaN	NaN	NaN	0.3173839	NaN	NaN	NaN	NaN	NaN	NaN	NaN	NaN	NaN	NaN	NaN
rIBAQ_iBAQ 1-UC-A	rIBAQ_iBAQ 2-SEC-A	1	9	NaN	NaN	NaN	NaN	NaN	NaN	NaN	NaN	NaN	0.2971968	NaN	NaN	NaN	NaN	NaN	NaN	NaN	NaN	NaN	NaN	NaN
rIBAQ_iBAQ 1-UC-A	rIBAQ_iBAQ 2-SEC-B	1	10	NaN	NaN	NaN	NaN	NaN	NaN	NaN	NaN	NaN	0.276801	NaN	NaN	NaN	NaN	NaN	NaN	NaN	NaN	NaN	NaN	NaN
rIBAQ_iBAQ 1-UC-A	rIBAQ_iBAQ 3-SEC-A	1	11	NaN	NaN	NaN	NaN	NaN	NaN	NaN	NaN	NaN	0.242513	NaN	NaN	NaN	NaN	NaN	NaN	NaN	NaN	NaN	NaN	NaN
rIBAQ_iBAQ 1-UC-A	rIBAQ_iBAQ 3-SEC-B	1	12	NaN	NaN	NaN	NaN	NaN	NaN	NaN	NaN	NaN	0.2531715	NaN	NaN	NaN	NaN	NaN	NaN	NaN	NaN	NaN	NaN	NaN
rIBAQ_iBAQ 1-UC-A	rIBAQ_iBAQ 1-VN96-C	1	13	NaN	NaN	NaN	NaN	NaN	NaN	NaN	NaN	NaN	0.1269999	NaN	NaN	NaN	NaN	NaN	NaN	NaN	NaN	NaN	NaN	NaN
rIBAQ_iBAQ 1-UC-A	rIBAQ_iBAQ 1-VN96-D	1	14	NaN	NaN	NaN	NaN	NaN	NaN	NaN	NaN	NaN	0.1148989	NaN	NaN	NaN	NaN	NaN	NaN	NaN	NaN	NaN	NaN	NaN
rIBAQ_iBAQ 1-UC-A	rIBAQ_iBAQ 2-VN96-C	1	15	NaN	NaN	NaN	NaN	NaN	NaN	NaN	NaN	NaN	0.0948	NaN	NaN	NaN	NaN	NaN	NaN	NaN	NaN	NaN	NaN	NaN
rIBAQ_iBAQ 1-UC-A	rIBAQ_iBAQ 2-VN96-D	1	16	NaN	NaN	NaN	NaN	NaN	NaN	NaN	NaN	NaN	0.1117072	NaN	NaN	NaN	NaN	NaN	NaN	NaN	NaN	NaN	NaN	NaN
rIBAQ_iBAQ 1-UC-A	rIBAQ_iBAQ 3-VN96-C	1	17	NaN	NaN	NaN	NaN	NaN	NaN	NaN	NaN	NaN	0.1281144	NaN	NaN	NaN	NaN	NaN	NaN	NaN	NaN	NaN	NaN	NaN
rIBAQ_iBAQ 1-UC-A	rIBAQ_iBAQ 3-VN96-D	1	18	NaN	NaN	NaN	NaN	NaN	NaN	NaN	NaN	NaN	0.1301849	NaN	NaN	NaN	NaN	NaN	NaN	NaN	NaN	NaN	NaN	NaN
rIBAQ_iBAQ 1-UC-B	rIBAQ_iBAQ 1-UC-A	2	1	NaN	NaN	NaN	NaN	NaN	NaN	NaN	NaN	NaN	0.7959766	NaN	NaN	NaN	NaN	NaN	NaN	NaN	NaN	NaN	NaN	NaN
rIBAQ_iBAQ 1-UC-B	rIBAQ_iBAQ 2-UC-A	2	3	NaN	NaN	NaN	NaN	NaN	NaN	NaN	NaN	NaN	0.7687175	NaN	NaN	NaN	NaN	NaN	NaN	NaN	NaN	NaN	NaN	NaN
rIBAQ_iBAQ 1-UC-B	rIBAQ_iBAQ 2-UC-B	2	4	NaN	NaN	NaN	NaN	NaN	NaN	NaN	NaN	NaN	0.7550153	NaN	NaN	NaN	NaN	NaN	NaN	NaN	NaN	NaN	NaN	NaN
rIBAQ_iBAQ 1-UC-B	rIBAQ_iBAQ 3-UC-A	2	5	NaN	NaN	NaN	NaN	NaN	NaN	NaN	NaN	NaN	0.7594783	NaN	NaN	NaN	NaN	NaN	NaN	NaN	NaN	NaN	NaN	NaN
rIBAQ_iBAQ 1-UC-B	rIBAQ_iBAQ 3-UC-B	2	6	NaN	NaN	NaN	NaN	NaN	NaN	NaN	NaN	NaN	0.7863889	NaN	NaN	NaN	NaN	NaN	NaN	NaN	NaN	NaN	NaN	NaN
rIBAQ_iBAQ 1-UC-B	rIBAQ_iBAQ 1-SEC-A	2	7	NaN	NaN	NaN	NaN	NaN	NaN	NaN	NaN	NaN	0.2325733	NaN	NaN	NaN	NaN	NaN	NaN	NaN	NaN	NaN	NaN	NaN
rIBAQ_iBAQ 1-UC-B	rIBAQ_iBAQ 1-SEC-B	2	8	NaN	NaN	NaN	NaN	NaN	NaN	NaN	NaN	NaN	0.2895661	NaN	NaN	NaN	NaN	NaN	NaN	NaN	NaN	NaN	NaN	NaN
rIBAQ_iBAQ 1-UC-B	rIBAQ_iBAQ 2-SEC-A	2	9	NaN	NaN	NaN	NaN	NaN	NaN	NaN	NaN	NaN	0.2803581	NaN	NaN	NaN	NaN	NaN	NaN	NaN	NaN	NaN	NaN	NaN
rIBAQ_iBAQ 1-UC-B	rIBAQ_iBAQ 2-SEC-B	2	10	NaN	NaN	NaN	NaN	NaN	NaN	NaN	NaN	NaN	0.202818	NaN	NaN	NaN	NaN	NaN	NaN	NaN	NaN	NaN	NaN	NaN
rIBAQ_iBAQ 1-UC-B	rIBAQ_iBAQ 3-SEC-A	2	11	NaN	NaN	NaN	NaN	NaN	NaN	NaN	NaN	NaN	0.1927034	NaN	NaN	NaN	NaN	NaN	NaN	NaN	NaN	NaN	NaN	NaN
rIBAQ_iBAQ 1-UC-B	rIBAQ_iBAQ 3-SEC-B	2	12	NaN	NaN	NaN	NaN	NaN	NaN	NaN	NaN	NaN	0.1829055	NaN	NaN	NaN	NaN	NaN	NaN	NaN	NaN	NaN	NaN	NaN
rIBAQ_iBAQ 1-UC-B	rIBAQ_iBAQ 1-VN96-C	2	13	NaN	NaN	NaN	NaN	NaN	NaN	NaN	NaN	NaN	0.1788738	NaN	NaN	NaN	NaN	NaN	NaN	NaN	NaN	NaN	NaN	NaN
rIBAQ_iBAQ 1-UC-B	rIBAQ_iBAQ 1-VN96-D	2	14	NaN	NaN	NaN	NaN	NaN	NaN	NaN	NaN	NaN	0.1630391	NaN	NaN	NaN	NaN	NaN	NaN	NaN	NaN	NaN	NaN	NaN
rIBAQ_iBAQ 1-UC-B	rIBAQ_iBAQ 2-VN96-C	2	15	NaN	NaN	NaN	NaN	NaN	NaN	NaN	NaN	NaN	0.1518023	NaN	NaN	NaN	NaN	NaN	NaN	NaN	NaN	NaN	NaN	NaN
rIBAQ_iBAQ 1-UC-B	rIBAQ_iBAQ 2-VN96-D	2	16	NaN	NaN	NaN	NaN	NaN	NaN	NaN	NaN	NaN	0.1592963	NaN	NaN	NaN	NaN	NaN	NaN	NaN	NaN	NaN	NaN	NaN
rIBAQ_iBAQ 1-UC-B	rIBAQ_iBAQ 3-VN96-C	2	17	NaN	NaN	NaN	NaN	NaN	NaN	NaN	NaN	NaN	0.185126	NaN	NaN	NaN	NaN	NaN	NaN	NaN	NaN	NaN	NaN	NaN
rIBAQ_iBAQ 1-UC-B	rIBAQ_iBAQ 3-VN96-D	2	18	NaN	NaN	NaN	NaN	NaN	NaN	NaN	NaN	NaN	0.173289	NaN	NaN	NaN	NaN	NaN	NaN	NaN	NaN	NaN	NaN	NaN
rIBAQ_iBAQ 2-UC-A	rIBAQ_iBAQ 1-UC-A	3	1	NaN	NaN	NaN	NaN	NaN	NaN	NaN	NaN	NaN	0.7873904	NaN	NaN	NaN	NaN	NaN	NaN	NaN	NaN	NaN	NaN	NaN
rIBAQ_iBAQ 2-UC-A	rIBAQ_iBAQ 1-UC-B	3	2	NaN	NaN	NaN	NaN	NaN	NaN	NaN	NaN	NaN	0.7687175	NaN	NaN	NaN	NaN	NaN	NaN	NaN	NaN	NaN	NaN	NaN
rIBAQ_iBAQ 2-UC-A	rIBAQ_iBAQ 2-UC-B	3	4	NaN	NaN	NaN	NaN	NaN	NaN	NaN	NaN	NaN	0.8725147	NaN	NaN	NaN	NaN	NaN	NaN	NaN	NaN	NaN	NaN	NaN
rIBAQ_iBAQ 2-UC-A	rIBAQ_iBAQ 3-UC-A	3	5	NaN	NaN	NaN	NaN	NaN	NaN	NaN	NaN	NaN	0.8407483	NaN	NaN	NaN	NaN	NaN	NaN	NaN	NaN	NaN	NaN	NaN
rIBAQ_iBAQ 2-UC-A	rIBAQ_iBAQ 3-UC-B	3	6	NaN	NaN	NaN	NaN	NaN	NaN	NaN	NaN	NaN	0.8173926	NaN	NaN	NaN	NaN	NaN	NaN	NaN	NaN	NaN	NaN	NaN
rIBAQ_iBAQ 2-UC-A	rIBAQ_iBAQ 1-SEC-A	3	7	NaN	NaN	NaN	NaN	NaN	NaN	NaN	NaN	NaN	0.3302463	NaN	NaN	NaN	NaN	NaN	NaN	NaN	NaN	NaN	NaN	NaN
rIBAQ_iBAQ 2-UC-A	rIBAQ_iBAQ 1-SEC-B	3	8	NaN	NaN	NaN	NaN	NaN	NaN	NaN	NaN	NaN	0.3694565	NaN	NaN	NaN	NaN	NaN	NaN	NaN	NaN	NaN	NaN	NaN
rIBAQ_iBAQ 2-UC-A	rIBAQ_iBAQ 2-SEC-A	3	9	NaN	NaN	NaN	NaN	NaN	NaN	NaN	NaN	NaN	0.3812214	NaN	NaN	NaN	NaN	NaN	NaN	NaN	NaN	NaN	NaN	NaN
rIBAQ_iBAQ 2-UC-A	rIBAQ_iBAQ 2-SEC-B	3	10	NaN	NaN	NaN	NaN	NaN	NaN	NaN	NaN	NaN	0.2836818	NaN	NaN	NaN	NaN	NaN	NaN	NaN	NaN	NaN	NaN	NaN
rIBAQ_iBAQ 2-UC-A	rIBAQ_iBAQ 3-SEC-A	3	11	NaN	NaN	NaN	NaN	NaN	NaN	NaN	NaN	NaN	0.2924774	NaN	NaN	NaN	NaN	NaN	NaN	NaN	NaN	NaN	NaN	NaN
rIBAQ_iBAQ 2-UC-A	rIBAQ_iBAQ 3-SEC-B	3	12	NaN	NaN	NaN	NaN	NaN	NaN	NaN	NaN	NaN	0.2903075	NaN	NaN	NaN	NaN	NaN	NaN	NaN	NaN	NaN	NaN	NaN
rIBAQ_iBAQ 2-UC-A	rIBAQ_iBAQ 1-VN96-C	3	13	NaN	NaN	NaN	NaN	NaN	NaN	NaN	NaN	NaN	0.1334511	NaN	NaN	NaN	NaN	NaN	NaN	NaN	NaN	NaN	NaN	NaN
rIBAQ_iBAQ 2-UC-A	rIBAQ_iBAQ 1-VN96-D	3	14	NaN	NaN	NaN	NaN	NaN	NaN	NaN	NaN	NaN	0.112232	NaN	NaN	NaN	NaN	NaN	NaN	NaN	NaN	NaN	NaN	NaN
rIBAQ_iBAQ 2-UC-A	rIBAQ_iBAQ 2-VN96-C	3	15	NaN	NaN	NaN	NaN	NaN	NaN	NaN	NaN	NaN	0.1070201	NaN	NaN	NaN	NaN	NaN	NaN	NaN	NaN	NaN	NaN	NaN
rIBAQ_iBAQ 2-UC-A	rIBAQ_iBAQ 2-VN96-D	3	16	NaN	NaN	NaN	NaN	NaN	NaN	NaN	NaN	NaN	0.1081907	NaN	NaN	NaN	NaN	NaN	NaN	NaN	NaN	NaN	NaN	NaN
rIBAQ_iBAQ 2-UC-A	rIBAQ_iBAQ 3-VN96-C	3	17	NaN	NaN	NaN	NaN	NaN	NaN	NaN	NaN	NaN	0.1395876	NaN	NaN	NaN	NaN	NaN	NaN	NaN	NaN	NaN	NaN	NaN
rIBAQ_iBAQ 2-UC-A	rIBAQ_iBAQ 3-VN96-D	3	18	NaN	NaN	NaN	NaN	NaN	NaN	NaN	NaN	NaN	0.1265826	NaN	NaN	NaN	NaN	NaN	NaN	NaN	NaN	NaN	NaN	NaN
rIBAQ_iBAQ 2-UC-B	rIBAQ_iBAQ 1-UC-A	4	1	NaN	NaN	NaN	NaN	NaN	NaN	NaN	NaN	NaN	0.7615916	NaN	NaN	NaN	NaN	NaN	NaN	NaN	NaN	NaN	NaN	NaN
rIBAQ_iBAQ 2-UC-B	rIBAQ_iBAQ 1-UC-B	4	2	NaN	NaN	NaN	NaN	NaN	NaN	NaN	NaN	NaN	0.7550153	NaN	NaN	NaN	NaN	NaN	NaN	NaN	NaN	NaN	NaN	NaN
rIBAQ_iBAQ 2-UC-B	rIBAQ_iBAQ 2-UC-A	4	3	NaN	NaN	NaN	NaN	NaN	NaN	NaN	NaN	NaN	0.8725147	NaN	NaN	NaN	NaN	NaN	NaN	NaN	NaN	NaN	NaN	NaN
rIBAQ_iBAQ 2-UC-B	rIBAQ_iBAQ 3-UC-A	4	5	NaN	NaN	NaN	NaN	NaN	NaN	NaN	NaN	NaN	0.7570301	NaN	NaN	NaN	NaN	NaN	NaN	NaN	NaN	NaN	NaN	NaN
rIBAQ_iBAQ 2-UC-B	rIBAQ_iBAQ 3-UC-B	4	6	NaN	NaN	NaN	NaN	NaN	NaN	NaN	NaN	NaN	0.8562815	NaN	NaN	NaN	NaN	NaN	NaN	NaN	NaN	NaN	NaN	NaN
rIBAQ_iBAQ 2-UC-B	rIBAQ_iBAQ 1-SEC-A	4	7	NaN	NaN	NaN	NaN	NaN	NaN	NaN	NaN	NaN	0.3322964	NaN	NaN	NaN	NaN	NaN	NaN	NaN	NaN	NaN	NaN	NaN
rIBAQ_iBAQ 2-UC-B	rIBAQ_iBAQ 1-SEC-B	4	8	NaN	NaN	NaN	NaN	NaN	NaN	NaN	NaN	NaN	0.404721	NaN	NaN	NaN	NaN	NaN	NaN	NaN	NaN	NaN	NaN	NaN
rIBAQ_iBAQ 2-UC-B	rIBAQ_iBAQ 2-SEC-A	4	9	NaN	NaN	NaN	NaN	NaN	NaN	NaN	NaN	NaN	0.4148013	NaN	NaN	NaN	NaN	NaN	NaN	NaN	NaN	NaN	NaN	NaN
rIBAQ_iBAQ 2-UC-B	rIBAQ_iBAQ 2-SEC-B	4	10	NaN	NaN	NaN	NaN	NaN	NaN	NaN	NaN	NaN	0.3100873	NaN	NaN	NaN	NaN	NaN	NaN	NaN	NaN	NaN	NaN	NaN
rIBAQ_iBAQ 2-UC-B	rIBAQ_iBAQ 3-SEC-A	4	11	NaN	NaN	NaN	NaN	NaN	NaN	NaN	NaN	NaN	0.30184	NaN	NaN	NaN	NaN	NaN	NaN	NaN	NaN	NaN	NaN	NaN
rIBAQ_iBAQ 2-UC-B	rIBAQ_iBAQ 3-SEC-B	4	12	NaN	NaN	NaN	NaN	NaN	NaN	NaN	NaN	NaN	0.293326	NaN	NaN	NaN	NaN	NaN	NaN	NaN	NaN	NaN	NaN	NaN
rIBAQ_iBAQ 2-UC-B	rIBAQ_iBAQ 1-VN96-C	4	13	NaN	NaN	NaN	NaN	NaN	NaN	NaN	NaN	NaN	0.1537523	NaN	NaN	NaN	NaN	NaN	NaN	NaN	NaN	NaN	NaN	NaN
rIBAQ_iBAQ 2-UC-B	rIBAQ_iBAQ 1-VN96-D	4	14	NaN	NaN	NaN	NaN	NaN	NaN	NaN	NaN	NaN	0.1387768	NaN	NaN	NaN	NaN	NaN	NaN	NaN	NaN	NaN	NaN	NaN
rIBAQ_iBAQ 2-UC-B	rIBAQ_iBAQ 2-VN96-C	4	15	NaN	NaN	NaN	NaN	NaN	NaN	NaN	NaN	NaN	0.1427043	NaN	NaN	NaN	NaN	NaN	NaN	NaN	NaN	NaN	NaN	NaN
rIBAQ_iBAQ 2-UC-B	rIBAQ_iBAQ 2-VN96-D	4	16	NaN	NaN	NaN	NaN	NaN	NaN	NaN	NaN	NaN	0.1381657	NaN	NaN	NaN	NaN	NaN	NaN	NaN	NaN	NaN	NaN	NaN
rIBAQ_iBAQ 2-UC-B	rIBAQ_iBAQ 3-VN96-C	4	17	NaN	NaN	NaN	NaN	NaN	NaN	NaN	NaN	NaN	0.1634961	NaN	NaN	NaN	NaN	NaN	NaN	NaN	NaN	NaN	NaN	NaN
rIBAQ_iBAQ 2-UC-B	rIBAQ_iBAQ 3-VN96-D	4	18	NaN	NaN	NaN	NaN	NaN	NaN	NaN	NaN	NaN	0.1613056	NaN	NaN	NaN	NaN	NaN	NaN	NaN	NaN	NaN	NaN	NaN
rIBAQ_iBAQ 3-UC-A	rIBAQ_iBAQ 1-UC-A	5	1	NaN	NaN	NaN	NaN	NaN	NaN	NaN	NaN	NaN	0.8510478	NaN	NaN	NaN	NaN	NaN	NaN	NaN	NaN	NaN	NaN	NaN
rIBAQ_iBAQ 3-UC-A	rIBAQ_iBAQ 1-UC-B	5	2	NaN	NaN	NaN	NaN	NaN	NaN	NaN	NaN	NaN	0.7594783	NaN	NaN	NaN	NaN	NaN	NaN	NaN	NaN	NaN	NaN	NaN
rIBAQ_iBAQ 3-UC-A	rIBAQ_iBAQ 2-UC-A	5	3	NaN	NaN	NaN	NaN	NaN	NaN	NaN	NaN	NaN	0.8407483	NaN	NaN	NaN	NaN	NaN	NaN	NaN	NaN	NaN	NaN	NaN
rIBAQ_iBAQ 3-UC-A	rIBAQ_iBAQ 2-UC-B	5	4	NaN	NaN	NaN	NaN	NaN	NaN	NaN	NaN	NaN	0.7570301	NaN	NaN	NaN	NaN	NaN	NaN	NaN	NaN	NaN	NaN	NaN
rIBAQ_iBAQ 3-UC-A	rIBAQ_iBAQ 3-UC-B	5	6	NaN	NaN	NaN	NaN	NaN	NaN	NaN	NaN	NaN	0.7942935	NaN	NaN	NaN	NaN	NaN	NaN	NaN	NaN	NaN	NaN	NaN
rIBAQ_iBAQ 3-UC-A	rIBAQ_iBAQ 1-SEC-A	5	7	NaN	NaN	NaN	NaN	NaN	NaN	NaN	NaN	NaN	0.315667	NaN	NaN	NaN	NaN	NaN	NaN	NaN	NaN	NaN	NaN	NaN
rIBAQ_iBAQ 3-UC-A	rIBAQ_iBAQ 1-SEC-B	5	8	NaN	NaN	NaN	NaN	NaN	NaN	NaN	NaN	NaN	0.3542098	NaN	NaN	NaN	NaN	NaN	NaN	NaN	NaN	NaN	NaN	NaN
rIBAQ_iBAQ 3-UC-A	rIBAQ_iBAQ 2-SEC-A	5	9	NaN	NaN	NaN	NaN	NaN	NaN	NaN	NaN	NaN	0.3404465	NaN	NaN	NaN	NaN	NaN	NaN	NaN	NaN	NaN	NaN	NaN
rIBAQ_iBAQ 3-UC-A	rIBAQ_iBAQ 2-SEC-B	5	10	NaN	NaN	NaN	NaN	NaN	NaN	NaN	NaN	NaN	0.3042847	NaN	NaN	NaN	NaN	NaN	NaN	NaN	NaN	NaN	NaN	NaN
rIBAQ_iBAQ 3-UC-A	rIBAQ_iBAQ 3-SEC-A	5	11	NaN	NaN	NaN	NaN	NaN	NaN	NaN	NaN	NaN	0.2829872	NaN	NaN	NaN	NaN	NaN	NaN	NaN	NaN	NaN	NaN	NaN
rIBAQ_iBAQ 3-UC-A	rIBAQ_iBAQ 3-SEC-B	5	12	NaN	NaN	NaN	NaN	NaN	NaN	NaN	NaN	NaN	0.2880186	NaN	NaN	NaN	NaN	NaN	NaN	NaN	NaN	NaN	NaN	NaN
rIBAQ_iBAQ 3-UC-A	rIBAQ_iBAQ 1-VN96-C	5	13	NaN	NaN	NaN	NaN	NaN	NaN	NaN	NaN	NaN	0.1332572	NaN	NaN	NaN	NaN	NaN	NaN	NaN	NaN	NaN	NaN	NaN
rIBAQ_iBAQ 3-UC-A	rIBAQ_iBAQ 1-VN96-D	5	14	NaN	NaN	NaN	NaN	NaN	NaN	NaN	NaN	NaN	0.1300399	NaN	NaN	NaN	NaN	NaN	NaN	NaN	NaN	NaN	NaN	NaN
rIBAQ_iBAQ 3-UC-A	rIBAQ_iBAQ 2-VN96-C	5	15	NaN	NaN	NaN	NaN	NaN	NaN	NaN	NaN	NaN	0.1059509	NaN	NaN	NaN	NaN	NaN	NaN	NaN	NaN	NaN	NaN	NaN
rIBAQ_iBAQ 3-UC-A	rIBAQ_iBAQ 2-VN96-D	5	16	NaN	NaN	NaN	NaN	NaN	NaN	NaN	NaN	NaN	0.1182651	NaN	NaN	NaN	NaN	NaN	NaN	NaN	NaN	NaN	NaN	NaN
rIBAQ_iBAQ 3-UC-A	rIBAQ_iBAQ 3-VN96-C	5	17	NaN	NaN	NaN	NaN	NaN	NaN	NaN	NaN	NaN	0.1442702	NaN	NaN	NaN	NaN	NaN	NaN	NaN	NaN	NaN	NaN	NaN
rIBAQ_iBAQ 3-UC-A	rIBAQ_iBAQ 3-VN96-D	5	18	NaN	NaN	NaN	NaN	NaN	NaN	NaN	NaN	NaN	0.1364773	NaN	NaN	NaN	NaN	NaN	NaN	NaN	NaN	NaN	NaN	NaN
rIBAQ_iBAQ 3-UC-B	rIBAQ_iBAQ 1-UC-A	6	1	NaN	NaN	NaN	NaN	NaN	NaN	NaN	NaN	NaN	0.7677561	NaN	NaN	NaN	NaN	NaN	NaN	NaN	NaN	NaN	NaN	NaN
rIBAQ_iBAQ 3-UC-B	rIBAQ_iBAQ 1-UC-B	6	2	NaN	NaN	NaN	NaN	NaN	NaN	NaN	NaN	NaN	0.7863889	NaN	NaN	NaN	NaN	NaN	NaN	NaN	NaN	NaN	NaN	NaN
rIBAQ_iBAQ 3-UC-B	rIBAQ_iBAQ 2-UC-A	6	3	NaN	NaN	NaN	NaN	NaN	NaN	NaN	NaN	NaN	0.8173926	NaN	NaN	NaN	NaN	NaN	NaN	NaN	NaN	NaN	NaN	NaN
rIBAQ_iBAQ 3-UC-B	rIBAQ_iBAQ 2-UC-B	6	4	NaN	NaN	NaN	NaN	NaN	NaN	NaN	NaN	NaN	0.8562815	NaN	NaN	NaN	NaN	NaN	NaN	NaN	NaN	NaN	NaN	NaN
rIBAQ_iBAQ 3-UC-B	rIBAQ_iBAQ 3-UC-A	6	5	NaN	NaN	NaN	NaN	NaN	NaN	NaN	NaN	NaN	0.7942935	NaN	NaN	NaN	NaN	NaN	NaN	NaN	NaN	NaN	NaN	NaN
rIBAQ_iBAQ 3-UC-B	rIBAQ_iBAQ 1-SEC-A	6	7	NaN	NaN	NaN	NaN	NaN	NaN	NaN	NaN	NaN	0.349561	NaN	NaN	NaN	NaN	NaN	NaN	NaN	NaN	NaN	NaN	NaN
rIBAQ_iBAQ 3-UC-B	rIBAQ_iBAQ 1-SEC-B	6	8	NaN	NaN	NaN	NaN	NaN	NaN	NaN	NaN	NaN	0.4135373	NaN	NaN	NaN	NaN	NaN	NaN	NaN	NaN	NaN	NaN	NaN
rIBAQ_iBAQ 3-UC-B	rIBAQ_iBAQ 2-SEC-A	6	9	NaN	NaN	NaN	NaN	NaN	NaN	NaN	NaN	NaN	0.4318244	NaN	NaN	NaN	NaN	NaN	NaN	NaN	NaN	NaN	NaN	NaN
rIBAQ_iBAQ 3-UC-B	rIBAQ_iBAQ 2-SEC-B	6	10	NaN	NaN	NaN	NaN	NaN	NaN	NaN	NaN	NaN	0.3354886	NaN	NaN	NaN	NaN	NaN	NaN	NaN	NaN	NaN	NaN	NaN
rIBAQ_iBAQ 3-UC-B	rIBAQ_iBAQ 3-SEC-A	6	11	NaN	NaN	NaN	NaN	NaN	NaN	NaN	NaN	NaN	0.3254173	NaN	NaN	NaN	NaN	NaN	NaN	NaN	NaN	NaN	NaN	NaN
rIBAQ_iBAQ 3-UC-B	rIBAQ_iBAQ 3-SEC-B	6	12	NaN	NaN	NaN	NaN	NaN	NaN	NaN	NaN	NaN	0.2971108	NaN	NaN	NaN	NaN	NaN	NaN	NaN	NaN	NaN	NaN	NaN
rIBAQ_iBAQ 3-UC-B	rIBAQ_iBAQ 1-VN96-C	6	13	NaN	NaN	NaN	NaN	NaN	NaN	NaN	NaN	NaN	0.2148449	NaN	NaN	NaN	NaN	NaN	NaN	NaN	NaN	NaN	NaN	NaN
rIBAQ_iBAQ 3-UC-B	rIBAQ_iBAQ 1-VN96-D	6	14	NaN	NaN	NaN	NaN	NaN	NaN	NaN	NaN	NaN	0.1949887	NaN	NaN	NaN	NaN	NaN	NaN	NaN	NaN	NaN	NaN	NaN
rIBAQ_iBAQ 3-UC-B	rIBAQ_iBAQ 2-VN96-C	6	15	NaN	NaN	NaN	NaN	NaN	NaN	NaN	NaN	NaN	0.1778053	NaN	NaN	NaN	NaN	NaN	NaN	NaN	NaN	NaN	NaN	NaN
rIBAQ_iBAQ 3-UC-B	rIBAQ_iBAQ 2-VN96-D	6	16	NaN	NaN	NaN	NaN	NaN	NaN	NaN	NaN	NaN	0.1766346	NaN	NaN	NaN	NaN	NaN	NaN	NaN	NaN	NaN	NaN	NaN
rIBAQ_iBAQ 3-UC-B	rIBAQ_iBAQ 3-VN96-C	6	17	NaN	NaN	NaN	NaN	NaN	NaN	NaN	NaN	NaN	0.2117368	NaN	NaN	NaN	NaN	NaN	NaN	NaN	NaN	NaN	NaN	NaN
rIBAQ_iBAQ 3-UC-B	rIBAQ_iBAQ 3-VN96-D	6	18	NaN	NaN	NaN	NaN	NaN	NaN	NaN	NaN	NaN	0.2046752	NaN	NaN	NaN	NaN	NaN	NaN	NaN	NaN	NaN	NaN	NaN
rIBAQ_iBAQ 1-SEC-A	rIBAQ_iBAQ 1-UC-A	7	1	NaN	NaN	NaN	NaN	NaN	NaN	NaN	NaN	NaN	0.301741	NaN	NaN	NaN	NaN	NaN	NaN	NaN	NaN	NaN	NaN	NaN
rIBAQ_iBAQ 1-SEC-A	rIBAQ_iBAQ 1-UC-B	7	2	NaN	NaN	NaN	NaN	NaN	NaN	NaN	NaN	NaN	0.2325733	NaN	NaN	NaN	NaN	NaN	NaN	NaN	NaN	NaN	NaN	NaN
rIBAQ_iBAQ 1-SEC-A	rIBAQ_iBAQ 2-UC-A	7	3	NaN	NaN	NaN	NaN	NaN	NaN	NaN	NaN	NaN	0.3302463	NaN	NaN	NaN	NaN	NaN	NaN	NaN	NaN	NaN	NaN	NaN
rIBAQ_iBAQ 1-SEC-A	rIBAQ_iBAQ 2-UC-B	7	4	NaN	NaN	NaN	NaN	NaN	NaN	NaN	NaN	NaN	0.3322964	NaN	NaN	NaN	NaN	NaN	NaN	NaN	NaN	NaN	NaN	NaN
rIBAQ_iBAQ 1-SEC-A	rIBAQ_iBAQ 3-UC-A	7	5	NaN	NaN	NaN	NaN	NaN	NaN	NaN	NaN	NaN	0.315667	NaN	NaN	NaN	NaN	NaN	NaN	NaN	NaN	NaN	NaN	NaN
rIBAQ_iBAQ 1-SEC-A	rIBAQ_iBAQ 3-UC-B	7	6	NaN	NaN	NaN	NaN	NaN	NaN	NaN	NaN	NaN	0.349561	NaN	NaN	NaN	NaN	NaN	NaN	NaN	NaN	NaN	NaN	NaN
rIBAQ_iBAQ 1-SEC-A	rIBAQ_iBAQ 1-SEC-B	7	8	NaN	NaN	NaN	NaN	NaN	NaN	NaN	NaN	NaN	0.872886	NaN	NaN	NaN	NaN	NaN	NaN	NaN	NaN	NaN	NaN	NaN
rIBAQ_iBAQ 1-SEC-A	rIBAQ_iBAQ 2-SEC-A	7	9	NaN	NaN	NaN	NaN	NaN	NaN	NaN	NaN	NaN	0.8371683	NaN	NaN	NaN	NaN	NaN	NaN	NaN	NaN	NaN	NaN	NaN
rIBAQ_iBAQ 1-SEC-A	rIBAQ_iBAQ 2-SEC-B	7	10	NaN	NaN	NaN	NaN	NaN	NaN	NaN	NaN	NaN	0.8679272	NaN	NaN	NaN	NaN	NaN	NaN	NaN	NaN	NaN	NaN	NaN
rIBAQ_iBAQ 1-SEC-A	rIBAQ_iBAQ 3-SEC-A	7	11	NaN	NaN	NaN	NaN	NaN	NaN	NaN	NaN	NaN	0.906745	NaN	NaN	NaN	NaN	NaN	NaN	NaN	NaN	NaN	NaN	NaN
rIBAQ_iBAQ 1-SEC-A	rIBAQ_iBAQ 3-SEC-B	7	12	NaN	NaN	NaN	NaN	NaN	NaN	NaN	NaN	NaN	0.8796636	NaN	NaN	NaN	NaN	NaN	NaN	NaN	NaN	NaN	NaN	NaN
rIBAQ_iBAQ 1-SEC-A	rIBAQ_iBAQ 1-VN96-C	7	13	NaN	NaN	NaN	NaN	NaN	NaN	NaN	NaN	NaN	0.2973607	NaN	NaN	NaN	NaN	NaN	NaN	NaN	NaN	NaN	NaN	NaN
rIBAQ_iBAQ 1-SEC-A	rIBAQ_iBAQ 1-VN96-D	7	14	NaN	NaN	NaN	NaN	NaN	NaN	NaN	NaN	NaN	0.2938284	NaN	NaN	NaN	NaN	NaN	NaN	NaN	NaN	NaN	NaN	NaN
rIBAQ_iBAQ 1-SEC-A	rIBAQ_iBAQ 2-VN96-C	7	15	NaN	NaN	NaN	NaN	NaN	NaN	NaN	NaN	NaN	0.2669866	NaN	NaN	NaN	NaN	NaN	NaN	NaN	NaN	NaN	NaN	NaN
rIBAQ_iBAQ 1-SEC-A	rIBAQ_iBAQ 2-VN96-D	7	16	NaN	NaN	NaN	NaN	NaN	NaN	NaN	NaN	NaN	0.2673207	NaN	NaN	NaN	NaN	NaN	NaN	NaN	NaN	NaN	NaN	NaN
rIBAQ_iBAQ 1-SEC-A	rIBAQ_iBAQ 3-VN96-C	7	17	NaN	NaN	NaN	NaN	NaN	NaN	NaN	NaN	NaN	0.2883143	NaN	NaN	NaN	NaN	NaN	NaN	NaN	NaN	NaN	NaN	NaN
rIBAQ_iBAQ 1-SEC-A	rIBAQ_iBAQ 3-VN96-D	7	18	NaN	NaN	NaN	NaN	NaN	NaN	NaN	NaN	NaN	0.2893724	NaN	NaN	NaN	NaN	NaN	NaN	NaN	NaN	NaN	NaN	NaN
rIBAQ_iBAQ 1-SEC-B	rIBAQ_iBAQ 1-UC-A	8	1	NaN	NaN	NaN	NaN	NaN	NaN	NaN	NaN	NaN	0.3173839	NaN	NaN	NaN	NaN	NaN	NaN	NaN	NaN	NaN	NaN	NaN
rIBAQ_iBAQ 1-SEC-B	rIBAQ_iBAQ 1-UC-B	8	2	NaN	NaN	NaN	NaN	NaN	NaN	NaN	NaN	NaN	0.2895661	NaN	NaN	NaN	NaN	NaN	NaN	NaN	NaN	NaN	NaN	NaN
rIBAQ_iBAQ 1-SEC-B	rIBAQ_iBAQ 2-UC-A	8	3	NaN	NaN	NaN	NaN	NaN	NaN	NaN	NaN	NaN	0.3694565	NaN	NaN	NaN	NaN	NaN	NaN	NaN	NaN	NaN	NaN	NaN
rIBAQ_iBAQ 1-SEC-B	rIBAQ_iBAQ 2-UC-B	8	4	NaN	NaN	NaN	NaN	NaN	NaN	NaN	NaN	NaN	0.404721	NaN	NaN	NaN	NaN	NaN	NaN	NaN	NaN	NaN	NaN	NaN
rIBAQ_iBAQ 1-SEC-B	rIBAQ_iBAQ 3-UC-A	8	5	NaN	NaN	NaN	NaN	NaN	NaN	NaN	NaN	NaN	0.3542098	NaN	NaN	NaN	NaN	NaN	NaN	NaN	NaN	NaN	NaN	NaN
rIBAQ_iBAQ 1-SEC-B	rIBAQ_iBAQ 3-UC-B	8	6	NaN	NaN	NaN	NaN	NaN	NaN	NaN	NaN	NaN	0.4135373	NaN	NaN	NaN	NaN	NaN	NaN	NaN	NaN	NaN	NaN	NaN
rIBAQ_iBAQ 1-SEC-B	rIBAQ_iBAQ 1-SEC-A	8	7	NaN	NaN	NaN	NaN	NaN	NaN	NaN	NaN	NaN	0.872886	NaN	NaN	NaN	NaN	NaN	NaN	NaN	NaN	NaN	NaN	NaN
rIBAQ_iBAQ 1-SEC-B	rIBAQ_iBAQ 2-SEC-A	8	9	NaN	NaN	NaN	NaN	NaN	NaN	NaN	NaN	NaN	0.8306205	NaN	NaN	NaN	NaN	NaN	NaN	NaN	NaN	NaN	NaN	NaN
rIBAQ_iBAQ 1-SEC-B	rIBAQ_iBAQ 2-SEC-B	8	10	NaN	NaN	NaN	NaN	NaN	NaN	NaN	NaN	NaN	0.8129827	NaN	NaN	NaN	NaN	NaN	NaN	NaN	NaN	NaN	NaN	NaN
rIBAQ_iBAQ 1-SEC-B	rIBAQ_iBAQ 3-SEC-A	8	11	NaN	NaN	NaN	NaN	NaN	NaN	NaN	NaN	NaN	0.8560598	NaN	NaN	NaN	NaN	NaN	NaN	NaN	NaN	NaN	NaN	NaN
rIBAQ_iBAQ 1-SEC-B	rIBAQ_iBAQ 3-SEC-B	8	12	NaN	NaN	NaN	NaN	NaN	NaN	NaN	NaN	NaN	0.8481184	NaN	NaN	NaN	NaN	NaN	NaN	NaN	NaN	NaN	NaN	NaN
rIBAQ_iBAQ 1-SEC-B	rIBAQ_iBAQ 1-VN96-C	8	13	NaN	NaN	NaN	NaN	NaN	NaN	NaN	NaN	NaN	0.2880565	NaN	NaN	NaN	NaN	NaN	NaN	NaN	NaN	NaN	NaN	NaN
rIBAQ_iBAQ 1-SEC-B	rIBAQ_iBAQ 1-VN96-D	8	14	NaN	NaN	NaN	NaN	NaN	NaN	NaN	NaN	NaN	0.2663572	NaN	NaN	NaN	NaN	NaN	NaN	NaN	NaN	NaN	NaN	NaN
rIBAQ_iBAQ 1-SEC-B	rIBAQ_iBAQ 2-VN96-C	8	15	NaN	NaN	NaN	NaN	NaN	NaN	NaN	NaN	NaN	0.2754039	NaN	NaN	NaN	NaN	NaN	NaN	NaN	NaN	NaN	NaN	NaN
rIBAQ_iBAQ 1-SEC-B	rIBAQ_iBAQ 2-VN96-D	8	16	NaN	NaN	NaN	NaN	NaN	NaN	NaN	NaN	NaN	0.2588725	NaN	NaN	NaN	NaN	NaN	NaN	NaN	NaN	NaN	NaN	NaN
rIBAQ_iBAQ 1-SEC-B	rIBAQ_iBAQ 3-VN96-C	8	17	NaN	NaN	NaN	NaN	NaN	NaN	NaN	NaN	NaN	0.2788543	NaN	NaN	NaN	NaN	NaN	NaN	NaN	NaN	NaN	NaN	NaN
rIBAQ_iBAQ 1-SEC-B	rIBAQ_iBAQ 3-VN96-D	8	18	NaN	NaN	NaN	NaN	NaN	NaN	NaN	NaN	NaN	0.278473	NaN	NaN	NaN	NaN	NaN	NaN	NaN	NaN	NaN	NaN	NaN
rIBAQ_iBAQ 2-SEC-A	rIBAQ_iBAQ 1-UC-A	9	1	NaN	NaN	NaN	NaN	NaN	NaN	NaN	NaN	NaN	0.2971968	NaN	NaN	NaN	NaN	NaN	NaN	NaN	NaN	NaN	NaN	NaN
rIBAQ_iBAQ 2-SEC-A	rIBAQ_iBAQ 1-UC-B	9	2	NaN	NaN	NaN	NaN	NaN	NaN	NaN	NaN	NaN	0.2803581	NaN	NaN	NaN	NaN	NaN	NaN	NaN	NaN	NaN	NaN	NaN
rIBAQ_iBAQ 2-SEC-A	rIBAQ_iBAQ 2-UC-A	9	3	NaN	NaN	NaN	NaN	NaN	NaN	NaN	NaN	NaN	0.3812214	NaN	NaN	NaN	NaN	NaN	NaN	NaN	NaN	NaN	NaN	NaN
rIBAQ_iBAQ 2-SEC-A	rIBAQ_iBAQ 2-UC-B	9	4	NaN	NaN	NaN	NaN	NaN	NaN	NaN	NaN	NaN	0.4148013	NaN	NaN	NaN	NaN	NaN	NaN	NaN	NaN	NaN	NaN	NaN
rIBAQ_iBAQ 2-SEC-A	rIBAQ_iBAQ 3-UC-A	9	5	NaN	NaN	NaN	NaN	NaN	NaN	NaN	NaN	NaN	0.3404465	NaN	NaN	NaN	NaN	NaN	NaN	NaN	NaN	NaN	NaN	NaN
rIBAQ_iBAQ 2-SEC-A	rIBAQ_iBAQ 3-UC-B	9	6	NaN	NaN	NaN	NaN	NaN	NaN	NaN	NaN	NaN	0.4318244	NaN	NaN	NaN	NaN	NaN	NaN	NaN	NaN	NaN	NaN	NaN
rIBAQ_iBAQ 2-SEC-A	rIBAQ_iBAQ 1-SEC-A	9	7	NaN	NaN	NaN	NaN	NaN	NaN	NaN	NaN	NaN	0.8371683	NaN	NaN	NaN	NaN	NaN	NaN	NaN	NaN	NaN	NaN	NaN
rIBAQ_iBAQ 2-SEC-A	rIBAQ_iBAQ 1-SEC-B	9	8	NaN	NaN	NaN	NaN	NaN	NaN	NaN	NaN	NaN	0.8306205	NaN	NaN	NaN	NaN	NaN	NaN	NaN	NaN	NaN	NaN	NaN
rIBAQ_iBAQ 2-SEC-A	rIBAQ_iBAQ 2-SEC-B	9	10	NaN	NaN	NaN	NaN	NaN	NaN	NaN	NaN	NaN	0.8586336	NaN	NaN	NaN	NaN	NaN	NaN	NaN	NaN	NaN	NaN	NaN
rIBAQ_iBAQ 2-SEC-A	rIBAQ_iBAQ 3-SEC-A	9	11	NaN	NaN	NaN	NaN	NaN	NaN	NaN	NaN	NaN	0.8561839	NaN	NaN	NaN	NaN	NaN	NaN	NaN	NaN	NaN	NaN	NaN
rIBAQ_iBAQ 2-SEC-A	rIBAQ_iBAQ 3-SEC-B	9	12	NaN	NaN	NaN	NaN	NaN	NaN	NaN	NaN	NaN	0.7900994	NaN	NaN	NaN	NaN	NaN	NaN	NaN	NaN	NaN	NaN	NaN
rIBAQ_iBAQ 2-SEC-A	rIBAQ_iBAQ 1-VN96-C	9	13	NaN	NaN	NaN	NaN	NaN	NaN	NaN	NaN	NaN	0.2835757	NaN	NaN	NaN	NaN	NaN	NaN	NaN	NaN	NaN	NaN	NaN
rIBAQ_iBAQ 2-SEC-A	rIBAQ_iBAQ 1-VN96-D	9	14	NaN	NaN	NaN	NaN	NaN	NaN	NaN	NaN	NaN	0.2627487	NaN	NaN	NaN	NaN	NaN	NaN	NaN	NaN	NaN	NaN	NaN
rIBAQ_iBAQ 2-SEC-A	rIBAQ_iBAQ 2-VN96-C	9	15	NaN	NaN	NaN	NaN	NaN	NaN	NaN	NaN	NaN	0.2642454	NaN	NaN	NaN	NaN	NaN	NaN	NaN	NaN	NaN	NaN	NaN
rIBAQ_iBAQ 2-SEC-A	rIBAQ_iBAQ 2-VN96-D	9	16	NaN	NaN	NaN	NaN	NaN	NaN	NaN	NaN	NaN	0.2520466	NaN	NaN	NaN	NaN	NaN	NaN	NaN	NaN	NaN	NaN	NaN
rIBAQ_iBAQ 2-SEC-A	rIBAQ_iBAQ 3-VN96-C	9	17	NaN	NaN	NaN	NaN	NaN	NaN	NaN	NaN	NaN	0.2557013	NaN	NaN	NaN	NaN	NaN	NaN	NaN	NaN	NaN	NaN	NaN
rIBAQ_iBAQ 2-SEC-A	rIBAQ_iBAQ 3-VN96-D	9	18	NaN	NaN	NaN	NaN	NaN	NaN	NaN	NaN	NaN	0.2640067	NaN	NaN	NaN	NaN	NaN	NaN	NaN	NaN	NaN	NaN	NaN
rIBAQ_iBAQ 2-SEC-B	rIBAQ_iBAQ 1-UC-A	10	1	NaN	NaN	NaN	NaN	NaN	NaN	NaN	NaN	NaN	0.276801	NaN	NaN	NaN	NaN	NaN	NaN	NaN	NaN	NaN	NaN	NaN
rIBAQ_iBAQ 2-SEC-B	rIBAQ_iBAQ 1-UC-B	10	2	NaN	NaN	NaN	NaN	NaN	NaN	NaN	NaN	NaN	0.202818	NaN	NaN	NaN	NaN	NaN	NaN	NaN	NaN	NaN	NaN	NaN
rIBAQ_iBAQ 2-SEC-B	rIBAQ_iBAQ 2-UC-A	10	3	NaN	NaN	NaN	NaN	NaN	NaN	NaN	NaN	NaN	0.2836818	NaN	NaN	NaN	NaN	NaN	NaN	NaN	NaN	NaN	NaN	NaN
rIBAQ_iBAQ 2-SEC-B	rIBAQ_iBAQ 2-UC-B	10	4	NaN	NaN	NaN	NaN	NaN	NaN	NaN	NaN	NaN	0.3100873	NaN	NaN	NaN	NaN	NaN	NaN	NaN	NaN	NaN	NaN	NaN
rIBAQ_iBAQ 2-SEC-B	rIBAQ_iBAQ 3-UC-A	10	5	NaN	NaN	NaN	NaN	NaN	NaN	NaN	NaN	NaN	0.3042847	NaN	NaN	NaN	NaN	NaN	NaN	NaN	NaN	NaN	NaN	NaN
rIBAQ_iBAQ 2-SEC-B	rIBAQ_iBAQ 3-UC-B	10	6	NaN	NaN	NaN	NaN	NaN	NaN	NaN	NaN	NaN	0.3354886	NaN	NaN	NaN	NaN	NaN	NaN	NaN	NaN	NaN	NaN	NaN
rIBAQ_iBAQ 2-SEC-B	rIBAQ_iBAQ 1-SEC-A	10	7	NaN	NaN	NaN	NaN	NaN	NaN	NaN	NaN	NaN	0.8679272	NaN	NaN	NaN	NaN	NaN	NaN	NaN	NaN	NaN	NaN	NaN
rIBAQ_iBAQ 2-SEC-B	rIBAQ_iBAQ 1-SEC-B	10	8	NaN	NaN	NaN	NaN	NaN	NaN	NaN	NaN	NaN	0.8129827	NaN	NaN	NaN	NaN	NaN	NaN	NaN	NaN	NaN	NaN	NaN
rIBAQ_iBAQ 2-SEC-B	rIBAQ_iBAQ 2-SEC-A	10	9	NaN	NaN	NaN	NaN	NaN	NaN	NaN	NaN	NaN	0.8586336	NaN	NaN	NaN	NaN	NaN	NaN	NaN	NaN	NaN	NaN	NaN
rIBAQ_iBAQ 2-SEC-B	rIBAQ_iBAQ 3-SEC-A	10	11	NaN	NaN	NaN	NaN	NaN	NaN	NaN	NaN	NaN	0.8785617	NaN	NaN	NaN	NaN	NaN	NaN	NaN	NaN	NaN	NaN	NaN
rIBAQ_iBAQ 2-SEC-B	rIBAQ_iBAQ 3-SEC-B	10	12	NaN	NaN	NaN	NaN	NaN	NaN	NaN	NaN	NaN	0.876307	NaN	NaN	NaN	NaN	NaN	NaN	NaN	NaN	NaN	NaN	NaN
rIBAQ_iBAQ 2-SEC-B	rIBAQ_iBAQ 1-VN96-C	10	13	NaN	NaN	NaN	NaN	NaN	NaN	NaN	NaN	NaN	0.2993577	NaN	NaN	NaN	NaN	NaN	NaN	NaN	NaN	NaN	NaN	NaN
rIBAQ_iBAQ 2-SEC-B	rIBAQ_iBAQ 1-VN96-D	10	14	NaN	NaN	NaN	NaN	NaN	NaN	NaN	NaN	NaN	0.2858251	NaN	NaN	NaN	NaN	NaN	NaN	NaN	NaN	NaN	NaN	NaN
rIBAQ_iBAQ 2-SEC-B	rIBAQ_iBAQ 2-VN96-C	10	15	NaN	NaN	NaN	NaN	NaN	NaN	NaN	NaN	NaN	0.2949524	NaN	NaN	NaN	NaN	NaN	NaN	NaN	NaN	NaN	NaN	NaN
rIBAQ_iBAQ 2-SEC-B	rIBAQ_iBAQ 2-VN96-D	10	16	NaN	NaN	NaN	NaN	NaN	NaN	NaN	NaN	NaN	0.3006813	NaN	NaN	NaN	NaN	NaN	NaN	NaN	NaN	NaN	NaN	NaN
rIBAQ_iBAQ 2-SEC-B	rIBAQ_iBAQ 3-VN96-C	10	17	NaN	NaN	NaN	NaN	NaN	NaN	NaN	NaN	NaN	0.3021244	NaN	NaN	NaN	NaN	NaN	NaN	NaN	NaN	NaN	NaN	NaN
rIBAQ_iBAQ 2-SEC-B	rIBAQ_iBAQ 3-VN96-D	10	18	NaN	NaN	NaN	NaN	NaN	NaN	NaN	NaN	NaN	0.3260441	NaN	NaN	NaN	NaN	NaN	NaN	NaN	NaN	NaN	NaN	NaN
rIBAQ_iBAQ 3-SEC-A	rIBAQ_iBAQ 1-UC-A	11	1	NaN	NaN	NaN	NaN	NaN	NaN	NaN	NaN	NaN	0.242513	NaN	NaN	NaN	NaN	NaN	NaN	NaN	NaN	NaN	NaN	NaN
rIBAQ_iBAQ 3-SEC-A	rIBAQ_iBAQ 1-UC-B	11	2	NaN	NaN	NaN	NaN	NaN	NaN	NaN	NaN	NaN	0.1927034	NaN	NaN	NaN	NaN	NaN	NaN	NaN	NaN	NaN	NaN	NaN
rIBAQ_iBAQ 3-SEC-A	rIBAQ_iBAQ 2-UC-A	11	3	NaN	NaN	NaN	NaN	NaN	NaN	NaN	NaN	NaN	0.2924774	NaN	NaN	NaN	NaN	NaN	NaN	NaN	NaN	NaN	NaN	NaN
rIBAQ_iBAQ 3-SEC-A	rIBAQ_iBAQ 2-UC-B	11	4	NaN	NaN	NaN	NaN	NaN	NaN	NaN	NaN	NaN	0.30184	NaN	NaN	NaN	NaN	NaN	NaN	NaN	NaN	NaN	NaN	NaN
rIBAQ_iBAQ 3-SEC-A	rIBAQ_iBAQ 3-UC-A	11	5	NaN	NaN	NaN	NaN	NaN	NaN	NaN	NaN	NaN	0.2829872	NaN	NaN	NaN	NaN	NaN	NaN	NaN	NaN	NaN	NaN	NaN
rIBAQ_iBAQ 3-SEC-A	rIBAQ_iBAQ 3-UC-B	11	6	NaN	NaN	NaN	NaN	NaN	NaN	NaN	NaN	NaN	0.3254173	NaN	NaN	NaN	NaN	NaN	NaN	NaN	NaN	NaN	NaN	NaN
rIBAQ_iBAQ 3-SEC-A	rIBAQ_iBAQ 1-SEC-A	11	7	NaN	NaN	NaN	NaN	NaN	NaN	NaN	NaN	NaN	0.906745	NaN	NaN	NaN	NaN	NaN	NaN	NaN	NaN	NaN	NaN	NaN
rIBAQ_iBAQ 3-SEC-A	rIBAQ_iBAQ 1-SEC-B	11	8	NaN	NaN	NaN	NaN	NaN	NaN	NaN	NaN	NaN	0.8560598	NaN	NaN	NaN	NaN	NaN	NaN	NaN	NaN	NaN	NaN	NaN
rIBAQ_iBAQ 3-SEC-A	rIBAQ_iBAQ 2-SEC-A	11	9	NaN	NaN	NaN	NaN	NaN	NaN	NaN	NaN	NaN	0.8561839	NaN	NaN	NaN	NaN	NaN	NaN	NaN	NaN	NaN	NaN	NaN
rIBAQ_iBAQ 3-SEC-A	rIBAQ_iBAQ 2-SEC-B	11	10	NaN	NaN	NaN	NaN	NaN	NaN	NaN	NaN	NaN	0.8785617	NaN	NaN	NaN	NaN	NaN	NaN	NaN	NaN	NaN	NaN	NaN
rIBAQ_iBAQ 3-SEC-A	rIBAQ_iBAQ 3-SEC-B	11	12	NaN	NaN	NaN	NaN	NaN	NaN	NaN	NaN	NaN	0.9021378	NaN	NaN	NaN	NaN	NaN	NaN	NaN	NaN	NaN	NaN	NaN
rIBAQ_iBAQ 3-SEC-A	rIBAQ_iBAQ 1-VN96-C	11	13	NaN	NaN	NaN	NaN	NaN	NaN	NaN	NaN	NaN	0.2768238	NaN	NaN	NaN	NaN	NaN	NaN	NaN	NaN	NaN	NaN	NaN
rIBAQ_iBAQ 3-SEC-A	rIBAQ_iBAQ 1-VN96-D	11	14	NaN	NaN	NaN	NaN	NaN	NaN	NaN	NaN	NaN	0.2763795	NaN	NaN	NaN	NaN	NaN	NaN	NaN	NaN	NaN	NaN	NaN
rIBAQ_iBAQ 3-SEC-A	rIBAQ_iBAQ 2-VN96-C	11	15	NaN	NaN	NaN	NaN	NaN	NaN	NaN	NaN	NaN	0.2640813	NaN	NaN	NaN	NaN	NaN	NaN	NaN	NaN	NaN	NaN	NaN
rIBAQ_iBAQ 3-SEC-A	rIBAQ_iBAQ 2-VN96-D	11	16	NaN	NaN	NaN	NaN	NaN	NaN	NaN	NaN	NaN	0.2652012	NaN	NaN	NaN	NaN	NaN	NaN	NaN	NaN	NaN	NaN	NaN
rIBAQ_iBAQ 3-SEC-A	rIBAQ_iBAQ 3-VN96-C	11	17	NaN	NaN	NaN	NaN	NaN	NaN	NaN	NaN	NaN	0.2930633	NaN	NaN	NaN	NaN	NaN	NaN	NaN	NaN	NaN	NaN	NaN
rIBAQ_iBAQ 3-SEC-A	rIBAQ_iBAQ 3-VN96-D	11	18	NaN	NaN	NaN	NaN	NaN	NaN	NaN	NaN	NaN	0.2979986	NaN	NaN	NaN	NaN	NaN	NaN	NaN	NaN	NaN	NaN	NaN
rIBAQ_iBAQ 3-SEC-B	rIBAQ_iBAQ 1-UC-A	12	1	NaN	NaN	NaN	NaN	NaN	NaN	NaN	NaN	NaN	0.2531715	NaN	NaN	NaN	NaN	NaN	NaN	NaN	NaN	NaN	NaN	NaN
rIBAQ_iBAQ 3-SEC-B	rIBAQ_iBAQ 1-UC-B	12	2	NaN	NaN	NaN	NaN	NaN	NaN	NaN	NaN	NaN	0.1829055	NaN	NaN	NaN	NaN	NaN	NaN	NaN	NaN	NaN	NaN	NaN
rIBAQ_iBAQ 3-SEC-B	rIBAQ_iBAQ 2-UC-A	12	3	NaN	NaN	NaN	NaN	NaN	NaN	NaN	NaN	NaN	0.2903075	NaN	NaN	NaN	NaN	NaN	NaN	NaN	NaN	NaN	NaN	NaN
rIBAQ_iBAQ 3-SEC-B	rIBAQ_iBAQ 2-UC-B	12	4	NaN	NaN	NaN	NaN	NaN	NaN	NaN	NaN	NaN	0.293326	NaN	NaN	NaN	NaN	NaN	NaN	NaN	NaN	NaN	NaN	NaN
rIBAQ_iBAQ 3-SEC-B	rIBAQ_iBAQ 3-UC-A	12	5	NaN	NaN	NaN	NaN	NaN	NaN	NaN	NaN	NaN	0.2880186	NaN	NaN	NaN	NaN	NaN	NaN	NaN	NaN	NaN	NaN	NaN
rIBAQ_iBAQ 3-SEC-B	rIBAQ_iBAQ 3-UC-B	12	6	NaN	NaN	NaN	NaN	NaN	NaN	NaN	NaN	NaN	0.2971108	NaN	NaN	NaN	NaN	NaN	NaN	NaN	NaN	NaN	NaN	NaN
rIBAQ_iBAQ 3-SEC-B	rIBAQ_iBAQ 1-SEC-A	12	7	NaN	NaN	NaN	NaN	NaN	NaN	NaN	NaN	NaN	0.8796636	NaN	NaN	NaN	NaN	NaN	NaN	NaN	NaN	NaN	NaN	NaN
rIBAQ_iBAQ 3-SEC-B	rIBAQ_iBAQ 1-SEC-B	12	8	NaN	NaN	NaN	NaN	NaN	NaN	NaN	NaN	NaN	0.8481184	NaN	NaN	NaN	NaN	NaN	NaN	NaN	NaN	NaN	NaN	NaN
rIBAQ_iBAQ 3-SEC-B	rIBAQ_iBAQ 2-SEC-A	12	9	NaN	NaN	NaN	NaN	NaN	NaN	NaN	NaN	NaN	0.7900994	NaN	NaN	NaN	NaN	NaN	NaN	NaN	NaN	NaN	NaN	NaN
rIBAQ_iBAQ 3-SEC-B	rIBAQ_iBAQ 2-SEC-B	12	10	NaN	NaN	NaN	NaN	NaN	NaN	NaN	NaN	NaN	0.876307	NaN	NaN	NaN	NaN	NaN	NaN	NaN	NaN	NaN	NaN	NaN
rIBAQ_iBAQ 3-SEC-B	rIBAQ_iBAQ 3-SEC-A	12	11	NaN	NaN	NaN	NaN	NaN	NaN	NaN	NaN	NaN	0.9021378	NaN	NaN	NaN	NaN	NaN	NaN	NaN	NaN	NaN	NaN	NaN
rIBAQ_iBAQ 3-SEC-B	rIBAQ_iBAQ 1-VN96-C	12	13	NaN	NaN	NaN	NaN	NaN	NaN	NaN	NaN	NaN	0.2841713	NaN	NaN	NaN	NaN	NaN	NaN	NaN	NaN	NaN	NaN	NaN
rIBAQ_iBAQ 3-SEC-B	rIBAQ_iBAQ 1-VN96-D	12	14	NaN	NaN	NaN	NaN	NaN	NaN	NaN	NaN	NaN	0.2811508	NaN	NaN	NaN	NaN	NaN	NaN	NaN	NaN	NaN	NaN	NaN
rIBAQ_iBAQ 3-SEC-B	rIBAQ_iBAQ 2-VN96-C	12	15	NaN	NaN	NaN	NaN	NaN	NaN	NaN	NaN	NaN	0.2697854	NaN	NaN	NaN	NaN	NaN	NaN	NaN	NaN	NaN	NaN	NaN
rIBAQ_iBAQ 3-SEC-B	rIBAQ_iBAQ 2-VN96-D	12	16	NaN	NaN	NaN	NaN	NaN	NaN	NaN	NaN	NaN	0.2606028	NaN	NaN	NaN	NaN	NaN	NaN	NaN	NaN	NaN	NaN	NaN
rIBAQ_iBAQ 3-SEC-B	rIBAQ_iBAQ 3-VN96-C	12	17	NaN	NaN	NaN	NaN	NaN	NaN	NaN	NaN	NaN	0.2859696	NaN	NaN	NaN	NaN	NaN	NaN	NaN	NaN	NaN	NaN	NaN
rIBAQ_iBAQ 3-SEC-B	rIBAQ_iBAQ 3-VN96-D	12	18	NaN	NaN	NaN	NaN	NaN	NaN	NaN	NaN	NaN	0.3016666	NaN	NaN	NaN	NaN	NaN	NaN	NaN	NaN	NaN	NaN	NaN
rIBAQ_iBAQ 1-VN96-C	rIBAQ_iBAQ 1-UC-A	13	1	NaN	NaN	NaN	NaN	NaN	NaN	NaN	NaN	NaN	0.1269999	NaN	NaN	NaN	NaN	NaN	NaN	NaN	NaN	NaN	NaN	NaN
rIBAQ_iBAQ 1-VN96-C	rIBAQ_iBAQ 1-UC-B	13	2	NaN	NaN	NaN	NaN	NaN	NaN	NaN	NaN	NaN	0.1788738	NaN	NaN	NaN	NaN	NaN	NaN	NaN	NaN	NaN	NaN	NaN
rIBAQ_iBAQ 1-VN96-C	rIBAQ_iBAQ 2-UC-A	13	3	NaN	NaN	NaN	NaN	NaN	NaN	NaN	NaN	NaN	0.1334511	NaN	NaN	NaN	NaN	NaN	NaN	NaN	NaN	NaN	NaN	NaN
rIBAQ_iBAQ 1-VN96-C	rIBAQ_iBAQ 2-UC-B	13	4	NaN	NaN	NaN	NaN	NaN	NaN	NaN	NaN	NaN	0.1537523	NaN	NaN	NaN	NaN	NaN	NaN	NaN	NaN	NaN	NaN	NaN
rIBAQ_iBAQ 1-VN96-C	rIBAQ_iBAQ 3-UC-A	13	5	NaN	NaN	NaN	NaN	NaN	NaN	NaN	NaN	NaN	0.1332572	NaN	NaN	NaN	NaN	NaN	NaN	NaN	NaN	NaN	NaN	NaN
rIBAQ_iBAQ 1-VN96-C	rIBAQ_iBAQ 3-UC-B	13	6	NaN	NaN	NaN	NaN	NaN	NaN	NaN	NaN	NaN	0.2148449	NaN	NaN	NaN	NaN	NaN	NaN	NaN	NaN	NaN	NaN	NaN
rIBAQ_iBAQ 1-VN96-C	rIBAQ_iBAQ 1-SEC-A	13	7	NaN	NaN	NaN	NaN	NaN	NaN	NaN	NaN	NaN	0.2973607	NaN	NaN	NaN	NaN	NaN	NaN	NaN	NaN	NaN	NaN	NaN
rIBAQ_iBAQ 1-VN96-C	rIBAQ_iBAQ 1-SEC-B	13	8	NaN	NaN	NaN	NaN	NaN	NaN	NaN	NaN	NaN	0.2880565	NaN	NaN	NaN	NaN	NaN	NaN	NaN	NaN	NaN	NaN	NaN
rIBAQ_iBAQ 1-VN96-C	rIBAQ_iBAQ 2-SEC-A	13	9	NaN	NaN	NaN	NaN	NaN	NaN	NaN	NaN	NaN	0.2835757	NaN	NaN	NaN	NaN	NaN	NaN	NaN	NaN	NaN	NaN	NaN
rIBAQ_iBAQ 1-VN96-C	rIBAQ_iBAQ 2-SEC-B	13	10	NaN	NaN	NaN	NaN	NaN	NaN	NaN	NaN	NaN	0.2993577	NaN	NaN	NaN	NaN	NaN	NaN	NaN	NaN	NaN	NaN	NaN
rIBAQ_iBAQ 1-VN96-C	rIBAQ_iBAQ 3-SEC-A	13	11	NaN	NaN	NaN	NaN	NaN	NaN	NaN	NaN	NaN	0.2768238	NaN	NaN	NaN	NaN	NaN	NaN	NaN	NaN	NaN	NaN	NaN
rIBAQ_iBAQ 1-VN96-C	rIBAQ_iBAQ 3-SEC-B	13	12	NaN	NaN	NaN	NaN	NaN	NaN	NaN	NaN	NaN	0.2841713	NaN	NaN	NaN	NaN	NaN	NaN	NaN	NaN	NaN	NaN	NaN
rIBAQ_iBAQ 1-VN96-C	rIBAQ_iBAQ 1-VN96-D	13	14	NaN	NaN	NaN	NaN	NaN	NaN	NaN	NaN	NaN	0.9416202	NaN	NaN	NaN	NaN	NaN	NaN	NaN	NaN	NaN	NaN	NaN
rIBAQ_iBAQ 1-VN96-C	rIBAQ_iBAQ 2-VN96-C	13	15	NaN	NaN	NaN	NaN	NaN	NaN	NaN	NaN	NaN	0.9244691	NaN	NaN	NaN	NaN	NaN	NaN	NaN	NaN	NaN	NaN	NaN
rIBAQ_iBAQ 1-VN96-C	rIBAQ_iBAQ 2-VN96-D	13	16	NaN	NaN	NaN	NaN	NaN	NaN	NaN	NaN	NaN	0.9071043	NaN	NaN	NaN	NaN	NaN	NaN	NaN	NaN	NaN	NaN	NaN
rIBAQ_iBAQ 1-VN96-C	rIBAQ_iBAQ 3-VN96-C	13	17	NaN	NaN	NaN	NaN	NaN	NaN	NaN	NaN	NaN	0.890047	NaN	NaN	NaN	NaN	NaN	NaN	NaN	NaN	NaN	NaN	NaN
rIBAQ_iBAQ 1-VN96-C	rIBAQ_iBAQ 3-VN96-D	13	18	NaN	NaN	NaN	NaN	NaN	NaN	NaN	NaN	NaN	0.8718883	NaN	NaN	NaN	NaN	NaN	NaN	NaN	NaN	NaN	NaN	NaN
rIBAQ_iBAQ 1-VN96-D	rIBAQ_iBAQ 1-UC-A	14	1	NaN	NaN	NaN	NaN	NaN	NaN	NaN	NaN	NaN	0.1148989	NaN	NaN	NaN	NaN	NaN	NaN	NaN	NaN	NaN	NaN	NaN
rIBAQ_iBAQ 1-VN96-D	rIBAQ_iBAQ 1-UC-B	14	2	NaN	NaN	NaN	NaN	NaN	NaN	NaN	NaN	NaN	0.1630391	NaN	NaN	NaN	NaN	NaN	NaN	NaN	NaN	NaN	NaN	NaN
rIBAQ_iBAQ 1-VN96-D	rIBAQ_iBAQ 2-UC-A	14	3	NaN	NaN	NaN	NaN	NaN	NaN	NaN	NaN	NaN	0.112232	NaN	NaN	NaN	NaN	NaN	NaN	NaN	NaN	NaN	NaN	NaN
rIBAQ_iBAQ 1-VN96-D	rIBAQ_iBAQ 2-UC-B	14	4	NaN	NaN	NaN	NaN	NaN	NaN	NaN	NaN	NaN	0.1387768	NaN	NaN	NaN	NaN	NaN	NaN	NaN	NaN	NaN	NaN	NaN
rIBAQ_iBAQ 1-VN96-D	rIBAQ_iBAQ 3-UC-A	14	5	NaN	NaN	NaN	NaN	NaN	NaN	NaN	NaN	NaN	0.1300399	NaN	NaN	NaN	NaN	NaN	NaN	NaN	NaN	NaN	NaN	NaN
rIBAQ_iBAQ 1-VN96-D	rIBAQ_iBAQ 3-UC-B	14	6	NaN	NaN	NaN	NaN	NaN	NaN	NaN	NaN	NaN	0.1949887	NaN	NaN	NaN	NaN	NaN	NaN	NaN	NaN	NaN	NaN	NaN
rIBAQ_iBAQ 1-VN96-D	rIBAQ_iBAQ 1-SEC-A	14	7	NaN	NaN	NaN	NaN	NaN	NaN	NaN	NaN	NaN	0.2938284	NaN	NaN	NaN	NaN	NaN	NaN	NaN	NaN	NaN	NaN	NaN
rIBAQ_iBAQ 1-VN96-D	rIBAQ_iBAQ 1-SEC-B	14	8	NaN	NaN	NaN	NaN	NaN	NaN	NaN	NaN	NaN	0.2663572	NaN	NaN	NaN	NaN	NaN	NaN	NaN	NaN	NaN	NaN	NaN
rIBAQ_iBAQ 1-VN96-D	rIBAQ_iBAQ 2-SEC-A	14	9	NaN	NaN	NaN	NaN	NaN	NaN	NaN	NaN	NaN	0.2627487	NaN	NaN	NaN	NaN	NaN	NaN	NaN	NaN	NaN	NaN	NaN
rIBAQ_iBAQ 1-VN96-D	rIBAQ_iBAQ 2-SEC-B	14	10	NaN	NaN	NaN	NaN	NaN	NaN	NaN	NaN	NaN	0.2858251	NaN	NaN	NaN	NaN	NaN	NaN	NaN	NaN	NaN	NaN	NaN
rIBAQ_iBAQ 1-VN96-D	rIBAQ_iBAQ 3-SEC-A	14	11	NaN	NaN	NaN	NaN	NaN	NaN	NaN	NaN	NaN	0.2763795	NaN	NaN	NaN	NaN	NaN	NaN	NaN	NaN	NaN	NaN	NaN
rIBAQ_iBAQ 1-VN96-D	rIBAQ_iBAQ 3-SEC-B	14	12	NaN	NaN	NaN	NaN	NaN	NaN	NaN	NaN	NaN	0.2811508	NaN	NaN	NaN	NaN	NaN	NaN	NaN	NaN	NaN	NaN	NaN
rIBAQ_iBAQ 1-VN96-D	rIBAQ_iBAQ 1-VN96-C	14	13	NaN	NaN	NaN	NaN	NaN	NaN	NaN	NaN	NaN	0.9416202	NaN	NaN	NaN	NaN	NaN	NaN	NaN	NaN	NaN	NaN	NaN
rIBAQ_iBAQ 1-VN96-D	rIBAQ_iBAQ 2-VN96-C	14	15	NaN	NaN	NaN	NaN	NaN	NaN	NaN	NaN	NaN	0.920838	NaN	NaN	NaN	NaN	NaN	NaN	NaN	NaN	NaN	NaN	NaN
rIBAQ_iBAQ 1-VN96-D	rIBAQ_iBAQ 2-VN96-D	14	16	NaN	NaN	NaN	NaN	NaN	NaN	NaN	NaN	NaN	0.9210214	NaN	NaN	NaN	NaN	NaN	NaN	NaN	NaN	NaN	NaN	NaN
rIBAQ_iBAQ 1-VN96-D	rIBAQ_iBAQ 3-VN96-C	14	17	NaN	NaN	NaN	NaN	NaN	NaN	NaN	NaN	NaN	0.9224067	NaN	NaN	NaN	NaN	NaN	NaN	NaN	NaN	NaN	NaN	NaN
rIBAQ_iBAQ 1-VN96-D	rIBAQ_iBAQ 3-VN96-D	14	18	NaN	NaN	NaN	NaN	NaN	NaN	NaN	NaN	NaN	0.9117166	NaN	NaN	NaN	NaN	NaN	NaN	NaN	NaN	NaN	NaN	NaN
rIBAQ_iBAQ 2-VN96-C	rIBAQ_iBAQ 1-UC-A	15	1	NaN	NaN	NaN	NaN	NaN	NaN	NaN	NaN	NaN	0.0948	NaN	NaN	NaN	NaN	NaN	NaN	NaN	NaN	NaN	NaN	NaN
rIBAQ_iBAQ 2-VN96-C	rIBAQ_iBAQ 1-UC-B	15	2	NaN	NaN	NaN	NaN	NaN	NaN	NaN	NaN	NaN	0.1518023	NaN	NaN	NaN	NaN	NaN	NaN	NaN	NaN	NaN	NaN	NaN
rIBAQ_iBAQ 2-VN96-C	rIBAQ_iBAQ 2-UC-A	15	3	NaN	NaN	NaN	NaN	NaN	NaN	NaN	NaN	NaN	0.1070201	NaN	NaN	NaN	NaN	NaN	NaN	NaN	NaN	NaN	NaN	NaN
rIBAQ_iBAQ 2-VN96-C	rIBAQ_iBAQ 2-UC-B	15	4	NaN	NaN	NaN	NaN	NaN	NaN	NaN	NaN	NaN	0.1427043	NaN	NaN	NaN	NaN	NaN	NaN	NaN	NaN	NaN	NaN	NaN
rIBAQ_iBAQ 2-VN96-C	rIBAQ_iBAQ 3-UC-A	15	5	NaN	NaN	NaN	NaN	NaN	NaN	NaN	NaN	NaN	0.1059509	NaN	NaN	NaN	NaN	NaN	NaN	NaN	NaN	NaN	NaN	NaN
rIBAQ_iBAQ 2-VN96-C	rIBAQ_iBAQ 3-UC-B	15	6	NaN	NaN	NaN	NaN	NaN	NaN	NaN	NaN	NaN	0.1778053	NaN	NaN	NaN	NaN	NaN	NaN	NaN	NaN	NaN	NaN	NaN
rIBAQ_iBAQ 2-VN96-C	rIBAQ_iBAQ 1-SEC-A	15	7	NaN	NaN	NaN	NaN	NaN	NaN	NaN	NaN	NaN	0.2669866	NaN	NaN	NaN	NaN	NaN	NaN	NaN	NaN	NaN	NaN	NaN
rIBAQ_iBAQ 2-VN96-C	rIBAQ_iBAQ 1-SEC-B	15	8	NaN	NaN	NaN	NaN	NaN	NaN	NaN	NaN	NaN	0.2754039	NaN	NaN	NaN	NaN	NaN	NaN	NaN	NaN	NaN	NaN	NaN
rIBAQ_iBAQ 2-VN96-C	rIBAQ_iBAQ 2-SEC-A	15	9	NaN	NaN	NaN	NaN	NaN	NaN	NaN	NaN	NaN	0.2642454	NaN	NaN	NaN	NaN	NaN	NaN	NaN	NaN	NaN	NaN	NaN
rIBAQ_iBAQ 2-VN96-C	rIBAQ_iBAQ 2-SEC-B	15	10	NaN	NaN	NaN	NaN	NaN	NaN	NaN	NaN	NaN	0.2949524	NaN	NaN	NaN	NaN	NaN	NaN	NaN	NaN	NaN	NaN	NaN
rIBAQ_iBAQ 2-VN96-C	rIBAQ_iBAQ 3-SEC-A	15	11	NaN	NaN	NaN	NaN	NaN	NaN	NaN	NaN	NaN	0.2640813	NaN	NaN	NaN	NaN	NaN	NaN	NaN	NaN	NaN	NaN	NaN
rIBAQ_iBAQ 2-VN96-C	rIBAQ_iBAQ 3-SEC-B	15	12	NaN	NaN	NaN	NaN	NaN	NaN	NaN	NaN	NaN	0.2697854	NaN	NaN	NaN	NaN	NaN	NaN	NaN	NaN	NaN	NaN	NaN
rIBAQ_iBAQ 2-VN96-C	rIBAQ_iBAQ 1-VN96-C	15	13	NaN	NaN	NaN	NaN	NaN	NaN	NaN	NaN	NaN	0.9244691	NaN	NaN	NaN	NaN	NaN	NaN	NaN	NaN	NaN	NaN	NaN
rIBAQ_iBAQ 2-VN96-C	rIBAQ_iBAQ 1-VN96-D	15	14	NaN	NaN	NaN	NaN	NaN	NaN	NaN	NaN	NaN	0.920838	NaN	NaN	NaN	NaN	NaN	NaN	NaN	NaN	NaN	NaN	NaN
rIBAQ_iBAQ 2-VN96-C	rIBAQ_iBAQ 2-VN96-D	15	16	NaN	NaN	NaN	NaN	NaN	NaN	NaN	NaN	NaN	0.9703768	NaN	NaN	NaN	NaN	NaN	NaN	NaN	NaN	NaN	NaN	NaN
rIBAQ_iBAQ 2-VN96-C	rIBAQ_iBAQ 3-VN96-C	15	17	NaN	NaN	NaN	NaN	NaN	NaN	NaN	NaN	NaN	0.9207003	NaN	NaN	NaN	NaN	NaN	NaN	NaN	NaN	NaN	NaN	NaN
rIBAQ_iBAQ 2-VN96-C	rIBAQ_iBAQ 3-VN96-D	15	18	NaN	NaN	NaN	NaN	NaN	NaN	NaN	NaN	NaN	0.9076952	NaN	NaN	NaN	NaN	NaN	NaN	NaN	NaN	NaN	NaN	NaN
rIBAQ_iBAQ 2-VN96-D	rIBAQ_iBAQ 1-UC-A	16	1	NaN	NaN	NaN	NaN	NaN	NaN	NaN	NaN	NaN	0.1117072	NaN	NaN	NaN	NaN	NaN	NaN	NaN	NaN	NaN	NaN	NaN
rIBAQ_iBAQ 2-VN96-D	rIBAQ_iBAQ 1-UC-B	16	2	NaN	NaN	NaN	NaN	NaN	NaN	NaN	NaN	NaN	0.1592963	NaN	NaN	NaN	NaN	NaN	NaN	NaN	NaN	NaN	NaN	NaN
rIBAQ_iBAQ 2-VN96-D	rIBAQ_iBAQ 2-UC-A	16	3	NaN	NaN	NaN	NaN	NaN	NaN	NaN	NaN	NaN	0.1081907	NaN	NaN	NaN	NaN	NaN	NaN	NaN	NaN	NaN	NaN	NaN
rIBAQ_iBAQ 2-VN96-D	rIBAQ_iBAQ 2-UC-B	16	4	NaN	NaN	NaN	NaN	NaN	NaN	NaN	NaN	NaN	0.1381657	NaN	NaN	NaN	NaN	NaN	NaN	NaN	NaN	NaN	NaN	NaN
rIBAQ_iBAQ 2-VN96-D	rIBAQ_iBAQ 3-UC-A	16	5	NaN	NaN	NaN	NaN	NaN	NaN	NaN	NaN	NaN	0.1182651	NaN	NaN	NaN	NaN	NaN	NaN	NaN	NaN	NaN	NaN	NaN
rIBAQ_iBAQ 2-VN96-D	rIBAQ_iBAQ 3-UC-B	16	6	NaN	NaN	NaN	NaN	NaN	NaN	NaN	NaN	NaN	0.1766346	NaN	NaN	NaN	NaN	NaN	NaN	NaN	NaN	NaN	NaN	NaN
rIBAQ_iBAQ 2-VN96-D	rIBAQ_iBAQ 1-SEC-A	16	7	NaN	NaN	NaN	NaN	NaN	NaN	NaN	NaN	NaN	0.2673207	NaN	NaN	NaN	NaN	NaN	NaN	NaN	NaN	NaN	NaN	NaN
rIBAQ_iBAQ 2-VN96-D	rIBAQ_iBAQ 1-SEC-B	16	8	NaN	NaN	NaN	NaN	NaN	NaN	NaN	NaN	NaN	0.2588725	NaN	NaN	NaN	NaN	NaN	NaN	NaN	NaN	NaN	NaN	NaN
rIBAQ_iBAQ 2-VN96-D	rIBAQ_iBAQ 2-SEC-A	16	9	NaN	NaN	NaN	NaN	NaN	NaN	NaN	NaN	NaN	0.2520466	NaN	NaN	NaN	NaN	NaN	NaN	NaN	NaN	NaN	NaN	NaN
rIBAQ_iBAQ 2-VN96-D	rIBAQ_iBAQ 2-SEC-B	16	10	NaN	NaN	NaN	NaN	NaN	NaN	NaN	NaN	NaN	0.3006813	NaN	NaN	NaN	NaN	NaN	NaN	NaN	NaN	NaN	NaN	NaN
rIBAQ_iBAQ 2-VN96-D	rIBAQ_iBAQ 3-SEC-A	16	11	NaN	NaN	NaN	NaN	NaN	NaN	NaN	NaN	NaN	0.2652012	NaN	NaN	NaN	NaN	NaN	NaN	NaN	NaN	NaN	NaN	NaN
rIBAQ_iBAQ 2-VN96-D	rIBAQ_iBAQ 3-SEC-B	16	12	NaN	NaN	NaN	NaN	NaN	NaN	NaN	NaN	NaN	0.2606028	NaN	NaN	NaN	NaN	NaN	NaN	NaN	NaN	NaN	NaN	NaN
rIBAQ_iBAQ 2-VN96-D	rIBAQ_iBAQ 1-VN96-C	16	13	NaN	NaN	NaN	NaN	NaN	NaN	NaN	NaN	NaN	0.9071043	NaN	NaN	NaN	NaN	NaN	NaN	NaN	NaN	NaN	NaN	NaN
rIBAQ_iBAQ 2-VN96-D	rIBAQ_iBAQ 1-VN96-D	16	14	NaN	NaN	NaN	NaN	NaN	NaN	NaN	NaN	NaN	0.9210214	NaN	NaN	NaN	NaN	NaN	NaN	NaN	NaN	NaN	NaN	NaN
rIBAQ_iBAQ 2-VN96-D	rIBAQ_iBAQ 2-VN96-C	16	15	NaN	NaN	NaN	NaN	NaN	NaN	NaN	NaN	NaN	0.9703768	NaN	NaN	NaN	NaN	NaN	NaN	NaN	NaN	NaN	NaN	NaN
rIBAQ_iBAQ 2-VN96-D	rIBAQ_iBAQ 3-VN96-C	16	17	NaN	NaN	NaN	NaN	NaN	NaN	NaN	NaN	NaN	0.9339595	NaN	NaN	NaN	NaN	NaN	NaN	NaN	NaN	NaN	NaN	NaN
rIBAQ_iBAQ 2-VN96-D	rIBAQ_iBAQ 3-VN96-D	16	18	NaN	NaN	NaN	NaN	NaN	NaN	NaN	NaN	NaN	0.9171867	NaN	NaN	NaN	NaN	NaN	NaN	NaN	NaN	NaN	NaN	NaN
rIBAQ_iBAQ 3-VN96-C	rIBAQ_iBAQ 1-UC-A	17	1	NaN	NaN	NaN	NaN	NaN	NaN	NaN	NaN	NaN	0.1281144	NaN	NaN	NaN	NaN	NaN	NaN	NaN	NaN	NaN	NaN	NaN
rIBAQ_iBAQ 3-VN96-C	rIBAQ_iBAQ 1-UC-B	17	2	NaN	NaN	NaN	NaN	NaN	NaN	NaN	NaN	NaN	0.185126	NaN	NaN	NaN	NaN	NaN	NaN	NaN	NaN	NaN	NaN	NaN
rIBAQ_iBAQ 3-VN96-C	rIBAQ_iBAQ 2-UC-A	17	3	NaN	NaN	NaN	NaN	NaN	NaN	NaN	NaN	NaN	0.1395876	NaN	NaN	NaN	NaN	NaN	NaN	NaN	NaN	NaN	NaN	NaN
rIBAQ_iBAQ 3-VN96-C	rIBAQ_iBAQ 2-UC-B	17	4	NaN	NaN	NaN	NaN	NaN	NaN	NaN	NaN	NaN	0.1634961	NaN	NaN	NaN	NaN	NaN	NaN	NaN	NaN	NaN	NaN	NaN
rIBAQ_iBAQ 3-VN96-C	rIBAQ_iBAQ 3-UC-A	17	5	NaN	NaN	NaN	NaN	NaN	NaN	NaN	NaN	NaN	0.1442702	NaN	NaN	NaN	NaN	NaN	NaN	NaN	NaN	NaN	NaN	NaN
rIBAQ_iBAQ 3-VN96-C	rIBAQ_iBAQ 3-UC-B	17	6	NaN	NaN	NaN	NaN	NaN	NaN	NaN	NaN	NaN	0.2117368	NaN	NaN	NaN	NaN	NaN	NaN	NaN	NaN	NaN	NaN	NaN
rIBAQ_iBAQ 3-VN96-C	rIBAQ_iBAQ 1-SEC-A	17	7	NaN	NaN	NaN	NaN	NaN	NaN	NaN	NaN	NaN	0.2883143	NaN	NaN	NaN	NaN	NaN	NaN	NaN	NaN	NaN	NaN	NaN
rIBAQ_iBAQ 3-VN96-C	rIBAQ_iBAQ 1-SEC-B	17	8	NaN	NaN	NaN	NaN	NaN	NaN	NaN	NaN	NaN	0.2788543	NaN	NaN	NaN	NaN	NaN	NaN	NaN	NaN	NaN	NaN	NaN
rIBAQ_iBAQ 3-VN96-C	rIBAQ_iBAQ 2-SEC-A	17	9	NaN	NaN	NaN	NaN	NaN	NaN	NaN	NaN	NaN	0.2557013	NaN	NaN	NaN	NaN	NaN	NaN	NaN	NaN	NaN	NaN	NaN
rIBAQ_iBAQ 3-VN96-C	rIBAQ_iBAQ 2-SEC-B	17	10	NaN	NaN	NaN	NaN	NaN	NaN	NaN	NaN	NaN	0.3021244	NaN	NaN	NaN	NaN	NaN	NaN	NaN	NaN	NaN	NaN	NaN
rIBAQ_iBAQ 3-VN96-C	rIBAQ_iBAQ 3-SEC-A	17	11	NaN	NaN	NaN	NaN	NaN	NaN	NaN	NaN	NaN	0.2930633	NaN	NaN	NaN	NaN	NaN	NaN	NaN	NaN	NaN	NaN	NaN
rIBAQ_iBAQ 3-VN96-C	rIBAQ_iBAQ 3-SEC-B	17	12	NaN	NaN	NaN	NaN	NaN	NaN	NaN	NaN	NaN	0.2859696	NaN	NaN	NaN	NaN	NaN	NaN	NaN	NaN	NaN	NaN	NaN
rIBAQ_iBAQ 3-VN96-C	rIBAQ_iBAQ 1-VN96-C	17	13	NaN	NaN	NaN	NaN	NaN	NaN	NaN	NaN	NaN	0.890047	NaN	NaN	NaN	NaN	NaN	NaN	NaN	NaN	NaN	NaN	NaN
rIBAQ_iBAQ 3-VN96-C	rIBAQ_iBAQ 1-VN96-D	17	14	NaN	NaN	NaN	NaN	NaN	NaN	NaN	NaN	NaN	0.9224067	NaN	NaN	NaN	NaN	NaN	NaN	NaN	NaN	NaN	NaN	NaN
rIBAQ_iBAQ 3-VN96-C	rIBAQ_iBAQ 2-VN96-C	17	15	NaN	NaN	NaN	NaN	NaN	NaN	NaN	NaN	NaN	0.9207003	NaN	NaN	NaN	NaN	NaN	NaN	NaN	NaN	NaN	NaN	NaN
rIBAQ_iBAQ 3-VN96-C	rIBAQ_iBAQ 2-VN96-D	17	16	NaN	NaN	NaN	NaN	NaN	NaN	NaN	NaN	NaN	0.9339595	NaN	NaN	NaN	NaN	NaN	NaN	NaN	NaN	NaN	NaN	NaN
rIBAQ_iBAQ 3-VN96-C	rIBAQ_iBAQ 3-VN96-D	17	18	NaN	NaN	NaN	NaN	NaN	NaN	NaN	NaN	NaN	0.9686179	NaN	NaN	NaN	NaN	NaN	NaN	NaN	NaN	NaN	NaN	NaN
rIBAQ_iBAQ 3-VN96-D	rIBAQ_iBAQ 1-UC-A	18	1	NaN	NaN	NaN	NaN	NaN	NaN	NaN	NaN	NaN	0.1301849	NaN	NaN	NaN	NaN	NaN	NaN	NaN	NaN	NaN	NaN	NaN
rIBAQ_iBAQ 3-VN96-D	rIBAQ_iBAQ 1-UC-B	18	2	NaN	NaN	NaN	NaN	NaN	NaN	NaN	NaN	NaN	0.173289	NaN	NaN	NaN	NaN	NaN	NaN	NaN	NaN	NaN	NaN	NaN
rIBAQ_iBAQ 3-VN96-D	rIBAQ_iBAQ 2-UC-A	18	3	NaN	NaN	NaN	NaN	NaN	NaN	NaN	NaN	NaN	0.1265826	NaN	NaN	NaN	NaN	NaN	NaN	NaN	NaN	NaN	NaN	NaN
rIBAQ_iBAQ 3-VN96-D	rIBAQ_iBAQ 2-UC-B	18	4	NaN	NaN	NaN	NaN	NaN	NaN	NaN	NaN	NaN	0.1613056	NaN	NaN	NaN	NaN	NaN	NaN	NaN	NaN	NaN	NaN	NaN
rIBAQ_iBAQ 3-VN96-D	rIBAQ_iBAQ 3-UC-A	18	5	NaN	NaN	NaN	NaN	NaN	NaN	NaN	NaN	NaN	0.1364773	NaN	NaN	NaN	NaN	NaN	NaN	NaN	NaN	NaN	NaN	NaN
rIBAQ_iBAQ 3-VN96-D	rIBAQ_iBAQ 3-UC-B	18	6	NaN	NaN	NaN	NaN	NaN	NaN	NaN	NaN	NaN	0.2046752	NaN	NaN	NaN	NaN	NaN	NaN	NaN	NaN	NaN	NaN	NaN
rIBAQ_iBAQ 3-VN96-D	rIBAQ_iBAQ 1-SEC-A	18	7	NaN	NaN	NaN	NaN	NaN	NaN	NaN	NaN	NaN	0.2893724	NaN	NaN	NaN	NaN	NaN	NaN	NaN	NaN	NaN	NaN	NaN
rIBAQ_iBAQ 3-VN96-D	rIBAQ_iBAQ 1-SEC-B	18	8	NaN	NaN	NaN	NaN	NaN	NaN	NaN	NaN	NaN	0.278473	NaN	NaN	NaN	NaN	NaN	NaN	NaN	NaN	NaN	NaN	NaN
rIBAQ_iBAQ 3-VN96-D	rIBAQ_iBAQ 2-SEC-A	18	9	NaN	NaN	NaN	NaN	NaN	NaN	NaN	NaN	NaN	0.2640067	NaN	NaN	NaN	NaN	NaN	NaN	NaN	NaN	NaN	NaN	NaN
rIBAQ_iBAQ 3-VN96-D	rIBAQ_iBAQ 2-SEC-B	18	10	NaN	NaN	NaN	NaN	NaN	NaN	NaN	NaN	NaN	0.3260441	NaN	NaN	NaN	NaN	NaN	NaN	NaN	NaN	NaN	NaN	NaN
rIBAQ_iBAQ 3-VN96-D	rIBAQ_iBAQ 3-SEC-A	18	11	NaN	NaN	NaN	NaN	NaN	NaN	NaN	NaN	NaN	0.2979986	NaN	NaN	NaN	NaN	NaN	NaN	NaN	NaN	NaN	NaN	NaN
rIBAQ_iBAQ 3-VN96-D	rIBAQ_iBAQ 3-SEC-B	18	12	NaN	NaN	NaN	NaN	NaN	NaN	NaN	NaN	NaN	0.3016666	NaN	NaN	NaN	NaN	NaN	NaN	NaN	NaN	NaN	NaN	NaN
rIBAQ_iBAQ 3-VN96-D	rIBAQ_iBAQ 1-VN96-C	18	13	NaN	NaN	NaN	NaN	NaN	NaN	NaN	NaN	NaN	0.8718883	NaN	NaN	NaN	NaN	NaN	NaN	NaN	NaN	NaN	NaN	NaN
rIBAQ_iBAQ 3-VN96-D	rIBAQ_iBAQ 1-VN96-D	18	14	NaN	NaN	NaN	NaN	NaN	NaN	NaN	NaN	NaN	0.9117166	NaN	NaN	NaN	NaN	NaN	NaN	NaN	NaN	NaN	NaN	NaN
rIBAQ_iBAQ 3-VN96-D	rIBAQ_iBAQ 2-VN96-C	18	15	NaN	NaN	NaN	NaN	NaN	NaN	NaN	NaN	NaN	0.9076952	NaN	NaN	NaN	NaN	NaN	NaN	NaN	NaN	NaN	NaN	NaN
rIBAQ_iBAQ 3-VN96-D	rIBAQ_iBAQ 2-VN96-D	18	16	NaN	NaN	NaN	NaN	NaN	NaN	NaN	NaN	NaN	0.9171867	NaN	NaN	NaN	NaN	NaN	NaN	NaN	NaN	NaN	NaN	NaN
rIBAQ_iBAQ 3-VN96-D	rIBAQ_iBAQ 3-VN96-C	18	17	NaN	NaN	NaN	NaN	NaN	NaN	NaN	NaN	NaN	0.9686179	NaN	NaN	NaN	NaN	NaN	NaN	NaN	NaN	NaN	NaN	NaN
