# Supplementary material for: Mass-Spectrometry Based Proteome Comparison of Extracellular Vesicle Isolation Methods: Comparison of ME-kit, Size-Exclusion Chromatography, and High-Speed Centrifugation
Source: Biomedicines. 2020 Jul 25;8(8):246. doi: 10.3390/biomedicines8080246 (PMC7459681; doi:10.3390/biomedicines8080246)
Supplement: Supplementary file 1 [file biomedicines-08-00246-s001.zip › File S6 - Exported Perseus data/Correlation-matrix/Only-EVs.txt]

Row name	Column name	Row index	Column index	Log2(Absence-presence enrichment factor)	Absence-presence -Log10(p-value)	Number of valid pairs	Valid pairs percentage	Pearson correlation	Abs. Pearson correlation	-Log10(Pearson p-value)	-Log10(Pearson p-value) [correlation]	-Log10(Pearson p-value) [anti-correlation]	R squared	Spearman rank correlation	Abs. Spearman rank correlation	-Log10(Spearman p-value)	-Log10(Spearman p-value) [correlation]	-Log10(Spearman p-value) [anti-correlation]	Kendall rank correlation	Distance correlation	Mutual information	Euclidean distance	Manhattan distance	Maximum distance
rIBAQ_iBAQ 1-UC-A	rIBAQ_iBAQ 1-UC-B	1	2	NaN	NaN	NaN	NaN	NaN	NaN	NaN	NaN	NaN	0.8609853	NaN	NaN	NaN	NaN	NaN	NaN	NaN	NaN	NaN	NaN	NaN
rIBAQ_iBAQ 1-UC-A	rIBAQ_iBAQ 2-UC-A	1	3	NaN	NaN	NaN	NaN	NaN	NaN	NaN	NaN	NaN	0.8137448	NaN	NaN	NaN	NaN	NaN	NaN	NaN	NaN	NaN	NaN	NaN
rIBAQ_iBAQ 1-UC-A	rIBAQ_iBAQ 2-UC-B	1	4	NaN	NaN	NaN	NaN	NaN	NaN	NaN	NaN	NaN	0.8696041	NaN	NaN	NaN	NaN	NaN	NaN	NaN	NaN	NaN	NaN	NaN
rIBAQ_iBAQ 1-UC-A	rIBAQ_iBAQ 3-UC-A	1	5	NaN	NaN	NaN	NaN	NaN	NaN	NaN	NaN	NaN	0.8515024	NaN	NaN	NaN	NaN	NaN	NaN	NaN	NaN	NaN	NaN	NaN
rIBAQ_iBAQ 1-UC-A	rIBAQ_iBAQ 3-UC-B	1	6	NaN	NaN	NaN	NaN	NaN	NaN	NaN	NaN	NaN	0.7921691	NaN	NaN	NaN	NaN	NaN	NaN	NaN	NaN	NaN	NaN	NaN
rIBAQ_iBAQ 1-UC-A	rIBAQ_iBAQ 1-SEC-A	1	7	NaN	NaN	NaN	NaN	NaN	NaN	NaN	NaN	NaN	0.4557641	NaN	NaN	NaN	NaN	NaN	NaN	NaN	NaN	NaN	NaN	NaN
rIBAQ_iBAQ 1-UC-A	rIBAQ_iBAQ 1-SEC-B	1	8	NaN	NaN	NaN	NaN	NaN	NaN	NaN	NaN	NaN	0.6509979	NaN	NaN	NaN	NaN	NaN	NaN	NaN	NaN	NaN	NaN	NaN
rIBAQ_iBAQ 1-UC-A	rIBAQ_iBAQ 2-SEC-A	1	9	NaN	NaN	NaN	NaN	NaN	NaN	NaN	NaN	NaN	0.5361818	NaN	NaN	NaN	NaN	NaN	NaN	NaN	NaN	NaN	NaN	NaN
rIBAQ_iBAQ 1-UC-A	rIBAQ_iBAQ 2-SEC-B	1	10	NaN	NaN	NaN	NaN	NaN	NaN	NaN	NaN	NaN	0.4028471	NaN	NaN	NaN	NaN	NaN	NaN	NaN	NaN	NaN	NaN	NaN
rIBAQ_iBAQ 1-UC-A	rIBAQ_iBAQ 3-SEC-A	1	11	NaN	NaN	NaN	NaN	NaN	NaN	NaN	NaN	NaN	0.3953359	NaN	NaN	NaN	NaN	NaN	NaN	NaN	NaN	NaN	NaN	NaN
rIBAQ_iBAQ 1-UC-A	rIBAQ_iBAQ 3-SEC-B	1	12	NaN	NaN	NaN	NaN	NaN	NaN	NaN	NaN	NaN	0.4308426	NaN	NaN	NaN	NaN	NaN	NaN	NaN	NaN	NaN	NaN	NaN
rIBAQ_iBAQ 1-UC-A	rIBAQ_iBAQ 1-VN96-C	1	13	NaN	NaN	NaN	NaN	NaN	NaN	NaN	NaN	NaN	0.0602235	NaN	NaN	NaN	NaN	NaN	NaN	NaN	NaN	NaN	NaN	NaN
rIBAQ_iBAQ 1-UC-A	rIBAQ_iBAQ 1-VN96-D	1	14	NaN	NaN	NaN	NaN	NaN	NaN	NaN	NaN	NaN	0.1447175	NaN	NaN	NaN	NaN	NaN	NaN	NaN	NaN	NaN	NaN	NaN
rIBAQ_iBAQ 1-UC-A	rIBAQ_iBAQ 2-VN96-C	1	15	NaN	NaN	NaN	NaN	NaN	NaN	NaN	NaN	NaN	0.006069162	NaN	NaN	NaN	NaN	NaN	NaN	NaN	NaN	NaN	NaN	NaN
rIBAQ_iBAQ 1-UC-A	rIBAQ_iBAQ 2-VN96-D	1	16	NaN	NaN	NaN	NaN	NaN	NaN	NaN	NaN	NaN	0.0006655222	NaN	NaN	NaN	NaN	NaN	NaN	NaN	NaN	NaN	NaN	NaN
rIBAQ_iBAQ 1-UC-A	rIBAQ_iBAQ 3-VN96-C	1	17	NaN	NaN	NaN	NaN	NaN	NaN	NaN	NaN	NaN	0.03566347	NaN	NaN	NaN	NaN	NaN	NaN	NaN	NaN	NaN	NaN	NaN
rIBAQ_iBAQ 1-UC-A	rIBAQ_iBAQ 3-VN96-D	1	18	NaN	NaN	NaN	NaN	NaN	NaN	NaN	NaN	NaN	0.02423871	NaN	NaN	NaN	NaN	NaN	NaN	NaN	NaN	NaN	NaN	NaN
rIBAQ_iBAQ 1-UC-B	rIBAQ_iBAQ 1-UC-A	2	1	NaN	NaN	NaN	NaN	NaN	NaN	NaN	NaN	NaN	0.8609853	NaN	NaN	NaN	NaN	NaN	NaN	NaN	NaN	NaN	NaN	NaN
rIBAQ_iBAQ 1-UC-B	rIBAQ_iBAQ 2-UC-A	2	3	NaN	NaN	NaN	NaN	NaN	NaN	NaN	NaN	NaN	0.8486531	NaN	NaN	NaN	NaN	NaN	NaN	NaN	NaN	NaN	NaN	NaN
rIBAQ_iBAQ 1-UC-B	rIBAQ_iBAQ 2-UC-B	2	4	NaN	NaN	NaN	NaN	NaN	NaN	NaN	NaN	NaN	0.7917668	NaN	NaN	NaN	NaN	NaN	NaN	NaN	NaN	NaN	NaN	NaN
rIBAQ_iBAQ 1-UC-B	rIBAQ_iBAQ 3-UC-A	2	5	NaN	NaN	NaN	NaN	NaN	NaN	NaN	NaN	NaN	0.9145036	NaN	NaN	NaN	NaN	NaN	NaN	NaN	NaN	NaN	NaN	NaN
rIBAQ_iBAQ 1-UC-B	rIBAQ_iBAQ 3-UC-B	2	6	NaN	NaN	NaN	NaN	NaN	NaN	NaN	NaN	NaN	0.8066297	NaN	NaN	NaN	NaN	NaN	NaN	NaN	NaN	NaN	NaN	NaN
rIBAQ_iBAQ 1-UC-B	rIBAQ_iBAQ 1-SEC-A	2	7	NaN	NaN	NaN	NaN	NaN	NaN	NaN	NaN	NaN	0.3433476	NaN	NaN	NaN	NaN	NaN	NaN	NaN	NaN	NaN	NaN	NaN
rIBAQ_iBAQ 1-UC-B	rIBAQ_iBAQ 1-SEC-B	2	8	NaN	NaN	NaN	NaN	NaN	NaN	NaN	NaN	NaN	0.432472	NaN	NaN	NaN	NaN	NaN	NaN	NaN	NaN	NaN	NaN	NaN
rIBAQ_iBAQ 1-UC-B	rIBAQ_iBAQ 2-SEC-A	2	9	NaN	NaN	NaN	NaN	NaN	NaN	NaN	NaN	NaN	0.5263572	NaN	NaN	NaN	NaN	NaN	NaN	NaN	NaN	NaN	NaN	NaN
rIBAQ_iBAQ 1-UC-B	rIBAQ_iBAQ 2-SEC-B	2	10	NaN	NaN	NaN	NaN	NaN	NaN	NaN	NaN	NaN	0.3227889	NaN	NaN	NaN	NaN	NaN	NaN	NaN	NaN	NaN	NaN	NaN
rIBAQ_iBAQ 1-UC-B	rIBAQ_iBAQ 3-SEC-A	2	11	NaN	NaN	NaN	NaN	NaN	NaN	NaN	NaN	NaN	0.3227216	NaN	NaN	NaN	NaN	NaN	NaN	NaN	NaN	NaN	NaN	NaN
rIBAQ_iBAQ 1-UC-B	rIBAQ_iBAQ 3-SEC-B	2	12	NaN	NaN	NaN	NaN	NaN	NaN	NaN	NaN	NaN	0.2705627	NaN	NaN	NaN	NaN	NaN	NaN	NaN	NaN	NaN	NaN	NaN
rIBAQ_iBAQ 1-UC-B	rIBAQ_iBAQ 1-VN96-C	2	13	NaN	NaN	NaN	NaN	NaN	NaN	NaN	NaN	NaN	0.2778452	NaN	NaN	NaN	NaN	NaN	NaN	NaN	NaN	NaN	NaN	NaN
rIBAQ_iBAQ 1-UC-B	rIBAQ_iBAQ 1-VN96-D	2	14	NaN	NaN	NaN	NaN	NaN	NaN	NaN	NaN	NaN	0.156844	NaN	NaN	NaN	NaN	NaN	NaN	NaN	NaN	NaN	NaN	NaN
rIBAQ_iBAQ 1-UC-B	rIBAQ_iBAQ 2-VN96-C	2	15	NaN	NaN	NaN	NaN	NaN	NaN	NaN	NaN	NaN	0.03438356	NaN	NaN	NaN	NaN	NaN	NaN	NaN	NaN	NaN	NaN	NaN
rIBAQ_iBAQ 1-UC-B	rIBAQ_iBAQ 2-VN96-D	2	16	NaN	NaN	NaN	NaN	NaN	NaN	NaN	NaN	NaN	0.08087289	NaN	NaN	NaN	NaN	NaN	NaN	NaN	NaN	NaN	NaN	NaN
rIBAQ_iBAQ 1-UC-B	rIBAQ_iBAQ 3-VN96-C	2	17	NaN	NaN	NaN	NaN	NaN	NaN	NaN	NaN	NaN	0.119777	NaN	NaN	NaN	NaN	NaN	NaN	NaN	NaN	NaN	NaN	NaN
rIBAQ_iBAQ 1-UC-B	rIBAQ_iBAQ 3-VN96-D	2	18	NaN	NaN	NaN	NaN	NaN	NaN	NaN	NaN	NaN	0.09018443	NaN	NaN	NaN	NaN	NaN	NaN	NaN	NaN	NaN	NaN	NaN
rIBAQ_iBAQ 2-UC-A	rIBAQ_iBAQ 1-UC-A	3	1	NaN	NaN	NaN	NaN	NaN	NaN	NaN	NaN	NaN	0.8137448	NaN	NaN	NaN	NaN	NaN	NaN	NaN	NaN	NaN	NaN	NaN
rIBAQ_iBAQ 2-UC-A	rIBAQ_iBAQ 1-UC-B	3	2	NaN	NaN	NaN	NaN	NaN	NaN	NaN	NaN	NaN	0.8486531	NaN	NaN	NaN	NaN	NaN	NaN	NaN	NaN	NaN	NaN	NaN
rIBAQ_iBAQ 2-UC-A	rIBAQ_iBAQ 2-UC-B	3	4	NaN	NaN	NaN	NaN	NaN	NaN	NaN	NaN	NaN	0.9455255	NaN	NaN	NaN	NaN	NaN	NaN	NaN	NaN	NaN	NaN	NaN
rIBAQ_iBAQ 2-UC-A	rIBAQ_iBAQ 3-UC-A	3	5	NaN	NaN	NaN	NaN	NaN	NaN	NaN	NaN	NaN	0.8909947	NaN	NaN	NaN	NaN	NaN	NaN	NaN	NaN	NaN	NaN	NaN
rIBAQ_iBAQ 2-UC-A	rIBAQ_iBAQ 3-UC-B	3	6	NaN	NaN	NaN	NaN	NaN	NaN	NaN	NaN	NaN	0.8897989	NaN	NaN	NaN	NaN	NaN	NaN	NaN	NaN	NaN	NaN	NaN
rIBAQ_iBAQ 2-UC-A	rIBAQ_iBAQ 1-SEC-A	3	7	NaN	NaN	NaN	NaN	NaN	NaN	NaN	NaN	NaN	0.5753198	NaN	NaN	NaN	NaN	NaN	NaN	NaN	NaN	NaN	NaN	NaN
rIBAQ_iBAQ 2-UC-A	rIBAQ_iBAQ 1-SEC-B	3	8	NaN	NaN	NaN	NaN	NaN	NaN	NaN	NaN	NaN	0.7030914	NaN	NaN	NaN	NaN	NaN	NaN	NaN	NaN	NaN	NaN	NaN
rIBAQ_iBAQ 2-UC-A	rIBAQ_iBAQ 2-SEC-A	3	9	NaN	NaN	NaN	NaN	NaN	NaN	NaN	NaN	NaN	0.8103597	NaN	NaN	NaN	NaN	NaN	NaN	NaN	NaN	NaN	NaN	NaN
rIBAQ_iBAQ 2-UC-A	rIBAQ_iBAQ 2-SEC-B	3	10	NaN	NaN	NaN	NaN	NaN	NaN	NaN	NaN	NaN	0.5368245	NaN	NaN	NaN	NaN	NaN	NaN	NaN	NaN	NaN	NaN	NaN
rIBAQ_iBAQ 2-UC-A	rIBAQ_iBAQ 3-SEC-A	3	11	NaN	NaN	NaN	NaN	NaN	NaN	NaN	NaN	NaN	0.627749	NaN	NaN	NaN	NaN	NaN	NaN	NaN	NaN	NaN	NaN	NaN
rIBAQ_iBAQ 2-UC-A	rIBAQ_iBAQ 3-SEC-B	3	12	NaN	NaN	NaN	NaN	NaN	NaN	NaN	NaN	NaN	0.5368988	NaN	NaN	NaN	NaN	NaN	NaN	NaN	NaN	NaN	NaN	NaN
rIBAQ_iBAQ 2-UC-A	rIBAQ_iBAQ 1-VN96-C	3	13	NaN	NaN	NaN	NaN	NaN	NaN	NaN	NaN	NaN	0.2562234	NaN	NaN	NaN	NaN	NaN	NaN	NaN	NaN	NaN	NaN	NaN
rIBAQ_iBAQ 2-UC-A	rIBAQ_iBAQ 1-VN96-D	3	14	NaN	NaN	NaN	NaN	NaN	NaN	NaN	NaN	NaN	0.1458441	NaN	NaN	NaN	NaN	NaN	NaN	NaN	NaN	NaN	NaN	NaN
rIBAQ_iBAQ 2-UC-A	rIBAQ_iBAQ 2-VN96-C	3	15	NaN	NaN	NaN	NaN	NaN	NaN	NaN	NaN	NaN	0.126986	NaN	NaN	NaN	NaN	NaN	NaN	NaN	NaN	NaN	NaN	NaN
rIBAQ_iBAQ 2-UC-A	rIBAQ_iBAQ 2-VN96-D	3	16	NaN	NaN	NaN	NaN	NaN	NaN	NaN	NaN	NaN	0.3904644	NaN	NaN	NaN	NaN	NaN	NaN	NaN	NaN	NaN	NaN	NaN
rIBAQ_iBAQ 2-UC-A	rIBAQ_iBAQ 3-VN96-C	3	17	NaN	NaN	NaN	NaN	NaN	NaN	NaN	NaN	NaN	0.3572644	NaN	NaN	NaN	NaN	NaN	NaN	NaN	NaN	NaN	NaN	NaN
rIBAQ_iBAQ 2-UC-A	rIBAQ_iBAQ 3-VN96-D	3	18	NaN	NaN	NaN	NaN	NaN	NaN	NaN	NaN	NaN	0.2965386	NaN	NaN	NaN	NaN	NaN	NaN	NaN	NaN	NaN	NaN	NaN
rIBAQ_iBAQ 2-UC-B	rIBAQ_iBAQ 1-UC-A	4	1	NaN	NaN	NaN	NaN	NaN	NaN	NaN	NaN	NaN	0.8696041	NaN	NaN	NaN	NaN	NaN	NaN	NaN	NaN	NaN	NaN	NaN
rIBAQ_iBAQ 2-UC-B	rIBAQ_iBAQ 1-UC-B	4	2	NaN	NaN	NaN	NaN	NaN	NaN	NaN	NaN	NaN	0.7917668	NaN	NaN	NaN	NaN	NaN	NaN	NaN	NaN	NaN	NaN	NaN
rIBAQ_iBAQ 2-UC-B	rIBAQ_iBAQ 2-UC-A	4	3	NaN	NaN	NaN	NaN	NaN	NaN	NaN	NaN	NaN	0.9455255	NaN	NaN	NaN	NaN	NaN	NaN	NaN	NaN	NaN	NaN	NaN
rIBAQ_iBAQ 2-UC-B	rIBAQ_iBAQ 3-UC-A	4	5	NaN	NaN	NaN	NaN	NaN	NaN	NaN	NaN	NaN	0.8402922	NaN	NaN	NaN	NaN	NaN	NaN	NaN	NaN	NaN	NaN	NaN
rIBAQ_iBAQ 2-UC-B	rIBAQ_iBAQ 3-UC-B	4	6	NaN	NaN	NaN	NaN	NaN	NaN	NaN	NaN	NaN	0.9118822	NaN	NaN	NaN	NaN	NaN	NaN	NaN	NaN	NaN	NaN	NaN
rIBAQ_iBAQ 2-UC-B	rIBAQ_iBAQ 1-SEC-A	4	7	NaN	NaN	NaN	NaN	NaN	NaN	NaN	NaN	NaN	0.5182392	NaN	NaN	NaN	NaN	NaN	NaN	NaN	NaN	NaN	NaN	NaN
rIBAQ_iBAQ 2-UC-B	rIBAQ_iBAQ 1-SEC-B	4	8	NaN	NaN	NaN	NaN	NaN	NaN	NaN	NaN	NaN	0.7029026	NaN	NaN	NaN	NaN	NaN	NaN	NaN	NaN	NaN	NaN	NaN
rIBAQ_iBAQ 2-UC-B	rIBAQ_iBAQ 2-SEC-A	4	9	NaN	NaN	NaN	NaN	NaN	NaN	NaN	NaN	NaN	0.7678207	NaN	NaN	NaN	NaN	NaN	NaN	NaN	NaN	NaN	NaN	NaN
rIBAQ_iBAQ 2-UC-B	rIBAQ_iBAQ 2-SEC-B	4	10	NaN	NaN	NaN	NaN	NaN	NaN	NaN	NaN	NaN	0.5219269	NaN	NaN	NaN	NaN	NaN	NaN	NaN	NaN	NaN	NaN	NaN
rIBAQ_iBAQ 2-UC-B	rIBAQ_iBAQ 3-SEC-A	4	11	NaN	NaN	NaN	NaN	NaN	NaN	NaN	NaN	NaN	0.5677957	NaN	NaN	NaN	NaN	NaN	NaN	NaN	NaN	NaN	NaN	NaN
rIBAQ_iBAQ 2-UC-B	rIBAQ_iBAQ 3-SEC-B	4	12	NaN	NaN	NaN	NaN	NaN	NaN	NaN	NaN	NaN	0.528495	NaN	NaN	NaN	NaN	NaN	NaN	NaN	NaN	NaN	NaN	NaN
rIBAQ_iBAQ 2-UC-B	rIBAQ_iBAQ 1-VN96-C	4	13	NaN	NaN	NaN	NaN	NaN	NaN	NaN	NaN	NaN	0.1970898	NaN	NaN	NaN	NaN	NaN	NaN	NaN	NaN	NaN	NaN	NaN
rIBAQ_iBAQ 2-UC-B	rIBAQ_iBAQ 1-VN96-D	4	14	NaN	NaN	NaN	NaN	NaN	NaN	NaN	NaN	NaN	0.125381	NaN	NaN	NaN	NaN	NaN	NaN	NaN	NaN	NaN	NaN	NaN
rIBAQ_iBAQ 2-UC-B	rIBAQ_iBAQ 2-VN96-C	4	15	NaN	NaN	NaN	NaN	NaN	NaN	NaN	NaN	NaN	0.07804009	NaN	NaN	NaN	NaN	NaN	NaN	NaN	NaN	NaN	NaN	NaN
rIBAQ_iBAQ 2-UC-B	rIBAQ_iBAQ 2-VN96-D	4	16	NaN	NaN	NaN	NaN	NaN	NaN	NaN	NaN	NaN	0.260846	NaN	NaN	NaN	NaN	NaN	NaN	NaN	NaN	NaN	NaN	NaN
rIBAQ_iBAQ 2-UC-B	rIBAQ_iBAQ 3-VN96-C	4	17	NaN	NaN	NaN	NaN	NaN	NaN	NaN	NaN	NaN	0.217338	NaN	NaN	NaN	NaN	NaN	NaN	NaN	NaN	NaN	NaN	NaN
rIBAQ_iBAQ 2-UC-B	rIBAQ_iBAQ 3-VN96-D	4	18	NaN	NaN	NaN	NaN	NaN	NaN	NaN	NaN	NaN	0.1811539	NaN	NaN	NaN	NaN	NaN	NaN	NaN	NaN	NaN	NaN	NaN
rIBAQ_iBAQ 3-UC-A	rIBAQ_iBAQ 1-UC-A	5	1	NaN	NaN	NaN	NaN	NaN	NaN	NaN	NaN	NaN	0.8515024	NaN	NaN	NaN	NaN	NaN	NaN	NaN	NaN	NaN	NaN	NaN
rIBAQ_iBAQ 3-UC-A	rIBAQ_iBAQ 1-UC-B	5	2	NaN	NaN	NaN	NaN	NaN	NaN	NaN	NaN	NaN	0.9145036	NaN	NaN	NaN	NaN	NaN	NaN	NaN	NaN	NaN	NaN	NaN
rIBAQ_iBAQ 3-UC-A	rIBAQ_iBAQ 2-UC-A	5	3	NaN	NaN	NaN	NaN	NaN	NaN	NaN	NaN	NaN	0.8909947	NaN	NaN	NaN	NaN	NaN	NaN	NaN	NaN	NaN	NaN	NaN
rIBAQ_iBAQ 3-UC-A	rIBAQ_iBAQ 2-UC-B	5	4	NaN	NaN	NaN	NaN	NaN	NaN	NaN	NaN	NaN	0.8402922	NaN	NaN	NaN	NaN	NaN	NaN	NaN	NaN	NaN	NaN	NaN
rIBAQ_iBAQ 3-UC-A	rIBAQ_iBAQ 3-UC-B	5	6	NaN	NaN	NaN	NaN	NaN	NaN	NaN	NaN	NaN	0.8889799	NaN	NaN	NaN	NaN	NaN	NaN	NaN	NaN	NaN	NaN	NaN
rIBAQ_iBAQ 3-UC-A	rIBAQ_iBAQ 1-SEC-A	5	7	NaN	NaN	NaN	NaN	NaN	NaN	NaN	NaN	NaN	0.3559616	NaN	NaN	NaN	NaN	NaN	NaN	NaN	NaN	NaN	NaN	NaN
rIBAQ_iBAQ 3-UC-A	rIBAQ_iBAQ 1-SEC-B	5	8	NaN	NaN	NaN	NaN	NaN	NaN	NaN	NaN	NaN	0.4885617	NaN	NaN	NaN	NaN	NaN	NaN	NaN	NaN	NaN	NaN	NaN
rIBAQ_iBAQ 3-UC-A	rIBAQ_iBAQ 2-SEC-A	5	9	NaN	NaN	NaN	NaN	NaN	NaN	NaN	NaN	NaN	0.5976232	NaN	NaN	NaN	NaN	NaN	NaN	NaN	NaN	NaN	NaN	NaN
rIBAQ_iBAQ 3-UC-A	rIBAQ_iBAQ 2-SEC-B	5	10	NaN	NaN	NaN	NaN	NaN	NaN	NaN	NaN	NaN	0.3443447	NaN	NaN	NaN	NaN	NaN	NaN	NaN	NaN	NaN	NaN	NaN
rIBAQ_iBAQ 3-UC-A	rIBAQ_iBAQ 3-SEC-A	5	11	NaN	NaN	NaN	NaN	NaN	NaN	NaN	NaN	NaN	0.3948686	NaN	NaN	NaN	NaN	NaN	NaN	NaN	NaN	NaN	NaN	NaN
rIBAQ_iBAQ 3-UC-A	rIBAQ_iBAQ 3-SEC-B	5	12	NaN	NaN	NaN	NaN	NaN	NaN	NaN	NaN	NaN	0.3860771	NaN	NaN	NaN	NaN	NaN	NaN	NaN	NaN	NaN	NaN	NaN
rIBAQ_iBAQ 3-UC-A	rIBAQ_iBAQ 1-VN96-C	5	13	NaN	NaN	NaN	NaN	NaN	NaN	NaN	NaN	NaN	0.2223316	NaN	NaN	NaN	NaN	NaN	NaN	NaN	NaN	NaN	NaN	NaN
rIBAQ_iBAQ 3-UC-A	rIBAQ_iBAQ 1-VN96-D	5	14	NaN	NaN	NaN	NaN	NaN	NaN	NaN	NaN	NaN	0.1803163	NaN	NaN	NaN	NaN	NaN	NaN	NaN	NaN	NaN	NaN	NaN
rIBAQ_iBAQ 3-UC-A	rIBAQ_iBAQ 2-VN96-C	5	15	NaN	NaN	NaN	NaN	NaN	NaN	NaN	NaN	NaN	0.09508665	NaN	NaN	NaN	NaN	NaN	NaN	NaN	NaN	NaN	NaN	NaN
rIBAQ_iBAQ 3-UC-A	rIBAQ_iBAQ 2-VN96-D	5	16	NaN	NaN	NaN	NaN	NaN	NaN	NaN	NaN	NaN	0.2761722	NaN	NaN	NaN	NaN	NaN	NaN	NaN	NaN	NaN	NaN	NaN
rIBAQ_iBAQ 3-UC-A	rIBAQ_iBAQ 3-VN96-C	5	17	NaN	NaN	NaN	NaN	NaN	NaN	NaN	NaN	NaN	0.3057448	NaN	NaN	NaN	NaN	NaN	NaN	NaN	NaN	NaN	NaN	NaN
rIBAQ_iBAQ 3-UC-A	rIBAQ_iBAQ 3-VN96-D	5	18	NaN	NaN	NaN	NaN	NaN	NaN	NaN	NaN	NaN	0.2451835	NaN	NaN	NaN	NaN	NaN	NaN	NaN	NaN	NaN	NaN	NaN
rIBAQ_iBAQ 3-UC-B	rIBAQ_iBAQ 1-UC-A	6	1	NaN	NaN	NaN	NaN	NaN	NaN	NaN	NaN	NaN	0.7921691	NaN	NaN	NaN	NaN	NaN	NaN	NaN	NaN	NaN	NaN	NaN
rIBAQ_iBAQ 3-UC-B	rIBAQ_iBAQ 1-UC-B	6	2	NaN	NaN	NaN	NaN	NaN	NaN	NaN	NaN	NaN	0.8066297	NaN	NaN	NaN	NaN	NaN	NaN	NaN	NaN	NaN	NaN	NaN
rIBAQ_iBAQ 3-UC-B	rIBAQ_iBAQ 2-UC-A	6	3	NaN	NaN	NaN	NaN	NaN	NaN	NaN	NaN	NaN	0.8897989	NaN	NaN	NaN	NaN	NaN	NaN	NaN	NaN	NaN	NaN	NaN
rIBAQ_iBAQ 3-UC-B	rIBAQ_iBAQ 2-UC-B	6	4	NaN	NaN	NaN	NaN	NaN	NaN	NaN	NaN	NaN	0.9118822	NaN	NaN	NaN	NaN	NaN	NaN	NaN	NaN	NaN	NaN	NaN
rIBAQ_iBAQ 3-UC-B	rIBAQ_iBAQ 3-UC-A	6	5	NaN	NaN	NaN	NaN	NaN	NaN	NaN	NaN	NaN	0.8889799	NaN	NaN	NaN	NaN	NaN	NaN	NaN	NaN	NaN	NaN	NaN
rIBAQ_iBAQ 3-UC-B	rIBAQ_iBAQ 1-SEC-A	6	7	NaN	NaN	NaN	NaN	NaN	NaN	NaN	NaN	NaN	0.598301	NaN	NaN	NaN	NaN	NaN	NaN	NaN	NaN	NaN	NaN	NaN
rIBAQ_iBAQ 3-UC-B	rIBAQ_iBAQ 1-SEC-B	6	8	NaN	NaN	NaN	NaN	NaN	NaN	NaN	NaN	NaN	0.71778	NaN	NaN	NaN	NaN	NaN	NaN	NaN	NaN	NaN	NaN	NaN
rIBAQ_iBAQ 3-UC-B	rIBAQ_iBAQ 2-SEC-A	6	9	NaN	NaN	NaN	NaN	NaN	NaN	NaN	NaN	NaN	0.7610038	NaN	NaN	NaN	NaN	NaN	NaN	NaN	NaN	NaN	NaN	NaN
rIBAQ_iBAQ 3-UC-B	rIBAQ_iBAQ 2-SEC-B	6	10	NaN	NaN	NaN	NaN	NaN	NaN	NaN	NaN	NaN	0.5522222	NaN	NaN	NaN	NaN	NaN	NaN	NaN	NaN	NaN	NaN	NaN
rIBAQ_iBAQ 3-UC-B	rIBAQ_iBAQ 3-SEC-A	6	11	NaN	NaN	NaN	NaN	NaN	NaN	NaN	NaN	NaN	0.6008387	NaN	NaN	NaN	NaN	NaN	NaN	NaN	NaN	NaN	NaN	NaN
rIBAQ_iBAQ 3-UC-B	rIBAQ_iBAQ 3-SEC-B	6	12	NaN	NaN	NaN	NaN	NaN	NaN	NaN	NaN	NaN	0.6099977	NaN	NaN	NaN	NaN	NaN	NaN	NaN	NaN	NaN	NaN	NaN
rIBAQ_iBAQ 3-UC-B	rIBAQ_iBAQ 1-VN96-C	6	13	NaN	NaN	NaN	NaN	NaN	NaN	NaN	NaN	NaN	0.2213026	NaN	NaN	NaN	NaN	NaN	NaN	NaN	NaN	NaN	NaN	NaN
rIBAQ_iBAQ 3-UC-B	rIBAQ_iBAQ 1-VN96-D	6	14	NaN	NaN	NaN	NaN	NaN	NaN	NaN	NaN	NaN	0.2330887	NaN	NaN	NaN	NaN	NaN	NaN	NaN	NaN	NaN	NaN	NaN
rIBAQ_iBAQ 3-UC-B	rIBAQ_iBAQ 2-VN96-C	6	15	NaN	NaN	NaN	NaN	NaN	NaN	NaN	NaN	NaN	0.091639	NaN	NaN	NaN	NaN	NaN	NaN	NaN	NaN	NaN	NaN	NaN
rIBAQ_iBAQ 3-UC-B	rIBAQ_iBAQ 2-VN96-D	6	16	NaN	NaN	NaN	NaN	NaN	NaN	NaN	NaN	NaN	0.2509483	NaN	NaN	NaN	NaN	NaN	NaN	NaN	NaN	NaN	NaN	NaN
rIBAQ_iBAQ 3-UC-B	rIBAQ_iBAQ 3-VN96-C	6	17	NaN	NaN	NaN	NaN	NaN	NaN	NaN	NaN	NaN	0.312148	NaN	NaN	NaN	NaN	NaN	NaN	NaN	NaN	NaN	NaN	NaN
rIBAQ_iBAQ 3-UC-B	rIBAQ_iBAQ 3-VN96-D	6	18	NaN	NaN	NaN	NaN	NaN	NaN	NaN	NaN	NaN	0.2587837	NaN	NaN	NaN	NaN	NaN	NaN	NaN	NaN	NaN	NaN	NaN
rIBAQ_iBAQ 1-SEC-A	rIBAQ_iBAQ 1-UC-A	7	1	NaN	NaN	NaN	NaN	NaN	NaN	NaN	NaN	NaN	0.4557641	NaN	NaN	NaN	NaN	NaN	NaN	NaN	NaN	NaN	NaN	NaN
rIBAQ_iBAQ 1-SEC-A	rIBAQ_iBAQ 1-UC-B	7	2	NaN	NaN	NaN	NaN	NaN	NaN	NaN	NaN	NaN	0.3433476	NaN	NaN	NaN	NaN	NaN	NaN	NaN	NaN	NaN	NaN	NaN
rIBAQ_iBAQ 1-SEC-A	rIBAQ_iBAQ 2-UC-A	7	3	NaN	NaN	NaN	NaN	NaN	NaN	NaN	NaN	NaN	0.5753198	NaN	NaN	NaN	NaN	NaN	NaN	NaN	NaN	NaN	NaN	NaN
rIBAQ_iBAQ 1-SEC-A	rIBAQ_iBAQ 2-UC-B	7	4	NaN	NaN	NaN	NaN	NaN	NaN	NaN	NaN	NaN	0.5182392	NaN	NaN	NaN	NaN	NaN	NaN	NaN	NaN	NaN	NaN	NaN
rIBAQ_iBAQ 1-SEC-A	rIBAQ_iBAQ 3-UC-A	7	5	NaN	NaN	NaN	NaN	NaN	NaN	NaN	NaN	NaN	0.3559616	NaN	NaN	NaN	NaN	NaN	NaN	NaN	NaN	NaN	NaN	NaN
rIBAQ_iBAQ 1-SEC-A	rIBAQ_iBAQ 3-UC-B	7	6	NaN	NaN	NaN	NaN	NaN	NaN	NaN	NaN	NaN	0.598301	NaN	NaN	NaN	NaN	NaN	NaN	NaN	NaN	NaN	NaN	NaN
rIBAQ_iBAQ 1-SEC-A	rIBAQ_iBAQ 1-SEC-B	7	8	NaN	NaN	NaN	NaN	NaN	NaN	NaN	NaN	NaN	0.9074144	NaN	NaN	NaN	NaN	NaN	NaN	NaN	NaN	NaN	NaN	NaN
rIBAQ_iBAQ 1-SEC-A	rIBAQ_iBAQ 2-SEC-A	7	9	NaN	NaN	NaN	NaN	NaN	NaN	NaN	NaN	NaN	0.8878318	NaN	NaN	NaN	NaN	NaN	NaN	NaN	NaN	NaN	NaN	NaN
rIBAQ_iBAQ 1-SEC-A	rIBAQ_iBAQ 2-SEC-B	7	10	NaN	NaN	NaN	NaN	NaN	NaN	NaN	NaN	NaN	0.940932	NaN	NaN	NaN	NaN	NaN	NaN	NaN	NaN	NaN	NaN	NaN
rIBAQ_iBAQ 1-SEC-A	rIBAQ_iBAQ 3-SEC-A	7	11	NaN	NaN	NaN	NaN	NaN	NaN	NaN	NaN	NaN	0.9249713	NaN	NaN	NaN	NaN	NaN	NaN	NaN	NaN	NaN	NaN	NaN
rIBAQ_iBAQ 1-SEC-A	rIBAQ_iBAQ 3-SEC-B	7	12	NaN	NaN	NaN	NaN	NaN	NaN	NaN	NaN	NaN	0.9073693	NaN	NaN	NaN	NaN	NaN	NaN	NaN	NaN	NaN	NaN	NaN
rIBAQ_iBAQ 1-SEC-A	rIBAQ_iBAQ 1-VN96-C	7	13	NaN	NaN	NaN	NaN	NaN	NaN	NaN	NaN	NaN	0.02287413	NaN	NaN	NaN	NaN	NaN	NaN	NaN	NaN	NaN	NaN	NaN
rIBAQ_iBAQ 1-SEC-A	rIBAQ_iBAQ 1-VN96-D	7	14	NaN	NaN	NaN	NaN	NaN	NaN	NaN	NaN	NaN	0.2584853	NaN	NaN	NaN	NaN	NaN	NaN	NaN	NaN	NaN	NaN	NaN
rIBAQ_iBAQ 1-SEC-A	rIBAQ_iBAQ 2-VN96-C	7	15	NaN	NaN	NaN	NaN	NaN	NaN	NaN	NaN	NaN	0.01744884	NaN	NaN	NaN	NaN	NaN	NaN	NaN	NaN	NaN	NaN	NaN
rIBAQ_iBAQ 1-SEC-A	rIBAQ_iBAQ 2-VN96-D	7	16	NaN	NaN	NaN	NaN	NaN	NaN	NaN	NaN	NaN	0.02563024	NaN	NaN	NaN	NaN	NaN	NaN	NaN	NaN	NaN	NaN	NaN
rIBAQ_iBAQ 1-SEC-A	rIBAQ_iBAQ 3-VN96-C	7	17	NaN	NaN	NaN	NaN	NaN	NaN	NaN	NaN	NaN	0.2276209	NaN	NaN	NaN	NaN	NaN	NaN	NaN	NaN	NaN	NaN	NaN
rIBAQ_iBAQ 1-SEC-A	rIBAQ_iBAQ 3-VN96-D	7	18	NaN	NaN	NaN	NaN	NaN	NaN	NaN	NaN	NaN	0.2754928	NaN	NaN	NaN	NaN	NaN	NaN	NaN	NaN	NaN	NaN	NaN
rIBAQ_iBAQ 1-SEC-B	rIBAQ_iBAQ 1-UC-A	8	1	NaN	NaN	NaN	NaN	NaN	NaN	NaN	NaN	NaN	0.6509979	NaN	NaN	NaN	NaN	NaN	NaN	NaN	NaN	NaN	NaN	NaN
rIBAQ_iBAQ 1-SEC-B	rIBAQ_iBAQ 1-UC-B	8	2	NaN	NaN	NaN	NaN	NaN	NaN	NaN	NaN	NaN	0.432472	NaN	NaN	NaN	NaN	NaN	NaN	NaN	NaN	NaN	NaN	NaN
rIBAQ_iBAQ 1-SEC-B	rIBAQ_iBAQ 2-UC-A	8	3	NaN	NaN	NaN	NaN	NaN	NaN	NaN	NaN	NaN	0.7030914	NaN	NaN	NaN	NaN	NaN	NaN	NaN	NaN	NaN	NaN	NaN
rIBAQ_iBAQ 1-SEC-B	rIBAQ_iBAQ 2-UC-B	8	4	NaN	NaN	NaN	NaN	NaN	NaN	NaN	NaN	NaN	0.7029026	NaN	NaN	NaN	NaN	NaN	NaN	NaN	NaN	NaN	NaN	NaN
rIBAQ_iBAQ 1-SEC-B	rIBAQ_iBAQ 3-UC-A	8	5	NaN	NaN	NaN	NaN	NaN	NaN	NaN	NaN	NaN	0.4885617	NaN	NaN	NaN	NaN	NaN	NaN	NaN	NaN	NaN	NaN	NaN
rIBAQ_iBAQ 1-SEC-B	rIBAQ_iBAQ 3-UC-B	8	6	NaN	NaN	NaN	NaN	NaN	NaN	NaN	NaN	NaN	0.71778	NaN	NaN	NaN	NaN	NaN	NaN	NaN	NaN	NaN	NaN	NaN
rIBAQ_iBAQ 1-SEC-B	rIBAQ_iBAQ 1-SEC-A	8	7	NaN	NaN	NaN	NaN	NaN	NaN	NaN	NaN	NaN	0.9074144	NaN	NaN	NaN	NaN	NaN	NaN	NaN	NaN	NaN	NaN	NaN
rIBAQ_iBAQ 1-SEC-B	rIBAQ_iBAQ 2-SEC-A	8	9	NaN	NaN	NaN	NaN	NaN	NaN	NaN	NaN	NaN	0.9101014	NaN	NaN	NaN	NaN	NaN	NaN	NaN	NaN	NaN	NaN	NaN
rIBAQ_iBAQ 1-SEC-B	rIBAQ_iBAQ 2-SEC-B	8	10	NaN	NaN	NaN	NaN	NaN	NaN	NaN	NaN	NaN	0.9260752	NaN	NaN	NaN	NaN	NaN	NaN	NaN	NaN	NaN	NaN	NaN
rIBAQ_iBAQ 1-SEC-B	rIBAQ_iBAQ 3-SEC-A	8	11	NaN	NaN	NaN	NaN	NaN	NaN	NaN	NaN	NaN	0.8964425	NaN	NaN	NaN	NaN	NaN	NaN	NaN	NaN	NaN	NaN	NaN
rIBAQ_iBAQ 1-SEC-B	rIBAQ_iBAQ 3-SEC-B	8	12	NaN	NaN	NaN	NaN	NaN	NaN	NaN	NaN	NaN	0.9172753	NaN	NaN	NaN	NaN	NaN	NaN	NaN	NaN	NaN	NaN	NaN
rIBAQ_iBAQ 1-SEC-B	rIBAQ_iBAQ 1-VN96-C	8	13	NaN	NaN	NaN	NaN	NaN	NaN	NaN	NaN	NaN	0.03585382	NaN	NaN	NaN	NaN	NaN	NaN	NaN	NaN	NaN	NaN	NaN
rIBAQ_iBAQ 1-SEC-B	rIBAQ_iBAQ 1-VN96-D	8	14	NaN	NaN	NaN	NaN	NaN	NaN	NaN	NaN	NaN	0.2490619	NaN	NaN	NaN	NaN	NaN	NaN	NaN	NaN	NaN	NaN	NaN
rIBAQ_iBAQ 1-SEC-B	rIBAQ_iBAQ 2-VN96-C	8	15	NaN	NaN	NaN	NaN	NaN	NaN	NaN	NaN	NaN	0.01103901	NaN	NaN	NaN	NaN	NaN	NaN	NaN	NaN	NaN	NaN	NaN
rIBAQ_iBAQ 1-SEC-B	rIBAQ_iBAQ 2-VN96-D	8	16	NaN	NaN	NaN	NaN	NaN	NaN	NaN	NaN	NaN	0.0103912	NaN	NaN	NaN	NaN	NaN	NaN	NaN	NaN	NaN	NaN	NaN
rIBAQ_iBAQ 1-SEC-B	rIBAQ_iBAQ 3-VN96-C	8	17	NaN	NaN	NaN	NaN	NaN	NaN	NaN	NaN	NaN	0.1798259	NaN	NaN	NaN	NaN	NaN	NaN	NaN	NaN	NaN	NaN	NaN
rIBAQ_iBAQ 1-SEC-B	rIBAQ_iBAQ 3-VN96-D	8	18	NaN	NaN	NaN	NaN	NaN	NaN	NaN	NaN	NaN	0.1708446	NaN	NaN	NaN	NaN	NaN	NaN	NaN	NaN	NaN	NaN	NaN
rIBAQ_iBAQ 2-SEC-A	rIBAQ_iBAQ 1-UC-A	9	1	NaN	NaN	NaN	NaN	NaN	NaN	NaN	NaN	NaN	0.5361818	NaN	NaN	NaN	NaN	NaN	NaN	NaN	NaN	NaN	NaN	NaN
rIBAQ_iBAQ 2-SEC-A	rIBAQ_iBAQ 1-UC-B	9	2	NaN	NaN	NaN	NaN	NaN	NaN	NaN	NaN	NaN	0.5263572	NaN	NaN	NaN	NaN	NaN	NaN	NaN	NaN	NaN	NaN	NaN
rIBAQ_iBAQ 2-SEC-A	rIBAQ_iBAQ 2-UC-A	9	3	NaN	NaN	NaN	NaN	NaN	NaN	NaN	NaN	NaN	0.8103597	NaN	NaN	NaN	NaN	NaN	NaN	NaN	NaN	NaN	NaN	NaN
rIBAQ_iBAQ 2-SEC-A	rIBAQ_iBAQ 2-UC-B	9	4	NaN	NaN	NaN	NaN	NaN	NaN	NaN	NaN	NaN	0.7678207	NaN	NaN	NaN	NaN	NaN	NaN	NaN	NaN	NaN	NaN	NaN
rIBAQ_iBAQ 2-SEC-A	rIBAQ_iBAQ 3-UC-A	9	5	NaN	NaN	NaN	NaN	NaN	NaN	NaN	NaN	NaN	0.5976232	NaN	NaN	NaN	NaN	NaN	NaN	NaN	NaN	NaN	NaN	NaN
rIBAQ_iBAQ 2-SEC-A	rIBAQ_iBAQ 3-UC-B	9	6	NaN	NaN	NaN	NaN	NaN	NaN	NaN	NaN	NaN	0.7610038	NaN	NaN	NaN	NaN	NaN	NaN	NaN	NaN	NaN	NaN	NaN
rIBAQ_iBAQ 2-SEC-A	rIBAQ_iBAQ 1-SEC-A	9	7	NaN	NaN	NaN	NaN	NaN	NaN	NaN	NaN	NaN	0.8878318	NaN	NaN	NaN	NaN	NaN	NaN	NaN	NaN	NaN	NaN	NaN
rIBAQ_iBAQ 2-SEC-A	rIBAQ_iBAQ 1-SEC-B	9	8	NaN	NaN	NaN	NaN	NaN	NaN	NaN	NaN	NaN	0.9101014	NaN	NaN	NaN	NaN	NaN	NaN	NaN	NaN	NaN	NaN	NaN
rIBAQ_iBAQ 2-SEC-A	rIBAQ_iBAQ 2-SEC-B	9	10	NaN	NaN	NaN	NaN	NaN	NaN	NaN	NaN	NaN	0.8427588	NaN	NaN	NaN	NaN	NaN	NaN	NaN	NaN	NaN	NaN	NaN
rIBAQ_iBAQ 2-SEC-A	rIBAQ_iBAQ 3-SEC-A	9	11	NaN	NaN	NaN	NaN	NaN	NaN	NaN	NaN	NaN	0.9404172	NaN	NaN	NaN	NaN	NaN	NaN	NaN	NaN	NaN	NaN	NaN
rIBAQ_iBAQ 2-SEC-A	rIBAQ_iBAQ 3-SEC-B	9	12	NaN	NaN	NaN	NaN	NaN	NaN	NaN	NaN	NaN	0.830454	NaN	NaN	NaN	NaN	NaN	NaN	NaN	NaN	NaN	NaN	NaN
rIBAQ_iBAQ 2-SEC-A	rIBAQ_iBAQ 1-VN96-C	9	13	NaN	NaN	NaN	NaN	NaN	NaN	NaN	NaN	NaN	0.1000493	NaN	NaN	NaN	NaN	NaN	NaN	NaN	NaN	NaN	NaN	NaN
rIBAQ_iBAQ 2-SEC-A	rIBAQ_iBAQ 1-VN96-D	9	14	NaN	NaN	NaN	NaN	NaN	NaN	NaN	NaN	NaN	0.2446089	NaN	NaN	NaN	NaN	NaN	NaN	NaN	NaN	NaN	NaN	NaN
rIBAQ_iBAQ 2-SEC-A	rIBAQ_iBAQ 2-VN96-C	9	15	NaN	NaN	NaN	NaN	NaN	NaN	NaN	NaN	NaN	0.1315817	NaN	NaN	NaN	NaN	NaN	NaN	NaN	NaN	NaN	NaN	NaN
rIBAQ_iBAQ 2-SEC-A	rIBAQ_iBAQ 2-VN96-D	9	16	NaN	NaN	NaN	NaN	NaN	NaN	NaN	NaN	NaN	0.3401105	NaN	NaN	NaN	NaN	NaN	NaN	NaN	NaN	NaN	NaN	NaN
rIBAQ_iBAQ 2-SEC-A	rIBAQ_iBAQ 3-VN96-C	9	17	NaN	NaN	NaN	NaN	NaN	NaN	NaN	NaN	NaN	0.4203468	NaN	NaN	NaN	NaN	NaN	NaN	NaN	NaN	NaN	NaN	NaN
rIBAQ_iBAQ 2-SEC-A	rIBAQ_iBAQ 3-VN96-D	9	18	NaN	NaN	NaN	NaN	NaN	NaN	NaN	NaN	NaN	0.4041302	NaN	NaN	NaN	NaN	NaN	NaN	NaN	NaN	NaN	NaN	NaN
rIBAQ_iBAQ 2-SEC-B	rIBAQ_iBAQ 1-UC-A	10	1	NaN	NaN	NaN	NaN	NaN	NaN	NaN	NaN	NaN	0.4028471	NaN	NaN	NaN	NaN	NaN	NaN	NaN	NaN	NaN	NaN	NaN
rIBAQ_iBAQ 2-SEC-B	rIBAQ_iBAQ 1-UC-B	10	2	NaN	NaN	NaN	NaN	NaN	NaN	NaN	NaN	NaN	0.3227889	NaN	NaN	NaN	NaN	NaN	NaN	NaN	NaN	NaN	NaN	NaN
rIBAQ_iBAQ 2-SEC-B	rIBAQ_iBAQ 2-UC-A	10	3	NaN	NaN	NaN	NaN	NaN	NaN	NaN	NaN	NaN	0.5368245	NaN	NaN	NaN	NaN	NaN	NaN	NaN	NaN	NaN	NaN	NaN
rIBAQ_iBAQ 2-SEC-B	rIBAQ_iBAQ 2-UC-B	10	4	NaN	NaN	NaN	NaN	NaN	NaN	NaN	NaN	NaN	0.5219269	NaN	NaN	NaN	NaN	NaN	NaN	NaN	NaN	NaN	NaN	NaN
rIBAQ_iBAQ 2-SEC-B	rIBAQ_iBAQ 3-UC-A	10	5	NaN	NaN	NaN	NaN	NaN	NaN	NaN	NaN	NaN	0.3443447	NaN	NaN	NaN	NaN	NaN	NaN	NaN	NaN	NaN	NaN	NaN
rIBAQ_iBAQ 2-SEC-B	rIBAQ_iBAQ 3-UC-B	10	6	NaN	NaN	NaN	NaN	NaN	NaN	NaN	NaN	NaN	0.5522222	NaN	NaN	NaN	NaN	NaN	NaN	NaN	NaN	NaN	NaN	NaN
rIBAQ_iBAQ 2-SEC-B	rIBAQ_iBAQ 1-SEC-A	10	7	NaN	NaN	NaN	NaN	NaN	NaN	NaN	NaN	NaN	0.940932	NaN	NaN	NaN	NaN	NaN	NaN	NaN	NaN	NaN	NaN	NaN
rIBAQ_iBAQ 2-SEC-B	rIBAQ_iBAQ 1-SEC-B	10	8	NaN	NaN	NaN	NaN	NaN	NaN	NaN	NaN	NaN	0.9260752	NaN	NaN	NaN	NaN	NaN	NaN	NaN	NaN	NaN	NaN	NaN
rIBAQ_iBAQ 2-SEC-B	rIBAQ_iBAQ 2-SEC-A	10	9	NaN	NaN	NaN	NaN	NaN	NaN	NaN	NaN	NaN	0.8427588	NaN	NaN	NaN	NaN	NaN	NaN	NaN	NaN	NaN	NaN	NaN
rIBAQ_iBAQ 2-SEC-B	rIBAQ_iBAQ 3-SEC-A	10	11	NaN	NaN	NaN	NaN	NaN	NaN	NaN	NaN	NaN	0.8277076	NaN	NaN	NaN	NaN	NaN	NaN	NaN	NaN	NaN	NaN	NaN
rIBAQ_iBAQ 2-SEC-B	rIBAQ_iBAQ 3-SEC-B	10	12	NaN	NaN	NaN	NaN	NaN	NaN	NaN	NaN	NaN	0.9105476	NaN	NaN	NaN	NaN	NaN	NaN	NaN	NaN	NaN	NaN	NaN
rIBAQ_iBAQ 2-SEC-B	rIBAQ_iBAQ 1-VN96-C	10	13	NaN	NaN	NaN	NaN	NaN	NaN	NaN	NaN	NaN	0.05086102	NaN	NaN	NaN	NaN	NaN	NaN	NaN	NaN	NaN	NaN	NaN
rIBAQ_iBAQ 2-SEC-B	rIBAQ_iBAQ 1-VN96-D	10	14	NaN	NaN	NaN	NaN	NaN	NaN	NaN	NaN	NaN	0.3060796	NaN	NaN	NaN	NaN	NaN	NaN	NaN	NaN	NaN	NaN	NaN
rIBAQ_iBAQ 2-SEC-B	rIBAQ_iBAQ 2-VN96-C	10	15	NaN	NaN	NaN	NaN	NaN	NaN	NaN	NaN	NaN	0.1031067	NaN	NaN	NaN	NaN	NaN	NaN	NaN	NaN	NaN	NaN	NaN
rIBAQ_iBAQ 2-SEC-B	rIBAQ_iBAQ 2-VN96-D	10	16	NaN	NaN	NaN	NaN	NaN	NaN	NaN	NaN	NaN	0.1662625	NaN	NaN	NaN	NaN	NaN	NaN	NaN	NaN	NaN	NaN	NaN
rIBAQ_iBAQ 2-SEC-B	rIBAQ_iBAQ 3-VN96-C	10	17	NaN	NaN	NaN	NaN	NaN	NaN	NaN	NaN	NaN	0.3336276	NaN	NaN	NaN	NaN	NaN	NaN	NaN	NaN	NaN	NaN	NaN
rIBAQ_iBAQ 2-SEC-B	rIBAQ_iBAQ 3-VN96-D	10	18	NaN	NaN	NaN	NaN	NaN	NaN	NaN	NaN	NaN	0.3985493	NaN	NaN	NaN	NaN	NaN	NaN	NaN	NaN	NaN	NaN	NaN
rIBAQ_iBAQ 3-SEC-A	rIBAQ_iBAQ 1-UC-A	11	1	NaN	NaN	NaN	NaN	NaN	NaN	NaN	NaN	NaN	0.3953359	NaN	NaN	NaN	NaN	NaN	NaN	NaN	NaN	NaN	NaN	NaN
rIBAQ_iBAQ 3-SEC-A	rIBAQ_iBAQ 1-UC-B	11	2	NaN	NaN	NaN	NaN	NaN	NaN	NaN	NaN	NaN	0.3227216	NaN	NaN	NaN	NaN	NaN	NaN	NaN	NaN	NaN	NaN	NaN
rIBAQ_iBAQ 3-SEC-A	rIBAQ_iBAQ 2-UC-A	11	3	NaN	NaN	NaN	NaN	NaN	NaN	NaN	NaN	NaN	0.627749	NaN	NaN	NaN	NaN	NaN	NaN	NaN	NaN	NaN	NaN	NaN
rIBAQ_iBAQ 3-SEC-A	rIBAQ_iBAQ 2-UC-B	11	4	NaN	NaN	NaN	NaN	NaN	NaN	NaN	NaN	NaN	0.5677957	NaN	NaN	NaN	NaN	NaN	NaN	NaN	NaN	NaN	NaN	NaN
rIBAQ_iBAQ 3-SEC-A	rIBAQ_iBAQ 3-UC-A	11	5	NaN	NaN	NaN	NaN	NaN	NaN	NaN	NaN	NaN	0.3948686	NaN	NaN	NaN	NaN	NaN	NaN	NaN	NaN	NaN	NaN	NaN
rIBAQ_iBAQ 3-SEC-A	rIBAQ_iBAQ 3-UC-B	11	6	NaN	NaN	NaN	NaN	NaN	NaN	NaN	NaN	NaN	0.6008387	NaN	NaN	NaN	NaN	NaN	NaN	NaN	NaN	NaN	NaN	NaN
rIBAQ_iBAQ 3-SEC-A	rIBAQ_iBAQ 1-SEC-A	11	7	NaN	NaN	NaN	NaN	NaN	NaN	NaN	NaN	NaN	0.9249713	NaN	NaN	NaN	NaN	NaN	NaN	NaN	NaN	NaN	NaN	NaN
rIBAQ_iBAQ 3-SEC-A	rIBAQ_iBAQ 1-SEC-B	11	8	NaN	NaN	NaN	NaN	NaN	NaN	NaN	NaN	NaN	0.8964425	NaN	NaN	NaN	NaN	NaN	NaN	NaN	NaN	NaN	NaN	NaN
rIBAQ_iBAQ 3-SEC-A	rIBAQ_iBAQ 2-SEC-A	11	9	NaN	NaN	NaN	NaN	NaN	NaN	NaN	NaN	NaN	0.9404172	NaN	NaN	NaN	NaN	NaN	NaN	NaN	NaN	NaN	NaN	NaN
rIBAQ_iBAQ 3-SEC-A	rIBAQ_iBAQ 2-SEC-B	11	10	NaN	NaN	NaN	NaN	NaN	NaN	NaN	NaN	NaN	0.8277076	NaN	NaN	NaN	NaN	NaN	NaN	NaN	NaN	NaN	NaN	NaN
rIBAQ_iBAQ 3-SEC-A	rIBAQ_iBAQ 3-SEC-B	11	12	NaN	NaN	NaN	NaN	NaN	NaN	NaN	NaN	NaN	0.8268126	NaN	NaN	NaN	NaN	NaN	NaN	NaN	NaN	NaN	NaN	NaN
rIBAQ_iBAQ 3-SEC-A	rIBAQ_iBAQ 1-VN96-C	11	13	NaN	NaN	NaN	NaN	NaN	NaN	NaN	NaN	NaN	0.003112073	NaN	NaN	NaN	NaN	NaN	NaN	NaN	NaN	NaN	NaN	NaN
rIBAQ_iBAQ 3-SEC-A	rIBAQ_iBAQ 1-VN96-D	11	14	NaN	NaN	NaN	NaN	NaN	NaN	NaN	NaN	NaN	0.1824668	NaN	NaN	NaN	NaN	NaN	NaN	NaN	NaN	NaN	NaN	NaN
rIBAQ_iBAQ 3-SEC-A	rIBAQ_iBAQ 2-VN96-C	11	15	NaN	NaN	NaN	NaN	NaN	NaN	NaN	NaN	NaN	0.07047313	NaN	NaN	NaN	NaN	NaN	NaN	NaN	NaN	NaN	NaN	NaN
rIBAQ_iBAQ 3-SEC-A	rIBAQ_iBAQ 2-VN96-D	11	16	NaN	NaN	NaN	NaN	NaN	NaN	NaN	NaN	NaN	0.2453273	NaN	NaN	NaN	NaN	NaN	NaN	NaN	NaN	NaN	NaN	NaN
rIBAQ_iBAQ 3-SEC-A	rIBAQ_iBAQ 3-VN96-C	11	17	NaN	NaN	NaN	NaN	NaN	NaN	NaN	NaN	NaN	0.3973641	NaN	NaN	NaN	NaN	NaN	NaN	NaN	NaN	NaN	NaN	NaN
rIBAQ_iBAQ 3-SEC-A	rIBAQ_iBAQ 3-VN96-D	11	18	NaN	NaN	NaN	NaN	NaN	NaN	NaN	NaN	NaN	0.4030417	NaN	NaN	NaN	NaN	NaN	NaN	NaN	NaN	NaN	NaN	NaN
rIBAQ_iBAQ 3-SEC-B	rIBAQ_iBAQ 1-UC-A	12	1	NaN	NaN	NaN	NaN	NaN	NaN	NaN	NaN	NaN	0.4308426	NaN	NaN	NaN	NaN	NaN	NaN	NaN	NaN	NaN	NaN	NaN
rIBAQ_iBAQ 3-SEC-B	rIBAQ_iBAQ 1-UC-B	12	2	NaN	NaN	NaN	NaN	NaN	NaN	NaN	NaN	NaN	0.2705627	NaN	NaN	NaN	NaN	NaN	NaN	NaN	NaN	NaN	NaN	NaN
rIBAQ_iBAQ 3-SEC-B	rIBAQ_iBAQ 2-UC-A	12	3	NaN	NaN	NaN	NaN	NaN	NaN	NaN	NaN	NaN	0.5368988	NaN	NaN	NaN	NaN	NaN	NaN	NaN	NaN	NaN	NaN	NaN
rIBAQ_iBAQ 3-SEC-B	rIBAQ_iBAQ 2-UC-B	12	4	NaN	NaN	NaN	NaN	NaN	NaN	NaN	NaN	NaN	0.528495	NaN	NaN	NaN	NaN	NaN	NaN	NaN	NaN	NaN	NaN	NaN
rIBAQ_iBAQ 3-SEC-B	rIBAQ_iBAQ 3-UC-A	12	5	NaN	NaN	NaN	NaN	NaN	NaN	NaN	NaN	NaN	0.3860771	NaN	NaN	NaN	NaN	NaN	NaN	NaN	NaN	NaN	NaN	NaN
rIBAQ_iBAQ 3-SEC-B	rIBAQ_iBAQ 3-UC-B	12	6	NaN	NaN	NaN	NaN	NaN	NaN	NaN	NaN	NaN	0.6099977	NaN	NaN	NaN	NaN	NaN	NaN	NaN	NaN	NaN	NaN	NaN
rIBAQ_iBAQ 3-SEC-B	rIBAQ_iBAQ 1-SEC-A	12	7	NaN	NaN	NaN	NaN	NaN	NaN	NaN	NaN	NaN	0.9073693	NaN	NaN	NaN	NaN	NaN	NaN	NaN	NaN	NaN	NaN	NaN
rIBAQ_iBAQ 3-SEC-B	rIBAQ_iBAQ 1-SEC-B	12	8	NaN	NaN	NaN	NaN	NaN	NaN	NaN	NaN	NaN	0.9172753	NaN	NaN	NaN	NaN	NaN	NaN	NaN	NaN	NaN	NaN	NaN
rIBAQ_iBAQ 3-SEC-B	rIBAQ_iBAQ 2-SEC-A	12	9	NaN	NaN	NaN	NaN	NaN	NaN	NaN	NaN	NaN	0.830454	NaN	NaN	NaN	NaN	NaN	NaN	NaN	NaN	NaN	NaN	NaN
rIBAQ_iBAQ 3-SEC-B	rIBAQ_iBAQ 2-SEC-B	12	10	NaN	NaN	NaN	NaN	NaN	NaN	NaN	NaN	NaN	0.9105476	NaN	NaN	NaN	NaN	NaN	NaN	NaN	NaN	NaN	NaN	NaN
rIBAQ_iBAQ 3-SEC-B	rIBAQ_iBAQ 3-SEC-A	12	11	NaN	NaN	NaN	NaN	NaN	NaN	NaN	NaN	NaN	0.8268126	NaN	NaN	NaN	NaN	NaN	NaN	NaN	NaN	NaN	NaN	NaN
rIBAQ_iBAQ 3-SEC-B	rIBAQ_iBAQ 1-VN96-C	12	13	NaN	NaN	NaN	NaN	NaN	NaN	NaN	NaN	NaN	0.01645983	NaN	NaN	NaN	NaN	NaN	NaN	NaN	NaN	NaN	NaN	NaN
rIBAQ_iBAQ 3-SEC-B	rIBAQ_iBAQ 1-VN96-D	12	14	NaN	NaN	NaN	NaN	NaN	NaN	NaN	NaN	NaN	0.2260183	NaN	NaN	NaN	NaN	NaN	NaN	NaN	NaN	NaN	NaN	NaN
rIBAQ_iBAQ 3-SEC-B	rIBAQ_iBAQ 2-VN96-C	12	15	NaN	NaN	NaN	NaN	NaN	NaN	NaN	NaN	NaN	0.04940212	NaN	NaN	NaN	NaN	NaN	NaN	NaN	NaN	NaN	NaN	NaN
rIBAQ_iBAQ 3-SEC-B	rIBAQ_iBAQ 2-VN96-D	12	16	NaN	NaN	NaN	NaN	NaN	NaN	NaN	NaN	NaN	0.1401906	NaN	NaN	NaN	NaN	NaN	NaN	NaN	NaN	NaN	NaN	NaN
rIBAQ_iBAQ 3-SEC-B	rIBAQ_iBAQ 3-VN96-C	12	17	NaN	NaN	NaN	NaN	NaN	NaN	NaN	NaN	NaN	0.302756	NaN	NaN	NaN	NaN	NaN	NaN	NaN	NaN	NaN	NaN	NaN
rIBAQ_iBAQ 3-SEC-B	rIBAQ_iBAQ 3-VN96-D	12	18	NaN	NaN	NaN	NaN	NaN	NaN	NaN	NaN	NaN	0.3259098	NaN	NaN	NaN	NaN	NaN	NaN	NaN	NaN	NaN	NaN	NaN
rIBAQ_iBAQ 1-VN96-C	rIBAQ_iBAQ 1-UC-A	13	1	NaN	NaN	NaN	NaN	NaN	NaN	NaN	NaN	NaN	0.0602235	NaN	NaN	NaN	NaN	NaN	NaN	NaN	NaN	NaN	NaN	NaN
rIBAQ_iBAQ 1-VN96-C	rIBAQ_iBAQ 1-UC-B	13	2	NaN	NaN	NaN	NaN	NaN	NaN	NaN	NaN	NaN	0.2778452	NaN	NaN	NaN	NaN	NaN	NaN	NaN	NaN	NaN	NaN	NaN
rIBAQ_iBAQ 1-VN96-C	rIBAQ_iBAQ 2-UC-A	13	3	NaN	NaN	NaN	NaN	NaN	NaN	NaN	NaN	NaN	0.2562234	NaN	NaN	NaN	NaN	NaN	NaN	NaN	NaN	NaN	NaN	NaN
rIBAQ_iBAQ 1-VN96-C	rIBAQ_iBAQ 2-UC-B	13	4	NaN	NaN	NaN	NaN	NaN	NaN	NaN	NaN	NaN	0.1970898	NaN	NaN	NaN	NaN	NaN	NaN	NaN	NaN	NaN	NaN	NaN
rIBAQ_iBAQ 1-VN96-C	rIBAQ_iBAQ 3-UC-A	13	5	NaN	NaN	NaN	NaN	NaN	NaN	NaN	NaN	NaN	0.2223316	NaN	NaN	NaN	NaN	NaN	NaN	NaN	NaN	NaN	NaN	NaN
rIBAQ_iBAQ 1-VN96-C	rIBAQ_iBAQ 3-UC-B	13	6	NaN	NaN	NaN	NaN	NaN	NaN	NaN	NaN	NaN	0.2213026	NaN	NaN	NaN	NaN	NaN	NaN	NaN	NaN	NaN	NaN	NaN
rIBAQ_iBAQ 1-VN96-C	rIBAQ_iBAQ 1-SEC-A	13	7	NaN	NaN	NaN	NaN	NaN	NaN	NaN	NaN	NaN	0.02287413	NaN	NaN	NaN	NaN	NaN	NaN	NaN	NaN	NaN	NaN	NaN
rIBAQ_iBAQ 1-VN96-C	rIBAQ_iBAQ 1-SEC-B	13	8	NaN	NaN	NaN	NaN	NaN	NaN	NaN	NaN	NaN	0.03585382	NaN	NaN	NaN	NaN	NaN	NaN	NaN	NaN	NaN	NaN	NaN
rIBAQ_iBAQ 1-VN96-C	rIBAQ_iBAQ 2-SEC-A	13	9	NaN	NaN	NaN	NaN	NaN	NaN	NaN	NaN	NaN	0.1000493	NaN	NaN	NaN	NaN	NaN	NaN	NaN	NaN	NaN	NaN	NaN
rIBAQ_iBAQ 1-VN96-C	rIBAQ_iBAQ 2-SEC-B	13	10	NaN	NaN	NaN	NaN	NaN	NaN	NaN	NaN	NaN	0.05086102	NaN	NaN	NaN	NaN	NaN	NaN	NaN	NaN	NaN	NaN	NaN
rIBAQ_iBAQ 1-VN96-C	rIBAQ_iBAQ 3-SEC-A	13	11	NaN	NaN	NaN	NaN	NaN	NaN	NaN	NaN	NaN	0.003112073	NaN	NaN	NaN	NaN	NaN	NaN	NaN	NaN	NaN	NaN	NaN
rIBAQ_iBAQ 1-VN96-C	rIBAQ_iBAQ 3-SEC-B	13	12	NaN	NaN	NaN	NaN	NaN	NaN	NaN	NaN	NaN	0.01645983	NaN	NaN	NaN	NaN	NaN	NaN	NaN	NaN	NaN	NaN	NaN
rIBAQ_iBAQ 1-VN96-C	rIBAQ_iBAQ 1-VN96-D	13	14	NaN	NaN	NaN	NaN	NaN	NaN	NaN	NaN	NaN	0.6444703	NaN	NaN	NaN	NaN	NaN	NaN	NaN	NaN	NaN	NaN	NaN
rIBAQ_iBAQ 1-VN96-C	rIBAQ_iBAQ 2-VN96-C	13	15	NaN	NaN	NaN	NaN	NaN	NaN	NaN	NaN	NaN	0.664313	NaN	NaN	NaN	NaN	NaN	NaN	NaN	NaN	NaN	NaN	NaN
rIBAQ_iBAQ 1-VN96-C	rIBAQ_iBAQ 2-VN96-D	13	16	NaN	NaN	NaN	NaN	NaN	NaN	NaN	NaN	NaN	0.6935753	NaN	NaN	NaN	NaN	NaN	NaN	NaN	NaN	NaN	NaN	NaN
rIBAQ_iBAQ 1-VN96-C	rIBAQ_iBAQ 3-VN96-C	13	17	NaN	NaN	NaN	NaN	NaN	NaN	NaN	NaN	NaN	0.4625194	NaN	NaN	NaN	NaN	NaN	NaN	NaN	NaN	NaN	NaN	NaN
rIBAQ_iBAQ 1-VN96-C	rIBAQ_iBAQ 3-VN96-D	13	18	NaN	NaN	NaN	NaN	NaN	NaN	NaN	NaN	NaN	0.4120769	NaN	NaN	NaN	NaN	NaN	NaN	NaN	NaN	NaN	NaN	NaN
rIBAQ_iBAQ 1-VN96-D	rIBAQ_iBAQ 1-UC-A	14	1	NaN	NaN	NaN	NaN	NaN	NaN	NaN	NaN	NaN	0.1447175	NaN	NaN	NaN	NaN	NaN	NaN	NaN	NaN	NaN	NaN	NaN
rIBAQ_iBAQ 1-VN96-D	rIBAQ_iBAQ 1-UC-B	14	2	NaN	NaN	NaN	NaN	NaN	NaN	NaN	NaN	NaN	0.156844	NaN	NaN	NaN	NaN	NaN	NaN	NaN	NaN	NaN	NaN	NaN
rIBAQ_iBAQ 1-VN96-D	rIBAQ_iBAQ 2-UC-A	14	3	NaN	NaN	NaN	NaN	NaN	NaN	NaN	NaN	NaN	0.1458441	NaN	NaN	NaN	NaN	NaN	NaN	NaN	NaN	NaN	NaN	NaN
rIBAQ_iBAQ 1-VN96-D	rIBAQ_iBAQ 2-UC-B	14	4	NaN	NaN	NaN	NaN	NaN	NaN	NaN	NaN	NaN	0.125381	NaN	NaN	NaN	NaN	NaN	NaN	NaN	NaN	NaN	NaN	NaN
rIBAQ_iBAQ 1-VN96-D	rIBAQ_iBAQ 3-UC-A	14	5	NaN	NaN	NaN	NaN	NaN	NaN	NaN	NaN	NaN	0.1803163	NaN	NaN	NaN	NaN	NaN	NaN	NaN	NaN	NaN	NaN	NaN
rIBAQ_iBAQ 1-VN96-D	rIBAQ_iBAQ 3-UC-B	14	6	NaN	NaN	NaN	NaN	NaN	NaN	NaN	NaN	NaN	0.2330887	NaN	NaN	NaN	NaN	NaN	NaN	NaN	NaN	NaN	NaN	NaN
rIBAQ_iBAQ 1-VN96-D	rIBAQ_iBAQ 1-SEC-A	14	7	NaN	NaN	NaN	NaN	NaN	NaN	NaN	NaN	NaN	0.2584853	NaN	NaN	NaN	NaN	NaN	NaN	NaN	NaN	NaN	NaN	NaN
rIBAQ_iBAQ 1-VN96-D	rIBAQ_iBAQ 1-SEC-B	14	8	NaN	NaN	NaN	NaN	NaN	NaN	NaN	NaN	NaN	0.2490619	NaN	NaN	NaN	NaN	NaN	NaN	NaN	NaN	NaN	NaN	NaN
rIBAQ_iBAQ 1-VN96-D	rIBAQ_iBAQ 2-SEC-A	14	9	NaN	NaN	NaN	NaN	NaN	NaN	NaN	NaN	NaN	0.2446089	NaN	NaN	NaN	NaN	NaN	NaN	NaN	NaN	NaN	NaN	NaN
rIBAQ_iBAQ 1-VN96-D	rIBAQ_iBAQ 2-SEC-B	14	10	NaN	NaN	NaN	NaN	NaN	NaN	NaN	NaN	NaN	0.3060796	NaN	NaN	NaN	NaN	NaN	NaN	NaN	NaN	NaN	NaN	NaN
rIBAQ_iBAQ 1-VN96-D	rIBAQ_iBAQ 3-SEC-A	14	11	NaN	NaN	NaN	NaN	NaN	NaN	NaN	NaN	NaN	0.1824668	NaN	NaN	NaN	NaN	NaN	NaN	NaN	NaN	NaN	NaN	NaN
rIBAQ_iBAQ 1-VN96-D	rIBAQ_iBAQ 3-SEC-B	14	12	NaN	NaN	NaN	NaN	NaN	NaN	NaN	NaN	NaN	0.2260183	NaN	NaN	NaN	NaN	NaN	NaN	NaN	NaN	NaN	NaN	NaN
rIBAQ_iBAQ 1-VN96-D	rIBAQ_iBAQ 1-VN96-C	14	13	NaN	NaN	NaN	NaN	NaN	NaN	NaN	NaN	NaN	0.6444703	NaN	NaN	NaN	NaN	NaN	NaN	NaN	NaN	NaN	NaN	NaN
rIBAQ_iBAQ 1-VN96-D	rIBAQ_iBAQ 2-VN96-C	14	15	NaN	NaN	NaN	NaN	NaN	NaN	NaN	NaN	NaN	0.7810481	NaN	NaN	NaN	NaN	NaN	NaN	NaN	NaN	NaN	NaN	NaN
rIBAQ_iBAQ 1-VN96-D	rIBAQ_iBAQ 2-VN96-D	14	16	NaN	NaN	NaN	NaN	NaN	NaN	NaN	NaN	NaN	0.772916	NaN	NaN	NaN	NaN	NaN	NaN	NaN	NaN	NaN	NaN	NaN
rIBAQ_iBAQ 1-VN96-D	rIBAQ_iBAQ 3-VN96-C	14	17	NaN	NaN	NaN	NaN	NaN	NaN	NaN	NaN	NaN	0.8500201	NaN	NaN	NaN	NaN	NaN	NaN	NaN	NaN	NaN	NaN	NaN
rIBAQ_iBAQ 1-VN96-D	rIBAQ_iBAQ 3-VN96-D	14	18	NaN	NaN	NaN	NaN	NaN	NaN	NaN	NaN	NaN	0.8659046	NaN	NaN	NaN	NaN	NaN	NaN	NaN	NaN	NaN	NaN	NaN
rIBAQ_iBAQ 2-VN96-C	rIBAQ_iBAQ 1-UC-A	15	1	NaN	NaN	NaN	NaN	NaN	NaN	NaN	NaN	NaN	0.006069162	NaN	NaN	NaN	NaN	NaN	NaN	NaN	NaN	NaN	NaN	NaN
rIBAQ_iBAQ 2-VN96-C	rIBAQ_iBAQ 1-UC-B	15	2	NaN	NaN	NaN	NaN	NaN	NaN	NaN	NaN	NaN	0.03438356	NaN	NaN	NaN	NaN	NaN	NaN	NaN	NaN	NaN	NaN	NaN
rIBAQ_iBAQ 2-VN96-C	rIBAQ_iBAQ 2-UC-A	15	3	NaN	NaN	NaN	NaN	NaN	NaN	NaN	NaN	NaN	0.126986	NaN	NaN	NaN	NaN	NaN	NaN	NaN	NaN	NaN	NaN	NaN
rIBAQ_iBAQ 2-VN96-C	rIBAQ_iBAQ 2-UC-B	15	4	NaN	NaN	NaN	NaN	NaN	NaN	NaN	NaN	NaN	0.07804009	NaN	NaN	NaN	NaN	NaN	NaN	NaN	NaN	NaN	NaN	NaN
rIBAQ_iBAQ 2-VN96-C	rIBAQ_iBAQ 3-UC-A	15	5	NaN	NaN	NaN	NaN	NaN	NaN	NaN	NaN	NaN	0.09508665	NaN	NaN	NaN	NaN	NaN	NaN	NaN	NaN	NaN	NaN	NaN
rIBAQ_iBAQ 2-VN96-C	rIBAQ_iBAQ 3-UC-B	15	6	NaN	NaN	NaN	NaN	NaN	NaN	NaN	NaN	NaN	0.091639	NaN	NaN	NaN	NaN	NaN	NaN	NaN	NaN	NaN	NaN	NaN
rIBAQ_iBAQ 2-VN96-C	rIBAQ_iBAQ 1-SEC-A	15	7	NaN	NaN	NaN	NaN	NaN	NaN	NaN	NaN	NaN	0.01744884	NaN	NaN	NaN	NaN	NaN	NaN	NaN	NaN	NaN	NaN	NaN
rIBAQ_iBAQ 2-VN96-C	rIBAQ_iBAQ 1-SEC-B	15	8	NaN	NaN	NaN	NaN	NaN	NaN	NaN	NaN	NaN	0.01103901	NaN	NaN	NaN	NaN	NaN	NaN	NaN	NaN	NaN	NaN	NaN
rIBAQ_iBAQ 2-VN96-C	rIBAQ_iBAQ 2-SEC-A	15	9	NaN	NaN	NaN	NaN	NaN	NaN	NaN	NaN	NaN	0.1315817	NaN	NaN	NaN	NaN	NaN	NaN	NaN	NaN	NaN	NaN	NaN
rIBAQ_iBAQ 2-VN96-C	rIBAQ_iBAQ 2-SEC-B	15	10	NaN	NaN	NaN	NaN	NaN	NaN	NaN	NaN	NaN	0.1031067	NaN	NaN	NaN	NaN	NaN	NaN	NaN	NaN	NaN	NaN	NaN
rIBAQ_iBAQ 2-VN96-C	rIBAQ_iBAQ 3-SEC-A	15	11	NaN	NaN	NaN	NaN	NaN	NaN	NaN	NaN	NaN	0.07047313	NaN	NaN	NaN	NaN	NaN	NaN	NaN	NaN	NaN	NaN	NaN
rIBAQ_iBAQ 2-VN96-C	rIBAQ_iBAQ 3-SEC-B	15	12	NaN	NaN	NaN	NaN	NaN	NaN	NaN	NaN	NaN	0.04940212	NaN	NaN	NaN	NaN	NaN	NaN	NaN	NaN	NaN	NaN	NaN
rIBAQ_iBAQ 2-VN96-C	rIBAQ_iBAQ 1-VN96-C	15	13	NaN	NaN	NaN	NaN	NaN	NaN	NaN	NaN	NaN	0.664313	NaN	NaN	NaN	NaN	NaN	NaN	NaN	NaN	NaN	NaN	NaN
rIBAQ_iBAQ 2-VN96-C	rIBAQ_iBAQ 1-VN96-D	15	14	NaN	NaN	NaN	NaN	NaN	NaN	NaN	NaN	NaN	0.7810481	NaN	NaN	NaN	NaN	NaN	NaN	NaN	NaN	NaN	NaN	NaN
rIBAQ_iBAQ 2-VN96-C	rIBAQ_iBAQ 2-VN96-D	15	16	NaN	NaN	NaN	NaN	NaN	NaN	NaN	NaN	NaN	0.845506	NaN	NaN	NaN	NaN	NaN	NaN	NaN	NaN	NaN	NaN	NaN
rIBAQ_iBAQ 2-VN96-C	rIBAQ_iBAQ 3-VN96-C	15	17	NaN	NaN	NaN	NaN	NaN	NaN	NaN	NaN	NaN	0.7575803	NaN	NaN	NaN	NaN	NaN	NaN	NaN	NaN	NaN	NaN	NaN
rIBAQ_iBAQ 2-VN96-C	rIBAQ_iBAQ 3-VN96-D	15	18	NaN	NaN	NaN	NaN	NaN	NaN	NaN	NaN	NaN	0.709312	NaN	NaN	NaN	NaN	NaN	NaN	NaN	NaN	NaN	NaN	NaN
rIBAQ_iBAQ 2-VN96-D	rIBAQ_iBAQ 1-UC-A	16	1	NaN	NaN	NaN	NaN	NaN	NaN	NaN	NaN	NaN	0.0006655222	NaN	NaN	NaN	NaN	NaN	NaN	NaN	NaN	NaN	NaN	NaN
rIBAQ_iBAQ 2-VN96-D	rIBAQ_iBAQ 1-UC-B	16	2	NaN	NaN	NaN	NaN	NaN	NaN	NaN	NaN	NaN	0.08087289	NaN	NaN	NaN	NaN	NaN	NaN	NaN	NaN	NaN	NaN	NaN
rIBAQ_iBAQ 2-VN96-D	rIBAQ_iBAQ 2-UC-A	16	3	NaN	NaN	NaN	NaN	NaN	NaN	NaN	NaN	NaN	0.3904644	NaN	NaN	NaN	NaN	NaN	NaN	NaN	NaN	NaN	NaN	NaN
rIBAQ_iBAQ 2-VN96-D	rIBAQ_iBAQ 2-UC-B	16	4	NaN	NaN	NaN	NaN	NaN	NaN	NaN	NaN	NaN	0.260846	NaN	NaN	NaN	NaN	NaN	NaN	NaN	NaN	NaN	NaN	NaN
rIBAQ_iBAQ 2-VN96-D	rIBAQ_iBAQ 3-UC-A	16	5	NaN	NaN	NaN	NaN	NaN	NaN	NaN	NaN	NaN	0.2761722	NaN	NaN	NaN	NaN	NaN	NaN	NaN	NaN	NaN	NaN	NaN
rIBAQ_iBAQ 2-VN96-D	rIBAQ_iBAQ 3-UC-B	16	6	NaN	NaN	NaN	NaN	NaN	NaN	NaN	NaN	NaN	0.2509483	NaN	NaN	NaN	NaN	NaN	NaN	NaN	NaN	NaN	NaN	NaN
rIBAQ_iBAQ 2-VN96-D	rIBAQ_iBAQ 1-SEC-A	16	7	NaN	NaN	NaN	NaN	NaN	NaN	NaN	NaN	NaN	0.02563024	NaN	NaN	NaN	NaN	NaN	NaN	NaN	NaN	NaN	NaN	NaN
rIBAQ_iBAQ 2-VN96-D	rIBAQ_iBAQ 1-SEC-B	16	8	NaN	NaN	NaN	NaN	NaN	NaN	NaN	NaN	NaN	0.0103912	NaN	NaN	NaN	NaN	NaN	NaN	NaN	NaN	NaN	NaN	NaN
rIBAQ_iBAQ 2-VN96-D	rIBAQ_iBAQ 2-SEC-A	16	9	NaN	NaN	NaN	NaN	NaN	NaN	NaN	NaN	NaN	0.3401105	NaN	NaN	NaN	NaN	NaN	NaN	NaN	NaN	NaN	NaN	NaN
rIBAQ_iBAQ 2-VN96-D	rIBAQ_iBAQ 2-SEC-B	16	10	NaN	NaN	NaN	NaN	NaN	NaN	NaN	NaN	NaN	0.1662625	NaN	NaN	NaN	NaN	NaN	NaN	NaN	NaN	NaN	NaN	NaN
rIBAQ_iBAQ 2-VN96-D	rIBAQ_iBAQ 3-SEC-A	16	11	NaN	NaN	NaN	NaN	NaN	NaN	NaN	NaN	NaN	0.2453273	NaN	NaN	NaN	NaN	NaN	NaN	NaN	NaN	NaN	NaN	NaN
rIBAQ_iBAQ 2-VN96-D	rIBAQ_iBAQ 3-SEC-B	16	12	NaN	NaN	NaN	NaN	NaN	NaN	NaN	NaN	NaN	0.1401906	NaN	NaN	NaN	NaN	NaN	NaN	NaN	NaN	NaN	NaN	NaN
rIBAQ_iBAQ 2-VN96-D	rIBAQ_iBAQ 1-VN96-C	16	13	NaN	NaN	NaN	NaN	NaN	NaN	NaN	NaN	NaN	0.6935753	NaN	NaN	NaN	NaN	NaN	NaN	NaN	NaN	NaN	NaN	NaN
rIBAQ_iBAQ 2-VN96-D	rIBAQ_iBAQ 1-VN96-D	16	14	NaN	NaN	NaN	NaN	NaN	NaN	NaN	NaN	NaN	0.772916	NaN	NaN	NaN	NaN	NaN	NaN	NaN	NaN	NaN	NaN	NaN
rIBAQ_iBAQ 2-VN96-D	rIBAQ_iBAQ 2-VN96-C	16	15	NaN	NaN	NaN	NaN	NaN	NaN	NaN	NaN	NaN	0.845506	NaN	NaN	NaN	NaN	NaN	NaN	NaN	NaN	NaN	NaN	NaN
rIBAQ_iBAQ 2-VN96-D	rIBAQ_iBAQ 3-VN96-C	16	17	NaN	NaN	NaN	NaN	NaN	NaN	NaN	NaN	NaN	0.9094504	NaN	NaN	NaN	NaN	NaN	NaN	NaN	NaN	NaN	NaN	NaN
rIBAQ_iBAQ 2-VN96-D	rIBAQ_iBAQ 3-VN96-D	16	18	NaN	NaN	NaN	NaN	NaN	NaN	NaN	NaN	NaN	0.8288581	NaN	NaN	NaN	NaN	NaN	NaN	NaN	NaN	NaN	NaN	NaN
rIBAQ_iBAQ 3-VN96-C	rIBAQ_iBAQ 1-UC-A	17	1	NaN	NaN	NaN	NaN	NaN	NaN	NaN	NaN	NaN	0.03566347	NaN	NaN	NaN	NaN	NaN	NaN	NaN	NaN	NaN	NaN	NaN
rIBAQ_iBAQ 3-VN96-C	rIBAQ_iBAQ 1-UC-B	17	2	NaN	NaN	NaN	NaN	NaN	NaN	NaN	NaN	NaN	0.119777	NaN	NaN	NaN	NaN	NaN	NaN	NaN	NaN	NaN	NaN	NaN
rIBAQ_iBAQ 3-VN96-C	rIBAQ_iBAQ 2-UC-A	17	3	NaN	NaN	NaN	NaN	NaN	NaN	NaN	NaN	NaN	0.3572644	NaN	NaN	NaN	NaN	NaN	NaN	NaN	NaN	NaN	NaN	NaN
rIBAQ_iBAQ 3-VN96-C	rIBAQ_iBAQ 2-UC-B	17	4	NaN	NaN	NaN	NaN	NaN	NaN	NaN	NaN	NaN	0.217338	NaN	NaN	NaN	NaN	NaN	NaN	NaN	NaN	NaN	NaN	NaN
rIBAQ_iBAQ 3-VN96-C	rIBAQ_iBAQ 3-UC-A	17	5	NaN	NaN	NaN	NaN	NaN	NaN	NaN	NaN	NaN	0.3057448	NaN	NaN	NaN	NaN	NaN	NaN	NaN	NaN	NaN	NaN	NaN
rIBAQ_iBAQ 3-VN96-C	rIBAQ_iBAQ 3-UC-B	17	6	NaN	NaN	NaN	NaN	NaN	NaN	NaN	NaN	NaN	0.312148	NaN	NaN	NaN	NaN	NaN	NaN	NaN	NaN	NaN	NaN	NaN
rIBAQ_iBAQ 3-VN96-C	rIBAQ_iBAQ 1-SEC-A	17	7	NaN	NaN	NaN	NaN	NaN	NaN	NaN	NaN	NaN	0.2276209	NaN	NaN	NaN	NaN	NaN	NaN	NaN	NaN	NaN	NaN	NaN
rIBAQ_iBAQ 3-VN96-C	rIBAQ_iBAQ 1-SEC-B	17	8	NaN	NaN	NaN	NaN	NaN	NaN	NaN	NaN	NaN	0.1798259	NaN	NaN	NaN	NaN	NaN	NaN	NaN	NaN	NaN	NaN	NaN
rIBAQ_iBAQ 3-VN96-C	rIBAQ_iBAQ 2-SEC-A	17	9	NaN	NaN	NaN	NaN	NaN	NaN	NaN	NaN	NaN	0.4203468	NaN	NaN	NaN	NaN	NaN	NaN	NaN	NaN	NaN	NaN	NaN
rIBAQ_iBAQ 3-VN96-C	rIBAQ_iBAQ 2-SEC-B	17	10	NaN	NaN	NaN	NaN	NaN	NaN	NaN	NaN	NaN	0.3336276	NaN	NaN	NaN	NaN	NaN	NaN	NaN	NaN	NaN	NaN	NaN
rIBAQ_iBAQ 3-VN96-C	rIBAQ_iBAQ 3-SEC-A	17	11	NaN	NaN	NaN	NaN	NaN	NaN	NaN	NaN	NaN	0.3973641	NaN	NaN	NaN	NaN	NaN	NaN	NaN	NaN	NaN	NaN	NaN
rIBAQ_iBAQ 3-VN96-C	rIBAQ_iBAQ 3-SEC-B	17	12	NaN	NaN	NaN	NaN	NaN	NaN	NaN	NaN	NaN	0.302756	NaN	NaN	NaN	NaN	NaN	NaN	NaN	NaN	NaN	NaN	NaN
rIBAQ_iBAQ 3-VN96-C	rIBAQ_iBAQ 1-VN96-C	17	13	NaN	NaN	NaN	NaN	NaN	NaN	NaN	NaN	NaN	0.4625194	NaN	NaN	NaN	NaN	NaN	NaN	NaN	NaN	NaN	NaN	NaN
rIBAQ_iBAQ 3-VN96-C	rIBAQ_iBAQ 1-VN96-D	17	14	NaN	NaN	NaN	NaN	NaN	NaN	NaN	NaN	NaN	0.8500201	NaN	NaN	NaN	NaN	NaN	NaN	NaN	NaN	NaN	NaN	NaN
rIBAQ_iBAQ 3-VN96-C	rIBAQ_iBAQ 2-VN96-C	17	15	NaN	NaN	NaN	NaN	NaN	NaN	NaN	NaN	NaN	0.7575803	NaN	NaN	NaN	NaN	NaN	NaN	NaN	NaN	NaN	NaN	NaN
rIBAQ_iBAQ 3-VN96-C	rIBAQ_iBAQ 2-VN96-D	17	16	NaN	NaN	NaN	NaN	NaN	NaN	NaN	NaN	NaN	0.9094504	NaN	NaN	NaN	NaN	NaN	NaN	NaN	NaN	NaN	NaN	NaN
rIBAQ_iBAQ 3-VN96-C	rIBAQ_iBAQ 3-VN96-D	17	18	NaN	NaN	NaN	NaN	NaN	NaN	NaN	NaN	NaN	0.9282307	NaN	NaN	NaN	NaN	NaN	NaN	NaN	NaN	NaN	NaN	NaN
rIBAQ_iBAQ 3-VN96-D	rIBAQ_iBAQ 1-UC-A	18	1	NaN	NaN	NaN	NaN	NaN	NaN	NaN	NaN	NaN	0.02423871	NaN	NaN	NaN	NaN	NaN	NaN	NaN	NaN	NaN	NaN	NaN
rIBAQ_iBAQ 3-VN96-D	rIBAQ_iBAQ 1-UC-B	18	2	NaN	NaN	NaN	NaN	NaN	NaN	NaN	NaN	NaN	0.09018443	NaN	NaN	NaN	NaN	NaN	NaN	NaN	NaN	NaN	NaN	NaN
rIBAQ_iBAQ 3-VN96-D	rIBAQ_iBAQ 2-UC-A	18	3	NaN	NaN	NaN	NaN	NaN	NaN	NaN	NaN	NaN	0.2965386	NaN	NaN	NaN	NaN	NaN	NaN	NaN	NaN	NaN	NaN	NaN
rIBAQ_iBAQ 3-VN96-D	rIBAQ_iBAQ 2-UC-B	18	4	NaN	NaN	NaN	NaN	NaN	NaN	NaN	NaN	NaN	0.1811539	NaN	NaN	NaN	NaN	NaN	NaN	NaN	NaN	NaN	NaN	NaN
rIBAQ_iBAQ 3-VN96-D	rIBAQ_iBAQ 3-UC-A	18	5	NaN	NaN	NaN	NaN	NaN	NaN	NaN	NaN	NaN	0.2451835	NaN	NaN	NaN	NaN	NaN	NaN	NaN	NaN	NaN	NaN	NaN
rIBAQ_iBAQ 3-VN96-D	rIBAQ_iBAQ 3-UC-B	18	6	NaN	NaN	NaN	NaN	NaN	NaN	NaN	NaN	NaN	0.2587837	NaN	NaN	NaN	NaN	NaN	NaN	NaN	NaN	NaN	NaN	NaN
rIBAQ_iBAQ 3-VN96-D	rIBAQ_iBAQ 1-SEC-A	18	7	NaN	NaN	NaN	NaN	NaN	NaN	NaN	NaN	NaN	0.2754928	NaN	NaN	NaN	NaN	NaN	NaN	NaN	NaN	NaN	NaN	NaN
rIBAQ_iBAQ 3-VN96-D	rIBAQ_iBAQ 1-SEC-B	18	8	NaN	NaN	NaN	NaN	NaN	NaN	NaN	NaN	NaN	0.1708446	NaN	NaN	NaN	NaN	NaN	NaN	NaN	NaN	NaN	NaN	NaN
rIBAQ_iBAQ 3-VN96-D	rIBAQ_iBAQ 2-SEC-A	18	9	NaN	NaN	NaN	NaN	NaN	NaN	NaN	NaN	NaN	0.4041302	NaN	NaN	NaN	NaN	NaN	NaN	NaN	NaN	NaN	NaN	NaN
rIBAQ_iBAQ 3-VN96-D	rIBAQ_iBAQ 2-SEC-B	18	10	NaN	NaN	NaN	NaN	NaN	NaN	NaN	NaN	NaN	0.3985493	NaN	NaN	NaN	NaN	NaN	NaN	NaN	NaN	NaN	NaN	NaN
rIBAQ_iBAQ 3-VN96-D	rIBAQ_iBAQ 3-SEC-A	18	11	NaN	NaN	NaN	NaN	NaN	NaN	NaN	NaN	NaN	0.4030417	NaN	NaN	NaN	NaN	NaN	NaN	NaN	NaN	NaN	NaN	NaN
rIBAQ_iBAQ 3-VN96-D	rIBAQ_iBAQ 3-SEC-B	18	12	NaN	NaN	NaN	NaN	NaN	NaN	NaN	NaN	NaN	0.3259098	NaN	NaN	NaN	NaN	NaN	NaN	NaN	NaN	NaN	NaN	NaN
rIBAQ_iBAQ 3-VN96-D	rIBAQ_iBAQ 1-VN96-C	18	13	NaN	NaN	NaN	NaN	NaN	NaN	NaN	NaN	NaN	0.4120769	NaN	NaN	NaN	NaN	NaN	NaN	NaN	NaN	NaN	NaN	NaN
rIBAQ_iBAQ 3-VN96-D	rIBAQ_iBAQ 1-VN96-D	18	14	NaN	NaN	NaN	NaN	NaN	NaN	NaN	NaN	NaN	0.8659046	NaN	NaN	NaN	NaN	NaN	NaN	NaN	NaN	NaN	NaN	NaN
rIBAQ_iBAQ 3-VN96-D	rIBAQ_iBAQ 2-VN96-C	18	15	NaN	NaN	NaN	NaN	NaN	NaN	NaN	NaN	NaN	0.709312	NaN	NaN	NaN	NaN	NaN	NaN	NaN	NaN	NaN	NaN	NaN
rIBAQ_iBAQ 3-VN96-D	rIBAQ_iBAQ 2-VN96-D	18	16	NaN	NaN	NaN	NaN	NaN	NaN	NaN	NaN	NaN	0.8288581	NaN	NaN	NaN	NaN	NaN	NaN	NaN	NaN	NaN	NaN	NaN
rIBAQ_iBAQ 3-VN96-D	rIBAQ_iBAQ 3-VN96-C	18	17	NaN	NaN	NaN	NaN	NaN	NaN	NaN	NaN	NaN	0.9282307	NaN	NaN	NaN	NaN	NaN	NaN	NaN	NaN	NaN	NaN	NaN
