# Supplementary material for: Mass-Spectrometry Based Proteome Comparison of Extracellular Vesicle Isolation Methods: Comparison of ME-kit, Size-Exclusion Chromatography, and High-Speed Centrifugation
Source: Biomedicines. 2020 Jul 25;8(8):246. doi: 10.3390/biomedicines8080246 (PMC7459681; doi:10.3390/biomedicines8080246)
Supplement: Supplementary file 1 [file biomedicines-08-00246-s001.zip › Table S1 - Processed_MS_data.txt]

rIBAQ_iBAQ 1-UC-A	rIBAQ_iBAQ 1-UC-B	rIBAQ_iBAQ 2-UC-A	rIBAQ_iBAQ 2-UC-B	rIBAQ_iBAQ 3-UC-A	rIBAQ_iBAQ 3-UC-B	rIBAQ_iBAQ 1-SEC-A	rIBAQ_iBAQ 1-SEC-B	rIBAQ_iBAQ 2-SEC-A	rIBAQ_iBAQ 2-SEC-B	rIBAQ_iBAQ 3-SEC-A	rIBAQ_iBAQ 3-SEC-B	rIBAQ_iBAQ 1-VN96-B	rIBAQ_iBAQ 2-VN96-B	rIBAQ_iBAQ 3-VN96-B	rIBAQ_iBAQ 1-VN96-C	rIBAQ_iBAQ 1-VN96-D	rIBAQ_iBAQ 2-VN96-C	rIBAQ_iBAQ 2-VN96-D	rIBAQ_iBAQ 3-VN96-C	rIBAQ_iBAQ 3-VN96-D	Large Evs	Small Evs	EV concentration	Contaminants	Lipoproteins	Peptides	Razor + unique peptides	Unique peptides	Sequence coverage [%]	Unique + razor sequence coverage [%]	Unique sequence coverage [%]	Mol. weight [kDa]	Q-value	Score	Intensity	MS/MS Count	Protein IDs	Majority protein IDs	Protein names	Gene names
#!{Type}E	E	E	E	E	E	E	E	E	E	E	E	E	E	E	E	E	E	E	E	E	C	C	C	C	C	N	N	N	N	N	N	N	N	N	N	N	T	T	T	T
#!{C:Isolation method}UC	UC	UC	UC	UC	UC	SEC	SEC	SEC	SEC	SEC	SEC	PAP	PAP	PAP	PAP	PAP	PAP	PAP	PAP
#!{C:Technical}rIBAQ_iBAQ 1-UC	rIBAQ_iBAQ 1-UC	rIBAQ_iBAQ 2-UC	rIBAQ_iBAQ 2-UC	rIBAQ_iBAQ 3-UC	rIBAQ_iBAQ 3-UC	rIBAQ_iBAQ 1-SEC	rIBAQ_iBAQ 1-SEC	rIBAQ_iBAQ 2-SEC	rIBAQ_iBAQ 2-SEC	rIBAQ_iBAQ 3-SEC	rIBAQ_iBAQ 3-SEC	rIBAQ_iBAQ 1-VN96	rIBAQ_iBAQ 2-VN96	rIBAQ_iBAQ 3-VN96	rIBAQ_iBAQ 1-VN96	rIBAQ_iBAQ 1-VN96	rIBAQ_iBAQ 2-VN96	rIBAQ_iBAQ 2-VN96	rIBAQ_iBAQ 3-VN96
0	0	0	0	0	0	0	0	0	0	0	0	1.285876E-05	3.737218E-05	3.829954E-05	0	0	0	0	0	0						7	7	7	11.7	11.7	11.7	101.38	0	69.481	108350000	11	A0A024R412;A0A024R3W6;Q7LBX6;X5D2Q8;O60462;C9JH98	A0A024R412;A0A024R3W6;Q7LBX6;X5D2Q8;O60462	Neuropilin-2	NRP2
8.572982E-05	7.199366E-05	0.000105434	2.650605E-05	0.0001312716	4.273026E-05	1.683455E-05	2.432342E-05	1.063242E-05	1.605337E-05	1.912459E-05	2.442486E-05	7.378538E-06	1.465827E-06	1.085247E-05	0	1.175449E-06	0	0	1.154812E-06	1.119306E-06						15	15	8	33.2	33.2	19.5	61.927	0	105.21	386670000	56	A0A024R571;Q9H4M9;C9JC03;C9J2Z4;C9JDQ8;C9JIJ3;C9IZH1;Q9NZN4	A0A024R571;Q9H4M9;C9JC03;C9J2Z4	EH domain-containing protein 1	EHD1
7.248278E-05	4.603554E-05	5.296925E-06	1.011022E-05	2.709346E-05	0	0.0001631593	1.054606E-05	0	0	8.586013E-05	0.0001362205	0.0002815819	0	0.0001270658	0.0004237888	0.0004708158	4.297197E-06	0	0.0005586015	0.0006484034						46	2	2	74.4	5	5	46.708	0	323.31	5219700000	47	A0A024R6I7;A0A0G2JRN3;G3V2B9;G3V544;G3V5R8;G3V387;A0A0B4J278;A0A0G2JPK4;P20848	A0A024R6I7;A0A0G2JRN3	NA	SERPINA1
4.255857E-05	6.190932E-05	6.053606E-05	9.741291E-05	9.284395E-05	6.849236E-05	4.436774E-06	3.407183E-06	2.144328E-06	0	0	0	0	0	0	0	0	0	0	0	0						4	4	4	23.9	23.9	23.9	25.898	0	26.401	66702000	7	A0A024RA52;P25787;H3BT36;H7C402;C9JCK5	A0A024RA52;P25787;H3BT36	Proteasome subunit alpha type;Proteasome subunit alpha type-2	PSMA2
6.687838E-05	0	1.07452E-05	8.876206E-06	7.56005E-05	9.400582E-05	0.0002680211	0.0002307202	7.836246E-05	0.0001255506	0.0001790198	0.0004160404	0	0	0	2.293514E-06	2.733887E-06	4.422555E-06	3.018434E-06	3.265971E-06	2.798786E-06						6	6	5	41.2	41.2	41.2	12.773	0	111.71	453810000	11	A0A075B6H9;A0A075B6K6	A0A075B6H9	NA	IGLV4-69
8.477217E-05	4.659483E-05	2.195067E-05	5.478931E-05	4.625168E-05	8.883757E-06	0.005067499	0.004771567	1.346553E-05	0	0.004191097	0.004734598	0	0	0	1.813684E-05	4.503995E-05	0	0	0	0						3	3	3	20.5	20.5	20.5	12.814	0	81.952	4937600000	14	A0A075B6I0	A0A075B6I0	NA	IGLV8-61
0	0	0	0	0	0	5.382616E-05	2.608063E-05	0	5.972804E-05	2.008284E-05	6.26098E-06	0	0	0	0	0	0	0	0	0						2	2	2	21.7	21.7	21.7	12.987	0.0011494	13.475	55950000	2	A0A075B6I1	A0A075B6I1	NA	IGLV4-60
9.673728E-05	0	4.28116E-05	0	0.0001375894	3.038607E-05	0.0009649675	0.001294983	7.398531E-05	0.0001185092	0.0002375065	0.001525147	0	0	0	0	0	0	0	0	0						1	1	1	9.4	9.4	9.4	12.395	0.0072389	11.188	281300000	8	A0A075B6I4	A0A075B6I4	NA	IGLV10-54
2.13337E-05	0	1.203053E-05	1.611957E-05	2.610431E-05	4.014737E-05	0.0007904372	0.0004982926	0.001482347	0.0002402179	0.002161035	0.0003617492	0	0	0	0	0.0001553745	0.0001294827	9.129594E-05	8.627373E-05	0.0001003262						3	3	1	21.4	21.4	7.7	12.468	0	19.829	1620400000	11	A0A075B6I9	A0A075B6I9	NA	IGLV7-46
6.644418E-06	0	0	0	0	0	4.543989E-05	0	0	0	3.397006E-05	0	0	0	0	0	0	0	0	0	0						1	1	1	8.9	8.9	8.9	13.277	0.0097561	8.128	15322000	3	A0A075B6J1	A0A075B6J1	NA	IGLV5-37
0	0	0	0	0	0	9.893478E-05	5.006081E-05	0.0002776724	0.000212937	2.589847E-05	5.598839E-05	0	0	0	0	0	0	0	0	0						3	2	2	24.2	24.2	24.2	12.705	0.0011696	14.216	139670000	5	A0A075B6J9	A0A075B6J9	NA	IGLV2-18
0.0001029413	4.184049E-05	0.0001412306	1.064601E-05	0.0002617137	6.743224E-05	0.0007816413	0.0004504044	0.0008687947	0.0008828959	0.0006506385	0.000603487	0	1.256394E-05	0	0	0	0.0001117826	0.0001012162	3.735347E-05	0						4	2	1	26.8	18.8	8.9	12.145	0	17.602	1230500000	18	A0A075B6K0	A0A075B6K0	NA	IGLV3-16
0.0003747	0.0004163534	0.0001062645	6.941655E-05	0.0002195801	0.000123714	0.002048345	0.002189781	0.0003576854	0.0007258451	0.0004069288	0.001294153	0	6.803902E-05	0	5.411257E-05	1.113408E-05	7.784391E-05	7.809571E-05	2.783325E-05	1.250483E-05						5	5	1	35	35	18.8	12.629	0	31.998	1975600000	24	A0A075B6K4	A0A075B6K4	NA	IGLV3-10
1.944126E-05	7.424017E-06	1.106498E-05	4.839014E-06	0.00129145	1.238501E-05	0.0001962507	0.0002302275	3.726388E-05	4.058238E-05	8.28742E-05	1.911648E-05	0	0	0	0	0	0	0	0	0						5	3	3	49.6	26.1	26.1	12.332	0	27.697	319850000	9	A0A075B6K5	A0A075B6K5	NA	IGLV3-9
0.006683268	0.0004614942	0.001893915	0.0004712187	0.004496252	0.0005321892	0.0192579	0.02481281	0.005443885	0.01017884	0.007122643	0.02007141	0.0002123657	0.0003391228	0.0002022727	0.001059675	0.000927847	0.0008038	0.0007681419	0.0006672411	0.000718853						7	3	2	88.7	52.8	34.9	11.208	0	55.602	44229000000	165	A0A075B6L0;A0A075B6K9;P0CG05;P0CG06;P0CF74	A0A075B6L0;A0A075B6K9;P0CG05;P0CG06	Ig lambda-2 chain C regions;Ig lambda-3 chain C regions	IGLC3;IGLC2
0.001765439	0.0009410385	0.0009074899	0.0009053623	0.001795818	0.001074918	0.001123505	0.000732133	0.001192915	0.002119967	0.001574515	0.0009339402	0.0002236194	0.0001813838	0.0002208533	0.002108786	0.002137873	0.003060442	0.003244155	0.001868853	0.002320232						17	10	7	53.8	39.3	30.8	41.215	0	323.31	33127000000	211	A0A075B6N8;P01860	A0A075B6N8;P01860	Ig gamma-3 chain C region	IGHG3
0.005177808	0.004000974	0.01331042	0.009306265	0.02082857	0.01111781	0.0598005	0.05350462	0.06337697	0.05534057	0.06110916	0.05544369	0.0008191796	0.0007206025	0.001017285	0.002287284	0.001969371	0.001915294	0.001765892	0.002120301	0.002189812						34	34	12	71.7	71.7	23	49.382	0	323.31	591230000000	1480	A0A087WYJ9;A0A075B6N9;A0A1B0GUU9;P01871	A0A087WYJ9;A0A075B6N9;A0A1B0GUU9;P01871	Ig mu chain C region	IGHM
0.000147499	0.0001013504	0.0005572774	0.0003228375	0.0002590931	0.0002079672	0.003870347	0.003361857	0.00118021	0.001594743	0.001912759	0.001822878	0	0	0	0	0	0	0	0	0						4	3	2	45.8	45.8	29.2	12.957	0	323.31	4531500000	39	A0A075B6P5;P01615	A0A075B6P5;P01615	Ig kappa chain V-II region FR	IGKV2D-28
1.469657E-05	0	1.035324E-05	1.314607E-05	0	0	1.634498E-05	1.83916E-05	8.458471E-05	0.0001607986	0.0001216386	4.122673E-05	0	0	1.440827E-05	0	0	0	0	0	0						6	2	1	44.1	18.6	9.3	12.891	0	35.498	185650000	4	A0A075B6Q5	A0A075B6Q5	NA	IGHV3-64
0.0001111411	6.087343E-05	0.0001398956	5.466056E-05	0.0001468456	9.050878E-05	0.0007221427	0.0003568617	0.0004873587	0.000283245	0.0007003687	0.0002870148	2.550439E-05	0	1.397608E-05	1.493797E-05	1.954356E-05	0	2.173377E-05	1.786086E-05	2.197567E-05						4	4	3	39.3	39.3	25.6	12.848	0	104.17	1190100000	31	A0A075B6R2;A0A087WW49;A0A075B7B6;A6NJ16	A0A075B6R2;A0A087WW49;A0A075B7B6;A6NJ16	Putative V-set and immunoglobulin domain-containing-like protein IGHV4OR15-8	IGHV4-4;IGHV4OR15-8
3.168169E-05	3.501437E-05	0.0002568944	0.0001908091	0.000210774	0.0001994565	0.001319919	0.0007836341	0.000676667	0.0007998612	0.001083131	0.001000511	1.346514E-05	0	0	0	0	0	0	0	0						5	5	4	56.4	56.4	42.7	12.711	0	143.56	1910200000	39	A0A075B6S5	A0A075B6S5	NA	IGKV1-27
0.000230074	0.000259043	0.000188856	0.0001119753	0.000302965	0.0001090418	8.209045E-06	1.905178E-05	1.893261E-05	1.647451E-05	1.220171E-05	1.424852E-05	3.561484E-05	7.176742E-06	2.595026E-05	2.926515E-06	7.115781E-06	1.553685E-06	1.315937E-06	7.397559E-06	5.496377E-06						20	20	1	36	36	2.2	82.521	0	206.41	1032800000	116	A0A075B738;A0A075B727;A0A075B728;A0A075B737	A0A075B738	NA	PECAM1
6.455283E-05	2.198617E-05	4.011444E-05	4.058786E-05	4.084269E-05	5.507568E-05	0.0001786427	4.339983E-05	0.000310345	0.0006418304	0.000476455	0.0001383554	5.106051E-05	4.632857E-05	1.634485E-05	0.0001358773	8.953248E-05	0.0001379899	0.000113816	3.238939E-05	6.110553E-05						3	2	2	26.5	17.1	17.1	12.874	0	31.562	1236100000	25	A0A075B7B8	A0A075B7B8	NA	IGHV3OR16-12
3.201252E-05	5.821584E-05	5.448121E-05	1.995481E-05	3.96356E-05	1.48343E-05	0	0	0	0	0	0	0	0	0	0	0	0	0	0	0						2	2	2	23.9	23.9	23.9	15.958	0.0010823	12.13	15050000	4	K7EM73;K7EIV0;A0A075B7C0;K7ELJ7;A0A0C4DGQ5;P04632;U3KQE2	K7EM73;K7EIV0;A0A075B7C0;K7ELJ7;A0A0C4DGQ5;P04632;U3KQE2	Calpain small subunit 1	CAPNS1
0	0	2.834936E-06	6.116009E-06	0	0	0	0	0.000103603	0.000161421	0	0	0	0	0	0	0	4.488555E-05	5.069851E-05	0	0						2	2	2	21.4	21.4	21.4	13.012	0.0011574	13.74	158250000	5	A0A075B7D0	A0A075B7D0	NA	IGHV1OR15-1
2.110843E-05	1.197671E-05	1.430701E-05	1.839253E-05	3.104123E-05	3.106396E-05	0.0003773413	0	0	0	0	1.117449E-05	2.651918E-05	1.485005E-05	1.303385E-05	3.368425E-05	3.278079E-05	2.736012E-05	2.895731E-05	3.387763E-05	3.023688E-05						3	2	2	29.4	18.5	18.5	13.08	0.0051921	11.313	304310000	2	A0A075B7D8	A0A075B7D8	NA	IGHV3OR15-7
3.168605E-06	9.386205E-06	1.069553E-05	1.126647E-05	1.742611E-05	5.190397E-06	3.771944E-05	4.987524E-05	6.455112E-05	3.297153E-05	0.000101383	0.0001119301	0	1.885065E-05	0	0	0	0	0	0	0						3	2	2	21.2	7.6	7.6	13.025	0.0010858	12.147	164750000	6	A0A087WSY4	A0A087WSY4	NA	IGHV4-31
5.521471E-06	0	0	0	0	0	0	0	1.111243E-06	0	0	0	5.184969E-06	0	0	0.0001223532	0.0001601606	7.826499E-05	0.0001309251	0.000220356	0.0003196195				Contaminants		9	9	9	32.9	32.9	32.9	44.022	0	65.52	1775800000	27	A0A087WSY5;Q96IY4	A0A087WSY5;Q96IY4	Carboxypeptidase B2	CPB2
0	0	8.648785E-05	4.202443E-05	4.525547E-06	0	0.0002280073	0.000122875	1.830629E-05	0	1.969233E-05	1.011762E-05	0	0	0	0	0	0	0	0	0						1	1	1	16.2	16.2	16.2	12.865	0	22.385	104430000	5	A0A0G2JQJ0;A0A087WSZ0	A0A0G2JQJ0;A0A087WSZ0	NA	IGKV1D-8
4.002734E-07	0	0	0	0	0	5.109928E-06	5.502042E-06	1.465877E-05	2.148705E-05	1.017645E-05	2.815678E-05	2.548388E-06	0	0	0	0	0	0	0	0						11	11	11	9.9	9.9	9.9	129.15	0	145.02	403940000	25	A0A087WTA8;P08123	A0A087WTA8;P08123	Collagen alpha-2(I) chain	COL1A2
2.205629E-05	2.838482E-05	2.050933E-05	7.206766E-06	5.236127E-05	8.565473E-06	5.879689E-07	1.312817E-06	1.117881E-06	6.455385E-07	3.279402E-06	1.036156E-06	0	0	3.421852E-06	2.16025E-05	1.067842E-05	2.749726E-05	2.539754E-05	1.467303E-05	2.322124E-05						15	15	15	15.5	15.5	15.5	146.07	0	107.79	789090000	44	A0A087WTK0;A0A087WVC6;Q12913;E9PPH3;E9PJ83	A0A087WTK0;A0A087WVC6;Q12913	Protein-tyrosine-phosphatase;Receptor-type tyrosine-protein phosphatase eta	PTPRJ
3.601068E-06	4.973058E-06	5.138122E-06	3.358244E-06	1.048708E-05	7.168386E-06	0	0	0	0	0	0	0	0	0	0	0	0	0	0	0						2	2	2	6.7	6.7	6.7	52.599	0.0011442	13.306	11562000	3	A0A087WTS8;A0A087WYC1;P34932	A0A087WTS8;A0A087WYC1;P34932	Heat shock 70 kDa protein 4	HSPA4
0.001072159	0.001807817	0.001363719	0.002088549	0.0008236658	0.001035445	7.904371E-05	8.631192E-05	0.0001275623	9.47708E-05	4.201912E-05	0	0	0	0	0	3.060256E-05	5.412881E-05	0	0	0						3	3	3	36.5	36.5	36.5	9.3318	0	89.268	248190000	28	Q13030;E9PH25;E7EQF3;E9PD10;A0A087WU29;A0A0C4DFT7;P02724	Q13030;E9PH25;E7EQF3;E9PD10;A0A087WU29;A0A0C4DFT7;P02724	Glycophorin-A	GPErik;GYPA
2.779236E-05	1.746116E-05	8.130309E-05	7.058548E-05	0.00011868	7.556439E-05	8.617832E-06	0	5.000102E-06	4.947782E-06	0	1.590456E-06	0	0	0	0	0	0	0	0	0						3	3	3	31	31	31	16.161	0	39.413	49290000	11	A0A087WUL2;P49720;A0A087WXQ8;A0A087WY10	A0A087WUL2;P49720;A0A087WXQ8;A0A087WY10	Proteasome subunit beta type-3	PSMB3
5.218072E-05	6.067842E-05	7.238574E-05	2.173608E-05	0.0001097327	3.229602E-05	0	0	0	0	0	0	0	0	0	0	0	0	0	0	0						6	6	6	40.1	40.1	40.1	21.938	0	37.04	50818000	11	A0A087WUQ6;P07203	A0A087WUQ6;P07203	Glutathione peroxidase;Glutathione peroxidase 1	GPX1
4.634018E-05	3.148158E-05	2.123815E-06	2.641886E-06	6.004592E-05	6.817816E-06	0.0001023079	0.0001056199	1.193504E-05	1.019685E-05	9.393772E-06	0	8.096292E-06	0	0	6.09193E-05	9.554997E-05	6.032169E-06	2.808315E-06	9.286859E-06	1.154773E-05				Contaminants		10	10	10	36.2	36.2	36.2	42.352	0	107.6	595650000	29	A0A087WUS7;A0A0A0MS09;P01880	A0A087WUS7;A0A0A0MS09;P01880	Ig delta chain C region	IGHD
4.561106E-05	1.920377E-05	2.5743E-05	1.495775E-05	4.502517E-05	8.654538E-06	0	1.822901E-06	4.6889E-06	0	0	0	0	0	0	0	0	0	0	0	0						2	2	2	18	18	18	20.542	0.0011403	13.23	25182000	7	A0A087WUV8;A0A087X2B5;P35613;R4GN83;R4GMX5;I3L192	A0A087WUV8;A0A087X2B5;P35613;R4GN83;R4GMX5;I3L192	Basigin	BSG
7.722746E-07	1.020056E-06	1.620396E-06	0	2.552194E-06	1.94459E-07	0	0	0	0	0	0	0	0	0	0	0	0	0	0	0						4	2	2	2.1	1.3	1.3	274.83	0.0011062	12.463	10160000	4	A0A087WUZ3;Q01082	A0A087WUZ3;Q01082	Spectrin beta chain, non-erythrocytic 1	SPTBN1
8.106022E-06	5.493968E-06	1.526946E-05	5.361836E-06	1.28245E-05	1.241222E-06	0	0	0	0	0	0	0	0	0	0	0	0	0	0	0						2	2	2	6.2	6.2	6.2	39.236	0.0081883	10.984	9348600	1	A0A087WVC4;A0A0A0MS54;P22694;B1APF7;B1APG1;B1APG0;B1APG2;B1APF8;B1APF9;B1APG3;P17612	A0A087WVC4;A0A0A0MS54;P22694;B1APF7;B1APG1;B1APG0;B1APG2;B1APF8;B1APF9;B1APG3;P17612	cAMP-dependent protein kinase catalytic subunit beta;cAMP-dependent protein kinase catalytic subunit alpha	PRKACB;PRKACA
0	0	0	0	0	0	4.008404E-05	4.503387E-05	3.294739E-05	4.79191E-05	4.301943E-05	5.682258E-05	0	0	0	0	0	0	0	0	0						2	2	2	12.3	12.3	12.3	25.565	0	18.376	123680000	4	A0A087WVJ0;A0A0A0MSH4;A0A0C4DGW3;A0A087X2A4;A0A087WWM1;P15941;A0A087X061;A0A087WZZ6;Q7Z536;B1AVQ7;A0A087X0L2;A0A0A0MRB3	A0A087WVJ0;A0A0A0MSH4;A0A0C4DGW3;A0A087X2A4;A0A087WWM1;P15941;A0A087X061;A0A087WZZ6;Q7Z536;B1AVQ7;A0A087X0L2;A0A0A0MRB3	Mucin-1;Mucin-1 subunit alpha;Mucin-1 subunit beta	MUC1
7.169925E-05	6.71075E-05	7.930835E-05	3.765289E-05	0.0001853791	2.963891E-05	2.229974E-06	2.214907E-06	1.571139E-06	3.344166E-06	3.139268E-06	2.034993E-06	7.47208E-07	2.688195E-05	3.814448E-06	4.51078E-07	4.254578E-07	5.595239E-07	0	8.344076E-07	8.054467E-07						42	42	42	33.5	33.5	33.5	192.06	0	323.31	656500000	104	A0A087WVQ6;Q00610;A0A087WX41;P53675;J3KS13;K7EJJ5;J3KSQ2;J3KRF5;F5H5N6	A0A087WVQ6;Q00610	Clathrin heavy chain;Clathrin heavy chain 1	CLTC
0	0	1.260877E-05	0	6.671141E-06	8.322275E-06	3.350917E-05	3.707059E-06	0.0001046843	0.0001062553	2.377769E-05	3.294928E-05	0	0	0	0	0	0	0	0	0						3	1	1	33.7	14.4	14.4	11.434	0	56.084	122750000	4	A0A087X0Q4;A0A087WW87;P01614	A0A087X0Q4;A0A087WW87;P01614	Ig kappa chain V-II region Cum	IGKV2-40
0.0008909464	0.0007939233	0.001492329	0.001345528	0.002194389	0.001321257	0.006632968	0.0142789	0.01216238	0.0110117	0.0104097	0.01261581	0.0002423457	0.0003107969	0.0002257228	0.0006188221	0.0007477289	0.0005068094	0.0003463808	0.0004072216	0.0003460818						9	9	3	90.1	90.1	40.6	11.167	0	272.67	28655000000	134	A0A087WW89;A0A0B4J1Y9	A0A087WW89;A0A0B4J1Y9	NA	IGHV3-72
0	0	0	0	0	0	0	0	0	0	0	0	1.175301E-05	1.683097E-05	0	6.487792E-05	9.535707E-05	0.0001211684	0.0001610253	3.078712E-05	2.565657E-05				Contaminants		5	5	5	23.6	23.6	23.6	40.891	0	41.232	580250000	12	A0A087WWC0;A0A087X1F1;A0A087X1M5;A0A087X0U8;A0A087WXC9;Q13477;U3KQ59	A0A087WWC0;A0A087X1F1;A0A087X1M5;A0A087X0U8;A0A087WXC9;Q13477	Mucosal addressin cell adhesion molecule 1	MADCAM1
0	0	0	0	0	0	0	0	0	0	0	0	0	0	0	0	5.917705E-06	4.784485E-06	7.676343E-06	3.811921E-06	3.70908E-06						19	1	1	26	1.4	1.4	97.344	0.0095877	7.4613	94147000	5	A0A087WWD4;P13591;A0A087WX77;A0A087WV75;A0A087X1V2;A0A087WZS4;A0A0C4DGS4;A0A087WTR3	A0A087WWD4;P13591;A0A087WX77;A0A087WV75	Neural cell adhesion molecule 1	NCAM1
0	0	0	0	0	0	0	0	0	0	0	0	0	0	0	1.318212E-05	1.612137E-05	2.220117E-05	2.761264E-05	2.966258E-05	2.529434E-05						2	2	2	0.8	0.8	0.8	395.27	0.0091371	10.853	2202400000	2	A0A087WYA1;Q9UKN7	A0A087WYA1;Q9UKN7	Unconventional myosin-XV	MYO15A
0	0	0	0	0	0	0	0	1.777578E-06	0	0	0	0	6.595624E-06	6.48707E-06	0	0	0	0	0	0						2	2	2	1.5	1.5	1.5	136.57	0.0031847	11.71	27826000	2	A0A087WYF6;E7ESD2;A0A0A0MR88;A0A096LPC5;Q9Y4E1;Q641Q2;Q5T1D7;B1AP61;F8W7U3;J3KP36	A0A087WYF6;E7ESD2;A0A0A0MR88;A0A096LPC5;Q9Y4E1;Q641Q2;Q5T1D7;B1AP61;F8W7U3;J3KP36	WASH complex subunit FAM21C;WASH complex subunit FAM21A	FAM21A;FAM21C
8.849611E-06	1.270527E-05	1.676279E-05	5.139102E-06	1.838702E-05	4.205856E-06	0	0	0	0	0	0	0	2.958297E-06	5.953931E-06	0	0	0	0	0	0						4	4	4	12	12	12	56.967	0	26.87	28153000	8	A0A087WYS1;E7EUC7;Q16851;C9JWG0;C9JVG3;C9JQU9;C9JNZ1;F2Z3H1;C9JTZ5;C9JUW1	A0A087WYS1;E7EUC7;Q16851;C9JWG0;C9JVG3;C9JQU9;C9JNZ1	UTP--glucose-1-phosphate uridylyltransferase	UGP2
0.0001015309	5.722675E-05	5.986623E-05	2.895947E-05	0.0001866144	5.752002E-05	1.330331E-05	0.0001521778	4.261533E-05	8.654282E-05	8.661261E-05	0.000100604	0	0	0	0	0	0	0	0	0				Contaminants		6	6	6	25.5	25.5	25.5	24.421	0	40.397	224440000	16	A0A087WZR4;H0Y4U3;M9MML6;O75015;H0Y755;M9MML0;P08637;E9PNY5;A0A087WU90	A0A087WZR4;H0Y4U3;M9MML6;O75015;H0Y755;M9MML0;P08637	Low affinity immunoglobulin gamma Fc region receptor III-B;Low affinity immunoglobulin gamma Fc region receptor III-A	FCGR3B;FCGR3A
1.309578E-06	1.663666E-06	3.088586E-06	0	2.891469E-06	5.845397E-07	4.416866E-07	0	0	0	0	0	3.625332E-06	1.762902E-05	1.705351E-05	0	1.473352E-06	0	0	1.093179E-06	0						5	5	5	6.2	6.2	6.2	104.78	0	30.605	66011000	3	A0A087X054;Q9Y4L1;E9PJ21;A0A087WWI4;K7EQK2;J3KTF1;Q9BXT5	A0A087X054;Q9Y4L1	Hypoxia up-regulated protein 1	HYOU1
0	0	0	0	0	0	0	0	0	0	0	0	0	2.030365E-06	2.68684E-06	9.04052E-07	9.778972E-07	1.70465E-06	1.279411E-06	1.551348E-06	1.536292E-06						3	3	3	2.1	2.1	2.1	140.06	0	16.691	38451000	3	A0A087X0K0;P39059	A0A087X0K0;P39059	Collagen alpha-1(XV) chain;Restin;Restin-2;Restin-3;Restin-4	COL15A1
0	0	0	0	0	0	1.531379E-06	8.522146E-07	1.145022E-06	1.742934E-06	1.169134E-06	5.788042E-07	1.450935E-06	1.11064E-05	1.026853E-05	3.983143E-06	6.205389E-06	0	6.883536E-06	4.576881E-06	4.158411E-06				Contaminants		4	4	4	3.8	3.8	3.8	130.79	0	29.292	156810000	6	A0A087X0M8;O00533;C9J905	A0A087X0M8;O00533	Neural cell adhesion molecule L1-like protein;Processed neural cell adhesion molecule L1-like protein	CHL1
0.0007485403	1.158279E-05	0.001248536	0.0007338866	0.0007576021	0.0003357015	0.004792036	0.00501692	0.008913674	0.006296996	0.003783463	0.004905553	0.0001766073	0.0001667713	7.961119E-05	0.0003397136	0.0002226503	0.0006869173	0.000686224	0.0002438985	0.0002224805						7	7	5	77.5	77.5	77.5	11.192	0	254.24	17136000000	55	A0A087X0P6;A0A075B6S2;A0A0A0MRZ7	A0A087X0P6;A0A075B6S2	NA	IGKV2D-29
0	1.784104E-06	1.604717E-05	3.929425E-06	1.00353E-05	1.04278E-05	0.0001107627	0.0001226106	0.0001601867	0.0001634605	0.0002442654	0.000235646	8.449863E-06	3.801681E-05	1.798056E-05	0	9.16836E-07	0	0	1.608951E-06	3.062559E-06						27	27	27	32.2	32.2	32.2	108.34	0	323.31	3795500000	135	A0A087X0S5;P12109	A0A087X0S5;P12109	Collagen alpha-1(VI) chain	COL6A1
5.447036E-06	2.393938E-05	1.232004E-05	0	4.145153E-05	1.890285E-06	0	0	0	0	0	0	0.0003766404	0.0003123188	0.0003138392	0	0	0	0	0	0						2	2	2	17.5	17.5	17.5	17.851	0.0011614	13.804	178480000	3	H0YJE4;A0A087X0Z7;H0YJ66;Q9Y394	H0YJE4;A0A087X0Z7;H0YJ66;Q9Y394	Dehydrogenase/reductase SDR family member 7	DHRS7
4.746759E-05	2.450179E-05	6.326506E-05	4.641727E-05	5.628698E-05	3.426164E-05	6.049569E-06	1.540204E-06	8.466144E-06	4.690864E-06	0	5.28533E-06	2.218805E-05	3.185135E-05	3.858327E-05	0	0	0	0	0	0						7	7	7	17.6	17.6	17.6	59.186	0	55.561	156560000	17	F5H0W4;A0A087X188;Q9UBW5;S4R418;A0A0A0MT10;O00499;P49418	F5H0W4;A0A087X188;Q9UBW5;S4R418;A0A0A0MT10	Bridging integrator 2	BIN2
0	0	0	0	0	0	0	0	7.326083E-06	0	0	5.708327E-06	0	6.747812E-05	0	0.0002958883	0.0002814176	0.0004594627	0.0003547632	0.0003701335	0.000458892						7	7	7	32	32	32	25.402	0	60.027	2299100000	32	A0A087X1J7;P22352;H0YBE4;E5RG32;H0YC19	A0A087X1J7;P22352	Glutathione peroxidase;Glutathione peroxidase 3	GPX3
0	0	0	0	0	0	4.548396E-06	6.056138E-07	2.58365E-06	9.493104E-07	2.488614E-06	5.237584E-07	1.652823E-05	9.182814E-05	7.715334E-05	0.0001703173	8.964718E-05	0.0001392756	0.0001677857	0.0001626154	0.0001336642				Contaminants		15	15	15	7.5	7.5	7.5	255.58	0	215.04	4194300000	67	A0A087X1T7;H0YM81;E7EX88;Q6PID9;E7ENV9;P16112;H0YK70	A0A087X1T7;H0YM81;E7EX88;Q6PID9;E7ENV9;P16112	Aggrecan core protein;Aggrecan core protein 2	ACAN
0	0	0	0	0	0	0	0	0	0	0	0	0	0	0	5.104371E-07	2.67122E-06	8.843289E-07	2.304252E-06	2.728081E-06	1.77538E-06						5	5	5	3.7	3.7	3.7	202.29	0	28.863	85304000	7	A0A087X208;O00468	A0A087X208;O00468	Agrin;Agrin N-terminal 110 kDa subunit;Agrin C-terminal 110 kDa subunit;Agrin C-terminal 90 kDa fragment;Agrin C-terminal 22 kDa fragment	AGRN
2.148496E-05	6.050291E-06	3.153628E-05	0	1.749582E-05	1.380634E-05	0	0	0	0	0	0	0	0	0	0	0	0	0	0	0						2	2	2	15.6	15.6	15.6	19.757	0.0010787	12.073	10903000	3	A0A087X271;B4DDF4;B4DUT8;Q99439;K7ES69;A0A087X1X5;H3BVI6	A0A087X271;B4DDF4;B4DUT8;Q99439;K7ES69;A0A087X1X5;H3BVI6	Calponin;Calponin-2	CNN2
2.673242E-05	3.075068E-05	3.502979E-05	3.535458E-06	8.830853E-05	6.985926E-06	0	0	0	0	0	0	0	0	0	0	0	0	0	0	0						6	6	6	17.1	17.1	17.1	63.286	0	40.063	54583000	16	A0A087X296;P23219;X6RJD6	A0A087X296;P23219	Prostaglandin G/H synthase 1	PTGS1
2.025417E-05	0	2.278116E-05	8.532323E-06	6.177185E-05	2.222176E-05	0	0	0	0	0	0	0	0	0	0	0	0	0	0	0						2	2	2	19.2	19.2	19.2	19.416	0	38.439	17322000	6	A0A096LNH5;H7C2G3;A0A0B4J2H4;H7C1F6;A0A0B4J2D5;A0A096LPI6;P30042;A0A096LNJ1;A0A096LP73;F2Z2Q0;A0A096LP12	A0A096LNH5;H7C2G3;A0A0B4J2H4;H7C1F6;A0A0B4J2D5;A0A096LPI6;P30042;A0A096LNJ1;A0A096LP73;F2Z2Q0;A0A096LP12	ES1 protein homolog, mitochondrial	C21orf33
0.0001647365	0.0001443305	0.00010146	9.78012E-05	0.0002989148	7.384988E-05	0.002569569	0.002420353	0.002880755	0.002773783	0.002634005	0.005208222	1.205888E-05	3.903799E-05	1.520666E-05	0.0003248975	0.0003211032	0.0004901164	0.0002815992	0.0004211309	0.0003599656						8	8	7	33.2	33.2	26.4	23.353	0	179.69	15906000000	103	A0A096LPE2;P35542;E9PR14;G3V1D9	A0A096LPE2;P35542	Serum amyloid A-4 protein	SAA2-SAA4;SAA4
5.540189E-05	5.397009E-05	5.22676E-05	1.10191E-05	0.0001214683	1.963763E-05	0	1.454068E-06	0	0	0	0	0	0	0	0	0	0	0	0	0						4	4	4	18.1	18.1	18.1	30.348	0	41.294	50498000	9	A0A0A0MR02;P45880;Q5JSD2;Q5JSD1	A0A0A0MR02;P45880;Q5JSD2;Q5JSD1	Voltage-dependent anion-selective channel protein 2	VDAC2
0	0	0	0	0	0	2.045734E-06	1.958387E-06	6.776484E-07	7.094104E-07	1.975391E-06	2.39913E-06	0	0	0	3.033505E-06	3.206548E-06	0	1.393943E-06	9.213134E-07	1.597293E-06						2	2	2	1.5	1.5	1.5	111.97	0.01004	10.656	79011000	3	A0A0A0MR36;Q9ULV0	A0A0A0MR36;Q9ULV0	Unconventional myosin-Vb	MYO5B
8.851678E-05	0.0001307267	7.520011E-05	3.054608E-05	0.0002021972	4.279211E-05	7.944027E-05	7.165316E-05	4.997604E-05	7.261762E-05	5.337101E-05	8.599192E-05	0.00175243	0.002656273	0.005368666	0.0006094096	0.0007513367	0.000452852	0.0005892002	0.000842242	0.0008444215						91	91	77	40.2	40.2	34.9	252.23	0	323.31	60278000000	808	A0A0A0MRJ7;P12259	A0A0A0MRJ7;P12259	Coagulation factor V;Coagulation factor V heavy chain;Coagulation factor V light chain	F5
0	0	0	0	0	0	0	3.394209E-06	6.186558E-06	3.954147E-06	9.075655E-06	1.57015E-06	0	0	0	5.075118E-06	0	9.047718E-06	6.105588E-06	0	7.87099E-06						3	3	3	3.4	3.4	3.4	112.28	0.0012092	16.525	205760000	4	A0A0A0MRL8;A0A0A0MRL9;A0A0A0MRM0;A0A0A0MRM1;Q5VU43;E9PJU0;A0A087WVF8;A0A087WX83;A0A075B749;E9PJK3;A0A087X0I1;A0A087WWY1;A0A087WWI2;A0A087WYE4;E9PS60;A0A087WVQ4;F8WBJ0;F8WF55;E9PQG4;F8WCI3;E9PL24;A0A0C4DFQ0;A0A0A0MRG9;Q96SN8	A0A0A0MRL8;A0A0A0MRL9;A0A0A0MRM0;A0A0A0MRM1;Q5VU43;E9PJU0;A0A087WVF8;A0A087WX83;A0A075B749	Myomegalin	PDE4DIP
0.01521675	0.01104691	0.01439472	0.01322616	0.015754	0.0105823	0.00563768	0.005961544	0.008891013	0.01312663	0.00782932	0.005917699	0.00131236	0.001487975	0.001491435	0.0061675	0.006948425	0.006846887	0.007873832	0.005391678	0.00633867						19	19	9	52.6	52.6	30.6	43.911	0	323.31	131300000000	531	A0A0A0MS08;P01857;A0A0A0MS07	A0A0A0MS08;P01857;A0A0A0MS07	Ig gamma-1 chain C region	IGHG1
3.833406E-05	3.256115E-05	9.606571E-05	2.861883E-05	6.665317E-05	3.763499E-05	0.0006236746	0.0002620051	0.0003041888	0.000336125	0.0003693795	0.0003581682	0	0	1.43248E-05	3.915428E-05	2.327646E-05	1.932651E-05	1.92116E-05	1.707741E-05	1.965383E-05						7	3	3	46.2	27.7	27.7	13.056	0	29.166	1143600000	21	A0A0A0MS15	A0A0A0MS15	NA	IGHV3-49
1.38989E-05	7.251238E-06	9.147858E-06	1.03733E-05	5.919177E-05	9.701796E-06	0	0	0	0	0	0	0	0	0	0	0	0	0	0	0						3	3	3	15.1	15.1	15.1	35.236	0	24.284	21422000	3	E9PF18;A0A0A0MSE2;Q16836	E9PF18;A0A0A0MSE2;Q16836	Hydroxyacyl-coenzyme A dehydrogenase, mitochondrial	HADH
0.0001986023	0.0002103842	9.860376E-05	8.665537E-05	0.0001947941	0.0001197395	1.120796E-05	1.34788E-05	1.954824E-05	1.291607E-05	1.795755E-05	1.237666E-05	1.289978E-06	2.161807E-06	1.711586E-06	8.16266E-06	4.058862E-06	9.205541E-06	1.11165E-05	9.957648E-06	1.248686E-05						32	32	32	34.6	34.6	34.6	131.13	0	229.27	1200600000	108	X6R433;A0A0A0MT22;P08575;M3ZCP1;A0A075B788;E9PKH0;A0A140TA77;A0A140TA68;A0A0G2JNW2;A0A140TA57;M9MMK9	X6R433;A0A0A0MT22;P08575;M3ZCP1;A0A075B788;E9PKH0	Protein-tyrosine-phosphatase;Receptor-type tyrosine-protein phosphatase C	PTPRC
7.310198E-06	0	8.851363E-06	8.771987E-06	7.907707E-06	0	0.000475434	0.0004232251	8.018257E-05	0.0001157983	0.000136849	4.590123E-05	0	3.673703E-05	0	0	0	0	0	0	0						3	3	1	28.9	28.9	10.5	12.34	0	36.48	327390000	10	A0A0A0MT36;A0A0C4DH26	A0A0A0MT36	NA	IGKV6D-21
0	0	1.538278E-06	0	9.858824E-06	0	0	0	0	0	0	0	0	0	0	0	0	0	0	0	0						2	2	2	5.6	5.6	5.6	46.65	0.0010941	12.32	2894100	2	A0A0A0MT83;P26440;H0YLC3;H7C4G6	A0A0A0MT83;P26440;H0YLC3;H7C4G6	Isovaleryl-CoA dehydrogenase, mitochondrial	IVD
0.0001768595	0.0001415692	0.0002796826	7.144823E-05	0.0002474898	5.47219E-05	2.387777E-05	2.121463E-05	2.079911E-05	2.045806E-05	1.494445E-05	1.516229E-05	3.279697E-06	9.68392E-06	1.125134E-06	1.494474E-06	2.37655E-06	1.401863E-06	1.919798E-06	2.639809E-06	2.09202E-06						19	19	19	44.1	44.1	44.1	54.611	0	135.55	479530000	43	A0A0A0MTH3;Q13418;A0A087WWY6;E9PQ52;A0A087WW45	A0A0A0MTH3;Q13418	Integrin-linked protein kinase	ILK
6.873055E-05	7.791181E-05	0.0001058919	0.0001455425	0.0001305657	0.0001173953	2.765559E-06	0.001498901	4.232269E-07	1.631029E-06	0	7.883816E-07	0	8.150495E-05	0	0	0	0	0	0	0						11	11	8	25.1	25.1	17.3	64.824	0	88.407	2713000000	38	A0A0A0MTS2;P06744;K7EQ48;A0A0J9YXP8;A0A0J9YX90;A0A0J9YYH3;K7EPY4;K7ELR7;K7EP41;K7ENA0;K7ERK8;K7ERC6;K7EIL4;Q8N196	A0A0A0MTS2;P06744;K7EQ48;A0A0J9YXP8;A0A0J9YX90;A0A0J9YYH3	Glucose-6-phosphate isomerase	GPI
1.658248E-07	0	1.025777E-07	0	6.157596E-08	0	0	0	0	0	0	0	0	0	4.44986E-07	0	0	0	0	0	0						2	2	2	0.1	0.1	0.1	3994.6	0.01002	10.626	33109000	2	A0A0A0MTS7;H7C0U7;A0A0A0MRA3;Q8WZ42	A0A0A0MTS7;H7C0U7;A0A0A0MRA3;Q8WZ42	Titin	TTN
6.638215E-05	6.377674E-05	8.179207E-05	5.595823E-05	8.679348E-05	5.494827E-05	4.000245E-06	3.044574E-06	6.38891E-06	7.159392E-07	0	3.403318E-06	5.715817E-05	0	0	0	0	0	0	0	0						10	10	10	31.1	31.1	31.1	49.91	0	68.831	136240000	36	A0A0B4J1R6;P29401;E9PFF2	A0A0B4J1R6;P29401	Transketolase	TKT
0.000160438	6.13438E-05	0.0001321107	1.887916E-05	6.569138E-05	6.141292E-05	0.002744018	0.001959208	0.0005630356	0.0006379766	0.0009736672	0.0007830856	6.44017E-05	2.101386E-05	1.332385E-05	0.0001597808	0.00017577	2.883548E-05	4.009102E-05	6.824085E-05	8.34841E-05						4	4	4	33.1	33.1	33.1	13.481	0	103.43	2732300000	19	A0A0B4J1U7	A0A0B4J1U7	NA	IGHV6-1
2.127385E-05	9.266078E-06	1.066681E-05	1.764738E-05	2.956236E-05	1.261757E-05	0.0004420619	0.001070043	0.0005146245	0.0005144576	0.0013225	0.001417032	0	0	0	0	0	0	0	0	0						7	3	3	37	21.8	21.8	12.926	0	72.676	2466300000	26	A0A0B4J1V0;S4R3C0;A0A075B7F1	A0A0B4J1V0	NA	IGHV3-15
0	0	7.311844E-05	3.420796E-05	2.298333E-05	1.821012E-06	0.0001931828	0.000144676	4.848605E-05	6.525574E-05	4.206117E-05	6.36498E-05	0	0	0	0	0	0	0	0	0						2	2	2	17.6	17.6	17.6	13.182	0	52.735	261000000	12	A0A0B4J1V2	A0A0B4J1V2	NA	IGHV2-26
0	0	0	0	2.107916E-05	1.142558E-05	0.000134492	3.312425E-05	0.0005962257	0.0005846464	0.0002737341	5.793804E-05	0	0	0	0	0	1.351934E-05	1.062767E-05	4.653554E-05	4.228397E-05						7	3	1	49.6	34.5	16	12.858	0	173.55	853460000	20	A0A0B4J1V6	A0A0B4J1V6	NA	IGHV3-73
0.0004967235	0.0002099084	0.0006086361	0.0003216716	0.0005519901	0.0001859236	0.004730025	0.004106948	0.005861616	0.005396991	0.005477235	0.003574822	0.0002324029	0.0002281	0.0001324797	0.000478313	0.0005395097	0.0004438627	0.0004201391	0.0003897932	0.0004470511						8	7	1	63.2	63.2	12.8	12.839	0	124.85	15321000000	85	A0A0B4J1X5	A0A0B4J1X5	NA	IGHV3-74
7.964552E-06	0	3.860169E-06	0	0	0	2.109377E-05	0	2.664484E-05	1.274046E-05	2.886336E-05	0	0	0	0	0	0	0	0	0	0						5	1	1	28	9.3	9.3	13.077	0.0095057	6.8425	34755000	2	A0A0B4J1X8	A0A0B4J1X8	NA	IGHV3-43
1.499584E-05	7.504127E-06	1.639645E-05	0	0	0	0.0003983926	0.0002806283	3.768679E-05	0	0.0001085429	4.087E-05	0	0	0	1.956563E-05	2.099292E-05	8.306822E-06	8.288623E-06	1.091704E-05	1.435852E-05						4	3	3	22	22	22	13.024	0	25.369	308980000	9	A0A0B4J1Y8	A0A0B4J1Y8	NA	IGLV9-49
0.001774362	0.003713218	0.006051045	0.003311507	0.004586167	0.004081164	0.01067842	0.01332968	0.008348373	0.008272349	0.00756272	0.007424049	0.0006486896	0.001766862	0.001094815	0.003147538	0.004074085	0.003144871	0.003088392	0.002602848	0.002347281						7	7	3	44.2	44.2	17.2	23.15	0	323.31	73125000000	305	A0A0B4J231;B9A064;A0A075B6K8;P0CG04	A0A0B4J231;B9A064;A0A075B6K8;P0CG04	Immunoglobulin lambda-like polypeptide 5;Ig lambda-1 chain C regions	IGLL5;IGLC1
0	0	0	0	4.659581E-06	0	1.238015E-05	1.338601E-05	4.365029E-05	5.779983E-05	0.0002229675	0.0001291354	0	0	0	0	0	0	0	0	0						1	1	1	13.7	13.7	13.7	12.569	0	23.325	130780000	6	A0A0B4J2D9	A0A0B4J2D9	NA	IGKV1D-13
3.801956E-06	0	3.886947E-05	8.374371E-06	9.715879E-06	0	4.644187E-05	1.724695E-05	1.288185E-05	2.941574E-06	4.323271E-05	4.961669E-05	0	0	0	0	0	0	0	0	0						3	2	2	39.3	29.9	29.9	12.66	0	54.3	60316000	4	A0A0B4J2H0;P01742	A0A0B4J2H0;P01742	Ig heavy chain V-I region EU	IGHV1-69-2
0	0	0	0	0	0	1.419579E-06	2.761121E-06	0	9.47165E-07	0	7.924977E-07	1.66067E-05	3.176763E-05	3.722403E-05	0.0001336996	0.0001233424	0.0002271224	0.0002729443	0.0001781957	0.0002002551				Contaminants		17	17	17	37.4	37.4	37.4	69.706	0	217.31	2774500000	70	A0A0C4DFP6;Q9NQ79;Q5T4F6	A0A0C4DFP6;Q9NQ79;Q5T4F6	Cartilage acidic protein 1	CRTAC1
0.001391087	0.0006797802	0.001105955	0.001104444	0.002395307	0.001153097	2.722314E-05	3.360379E-05	1.142809E-05	3.02686E-05	1.711195E-05	2.137758E-05	1.756621E-05	0	7.934395E-06	3.869246E-06	3.634999E-06	5.228273E-06	9.579054E-06	1.037542E-05	5.389033E-06						10	10	10	50	50	50	24.75	0	180.2	1060500000	64	A0A0C4DFU2;P04179;F5H3C5;F5H4R2;F5GYZ5;A0A0C4DFU1;G8JLJ2;A0A0C4DG56;G5E9P6;F5GXZ9	A0A0C4DFU2;P04179;F5H3C5;F5H4R2;F5GYZ5;A0A0C4DFU1;G8JLJ2;A0A0C4DG56	Superoxide dismutase;Superoxide dismutase [Mn], mitochondrial	SOD2
1.143514E-05	1.021539E-05	5.979405E-06	1.164969E-06	1.972559E-05	8.543949E-06	2.081472E-06	2.057415E-07	3.6311E-07	3.918655E-06	1.501895E-06	7.733854E-06	1.916776E-06	0	0	0	0	0	0	1.581723E-06	2.212415E-06						7	7	7	11.5	11.5	11.5	106.69	0	50.145	103370000	14	A0A0C4DFX3;Q9Y6C2;A0A0A0MT20	A0A0C4DFX3;Q9Y6C2	EMILIN-1	EMILIN1
2.914829E-05	0	1.267241E-05	1.748213E-05	2.023825E-05	0	0.0001535312	6.307239E-05	2.899313E-05	7.625287E-05	0.0001161398	8.957292E-05	2.476515E-05	7.571852E-05	2.96202E-05	5.353157E-05	0.0001638205	0.0001721258	3.472475E-05	3.763853E-05	7.719101E-05						3	3	3	6	6	6	42.148	0	25.08	892610000	15	A0A0C4DFY0;Q14242	A0A0C4DFY0;Q14242	P-selectin glycoprotein ligand 1	SELPLG
0.00020363	5.190533E-06	0.0001497995	0.0001050205	1.354982E-05	8.926063E-06	0	0	0	0	0	0	0	0	0	0	0	0	0	0	0						4	4	4	31.5	31.5	31.5	19.6	0	33.783	46164000	12	A0A0C4DGN4;Q96DA0;I3L1H9;I3L3X0	A0A0C4DGN4;Q96DA0;I3L1H9;I3L3X0	Zymogen granule protein 16 homolog B	ZG16B
0.0005337233	0.0005298256	0.0004164503	0.0001889234	0.0007778439	0.0002623835	0.0001021251	7.572431E-05	0.0001053124	8.361872E-05	0.000109779	7.730698E-05	0.0008659866	0.0007040226	0.0005915661	0.005855875	0.005625849	0.006786244	0.007841515	0.006155065	0.005954314						20	20	20	29.7	29.7	29.7	68.954	0	323.31	90124000000	249	A0A0C4DGZ8;P07359	A0A0C4DGZ8;P07359	Platelet glycoprotein Ib alpha chain;Glycocalicin	GP1BA
0	0	0	1.283179E-05	0	0	0	1.499262E-05	1.758199E-05	5.601862E-05	7.760079E-05	5.319631E-05	0	0	0	0	0	0	0	0	0						3	1	1	28.9	10.5	10.5	12.43	0.0081384	10.907	61195000	3	A0A0C4DH24	A0A0C4DH24	NA	IGKV6-21
0.0001883294	7.454127E-05	4.541641E-05	3.312825E-05	6.111183E-05	6.376448E-05	0.0004455378	0.0003058697	0.0005867505	0.0001387487	0.0006752407	0.0002502444	1.225327E-05	5.20985E-05	4.8639E-05	0.0001899005	0.0001673866	0.000127072	0.0001362864	6.921892E-05	7.461287E-05						3	3	2	35	35	25.6	13.008	0	114.16	1140200000	30	A0A0C4DH29	A0A0C4DH29	NA	IGHV1-3
0.000158131	0.0001087998	6.874166E-05	0.0001057606	0.0001362659	9.415056E-05	0.0002820064	0.0003889677	0.0006759532	0.0004213581	0.0002873569	0.0003735075	0	0.0001049023	0	2.355676E-05	1.822661E-05	0	0	0	0						4	4	3	39.3	39.3	39.3	12.82	0	117.73	680530000	28	A0A0C4DH31	A0A0C4DH31	NA	IGHV1-18
8.818161E-05	3.978587E-05	0.0001767634	4.055542E-05	1.223243E-05	1.845876E-05	0.0009630908	0.0002505094	2.179481E-05	0.0002683729	0.0003894308	0.0001602118	3.645485E-06	0	0	0	0	0	0	0	0						2	2	2	9.4	9.4	9.4	13.124	0	31.547	826130000	12	A0A0C4DH34	A0A0C4DH34	NA	IGHV4-28
0	0	0	0	1.475515E-05	1.538725E-05	7.258471E-05	1.5304E-05	0.0001103391	0.0001360604	0	3.548342E-05	0	0	1.446303E-05	3.549766E-05	2.723773E-05	3.809374E-05	4.204982E-05	3.814969E-05	3.571661E-05						1	1	1	9.4	9.4	9.4	12.81	0	26.873	314970000	10	A0A0C4DH35	A0A0C4DH35	NA	IGHV3-35
1.578698E-05	0	1.633125E-05	1.020703E-05	0	1.744193E-05	3.448993E-05	2.660122E-05	0.0002164849	0.0003623994	0.0001145312	0.0002320924	0	0	0	0	0	0	0	0	0						5	2	2	28.4	19	19	12.758	0	31.29	410220000	8	A0A0C4DH36	A0A0C4DH36	NA	IGHV3-38
0.000146291	7.000144E-05	0.000348862	0.0001335998	0.0001742964	9.294199E-05	0.0009585542	0.001313343	0.0004717986	0.0004908715	0.000544314	0.0003280933	0.0001358284	0.0001218326	6.101732E-05	2.42461E-05	0	2.196653E-05	1.485568E-05	1.063493E-05	7.617999E-06						4	4	2	47	47	26.5	12.674	0	112.7	1432000000	45	A0A0C4DH38	A0A0C4DH38	NA	IGHV5-51
1.273231E-05	5.969713E-06	9.940321E-06	0	3.400778E-05	0.0001812724	0.0004049528	0.0003007623	0.0001883626	0.0002285639	0.0001891131	0.000186445	0	1.617396E-05	0	2.342946E-05	2.988205E-05	2.045473E-05	2.192445E-05	1.572581E-05	1.138884E-05						3	3	3	20.2	20.2	20.2	13.312	0	18.057	775370000	14	A0A0C4DH43;A0A0J9YVU5	A0A0C4DH43;A0A0J9YVU5	NA	NA
2.946279E-05	2.644409E-05	2.175663E-05	2.129811E-06	7.79088E-05	5.664669E-06	1.455317E-06	0	0	0	0	0	5.584376E-06	0	0	4.113833E-06	3.005826E-06	2.905406E-06	2.151709E-06	1.136725E-05	9.526637E-06						10	10	10	21.5	21.5	21.5	60.649	0	65.394	145380000	21	Q53F23;A0A0C4DH47;P24557;A0A0A0MSK3;C9JS68;E7EP75;F8WD37;F8WC80	Q53F23;A0A0C4DH47;P24557;A0A0A0MSK3	Thromboxane-A synthase	TBXAS1
0	0	1.549299E-05	0	0	6.177041E-06	0.000239202	0.0001091754	4.55382E-05	0.0001107738	7.546949E-05	0.0001077688	0	0	0	0	0	0	0	0	0						4	3	3	42.6	28.7	28.7	12.537	0	46.814	181410000	7	A0A0C4DH67;A0A0C4DH69	A0A0C4DH67;A0A0C4DH69	NA	IGKV1-8;IGKV1-9
5.312095E-05	3.400032E-05	0.0005385795	0.0001019284	1.198712E-05	8.568812E-05	0.003147747	0.002637623	0.001635592	0.001566138	0.002430788	0.002247384	0	0	0	0.0001237834	8.310729E-05	0.0002397653	0.0001734318	5.594861E-05	7.343161E-05						6	5	5	41.7	41.7	41.7	13.079	0	323.31	3862800000	40	A0A0C4DH68;A0A075B6R9	A0A0C4DH68;A0A075B6R9	NA	IGKV2-24;IGKV2D-24
6.599147E-05	8.728632E-05	0.0002825544	0.0002084697	0.0002288716	0.0001744193	0.0005466169	0.0008148041	0.0004832902	0.0009396429	0.0004098276	0.0006431249	0	2.446757E-05	0	0	0	0	0	0	0						4	1	0	26.5	13.7	0	12.697	0	37.112	1069300000	39	A0A0C4DH72	A0A0C4DH72	NA	IGKV1-6
0	0	6.838695E-05	0	1.063532E-05	0	0.0001849581	0.0001381513	9.467556E-05	9.145339E-05	6.984612E-05	3.685544E-05	0	0	0	0	0	0	0	0	0						3	2	1	29.1	15.4	15.4	12.645	0	43.671	161180000	10	A0A0C4DH73;P01611	A0A0C4DH73;P01611	Ig kappa chain V-I region Wes	IGKV1-12
1.822027E-05	1.442603E-05	0.0001063266	3.124155E-05	7.989768E-05	1.69595E-05	0	0	0	7.803275E-06	0	1.855806E-05	0	0	0	0	0	0	0	0	0						2	2	2	16.9	16.9	16.9	15.015	0.0011561	13.692	35104000	4	A0A0D9SG53;A0A0D9SGB2;Q5JXI0;A0A0D9SFI6;A0A0D9SFB0;Q5JXH9;A0A0D9SFZ9;Q5JXH8;Q5JXH7;Q5JXI3;Q5JXI2;Q5JXI8;Q13642;A0A0D9SEY7;A0A0D9SGD1	A0A0D9SG53;A0A0D9SGB2;Q5JXI0;A0A0D9SFI6;A0A0D9SFB0;Q5JXH9;A0A0D9SFZ9;Q5JXH8;Q5JXH7;Q5JXI3;Q5JXI2;Q5JXI8;Q13642;A0A0D9SEY7;A0A0D9SGD1	Four and a half LIM domains protein 1	FHL1
0.0001068785	0.0002445265	0.0001215394	8.851875E-05	0.0001352776	8.536898E-05	3.241417E-05	3.273996E-05	4.750284E-05	4.413685E-05	3.87313E-05	3.980119E-05	0	0	0	0	0	0	0	0	0			EV_Concentration			4	4	4	27.5	27.5	27.5	25.859	0	41.547	193870000	18	Q30118;A0A0G2JH46;A0A0G2JMH6;P01903;Q08AS3;Q5Y7H0;A0A140TA34;P01906	Q30118;A0A0G2JH46;A0A0G2JMH6;P01903	HLA class II histocompatibility antigen, DR alpha chain	HLA-DRA
6.549524E-06	8.833157E-06	8.856797E-06	2.043536E-06	1.757523E-05	2.575344E-06	0	0	0	0	0	4.919684E-07	0	1.052363E-06	0	0	0	0	0	0	0						7	7	7	5.5	5.5	5.5	136.85	0	40.242	34166000	9	H9KV28;A0A140T8Z0;A0A0G2JH68;O60610	H9KV28;A0A140T8Z0;A0A0G2JH68;O60610	Protein diaphanous homolog 1	DIAPH1
6.6553E-05	7.962633E-05	7.435099E-05	3.504537E-05	7.422223E-05	3.167628E-05	7.925749E-06	8.642523E-06	7.420657E-06	2.325104E-06	5.112556E-06	6.201846E-06	0	0	0	0	0	0	0	0	0			EV_Concentration			15	14	5	31.8	29.8	10.9	70.108	0	92.493	205730000	35	A0A0G2JIW1;P0DMV9;P0DMV8;V9GZ37	A0A0G2JIW1;P0DMV9;P0DMV8;V9GZ37	Heat shock 70 kDa protein 1B;Heat shock 70 kDa protein 1A	HSPA1B;HSPA1A
2.835932E-05	0	2.803035E-05	2.871615E-05	5.260657E-05	3.084995E-05	0	0	0	0	0	0	0	0	0	0	0	0	0	0	0						2	2	2	15.8	15.8	15.8	20.96	0.0010846	12.145	17506000	3	A2ACR1;A0A0G2JJA7;P28065;A2ACR0;A0A0G2JJQ0	A2ACR1;A0A0G2JJA7;P28065;A2ACR0;A0A0G2JJQ0	Proteasome subunit beta type;Proteasome subunit beta type-9	PSMB9
4.32311E-05	4.115327E-05	4.555223E-05	2.580652E-05	0.0001052943	5.567563E-05	0	0	0	0	0	0	0	0	0	0	0	0	0	0	0						3	3	3	26.4	26.4	26.4	14.131	0	16.873	23868000	6	C9K0U8;A0A0G2JLD8;E7EUY5;Q04837	C9K0U8;A0A0G2JLD8;E7EUY5;Q04837	Single-stranded DNA-binding protein, mitochondrial	SSBP1
0	0	1.230995E-06	0	0	0	3.091284E-06	8.003523E-07	4.891609E-07	2.140494E-06	0	5.885319E-07	0	0	0	0	0	0	0	0	0				Contaminants		6	5	5	5.3	4.8	4.8	191.59	0	39.952	29644000	3	A0A0G2JM87;A0A0G2JR65;Q02817	A0A0G2JM87;A0A0G2JR65;Q02817	Mucin-2	MUC2
4.487869E-05	3.139031E-05	0.0001297978	4.090012E-05	0.0001727699	0.0002067178	0.0004800033	0.0002507557	0.0009194898	0.001481911	0.0003337828	0.000148577	0.000225599	0.0003735527	0.0001083927	0.0001809621	0.0001721831	0.0004129304	0.0001023479	6.278233E-05	7.245843E-05						20	4	4	73.2	30.9	30.9	36.508	0	284.69	5299400000	97	A0A0G2JMB2;P01877;A0A075B6N7	A0A0G2JMB2;P01877;A0A075B6N7	Ig alpha-2 chain C region	IGHA2
4.608227E-05	4.071333E-05	4.524022E-05	3.645355E-05	9.865002E-05	6.215017E-05	0	0	0	0	0	2.726633E-05	0	0	0	0	0	0	0	0	0						2	1	1	6.8	3	3	38.254	0.009901	9.6818	109910000	5	Q8MH48;Q5RJ85;A0A0G2JPQ3;P17693	Q8MH48;Q5RJ85;A0A0G2JPQ3;P17693	HLA class I histocompatibility antigen, alpha chain G	HLA-G
0	0	9.764908E-07	0	1.344217E-06	1.377665E-06	0	0	2.989069E-06	4.498177E-06	0	0	0	1.860236E-05	0	0	0	4.964272E-05	4.350097E-05	2.470244E-06	0						97	1	1	66.4	1.4	1.4	192.87	0	105.23	761000000	10	A0A0G2JPR0;A0A140TA49	A0A0G2JPR0;A0A140TA49	NA	NA
9.775043E-05	1.990424E-05	4.266801E-05	4.026041E-05	7.843735E-05	2.602806E-05	0.0005485915	0.0003246242	0.000613927	0.0004272513	0.0001045476	0.000124454	0	0	4.394105E-06	0	0	0	0	0	0						4	4	4	29.1	29.1	29.1	12.748	0	35.956	697080000	16	A0A0G2JRQ6	A0A0G2JRQ6	NA	NA
0	9.840187E-06	6.566883E-06	0	6.626228E-06	6.133003E-06	0.0002036105	0.0001713856	0.0001870421	0.0001127881	0.0008394512	0.0003020796	0	0.00010788	0	0	0	0	0	0	0						4	4	4	21.1	21.1	21.1	13.215	0	35.927	491080000	12	A0A0G2JSC0;A0A087WSX0;A0A0G2JS06;A0A075B6I7	A0A0G2JSC0;A0A087WSX0;A0A0G2JS06	NA	IGLV5-45
0	0	1.292156E-05	0	0	0	2.293128E-05	5.351283E-06	8.392448E-05	0.0002070967	3.640325E-05	5.307832E-06	0	0	0	0	0	0	0	0	0						7	1	0	57.3	16.2	0	12.989	0	49.43	175350000	6	A0A0J9YVT0;A0A0C4DH42;P01767;A0A0J9YVY3	A0A0J9YVT0;A0A0C4DH42;P01767	Ig heavy chain V-III region BUT	IGHV3-66
1.431351E-05	1.08285E-05	2.335785E-05	2.127986E-05	3.624903E-05	6.75312E-06	0.0002116068	0.0001513879	0.0001028321	0.0001238886	0.0001355258	7.531479E-05	0	0	0	5.5712E-05	3.009789E-05	0	4.942442E-05	0	0						5	1	1	28.2	9.4	9.4	12.822	0.001182	15.156	384330000	6	A0A0J9YX35	A0A0J9YX35	NA	NA
0.0001115438	9.435346E-06	0	0	1.773053E-05	1.368511E-05	0.0004886849	0.0002822541	4.338263E-05	3.968979E-05	0.000125413	7.370814E-05	0	0	0	0	0	0	0	0	0						4	2	2	47	26.5	26.5	12.772	0.0012048	16.477	338700000	9	A0A0J9YXX1	A0A0J9YXX1	NA	NA
5.919655E-06	2.393938E-05	6.057254E-06	5.951873E-06	1.508339E-05	1.38051E-05	1.604896E-06	5.473302E-06	4.577196E-07	6.936907E-06	0	0	0	0	0	0	0	0	0	0	0						8	8	8	10.4	10.4	10.4	136	0	58.529	107460000	17	A0A0J9YXZ5;P46940;H0YLE8;H0YKA5;F2Z2E2;Q86VI3	A0A0J9YXZ5;P46940	Ras GTPase-activating-like protein IQGAP1	IQGAP1
0	0	1.754129E-05	0	8.378986E-06	3.863821E-06	4.835445E-05	3.256753E-05	3.986555E-05	2.171748E-05	5.352121E-05	3.426368E-05	0	0	0	0	0	0	0	0	0						8	1	1	52.1	7.7	7.7	12.965	0.0095602	7.3339	106630000	9	A0A0J9YY99	A0A0J9YY99	NA	NA
3.516077E-06	5.184058E-06	6.616247E-05	4.674574E-05	2.541694E-05	2.433211E-05	0.0002987496	0.0002571112	0.000128997	0.0001537135	0.000586234	0.0005521594	1.425164E-06	9.310668E-06	3.714815E-05	7.105897E-06	8.524589E-06	1.319256E-05	9.424157E-06	1.251734E-05	1.340898E-05						32	32	32	23.3	23.3	23.3	146.45	0	323.31	15409000000	245	A0A0U1RR20;Q92954;J3KP74;E9PLR3	A0A0U1RR20;Q92954	Proteoglycan 4;Proteoglycan 4 C-terminal part	PRG4
7.414995E-05	9.792604E-06	8.755895E-05	2.175027E-05	2.528811E-05	5.014864E-06	0	4.348687E-06	0	2.902241E-06	0	0	0	0	0	0	0	0	0	0	0						2	2	2	16.6	16.6	16.6	18.481	0.0011521	13.5	23685000	4	A0A0U1RR32;A0A0U1RRH7;Q99878;Q96KK5;Q9BTM1;Q16777;Q93077;Q7L7L0;Q6FI13;P20671;P0C0S8;P04908;H0YFX9;C9J0D1;Q71UI9;P0C0S5;Q8IUE6;Q96QV6;P16104	A0A0U1RR32;A0A0U1RRH7;Q99878;Q96KK5;Q9BTM1;Q16777;Q93077;Q7L7L0;Q6FI13;P20671;P0C0S8;P04908;H0YFX9;C9J0D1;Q71UI9;P0C0S5;Q8IUE6;Q96QV6;P16104	Histone H2A type 1-J;Histone H2A type 1-H;Histone H2A.J;Histone H2A type 2-C;Histone H2A type 1-C;Histone H2A type 3;Histone H2A type 2-A;Histone H2A type 1-D;Histone H2A type 1;Histone H2A type 1-B/E;Histone H2A;Histone H2A.V;Histone H2A.Z;Histone H2A type 2-B;Histone H2A type 1-A;Histone H2AX	HIST1H2AJ;HIST1H2AH;H2AFJ;HIST2H2AC;HIST1H2AC;HIST3H2A;HIST2H2AA3;HIST1H2AD;HIST1H2AG;HIST1H2AB;H2AFV;H2AFZ;HIST2H2AB;HIST1H2AA;H2AFX
6.99559E-07	0	2.520357E-07	0	4.39672E-07	0	1.21339E-07	6.338934E-07	1.103052E-06	1.347228E-06	3.444769E-07	4.770819E-07	9.344448E-06	1.851905E-05	1.732206E-05	6.520702E-06	4.941517E-06	9.034432E-06	9.446073E-06	5.962007E-06	8.607926E-06				Contaminants		17	17	17	9.6	9.6	9.6	358.54	0	121.53	756020000	45	A0A140T8Z8;A0A140T9C0;A0A140T902;A0A140T8Y3;A0A140TA52;A0A140TA41;A0A140TA33;P22105;A0A087X0I0;A0A140T9L7;Q16473;A0A140T956	A0A140T8Z8;A0A140T9C0;A0A140T902;A0A140T8Y3;A0A140TA52;A0A140TA41;A0A140TA33;P22105;A0A087X0I0;A0A140T9L7	Tenascin-X	TNXB
0	0	0	0	0	0	5.375925E-06	4.708833E-06	0	0	2.645721E-06	0	0	0	2.419545E-06	0	0	0	0	0	0						11	1	1	42.2	4.7	4.7	38.331	0.0096899	7.6671	13850000	1	A0A140T937;A0A140T912;A0A140T930;Q29960;A0A140T9M5	A0A140T937;A0A140T912;A0A140T930;Q29960;A0A140T9M5	HLA class I histocompatibility antigen, Cw-16 alpha chain	HLA-C
0.0006022493	0.0007011532	0.0004508809	0.0002096051	0.0005153537	0.0001606389	0.0001684107	9.574338E-05	6.190483E-05	8.075158E-05	0.0001246725	8.864131E-05	4.314818E-05	3.671311E-06	1.010621E-05	3.145371E-05	2.33651E-05	2.371832E-05	2.751111E-05	4.914733E-05	5.386101E-05			EV_Concentration			16	16	1	61.2	61.2	6	34.288	0	323.31	1811800000	105	A0A140T955;A0A140T933;A0A140T9I0;A0A140T9X5;A0A140T913;P01892	A0A140T955;A0A140T933;A0A140T9I0;A0A140T9X5;A0A140T913;P01892	HLA class I histocompatibility antigen, A-2 alpha chain	HLA-A
0	0	4.218369E-05	2.601638E-05	6.846205E-05	6.49112E-06	0	0	9.489326E-06	2.631683E-05	7.276145E-06	3.088849E-05	0	0	1.047769E-06	0	0	1.737222E-05	8.434728E-06	1.50328E-06	6.059198E-07						10	2	1	34.4	8.2	4.4	40.71	0	23.117	160390000	6	O19617;A0A140T921;A2AEA2;A0A140T9H5;A0A140T9U8;P10321	O19617;A0A140T921;A2AEA2;A0A140T9H5;A0A140T9U8;P10321	HLA class I histocompatibility antigen, Cw-7 alpha chain	HLA-C
4.470457E-05	1.578174E-05	2.335087E-05	1.675118E-05	0.0001074385	5.881642E-05	1.291606E-05	1.825529E-05	7.975431E-06	1.361398E-05	1.085639E-05	5.904801E-05	0	1.000108E-05	0	0	0	0	0	0	0			EV_Concentration			12	2	0	46.5	8	0	34.146	0	17.662	216970000	8	A0A140T941;A0A140T9Z6;B0UXQ0;P30512	A0A140T941;A0A140T9Z6;B0UXQ0;P30512	HLA class I histocompatibility antigen, A-29 alpha chain	HLA-A
0.0001936509	9.376844E-05	0.0001981855	2.573454E-05	0.0005048622	6.414177E-05	0	7.928143E-06	1.214025E-05	8.016225E-06	7.041987E-06	9.419391E-06	0	0	4.860271E-06	3.411762E-05	1.112574E-05	0	0	7.514928E-06	1.002884E-05						7	7	7	30	30	30	24.903	0	49.25	225620000	19	A0A140T9L8;A0A140T9V1;B7ZLJ5;A0A0G2JJG8;O95866;F8WDG3	A0A140T9L8;A0A140T9V1;B7ZLJ5;A0A0G2JJG8;O95866	Protein G6b	C6orf25;G6B
0	0	0	0	0	0	0	0	0	0	0	0	0	0	0	2.382221E-05	4.280229E-05	0	0	0	0				Contaminants		14	3	0	41.3	9.4	0	49.43	0	22.723	146600000	7	A0A140TA69;A0A140TA62;O76011	A0A140TA69;A0A140TA62;O76011	Keratin, type I cuticular Ha4	KRT34
7.842887E-05	4.102223E-05	2.828028E-05	8.118282E-06	6.361955E-05	1.907727E-05	3.997144E-05	1.900087E-05	3.084E-05	2.41582E-05	1.459705E-05	3.917555E-05	9.266867E-06	4.79783E-05	3.435709E-05	0.0001277528	9.639248E-05	9.784329E-05	6.266304E-05	8.980461E-05	0.0001675319						8	8	8	25.2	25.2	25.2	35.116	0	51.081	982560000	31	A0A182DWH7;P49908;A0A182DWH8;R4GMT5	A0A182DWH7;P49908;A0A182DWH8	Selenoprotein P	SEPP1
2.822765E-06	1.550951E-05	2.117373E-05	3.066672E-06	0	1.0194E-05	0	0	0	0	0	0	0	0	1.355742E-06	0	0	0	0	0	0						3	3	3	10	10	10	37.467	0	19.056	13027000	3	A0A1B0GUE3;A0A1B0GUG1;A0A1B0GUW4;E7EMM4;A0A1B0GW68;A0A1B0GUA4;A0A1B0GTM3;A0A1B0GTZ5;A0A1B0GUH5;Q13510;A0A1B0GV06;A0A1B0GTP7;A0A1B0GUJ3;A0A1B0GU62;A0A1B0GVG2	A0A1B0GUE3;A0A1B0GUG1;A0A1B0GUW4;E7EMM4;A0A1B0GW68;A0A1B0GUA4;A0A1B0GTM3;A0A1B0GTZ5;A0A1B0GUH5;Q13510;A0A1B0GV06;A0A1B0GTP7	Acid ceramidase;Acid ceramidase subunit alpha;Acid ceramidase subunit beta	ASAH1
1.834324E-05	0.0001266159	7.77793E-05	9.618315E-05	3.447192E-05	3.972183E-05	5.043347E-06	1.296493E-05	1.349034E-05	0	0	0	4.665179E-05	7.366048E-06	1.221138E-05	7.054027E-06	2.314404E-06	4.840628E-06	4.938604E-06	0	0						8	8	8	22.2	22.2	22.2	43.688	0	54.926	161540000	16	A0A1B0GW44;A0A1B0GV23;A0A1B0GVD5;A0A1B0GWE8;P07339;A0A1B0GVP3;H7C469;A0A1B0GU92;A0A1B0GU03;H7C1V0;F8WD96;C9JH19;F8W787;A0A1B0GVF1;A0A1B0GV01	A0A1B0GW44;A0A1B0GV23;A0A1B0GVD5;A0A1B0GWE8;P07339;A0A1B0GVP3;H7C469;A0A1B0GU92;A0A1B0GU03;H7C1V0;F8WD96;C9JH19	Cathepsin D;Cathepsin D light chain;Cathepsin D heavy chain	CTSD
5.318951E-06	1.095798E-05	1.2979E-05	9.039126E-06	2.076415E-05	4.071145E-06	0	3.043096E-07	0	1.20783E-06	2.074972E-06	1.194406E-06	0	0	0	0	0	0	0	0	0						4	4	4	9.2	9.2	9.2	73.502	0	29.793	40908000	9	A0A1C7CYX9;Q16555;E5RFU4	A0A1C7CYX9;Q16555	Dihydropyrimidinase-related protein 2	DPYSL2
6.825826E-05	3.235678E-05	2.683584E-05	3.197353E-05	0.0001012266	2.272399E-05	0.0001419595	0.0001724695	9.407957E-05	0.0001551968	0.0001308111	0.0001608978	0	0	0	7.014482E-06	1.339468E-06	5.984169E-06	3.933325E-06	2.261556E-06	2.996923E-06						4	2	2	60.4	28.3	28.3	11.303	0	57.528	432130000	27	A0M8Q6;A0A075B6L1	A0M8Q6;A0A075B6L1	Ig lambda-7 chain C region	IGLC7
1.499584E-05	1.506722E-06	4.503609E-05	2.724106E-05	3.940794E-05	2.738507E-05	0.0006331069	0.0002827468	0.0004168744	0.0005168811	0.0004348654	0.0004050779	2.980878E-05	9.447596E-05	0.0001180031	0.0002430163	0.0002580608	0.0001551435	0.000226884	0.0002313163	0.0002277957				Contaminants		33	33	33	29.4	29.4	29.4	165.74	0	323.31	19088000000	370	A1L4H1;M0QZ17	A1L4H1	Soluble scavenger receptor cysteine-rich domain-containing protein SSC5D	SSC5D
6.164725E-05	2.09885E-05	3.813212E-05	3.660663E-05	8.029652E-05	4.654769E-05	0	2.916149E-06	0	0	0	0	3.65039E-06	0	0	0	0	0	0	0	0						14	14	14	24.5	24.5	24.5	87.819	0	89.687	124520000	29	A2A274;Q99798	A2A274;Q99798	Aconitate hydratase, mitochondrial	ACO2
9.645762E-06	7.188835E-06	4.692371E-06	6.60355E-06	7.934444E-06	8.767353E-06	1.360472E-05	9.614738E-06	2.719623E-06	7.668725E-06	9.283227E-06	1.946223E-05	0	0	0	0	0	0	0	0	0						2	2	2	12.6	12.6	12.6	25.196	0.0011198	12.701	46544000	2	A6NEP9;Q8NG11;H7BXY6	A6NEP9;Q8NG11;H7BXY6	Tetraspanin;Tetraspanin-14	TSPAN14
7.432515E-05	3.824919E-05	5.069043E-05	1.51453E-05	0.001049414	1.410446E-05	0.0001464145	2.169088E-05	3.330606E-05	7.819962E-05	5.201923E-05	8.542253E-05	0	4.143711E-05	2.175146E-05	0	0	0	0	0	0						3	3	3	34.9	34.9	34.9	9.6111	0	18.242	260410000	6	C9JZ82;A6NHE2;E7EMB4;E7EWQ7;A6NJ28;E7EM78;Q7LDG7;A8MVK8;A8MTF9	C9JZ82;A6NHE2;E7EMB4;E7EWQ7;A6NJ28;E7EM78;Q7LDG7	RAS guanyl-releasing protein 2	RASGRP2
8.667985E-06	2.210551E-05	1.737053E-05	2.655674E-05	0	1.153233E-05	0	0	0	0	0	0	0	0	0	0	0	0	0	0	0						2	2	2	19.3	19.3	19.3	17.718	0.0042105	11.587	6594100	2	B5MC82;P30046;A6NHG4;J3KQ18	B5MC82;P30046;A6NHG4;J3KQ18	D-dopachrome decarboxylase;D-dopachrome decarboxylase-like protein	DDT;DDTL
5.214154E-06	6.408329E-05	0.000119304	2.621914E-05	9.786469E-05	7.988404E-05	0.0001712829	9.412576E-05	0.000158554	0.0002223661	0.0002922534	0.0001509232	0	0	2.542075E-05	2.363802E-05	2.133702E-05	5.501274E-05	4.089336E-05	0.0001033413	0.0001076369		Small EVs	EV_Concentration			2	2	2	23.6	23.6	23.6	17.963	0	77.935	558380000	21	E9PJK1;E9PRJ8;H0YDL9;H0YDJ9;E9PIF1;A6NMH8;P60033	E9PJK1;E9PRJ8;H0YDL9;H0YDJ9;E9PIF1;A6NMH8;P60033	Tetraspanin;CD81 antigen	CD81
0.001322093	0.00124931	0.001172472	0.0005679665	0.001080474	0.0007209455	0.0004111376	0.000285982	0.0002229266	0.000371471	0.0003583851	0.0003821787	0.0001335278	3.625242E-05	0.0001749922	0.0002511421	0.0002711677	0.0001467006	0.0001331415	0.000262064	0.0004734756			EV_Concentration			5	5	5	33.3	33.3	33.3	17.764	0	93.139	1776100000	48	A6NNI4;G8JLH6;P21926;A0A087WU13;F5GXT1	A6NNI4;G8JLH6;P21926	Tetraspanin;CD9 antigen	CD9
2.73255E-05	1.458906E-05	1.185822E-05	0	3.69064E-05	1.939518E-05	0	0	0	0	0	0	0	0	0	0	0	0	0	0	0				Contaminants		1	1	1	16.8	16.8	16.8	13.954	0.0097752	8.2578	8161700	3	A8MUH2;P18859	A8MUH2;P18859	ATP synthase-coupling factor 6, mitochondrial	ATP5J
3.378742E-05	5.287258E-05	2.286654E-05	2.855597E-05	4.790173E-05	2.799616E-05	4.293495E-06	3.215861E-06	6.594831E-06	9.810146E-07	3.591661E-06	3.778842E-06	0	0	0	0	0	0	0	0	0						17	17	17	24.6	24.6	24.6	116.44	0	117.51	198800000	33	B0I1T2;F8WEW9	B0I1T2	Unconventional myosin-Ig;Minor histocompatibility antigen HA-2	MYO1G
0.02522413	0.02572567	0.01227657	0.01034998	0.02561106	0.00768917	0.04591804	0.0474135	0.03764396	0.02649959	0.04685847	0.04264129	0.0006953718	0.0006890101	0.0007470539	0.02796502	0.03019799	0.03207764	0.0194159	0.03645403	0.04819591					Lipoproteins	9	9	9	49.6	49.6	49.6	12.815	0	323.31	284710000000	258	B0YIW2;P02656	B0YIW2;P02656	Apolipoprotein C-III	APOC3
0.0006654538	0.0007769574	0.0004913034	0.0003536776	0.0006632934	0.0003850956	6.111254E-05	0.0001211687	9.745389E-05	7.453788E-05	5.884268E-05	8.414243E-05	3.201225E-05	1.662846E-05	3.974456E-05	0	1.766563E-05	1.119541E-05	1.400134E-05	2.034781E-05	1.784838E-05						7	7	4	45.9	45.9	25.7	16.775	0	50.323	550070000	44	B1AH77;B1AH80;P15153;B1AH78;J3KSC4;J3QLK0	B1AH77;B1AH80;P15153;B1AH78	Ras-related C3 botulinum toxin substrate 2	RAC2
5.911276E-07	0	2.375292E-06	4.745338E-06	3.334423E-06	4.138067E-06	4.777349E-06	9.96273E-06	1.283635E-05	4.714305E-05	1.052115E-05	1.56919E-05	0	6.057812E-06	1.233807E-05	1.328369E-05	7.300862E-06	3.819767E-06	4.474162E-06	1.129549E-05	5.187586E-06						17	3	3	32.3	6.7	6.7	78.329	0	90.813	365620000	14	B1AHL2;H7C1M6	B1AHL2	Fibulin-1	FBLN1
0.0002509571	0.0002579587	0.0002393532	0.0001337215	0.0004440133	0.0001608864	2.291006E-06	1.396737E-05	1.186349E-05	0	1.112644E-05	1.367131E-05	4.759703E-06	0	4.265109E-06	0	0	0	0	0	0						12	12	2	46.5	46.5	6.2	29.295	0	79.519	298860000	32	B1AK87;B1AK88	B1AK87;B1AK88	NA	CAPZB
8.306039E-05	3.834514E-05	8.516838E-06	2.859855E-06	6.965679E-05	2.891402E-05	0	0	3.537597E-06	0	0	0	0	0	0	0	0	0	0	0	0				Contaminants		7	4	4	28	17.3	17.3	30.858	0	24.122	36599000	4	B1AKG0;Q03591;V9GYE7;P36980;Q9BXR6	B1AKG0;Q03591	Complement factor H-related protein 1	CFHR1
0	0	3.565305E-06	2.263532E-06	5.642463E-06	3.784652E-06	1.843869E-05	1.700882E-05	2.066528E-05	3.226964E-05	3.831226E-05	5.089679E-05	0	3.517309E-06	6.158807E-07	3.428962E-06	8.000939E-06	1.200005E-05	1.318661E-05	1.288891E-05	8.134006E-06						18	18	9	32.5	32.5	16.1	90.142	0	144.62	653570000	48	B1ALD9;Q15063	B1ALD9;Q15063	Periostin	POSTN
2.626448E-05	3.71977E-05	3.491647E-05	1.249723E-05	5.07377E-05	1.108874E-05	2.327397E-06	0	0	0	1.350677E-06	0	0	0	0	0	0	0	0	0	0						5	5	2	16.7	16.7	9.3	49.303	0	35.206	43771000	14	B1AMS2;Q14141	B1AMS2;Q14141	Septin-6	SEPT6
0.0008008516	0.001297048	0.0004752602	0.001618446	0.0006294188	0.002022769	7.480244E-05	0.0001466467	0.0001049663	0.0001142793	1.929581E-05	0.0001320633	0.0001726123	6.745337E-05	2.316052E-05	0.000175274	8.817383E-05	5.965526E-05	7.280496E-05	5.367005E-05	3.646282E-05						1	1	1	7.3	7.3	7.3	19.288	0	26.406	929580000	15	B1AN99;P35030	B1AN99;P35030	Trypsin-3	PRSS3
0	0	0	0	0	0	0	0	0	0	0	0	0	0	0	0	0	0	0	0	0						1	1	1	15.2	15.2	15.2	14.509	0.0097466	8.0747	0	1	E9PH38;B3KQV6;P30153	E9PH38;B3KQV6;P30153	Serine/threonine-protein phosphatase 2A 65 kDa regulatory subunit A alpha isoform	PPP2R1A
0	0	0	0	0	0	0	0	0	0	0	0	0	0	0	0	7.066669E-06	0	7.143059E-06	0	6.291477E-06						3	1	1	18.2	8.1	8.1	28.558	0.0098522	8.8033	28798000	1	B3KS59;J3QLL2	B3KS59;J3QLL2	Dipeptidase	DPEP2
0.0003126708	0.0001288234	0.0002094088	0.0001791401	0.000663161	0.0002193972	8.408299E-06	6.22956E-06	5.184788E-06	1.028452E-05	1.035353E-05	2.913915E-06	1.36096E-05	1.922803E-06	6.706131E-06	2.43558E-06	2.943472E-06	1.495292E-06	1.748805E-06	4.488707E-06	4.382177E-06						11	11	11	26.9	26.9	26.9	50.431	0	71.034	417740000	32	B4DJV2;O75390;A0A0C4DGI3;H0YIC4;F8VTT8;F8W4S1;H0YH82;F8VPF9;F8VU34;F8VPA1;F8VR34;F8W1S4;F8W642;F8W0J2;F8VZK9;F8VP03;F8VX07;F8VRP1;F8VX68;F8VWQ5;F8VRI6;F8W031	B4DJV2;O75390;A0A0C4DGI3	Citrate synthase;Citrate synthase, mitochondrial	CS
2.074605E-06	2.839106E-06	1.415566E-06	0	1.783024E-05	1.654386E-06	0	0	0	0	0	0	0	0	0	0	0	0	0	0	0						3	3	3	5.4	5.4	5.4	83.573	0	19.179	11566000	2	B4DKB2;P42892	B4DKB2;P42892	Endothelin-converting enzyme 1	ECE1
7.813614E-06	6.759112E-05	8.277003E-05	6.911951E-05	7.729291E-05	0.0001038673	0.0004876242	0.0004799814	0.000526473	0.0007691503	0.000637376	0.0003458336	0.0008134726	0.001162854	0.002079966	0.001232281	0.00201087	0.001197648	0.001508103	0.001187054	0.001373338						39	39	38	62.6	62.6	62.6	81.889	0	323.31	42997000000	490	B4DPQ0;P00736;F5H2D0;F5H1V0;F5H6Y3;F5H3N3;F5H3A3;F5H1N6;F5GWL0	B4DPQ0;P00736;F5H2D0	Complement C1r subcomponent;Complement C1r subcomponent heavy chain;Complement C1r subcomponent light chain	C1R
5.006193E-05	4.604802E-05	6.734612E-05	4.845097E-05	6.564991E-05	6.342678E-05	0	3.708701E-06	1.949827E-05	0	2.648124E-06	0	6.902086E-05	3.10933E-06	5.719033E-06	0	0	0	0	0	0						6	6	6	15.2	15.2	15.2	55.674	0	43.23	172770000	19	B4DUR8;P49368;Q5SZX6	B4DUR8;P49368	T-complex protein 1 subunit gamma	CCT3
0.001530272	0.002428884	0.00158671	0.001783798	0.001338569	0.002262874	0.000181319	0.000144584	0.0005686565	0.0004403488	0.0002057098	0.0002600544	0.0002056956	0.0001139717	0.0001057633	0.002620172	5.284361E-05	0.0001531078	0.0001265172	0.0001397413	0.0001372959						3	3	3	36.6	36.6	36.6	10.469	0	64.454	2472200000	51	J3QS39;J3QTR3;F5H6Q2;F5GYU3;F5H2Z3;F5H265;B4DV12;F5H388;F5H747;F5GXK7;J3QKN0;Q5PY61;Q96C32;P62987;P62979;P0CG47;P0CG48;M0R1V7;M0R1M6;M0R2S1;J3QSA3;F5GZ39	J3QS39;J3QTR3;F5H6Q2;F5GYU3;F5H2Z3;F5H265;B4DV12;F5H388;F5H747;F5GXK7;J3QKN0;Q5PY61;Q96C32;P62987;P62979;P0CG47;P0CG48;M0R1V7;M0R1M6;M0R2S1	Ubiquitin-60S ribosomal protein L40;Ubiquitin;60S ribosomal protein L40;Ubiquitin-40S ribosomal protein S27a;Ubiquitin;40S ribosomal protein S27a;Polyubiquitin-B;Ubiquitin;Polyubiquitin-C;Ubiquitin	UBB;RPS27A;UBC;UBA52
4.617259E-05	3.015395E-05	3.88229E-05	1.936985E-05	1.52731E-05	1.11762E-05	0	0	0	0	0	0	0	0	0	0	0	0	0	0	0						2	2	2	13.3	13.3	13.3	14.731	0.0099602	10.509	10593000	2	B4DV51;F5H018;B5MDF5;J3KQE5;P62826	B4DV51;F5H018;B5MDF5;J3KQE5;P62826	GTP-binding nuclear protein Ran	RAN
0.0001200102	0.0001193225	6.161027E-05	4.455084E-05	8.99321E-05	8.087366E-05	2.134835E-05	1.514667E-05	1.18071E-05	3.106186E-05	2.275935E-05	2.472671E-05	0.002127848	0.002524212	0.003801582	0.004473537	0.003809132	0.003653159	0.003814708	0.004306363	0.00449302						64	64	41	53.9	53.9	33.7	140.94	0	323.31	160700000000	618	B4E1Z4;E7ETN3;P00751;A0A0G2JH38;H7C5H1;C9JRT3;A0A0G2JHM4;A0A0G2JJ82;H7C526;F2Z3N2;A0A0G2JI59;C9JYQ5;A2ABG0;F8WCJ9;A0A0G2JJM0;Q5ST52	B4E1Z4;E7ETN3;P00751	Complement factor B;Complement factor B Ba fragment;Complement factor B Bb fragment	CFB
2.16482E-05	2.806969E-05	2.269889E-05	6.562997E-06	4.895529E-05	1.142162E-05	1.823797E-06	1.844251E-06	3.165369E-06	4.69987E-06	0	5.134544E-06	0	0	0	0	0	0	0	0	0						5	5	5	23.1	23.1	23.1	36.94	0	31.51	53873000	9	B5MCX3;Q15019;C9J2Q4;B5MD47;C9IY94;C9IZU3;C9JQJ4;C9J938;C9JB25;C9JZI2;H7C310;H7C2Y0;A0A1B0GXJ2;C9JFT1;F8WB65	B5MCX3;Q15019;C9J2Q4;B5MD47;C9IY94;C9IZU3;C9JQJ4;C9J938;C9JB25	Septin-2	SEPT2
0	0	0	0	2.492016E-05	0	4.579075E-06	4.737901E-06	0	0	3.690641E-06	7.30139E-06	0	0	0	0	0	0	0	0	0						2	2	2	9.6	9.6	9.6	29.559	0.0011806	14.669	17923000	3	B5MD23;O75954	B5MD23;O75954	Tetraspanin;Tetraspanin-9	TSPAN9
2.068511E-05	1.505006E-05	1.567461E-05	0	1.772259E-05	0	0	0	0	0	0	0	0	0	0	0	0	0	0	0	0						2	2	2	16.8	16.8	16.8	16.072	0.0010917	12.301	8644000	4	C9JEY0;C9JE81;B5MD38;P55084;F5GZQ3	C9JEY0;C9JE81;B5MD38;P55084;F5GZQ3	Trifunctional enzyme subunit beta, mitochondrial;3-ketoacyl-CoA thiolase	HADHB
0	0	0	0	0	0	0	0	0	0	0	0	2.550261E-06	0	7.533552E-06	0	1.427056E-06	1.848437E-06	9.278176E-07	3.726205E-06	3.577809E-06						2	2	2	6.7	6.7	6.7	68.49	0.0011751	14.485	44756000	3	F5GZ08;B7Z4G8;P51693;S4R3U6;K7EQJ4	F5GZ08;B7Z4G8;P51693;S4R3U6;K7EQJ4	Amyloid-like protein 1;C30	APLP1
8.549476E-05	0.0001120447	0.0002089897	5.490286E-05	0.0002188124	3.239622E-05	0	1.159497E-05	9.529119E-06	0	3.752672E-06	0	1.092995E-05	0	2.19923E-05	0	0	0	0	0	0						5	5	5	33.8	33.8	33.8	23.417	0	42.586	104770000	19	H0YHC3;F8W020;F8W118;F8VXI6;F8VUX1;F8VY35;F8VV59;B7Z9C2;F8W0J6;F5H4R6;H0YIV4;P55209;H0YH88;F8W543;F8VRJ2;F8VVB5;E9PNW0;E9PJJ2;E9PS34;E9PNJ7;A8MXH2;E9PKT8;C9J6D1;C9JZI7;Q99733	H0YHC3;F8W020;F8W118;F8VXI6;F8VUX1;F8VY35;F8VV59;B7Z9C2;F8W0J6;F5H4R6;H0YIV4;P55209;H0YH88;F8W543;F8VRJ2	Nucleosome assembly protein 1-like 1	NAP1L1
1.099114E-05	1.457034E-05	1.474322E-05	1.053044E-05	2.884322E-05	7.501762E-06	0	0	0	0	0	0	0	0	1.3052E-05	0	0	0	0	0	0						3	3	3	10.1	10.1	10.1	42.426	0	18.908	25930000	5	B7Z9I1;Q5T4U5;P11310;H0YDT5;E9PRX4;E9PJM9	B7Z9I1;Q5T4U5;P11310	Medium-chain specific acyl-CoA dehydrogenase, mitochondrial	ACADM
3.991199E-06	1.370606E-05	7.098632E-06	4.754564E-06	2.321187E-05	5.410833E-06	3.456174E-07	9.002505E-07	3.243169E-07	0	0	0	0.0002382794	6.909073E-05	3.31595E-05	0	0	3.248157E-06	2.51821E-06	3.295362E-06	5.488527E-06						5	5	5	10.5	10.5	10.5	53.848	0	28.837	225780000	6	E7ENZ3;B7ZAR1;E9PCA1;P48643	E7ENZ3;B7ZAR1;E9PCA1;P48643	T-complex protein 1 subunit epsilon	CCT5
0.0003273728	0.000489755	0.000232228	0.0001467084	0.0003513723	0.0001952135	0.0001007576	0.0001332377	8.26058E-05	0.0001136489	9.603447E-05	0.0001252676	0.006683523	0.005947692	0.006037399	0.004595424	0.004647159	0.003220193	0.004191362	0.003841607	0.003701798						47	47	2	56.4	56.4	1.7	103.88	0	323.31	122850000000	686	B7ZKJ8	B7ZKJ8	NA	ITIH4
0	0	0	0	0	0	0	0	0	0	0	0	0	3.930278E-05	0	0	0	0	1.193048E-05	5.591421E-06	6.896763E-06				Contaminants		2	2	2	7.3	7.3	7.3	16.787	0.00818	10.968	12858000	1	D6RDM4;B8YG18;D6RGV2;P16871	D6RDM4;B8YG18;D6RGV2;P16871	Interleukin-7 receptor subunit alpha	IL7R
1.017366E-05	3.329517E-05	5.087672E-05	2.430406E-05	7.299218E-06	2.523761E-05	0	8.191068E-07	0	0	0	2.509853E-06	0	0	0	0	0	0	0	0	0						3	3	3	27.1	27.1	27.1	18.398	0	21.732	21286000	7	B8ZZK2;O75223;H7BZK5;A0A0B4J1Y4;M0QZK8	B8ZZK2;O75223;H7BZK5	Gamma-glutamylcyclotransferase	GGCT
1.354958E-06	2.408525E-06	5.017894E-06	0	2.587489E-05	0	0	0	0	0	0	0	2.775245E-06	0	0	0	0	0	0	0	0						14	2	2	37.5	5.4	5.4	51.984	0.0032017	11.867	9511500	2	C9J2C0;Q9NY65;V9GZ17;C9K0S6;Q9H853	C9J2C0;Q9NY65	Tubulin alpha-8 chain	TUBA8
0	1.32474E-05	1.287655E-05	5.885671E-06	1.737581E-05	7.273161E-06	0	0	0	0	0	0	0	0	0	0	0	0	0	0	0						2	2	2	16.8	16.8	16.8	17.534	0.0082305	11.08	5845500	3	C9J363;Q9BUL8;H7C5M9;C9JSA3;C9JND6;C9J6F3;C9J5C3	C9J363;Q9BUL8;H7C5M9;C9JSA3;C9JND6;C9J6F3;C9J5C3	Programmed cell death protein 10	PDCD10
0	0	0	0	0	0	0	0	0	0	0	0	0	0	0	2.470115E-06	1.883034E-06	2.337546E-06	2.255468E-06	9.601905E-07	3.69357E-06						2	2	2	7.3	7.3	7.3	54.049	0.01003	10.652	33791000	2	C9J8D4;Q13724	C9J8D4;Q13724	Mannosyl-oligosaccharide glucosidase	MOGS
4.714003E-05	7.286184E-05	9.507998E-05	1.754093E-05	0.0001860409	2.332642E-05	4.168819E-06	2.871644E-06	0	0	2.713159E-06	4.61578E-06	0	0	0	0	0	0	0	0	0				Contaminants		1	1	1	16.1	16.1	16.1	13.238	0.0098912	9.5679	42067000	7	C9JAI6;Q96DZ9	C9JAI6;Q96DZ9	CKLF-like MARVEL transmembrane domain-containing protein 5	CMTM5
0	0	5.55888E-06	0	0	0	8.965914E-06	4.543787E-06	2.270843E-05	3.471963E-05	5.253892E-06	7.177633E-06	0	1.28015E-05	6.722297E-06	0	0	0	0	0	0						2	2	2	16.2	16.2	16.2	12.06	0.00998	10.528	30896000	2	C9JT76;C9JQ14;C9JKV3;C9JBB3;P10646;C9JP39;C9J103	C9JT76;C9JQ14;C9JKV3;C9JBB3;P10646;C9JP39;C9J103	Tissue factor pathway inhibitor	TFPI
0	5.552627E-05	2.970299E-05	2.774391E-05	8.705026E-05	4.400438E-05	0	6.20739E-05	0.0002066885	0.0002273323	0	7.821526E-05	0.0003402132	0.0003686365	0	0.0002306786	0.0001387641	0	0	0.0001959484	0.0002209105						1	1	1	12	12	12	13.435	0.0094697	6.5028	891280000	4	C9JCK3	C9JCK3	NA	KLHL24
0.0007430448	0.0003045349	0.0001798137	0.007289595	0.0005945737	0.0003183091	0.00442731	0.002463709	0.0040135	0.004227221	0.004171121	0.002677515	0.0002785589	0.001051662	0.0006341248	0.002561124	0.002876739	0.003500801	0.003011996	0.002028588	0.002044922					Lipoproteins	8	8	8	30.7	30.7	30.7	24.158	0	254.46	33418000000	169	C9JF17;P05090;C9JX71;F8WBT9	C9JF17;P05090	Apolipoprotein D	APOD
9.06236E-05	2.295498E-05	0.0001226182	1.914681E-05	5.007238E-05	5.540101E-05	0	0	0	0	0	0	0	0	0	0	0	0	0	0	0						2	2	2	21.8	21.8	21.8	11.333	0.0052138	11.35	23466000	5	C9JFR7;P99999	C9JFR7;P99999	Cytochrome c	CYCS
3.422163E-06	5.582658E-06	1.290449E-05	3.583107E-06	1.069356E-05	4.394624E-06	8.91353E-07	9.329149E-07	1.067471E-06	1.302824E-06	0	0	0	0	0	0	0	0	0	0	0						3	3	3	8.8	8.8	8.8	46.087	0	19.505	16812000	6	C9JGI3;P19971	C9JGI3;P19971	Thymidine phosphorylase	TYMP
3.666798E-06	5.346853E-06	1.370937E-05	3.336042E-06	1.140564E-05	2.383236E-06	0	0	0	0	0	0	0	0	0	0	0	0	0	0	0						2	2	2	12.5	12.5	12.5	25.118	0.0041973	11.475	7365000	1	C9JGT3;G5E9C5;O76074	C9JGT3;G5E9C5;O76074	cGMP-specific 3,5-cyclic phosphodiesterase	PDE5A
1.249617E-05	1.252352E-05	7.172057E-06	2.115618E-05	1.108004E-05	4.514615E-06	1.232238E-06	0	0	0	0	0	0	0	0	0	0	0	0	0	0						5	5	5	6.8	6.8	6.8	81.673	0	27.123	25235000	8	C9JIF9;P13798;H7C1U0;H7C393;H0YFE5;C9JLK2	C9JIF9;P13798;H7C1U0	Acylamino-acid-releasing enzyme	APEH
0.000324304	4.030381E-05	0.000143792	2.942988E-05	0.0001588283	2.19657E-05	0.001474263	0.0002790353	0.001336293	0.0005817329	0.001405454	0.0007157464	6.765206E-05	2.665388E-05	0.0003692051	0.0002798804	0.0001054286	1.743222E-05	3.594312E-05	9.934056E-06	0						23	2	2	98.3	6.7	6.7	13.546	0.0031612	11.612	3855800000	20	C9JPQ9;C9JU00	C9JPQ9;C9JU00	NA	FGG
1.740083E-05	7.519728E-06	0	5.281137E-06	5.897118E-05	0	0	0	0	0	0	0	0	0	0	0	0	0	0	0	0						2	2	2	10.2	10.2	10.2	25.981	0.0011364	13.159	10744000	4	C9JSU1;Q9Y608;H7C3N9;Q32MZ4	C9JSU1;Q9Y608;H7C3N9;Q32MZ4	Leucine-rich repeat flightless-interacting protein 2;Leucine-rich repeat flightless-interacting protein 1	LRRFIP2;LRRFIP1
8.791499E-05	0.0001357657	0.0001065672	0	0.0001116651	4.56323E-05	0	0	0	0	0	0	0	0	0	0	0	0	0	0	0						1	1	1	51.7	51.7	51.7	3.1045	0.0010989	12.362	16667000	2	F8WF65;F2Z2G2;C9JZW3;P24534	F8WF65;F2Z2G2;C9JZW3;P24534	Elongation factor 1-beta	EEF1B2
3.904794E-05	5.105742E-05	3.158518E-05	1.893086E-05	3.240715E-05	1.760027E-05	1.170634E-05	5.470018E-06	9.912946E-06	1.515681E-05	5.000059E-06	1.420187E-05	0.0001298003	0	0	0	0	0	0	0	0						11	11	11	19.8	19.8	19.8	78.354	0	72.974	299930000	25	D3DSM0;P05107;J3KNI6;E5RHT0;E5RFI0;E5RIE4;A8MVG7;E5RIG7;E5RK25;E7EVZ9	D3DSM0;P05107	Integrin beta;Integrin beta-2	ITGB2
2.974247E-06	6.121977E-07	1.138554E-06	8.455881E-07	7.027622E-07	0	3.715154E-05	3.294689E-05	2.55742E-05	3.227891E-05	3.47661E-05	4.893753E-05	7.161401E-05	5.306359E-05	4.376949E-05	6.474114E-05	5.967025E-05	7.72257E-05	8.098809E-05	8.036599E-05	0.0001036836						22	22	22	15.2	15.2	15.2	195.32	0	323.31	5238100000	140	D3YTG3;Q7Z7G0;H0Y897;Q5JPC9;H0YEA0;H7C4X4;H7C556;E9PPR9;H7C4T1;H7C5S3;H7C4S3	D3YTG3;Q7Z7G0;H0Y897	Target of Nesh-SH3	ABI3BP
5.224057E-05	7.914272E-05	0.0002681022	0.000241459	0.001040502	0.0004177775	0.007327989	0.009381045	0.01317806	0.009382789	0.0126134	0.007983151	2.77792E-05	2.87049E-05	3.02698E-05	0.0005182379	0.0006371076	0.0007825534	0.0006500072	0.0007187888	0.0006738443						11	11	11	48.6	48.6	48.6	26.459	0	323.31	51392000000	226	D6R934;P02746;A0A0A0MSV6;D6RGJ1	D6R934;P02746;A0A0A0MSV6	Complement C1q subcomponent subunit B	C1QB
0	0	0	0	0	0	0	0	0	0	0	0	0	0	0	0	0	4.120732E-06	0	0	0						18	1	1	34.9	1.7	1.7	71.482	0.0096525	7.6339	9615000	3	D6RAR4	D6RAR4	NA	HGFAC
0	9.90571E-05	9.861152E-05	7.201698E-05	0.0002001148	3.700658E-05	3.552292E-05	0	0	3.699083E-05	6.12969E-05	3.867613E-05	0	0	0	0	0	0	0	0	0						1	1	1	29.4	29.4	29.4	7.935	0.0098039	8.3708	35376000	4	E5RIJ3;D6RCM8;O95379	E5RIJ3;D6RCM8;O95379	Tumor necrosis factor alpha-induced protein 8	TNFAIP8
0	1.124504E-05	5.055849E-06	0	1.363717E-05	2.787245E-06	0	0	0	0	0	1.257382E-06	0	0	0	0	0	0	0	0	0						5	2	2	14.8	7.3	7.3	49.005	0.0011601	13.801	10038000	3	D6RGI3;D6RER5;Q9NVA2;D6RDU5;H0Y961;D6RDP1;D6R9Y6;H0Y9G8	D6RGI3;D6RER5;Q9NVA2;D6RDU5;H0Y961	Septin-11	SEPT11
4.138437E-05	7.825347E-05	3.561191E-05	0	0.0001133593	0	0	0	0	0	0	0	0	0	0	0	0	0	0	0	0						3	3	3	42	42	42	14.846	0	31.52	15635000	5	D6RFH4;H3BUX2;J3KNF8;O43169;J3QR91	D6RFH4;H3BUX2;J3KNF8;O43169	Cytochrome b5 type B	CYB5B
0	0	0	0	0	0	0	0	0	0	0	0	0	1.106021E-06	1.552469E-06	0	0	0	0	0	0						2	2	2	0.7	0.7	0.7	333.2	0.0011013	12.39	10933000	2	D6RGG3;Q99715	D6RGG3;Q99715	Collagen alpha-1(XII) chain	COL12A1
9.720849E-05	5.151219E-05	4.388736E-05	1.111439E-05	0.0001144005	3.282299E-05	0	0	0	0	0	0	0	0	0	0	0	0	0	0	0						2	2	2	16	16	16	13.078	0.0072314	11.186	11372000	2	D6RJD1;P09497	D6RJD1;P09497	Clathrin light chain B	CLTB
0	0	0	0	0	1.730339E-06	0	0	2.393254E-06	4.720264E-06	2.269327E-06	0	0	6.709455E-06	0	0	0	0	0	0	0				Contaminants		1	1	1	3.2	3.2	3.2	41.356	0.0011001	12.369	11456000	1	H0Y7V6;D6W5L6;P07988	H0Y7V6;D6W5L6;P07988	Pulmonary surfactant-associated protein B	SFTPB
4.158678E-05	0.000117388	3.026337E-05	5.465245E-05	4.119476E-05	1.826949E-05	1.44564E-05	1.688072E-05	8.406545E-06	7.809765E-06	8.057169E-06	0	0	0	0	0	0	0	0	0	0						2	2	2	38.1	38.1	38.1	7.0858	0.0031915	11.765	20825000	2	E5RK61;E5RFS4;E5RHU5;E5RGI7;E5RJE1;E5RIR8;E5RJL8;E5RI16;Q9NUQ9;E5RK81;E5RH75	E5RK61;E5RFS4;E5RHU5;E5RGI7;E5RJE1;E5RIR8;E5RJL8;E5RI16;Q9NUQ9;E5RK81;E5RH75	Protein FAM49B	FAM49B
1.977426E-05	3.982253E-05	1.105722E-05	5.192226E-06	8.124508E-06	6.640922E-06	0	0	0	0	0	0	0	0	0	0	0	0	0	0	0						3	3	3	19.8	19.8	19.8	24.405	0	17.251	11348000	4	E9PBD8;E7EMG9;P33241;C9JKF7;C9JU59	E9PBD8;E7EMG9;P33241	Lymphocyte-specific protein 1	LSP1
5.850117E-05	5.820336E-05	6.274891E-05	4.933299E-05	0.0001173212	2.942367E-05	1.432911E-06	6.680359E-06	4.313638E-06	4.766086E-06	2.501832E-06	7.836344E-06	0	0	0	0	0	0	0	0	0						8	8	8	24.3	24.3	24.3	47.142	0	57.394	155490000	23	J3QLD9;E7EMK3;Q14254;K7EKW9	J3QLD9;E7EMK3;Q14254;K7EKW9	Flotillin-2	FLOT2
2.897853E-05	0.0001053052	6.575266E-06	8.925376E-07	2.024267E-05	1.675415E-05	0	0	0	8.053571E-06	3.475709E-06	0	0.005336742	0.005537734	0.008154118	0.0001373941	0.0001253653	0.0001948187	0.0003113279	0.0002216437	0.0002066201				Contaminants		17	17	17	35.4	35.4	35.4	55.389	0	323.31	9973600000	99	E7END6;P04070;H7BYX9;E7ENR9	E7END6;P04070	Vitamin K-dependent protein C;Vitamin K-dependent protein C light chain;Vitamin K-dependent protein C heavy chain;Activation peptide	PROC
0	0	0	0	1.613078E-07	0	7.628909E-07	1.371594E-06	3.596661E-07	7.011333E-07	2.569871E-07	2.310222E-06	0	0	0	0	0	0	0	0	0						102	1	0	49	0.4	0	278.11	0.0098328	8.5879	55868000	6	E7ENL6	E7ENL6	NA	COL6A3
0	7.692351E-06	7.805872E-06	1.221945E-05	1.289774E-05	6.705618E-06	0	2.142484E-06	0	1.558986E-06	0	2.18084E-06	0	0	0	0	0	0	0	0	0						4	4	4	12.3	12.3	12.3	70.055	0	23.615	24108000	5	E7EV99;E7ENY0;P35611;H0Y9H2;A0A0A0MSR2;D6RF25	E7EV99;E7ENY0;P35611;H0Y9H2;A0A0A0MSR2	Alpha-adducin	ADD1
2.957814E-05	5.095056E-05	4.271458E-05	5.415162E-06	8.581316E-05	3.086108E-05	3.378006E-06	4.115815E-06	2.496571E-06	2.217702E-06	1.586231E-06	3.312627E-06	0	5.54722E-06	0	0	0	0	0	0	0						8	8	8	26.9	26.9	26.9	48.715	0	49.848	83942000	12	E7ES33;E7EPK1;Q16181;G3V1Q4;A0A0U1RRE1;Q5JXL7;A0A0U1RRH9;A0A0U1RQK0;A0A0U1RRD1;A0A0U1RRM2;Q6ZU15	E7ES33;E7EPK1;Q16181;G3V1Q4	Septin-7	SEPT7
4.082067E-05	0.0001025361	0.0001336553	0.0001872608	4.937089E-05	2.175912E-05	0	2.382746E-05	2.304033E-05	0	0	1.904239E-05	0	0	0	0	0	0	0	0	0						3	3	3	42.6	42.6	42.6	11.777	0	35.407	70870000	9	E7EPV7;P37840;H6UYS7;D6RA31	E7EPV7;P37840;H6UYS7	Alpha-synuclein	SNCA
1.221105E-05	5.413624E-06	1.494269E-05	9.518252E-06	2.48981E-05	7.887587E-06	0	0	9.252178E-07	0	0	0	0	0	0	0	0	0	0	0	0						3	3	3	7.1	7.1	7.1	60.482	0	17.713	17316000	4	E7EQ29;P16278;F8WF40;C9JF15;C9JWX1;C9J4G9	E7EQ29;P16278	Beta-galactosidase	GLB1
0.0005434304	0.00207225	0.001405243	0.002101019	0.0008063447	0.00163781	0.0003002672	0.0003660255	0.0002999597	0.000393746	5.740079E-05	0.0006187302	0.004011006	0.01759479	0.001083004	0.000519037	0.0002081045	0.0002195581	0.0001644055	0.0002670773	0.0001745967						2	1	0	10.7	7.7	0	28.123	0.0011547	13.686	6968100000	39	E7EQ64;P07477;H0Y8D1;A6XGL3;A6XMV8;A0A0J9YYC8;A0A087WW55;A6XMV9;E9PRA0;J3KQC6;Q8NHM4;P07478;Q9BYE2	E7EQ64;P07477;H0Y8D1;A6XGL3;A6XMV8;A0A0J9YYC8;A0A087WW55;A6XMV9;E9PRA0;J3KQC6;Q8NHM4;P07478;Q9BYE2	Trypsin-1;Alpha-trypsin chain 1;Alpha-trypsin chain 2;Putative trypsin-6;Trypsin-2;Transmembrane protease serine 13	PRSS1;TMPRSS13;PRSS3P2;PRSS2
6.308045E-05	1.662418E-05	0.0001848277	0.0001522539	3.447986E-05	2.501247E-05	5.909716E-06	2.008147E-06	1.28947E-05	5.482674E-06	3.952885E-06	2.396386E-06	5.0134E-06	0	0	0	0	0	0	0	0						24	24	23	43	43	41.7	76.625	0	178.97	347050000	47	E7EQB2;E7ER44;P02788;C9JCF5	E7EQB2;E7ER44;P02788	Lactotransferrin;Lactoferricin-H;Kaliocin-1;Lactoferroxin-A;Lactoferroxin-B;Lactoferroxin-C	LTF
9.381974E-05	5.310892E-05	3.125842E-05	2.495188E-05	7.688171E-05	8.547907E-05	1.548057E-05	1.440815E-05	6.753465E-06	4.859848E-06	1.166009E-05	1.891891E-05	7.011234E-07	2.645838E-06	1.359503E-06	0	0	0	0	0	0			EV_Concentration			24	12	12	35.7	23	23	69.371	0	105.44	283600000	30	E7EQR4;P15311	E7EQR4;P15311	Ezrin	EZR
9.264227E-06	3.516648E-06	2.536812E-06	0	6.682877E-06	2.550233E-06	0	7.312626E-07	3.69409E-07	1.170538E-06	0	0	8.593433E-06	8.135647E-06	1.794625E-05	0.0002714296	0.0003820289	0.000350948	0.0002154185	0.000333016	0.0003682126						20	20	18	42.4	42.4	38.9	65.059	0	323.31	5426800000	70	G3XAM2;E7ETH0;P05156;A0A087X0I2;D6R9Z8	G3XAM2;E7ETH0;P05156;A0A087X0I2	Complement factor I;Complement factor I heavy chain;Complement factor I light chain	CFI
0.0004511048	0.0005417758	0.0004531628	0.0002670374	0.0009911767	0.0002300727	0.0003251045	0.0001262762	8.727917E-05	8.081912E-05	0.0001804918	0.0001736852	0.000128222	3.757179E-05	0.0001357656	5.052231E-05	6.258358E-05	4.699628E-05	4.693072E-05	0.0001239152	0.0001155718						13	13	13	32.4	32.4	32.4	52.062	0	323.31	2322200000	136	E7EU05;P16671;E9PLT1;E7EX47;E7ERZ9;E7EWI4;E9PJX8;E9PC45;E7EVU1	E7EU05;P16671;E9PLT1	Platelet glycoprotein 4	CD36
0	0	0	0	0	0	0	1.58328E-06	0	1.180775E-06	0	3.475898E-06	0	0	0	0	0	0	0	0	0				Contaminants		1	1	1	3.1	3.1	3.1	44.995	0.0096246	7.5913	7900400	3	F8W9W8;E7EU40;Q92959	F8W9W8;E7EU40;Q92959	Solute carrier organic anion transporter family member 2A1	SLCO2A1
5.166707E-05	2.499946E-05	4.726445E-05	1.134554E-05	5.151419E-05	2.472301E-05	3.567958E-06	1.876767E-06	8.038599E-07	2.360861E-06	3.111181E-06	2.187151E-06	0	0	2.031634E-06	0	0	0	0	0	0						15	15	15	17.6	17.6	17.6	148.43	0	98.08	197050000	36	E7EV71;Q14766;C9JD84;H7C2H7;H7C0I7;C9JDW2;H7BZ76;H7C4L5	E7EV71;Q14766;C9JD84	Latent-transforming growth factor beta-binding protein 1	LTBP1
3.878132E-05	3.606352E-05	3.116683E-05	2.038467E-05	7.060623E-05	1.957578E-05	0	0	0	0	0	1.550667E-06	0	0	0	0	0	0	0	0	0				Contaminants		5	5	5	14.5	14.5	14.5	49.704	0	31.568	42377000	10	E7EVW7;P14317	E7EVW7;P14317	Hematopoietic lineage cell-specific protein	HCLS1
1.038423E-05	9.582774E-06	1.522522E-05	2.616237E-06	2.068033E-05	4.868278E-06	2.47851E-07	0	0	0	0	0	0	0	0	0	0	0	0	0	0						11	11	11	10	10	10	160.33	0	69.696	53958000	17	E7EWC2;F5H7S7;Q13576;D6R939;E9PDT6;D6RDK8	E7EWC2;F5H7S7;Q13576;D6R939	Ras GTPase-activating-like protein IQGAP2	IQGAP2
0	2.484345E-07	9.237117E-07	0	0	5.37496E-06	2.664382E-07	1.192637E-06	3.824531E-07	0	1.770522E-06	0	4.10223E-05	0.0001171103	0.0001088018	3.21742E-05	5.892262E-05	7.499176E-05	8.342731E-05	6.592985E-05	6.710448E-05						11	11	11	23.7	23.7	23.7	72.093	0	128.89	1443300000	51	E7EX60;Q5T7F0;E9PEP6;O14786;Q5JWQ4;Q5JWQ6;H0Y4A0	E7EX60;Q5T7F0;E9PEP6;O14786;Q5JWQ4;Q5JWQ6	Neuropilin-1	NRP1
0	0	0	0	0	0	0	0	0	0	0	0	2.561319E-06	2.927901E-06	6.079627E-06	0	0	0	0	0	0				Contaminants		2	2	2	2.5	2.5	2.5	146.45	0.0011792	14.63	16756000	3	E9PD35;P35916;B5A927	E9PD35;P35916;B5A927	Receptor protein-tyrosine kinase;Vascular endothelial growth factor receptor 3	FLT4;VEGFR3
0	0	0	0	0	0	0	0	0	0	0	0	0	0	0	8.781441E-06	9.413606E-06	6.578814E-06	5.55695E-06	7.123896E-06	1.225704E-05						3	3	3	8.2	8.2	8.2	74.268	0	18.023	115870000	6	E9PEK4;P07333	E9PEK4;P07333	Macrophage colony-stimulating factor 1 receptor	CSF1R
5.014355E-05	3.019061E-05	4.669475E-05	3.613927E-05	0.000128748	3.025989E-05	1.754442E-06	0	3.697124E-06	6.152249E-06	1.054548E-06	1.231588E-06	0	1.338014E-06	0	0	0	0	0	0	0						8	8	8	18.1	18.1	18.1	51.815	0	48.013	94108000	22	E9PEX6;P09622	E9PEX6;P09622	Dihydrolipoyl dehydrogenase;Dihydrolipoyl dehydrogenase, mitochondrial	DLD
1.553995E-06	2.084965E-06	1.019801E-06	0	3.37616E-06	0	0	0	0	0	0	0	0	0	0	0	0	0	0	0	0						2	2	2	1.9	1.9	1.9	133.26	0.0051975	11.316	6376300	1	E9PF63;O75116;C9JFJ0;D6REE7;Q14DU5;A0A0U1RQV4;Q13464	E9PF63;O75116;C9JFJ0;D6REE7;Q14DU5;A0A0U1RQV4;Q13464	Rho-associated protein kinase 2;Rho-associated protein kinase 1	ROCK2;ROCK1
1.258649E-05	4.276561E-06	0	0	0	0	0	7.437602E-06	0	0	0	0	5.126918E-05	0	0	0.0001711569	0.0001183166	0	0	0	0						59	2	0	68.3	2.2	0	108.82	0	17.322	1158400000	9	E9PFZ2;D6RE86	E9PFZ2	NA	CP
1.026573E-05	9.752822E-06	7.822948E-06	5.985126E-06	2.902763E-05	1.498398E-06	0	0	0	5.170267E-06	0	0	0	0	1.077131E-05	6.164385E-06	0	4.429948E-06	4.710531E-06	5.801583E-06	6.505502E-06						4	4	4	10.3	10.3	10.3	54.981	0	36.527	71357000	8	H7C0V9;E9PG40;P05067;A0A0A0MRG2;H7C2L2	H7C0V9;E9PG40;P05067;A0A0A0MRG2;H7C2L2	Amyloid beta A4 protein;N-APP;Soluble APP-alpha;Soluble APP-beta;C99;Beta-amyloid protein 42;Beta-amyloid protein 40;C83;P3(42);P3(40);C80;Gamma-secretase C-terminal fragment 59;Gamma-secretase C-terminal fragment 57;Gamma-secretase C-terminal fragment 50;C31	APP
0	0	0	0	0	0	0	0	0	0	0	0	0	0	0	6.506618E-05	6.167955E-05	0.0001062894	8.536754E-05	0.0001748044	0.000202298						5	5	5	20.1	20.1	20.1	31.075	0	30.953	800490000	18	E9PGA6;Q9BXJ4	E9PGA6;Q9BXJ4	Complement C1q tumor necrosis factor-related protein 3	C1QTNF3-AMACR;C1QTNF3
0	0	0	0	0	0	4.598332E-06	3.109114E-06	0	0	0	0	0	3.583958E-05	3.758033E-05	2.73285E-05	4.212766E-05	6.549993E-05	6.094073E-05	4.077721E-05	4.591095E-05						1	1	1	10.1	10.1	10.1	17.782	0.0096061	7.514	114300000	7	E9PHH3;H7C1K4;P18827	E9PHH3;H7C1K4;P18827	Syndecan-1	SDC1
0.0001166585	7.209818E-05	6.620128E-05	1.084472E-05	8.75488E-05	7.052973E-05	2.891378E-06	1.639281E-06	0	7.33407E-06	0	0	0	9.152706E-06	0	0.0003970413	0.00041721	0.001223898	0.0009207847	0.000668342	0.0008405912						9	9	5	66.9	66.9	30.6	17.794	0	115.91	3783300000	59	E9PHK0;P05452	E9PHK0;P05452	Tetranectin	CLEC3B
0.0002690109	0.0003151902	0.0003519822	0.0001344514	0.0004123447	0.0001229198	4.356486E-05	4.06195E-05	6.021321E-05	2.416747E-05	0.000105219	5.865287E-05	9.602159E-06	2.846198E-06	6.513792E-06	7.658859E-06	3.777538E-06	2.171688E-06	3.538222E-06	9.888839E-06	7.177843E-06			EV_Concentration			18	17	15	33.5	33.5	30	68.805	0	175.86	1383000000	104	E9PKE3;P11142;E9PNE6;E9PN89;A8K7Q2;P54652;E9PLF4;E9PI65;E9PQQ4;E9PQK7;E9PK54;E9PPY6;E9PN25;E9PS65;E9PM13	E9PKE3;P11142;E9PNE6;E9PN89;A8K7Q2	Heat shock cognate 71 kDa protein	HSPA8
4.889644E-05	2.767499E-05	2.214005E-05	1.752066E-05	2.17833E-05	1.994813E-05	0	2.756194E-06	1.010994E-06	2.789542E-06	2.083533E-06	0	0	0	6.092494E-07	1.092016E-05	9.115911E-06	1.580043E-05	7.991088E-06	7.036901E-06	7.39934E-06						4	4	4	5.4	5.4	5.4	102.99	0	21.868	355390000	18	E9PLK3;P55786;H0YDG0;E9PP11;A6NEC2	E9PLK3;P55786	Puromycin-sensitive aminopeptidase	NPEPPS
8.443809E-05	5.883363E-05	4.025027E-05	2.497216E-05	9.722055E-06	1.973907E-05	5.920813E-06	9.518501E-06	5.535604E-06	0	1.717353E-05	6.504927E-06	0	0	0	0	0	0	0	0	0						2	2	2	7.6	7.6	7.6	28.067	0.0011086	12.486	48915000	5	E9PMR4;P48509;E9PRJ3	E9PMR4;P48509;E9PRJ3	Tetraspanin;CD151 antigen	CD151
2.764653E-05	3.657679E-05	5.440205E-05	0	0.0001916528	7.487165E-06	0	0	0	0	0	0	0	0	0	0	0	0	0	0	0						2	2	2	31.6	31.6	31.6	8.4518	0.0011236	12.805	14626000	2	E9PN17;O75964	E9PN17;O75964	ATP synthase subunit g, mitochondrial	ATP5L
0.000605427	0.0003356428	0.0002995524	0.0003602674	0	0.0003390291	2.769965E-05	7.221481E-06	0.0002465701	6.170524E-05	7.159291E-05	1.125215E-05	0	0	0	2.25153E-05	0	0	0	2.176528E-05	2.981507E-05						4	4	4	29.6	29.6	29.6	11.985	0	29.674	266250000	12	E9PNW4;E9PR17;P13987;H0YET2	E9PNW4;E9PR17;P13987;H0YET2	CD59 glycoprotein	CD59
0	0	0	0	2.624726E-05	0	0	0	5.688885E-05	6.095436E-05	0	0	0	0	0	0	0	0	0	0	0						2	1	1	36.6	22.3	22.3	12.391	0.0011976	16.266	24265000	2	E9PQN9;Q01629;H7BYV1;P13164	E9PQN9;Q01629;H7BYV1;P13164	Interferon-induced transmembrane protein 2;Interferon-induced transmembrane protein 1	IFITM2;IFITM1
3.831773E-05	5.800601E-05	3.733422E-05	0	5.764496E-05	0	0	9.989828E-05	5.205131E-05	7.362542E-05	7.63121E-05	0.0001107433	0	0	0	0	0	0	0	0	0						2	2	1	36.6	36.6	22.3	12.255	0	43.54	89825000	8	E9PS44;Q01628	E9PS44;Q01628	Interferon-induced transmembrane protein 3	IFITM3
0	0	0	0	0	0	0	0	0	0	0	0	0	0	0	3.391042E-05	3.278496E-05	0.0001042751	9.58413E-05	3.126682E-05	2.716505E-05						2	2	2	3.4	3.4	3.4	55.445	0.0091278	10.83	641830000	6	F2Z2J7;Q6ZT98;A0A087X234;F2Z2X2	F2Z2J7;Q6ZT98;A0A087X234;F2Z2X2	Tubulin polyglutamylase TTLL7	TTLL7
4.538906E-05	5.34264E-05	9.180457E-05	9.407342E-05	0.0001245743	5.498167E-05	1.171548E-06	4.71491E-06	0	0	0	0	0	0	0	0	0	0	0	0	0						8	8	8	24.5	24.5	24.5	35.328	0	46.046	81419000	14	F2Z393;P37837	F2Z393;P37837	Transaldolase	TALDO1
1.292167E-05	2.21414E-05	1.498616E-05	4.988146E-06	4.385955E-05	1.087102E-05	5.324521E-07	1.148658E-06	2.857022E-07	0	2.857949E-07	0	0	0	0	0	0	0	0	0	0						6	6	6	18.3	18.3	18.3	56.806	0	42.902	42390000	13	F5GWF6;P78371;F8VQ14	F5GWF6;P78371;F8VQ14	T-complex protein 1 subunit beta	CCT2
3.276666E-05	3.169375E-05	3.599301E-05	3.929019E-05	5.385073E-05	5.346138E-05	0	8.362355E-05	6.599292E-05	0.0001482308	0	3.91728E-05	5.17837E-06	6.302796E-06	0	0	0	0	0	0	0						4	4	4	15.5	15.5	15.5	26.505	0	22.858	384760000	10	F5GX11;P25786;B4DEV8	F5GX11;P25786	Proteasome subunit alpha type-1	PSMA1
9.959934E-06	1.357735E-05	2.3822E-05	0	6.432898E-05	2.776731E-06	0	0	0	0	0	0	2.942712E-06	0	4.82629E-07	0	0	0	0	0	0						4	4	4	21	21	21	29.723	0	22.475	26061000	6	F5GY37;J3KPX7;Q99623;F5H3X6;F5GWA7;F5H2D2;F5H0C5	F5GY37;J3KPX7;Q99623;F5H3X6;F5GWA7	Prohibitin-2	PHB2
0	2.257354E-06	0	0	0	0	0	0	0	0	0	0	0	0	0	3.011159E-06	5.228785E-06	2.491404E-06	7.653932E-06	5.985893E-06	6.551088E-06						5	5	5	9.8	9.8	9.8	64.872	0	29.131	84247000	3	F5GZS6;J3KPF3;P08195;F5H867;H0YFS2;F5H0E2;H0YFX4;F5GZI0	F5GZS6;J3KPF3;P08195;F5H867;H0YFS2	4F2 cell-surface antigen heavy chain	SLC3A2
1.902882E-05	1.516629E-05	3.059402E-05	3.237094E-06	8.300102E-05	1.025808E-05	0	0	0	0	0	0	0	0	0	0	0	0	0	0	0						3	3	3	24	24	24	16.729	0	17.663	21828000	5	F5H1S8;Q14165;H0YG07;F5GX14	F5H1S8;Q14165	Malectin	MLEC
0.0001271925	0.000189877	0.0002324143	0.0001305989	0.0002362482	9.773172E-05	3.478041E-05	2.743056E-05	3.178752E-05	2.738291E-05	2.545539E-05	2.880438E-05	3.90587E-06	0	0	0	0	0	0	0	0						8	8	8	40	40	40	23.346	0	77.659	274100000	27	F5H423;P84077;P61204;F5H0C7;C9J1Z8;P84085;C9JPM4;P18085;C9JAK5;F5H1V1;F5H6T5;F8WDB3	F5H423;P84077;P61204;F5H0C7;C9J1Z8;P84085;C9JPM4;P18085	ADP-ribosylation factor 1;ADP-ribosylation factor 3;ADP-ribosylation factor 5;ADP-ribosylation factor 4	ARF1;ARF3;ARF5;ARF4
6.311201E-06	7.099131E-06	1.280359E-05	0	2.05515E-05	4.478371E-06	1.968056E-06	0	0	0	2.344726E-06	0	0	0	4.137103E-06	0	0	0	2.232562E-06	3.380882E-06	0						18	1	0	42.2	2.5	0	57.73	0.0095785	7.4246	39246000	3	F5H5D3;Q9BQE3;F8VVB9;F8VQQ4;F8VRZ4;F8VS66;F8VX09;F8VWV9;F8VRK0;F8VXZ7;F8W0F6	F5H5D3;Q9BQE3;F8VVB9	Tubulin alpha-1C chain	TUBA1C;TUBA1B
2.598371E-06	1.431761E-06	0	0	4.365572E-06	2.167005E-06	0	0	0	0	0	0	0.0002442986	0.0003272406	0.0004907448	9.682731E-05	0.0001450725	0.0002321046	0.0001916826	0.0002445472	0.0002753295						8	8	8	31.9	31.9	31.9	41.879	0	144.12	1930000000	53	F5H8B0;P08709	F5H8B0;P08709	Coagulation factor VII;Factor VII light chain;Factor VII heavy chain	F7
9.836202E-06	2.291987E-05	5.349394E-05	3.007466E-05	2.930205E-05	7.967004E-06	0	0	0	0	0	0	0	0	0	0	0	0	0	0	0						2	2	2	20.7	20.7	20.7	15.397	0.0011765	14.486	15899000	4	F6RFD5;P60981	F6RFD5;P60981	Destrin	DSTN
5.933802E-06	1.893466E-07	0	4.0818E-07	8.788145E-07	0	4.56961E-06	6.52106E-06	2.401819E-06	5.484528E-06	6.199232E-06	1.330114E-05	7.54877E-07	3.759407E-06	5.462691E-06	0	0	0	0	0	0						16	16	16	9	9	9	239.56	0	104.85	335630000	22	F8VU56;P23467;F8VSD5;Q6ZR19	F8VU56;P23467;F8VSD5;Q6ZR19	Protein-tyrosine-phosphatase;Receptor-type tyrosine-protein phosphatase beta	PTPRB
0	0	0	0	0	0	0	0	0	0	0	0	0	7.813125E-06	6.358403E-06	0	0	0	0	0	0				Contaminants		2	2	2	6.4	6.4	6.4	54.605	0.0010741	11.986	8025600	2	F8W1C3;Q99542	F8W1C3;Q99542	Matrix metalloproteinase-19	MMP19
0.0001931938	0.0001553057	0.0002331982	4.65004E-05	0.0005074916	7.498175E-05	1.987965E-06	0	0	0	0	0	0	0	0	0	0	0	0	0	0						8	1	1	57.9	8.3	8.3	16.29	0.0011905	15.796	137090000	6	F8W1R7;G3V1V0;P60660;J3KND3;B7Z6Z4;G3V1Y7;F8VPF3;H0YI43;F8W1I5;P14649	F8W1R7;G3V1V0;P60660;J3KND3;B7Z6Z4;G3V1Y7;F8VPF3	Myosin light polypeptide 6	MYL6
0.000136399	0.000122037	0.0002354025	3.463275E-05	0.0003025238	3.464883E-05	0	0	0	4.470101E-06	0	0	6.276091E-05	0	2.807126E-05	1.198938E-05	1.665524E-05	1.217255E-05	0	1.568846E-05	2.171464E-05						6	6	6	22.9	22.9	22.9	37.144	0	58.102	212340000	25	F8W914;Q9NQC3;H7C106;A0A0U1RQR6	F8W914;Q9NQC3;H7C106;A0A0U1RQR6	Reticulon;Reticulon-4	RTN4
0.0004423228	0.000380183	0.0002567858	0.0001527	0.0007204892	0.0002473538	4.432369E-05	3.821031E-05	4.404286E-05	2.589835E-05	3.678025E-05	3.560415E-05	1.08488E-05	0	2.74286E-06	3.580238E-06	3.154204E-06	0	3.089134E-06	4.82823E-06	3.7994E-06						6	6	6	32.6	32.6	32.6	21.058	0	52.09	403420000	24	F8WCF6;P59998;F8WDD7;A0A0A6YYG9;H7C0A3;F8WE39;R4GN08;F8WDW3	F8WCF6;P59998;F8WDD7;A0A0A6YYG9;H7C0A3	Actin-related protein 2/3 complex subunit 4	ARPC4-TTLL3;ARPC4
7.418477E-05	7.314188E-05	8.333663E-05	7.801062E-06	0.0002069091	4.761895E-05	5.294821E-06	3.268413E-06	3.231392E-06	2.974284E-06	0	4.079728E-06	0	0	3.006855E-06	0	0	0	0	0	0						4	4	4	10.4	10.4	10.4	27.818	0	22.539	61357000	8	F8WF69;P09496;C9J8P9	F8WF69;P09496	Clathrin light chain A	CLTA
7.152078E-06	1.233787E-05	1.046268E-05	0	2.252185E-05	2.429253E-06	0	0	4.634476E-06	0	0	0	0	0	0	0	0	0	0	0	0						5	5	5	8	8	8	88.645	0	30.73	28586000	7	G0XQ39;Q13586;E9PNJ4;H0YDB2;E9PIQ8;H7C5K2;H7C5A5;H0Y860;Q9P246	G0XQ39;Q13586;E9PNJ4	Stromal interaction molecule 1	STIM1
9.141801E-05	2.945816E-05	2.611711E-05	3.881268E-05	6.079859E-05	2.671461E-05	0	0	0	9.186658E-05	6.015691E-05	9.449987E-05	0	0	0	0	0	0	0	0	0						3	3	3	20.3	20.3	20.3	17.653	0	18.298	186040000	8	G3V192;P02794;G3V1D1;E9PPQ4;E9PRK8;E9PKY7	G3V192;P02794;G3V1D1	Ferritin;Ferritin heavy chain;Ferritin heavy chain, N-terminally processed	FTH1
6.737788E-05	5.254496E-05	5.586201E-05	0	0.0001460073	6.523653E-06	0	0	0	0	0	0	0	0	6.558661E-06	1.397642E-06	1.809627E-06	0	0	6.980183E-06	7.152686E-06						6	6	6	44.9	44.9	44.9	19.958	0	38.117	62281000	11	G3V2G6;Q8TC12;H0YIZ8;G3V234;H0YJ10;H0YJ46	G3V2G6;Q8TC12;H0YIZ8;G3V234;H0YJ10;H0YJ46	Retinol dehydrogenase 11	RDH11
7.936149E-07	3.191684E-06	6.219317E-06	0	0	0	1.124223E-05	1.065511E-05	0	6.127352E-06	1.067075E-05	5.747429E-06	6.82183E-05	8.993508E-05	0.0001007784	0.0002920285	0.000287507	0.0001956009	0.0002622588	0.0003063082	0.0002783087						13	13	12	33.5	33.5	31.4	55.113	0	142.6	4113700000	70	G3V2W1;Q9UK55	G3V2W1;Q9UK55	Protein Z-dependent protease inhibitor	SERPINA10
0	0	6.11927E-07	0	0	0	0	0	0	0	0	0	2.158078E-05	1.233421E-05	4.290182E-05	1.04792E-05	1.70546E-05	1.764222E-05	9.743112E-06	2.342554E-05	1.389983E-05				Contaminants		4	4	4	9.5	9.5	9.5	50.881	0	27.948	168720000	10	G3V4U0;Q9UBX5;G3XA98;G3V3Y2	G3V4U0;Q9UBX5;G3XA98	Fibulin-5	FBLN5
2.065138E-05	6.404662E-05	8.748134E-05	8.612921E-05	8.53905E-05	7.639937E-05	0	1.711885E-06	2.261564E-06	0	3.14107E-06	0	0	0	0	0	0	0	0	0	0						5	5	5	24.6	24.6	24.6	28.147	0	35.199	85221000	15	G3V5Z7;P60900;G3V3U4;G3V3I1;G3V295;G3V4S5;G3V2S7;H0YJC4	G3V5Z7;P60900;G3V3U4;G3V3I1;G3V295	Proteasome subunit alpha type;Proteasome subunit alpha type-6	PSMA6
0	8.421296E-07	1.430624E-06	0	4.221215E-06	3.239622E-07	7.379394E-06	9.341138E-06	1.523727E-05	1.511708E-05	7.986126E-06	6.882372E-06	2.100829E-06	2.255842E-06	1.805182E-06	5.789378E-07	2.461635E-06	0	2.605254E-06	2.685812E-06	4.09391E-06						17	17	17	12.2	12.2	12.2	200.48	0	163.5	409330000	39	G3XAI2;P07942;E7EPA6	G3XAI2;P07942	Laminin subunit beta-1	LAMB1
3.736118E-06	4.609092E-06	3.198413E-06	1.122084E-06	6.652434E-06	4.22639E-06	2.793627E-05	3.66239E-05	6.004726E-05	7.045369E-05	5.58778E-05	4.41272E-05	0.0004928864	0.0005037865	0.0008170943	0.0001435156	0.0002052683	0.0001480721	0.0002060826	0.0002293208	0.0002228115						27	27	20	48.2	48.2	40.3	79.696	0	323.31	5608800000	192	G3XAP6;P49747	G3XAP6;P49747	Cartilage oligomeric matrix protein	COMP
0	0	0	0	0	0	1.286922E-05	5.483156E-06	9.860127E-06	0	1.542824E-05	4.384868E-06	0	0	0	0	0	0	0	0	0		Small EVs	EV_Concentration			7	1	1	42.5	5.3	5.3	34.819	0.0031746	11.668	36262000	1	G5EA09;B4DHN5;E9PBU7	G5EA09;B4DHN5;E9PBU7	NA	SDCBP
0.002932458	0.002409929	0.003508878	0.0007580153	0.007503048	0.001517201	9.647227E-05	0.0001677398	5.90355E-05	6.467039E-05	0.0001158109	0.000168101	0.0001105835	5.96254E-05	0.0001517663	8.743251E-05	6.986901E-05	5.003379E-05	3.932706E-05	0.0001427394	0.000107618						8	8	1	65.1	65.1	17.8	17.089	0	279.83	3062900000	98	G8JLA2;F8VZU9;F8W180;F8VXL3	G8JLA2;F8VZU9;F8W180	NA	MYL6
3.805112E-06	7.825347E-06	5.923987E-06	2.084899E-07	1.420895E-05	4.410087E-07	0	0	0	0	0	0	1.158626E-05	7.87499E-05	4.592052E-05	0	0	0	0	0	0						4	4	4	6.6	6.6	6.6	79.621	0	23.83	190470000	6	G8JLD5;O00429;B4DPZ9;F8VUJ9;F8VZ52;F8W1W3;B4DDQ3;H0YHY4;F8VR28;F8VYL3	G8JLD5;O00429;B4DPZ9;F8VUJ9;F8VZ52;F8W1W3;B4DDQ3	Dynamin-1-like protein	DNM1L
2.535798E-05	1.886601E-05	9.681082E-05	2.14958E-05	4.109241E-05	6.396117E-06	6.979744E-06	0	0	1.288614E-06	0	0	0	0	0	0	0	0	0	0	0						7	7	7	23.9	23.9	23.9	57.643	0	44.205	65487000	7	H0Y2Y8;Q15942;C9JJK5;H7C3D3;C9IZ41	H0Y2Y8;Q15942	Zyxin	ZYX
0.0008354139	0.0008868258	0.0005446491	0.0005598763	0.0006251746	0.0008793826	1.47552E-05	2.726469E-05	4.759206E-05	1.835239E-05	8.08916E-06	4.399274E-06	0	0	0	0	0	0	0	0	0						8	8	8	42.2	42.2	42.2	20.762	0	95.88	585810000	25	H0Y7A7;P62158;E7ETZ0;E7EMB3;Q96HY3;M0QZ52;G3V361;F8WBR5;G3V479;G3V226;P27482;C9J7T9;P02585	H0Y7A7;P62158;E7ETZ0;E7EMB3;Q96HY3;M0QZ52;G3V361	Calmodulin	CALM2;CALM1;CALM3
1.824094E-05	7.280178E-06	3.594644E-06	1.545046E-06	1.138534E-05	7.273038E-06	1.111984E-05	3.469589E-06	1.156478E-05	1.617521E-05	3.675171E-05	6.003999E-06	0.0001097632	5.218924E-05	0.00012152	0.0004774734	0.0004833179	0.0004215233	0.0002962345	0.0004878756	0.0004664865						28	28	27	49.6	49.6	48.5	76.773	0	308.31	11271000000	145	H0YAC1;P03952;E9PBC5;C9JCT1;C9J075;A0A0C4DGJ9;P20718	H0YAC1;P03952;E9PBC5	Plasma kallikrein;Plasma kallikrein heavy chain;Plasma kallikrein light chain	KLKB1
0.0001672286	0.0001686755	8.720192E-05	0.0001023035	0.0001864379	0.0001097543	3.183485E-05	4.056202E-05	5.752589E-05	3.569698E-05	3.050652E-05	4.116773E-05	6.528986E-05	0.0001395755	0.0001651113	0.0008191913	0.0003448458	0.0008473537	0.0005674949	0.0005423527	0.0006264995						9	9	9	42.2	42.2	42.2	22.683	0	62.902	4851900000	65	H0YD13;P16070;H0Y2P0;H0YE40;H0YDW7;H0YCV9;H0Y5E4;E9PKC6;H0YDX6;Q86UZ1;H0YD17;J3KN83	H0YD13;P16070;H0Y2P0;H0YE40	CD44 antigen	CD44
2.380181E-05	0	0	0	1.450985E-05	1.081499E-05	5.859617E-05	3.647117E-05	1.343912E-05	1.718434E-05	1.76842E-05	3.605006E-05	0	0	0	0	0	0	0	0	0						2	2	2	9.7	9.7	9.7	24.246	0.0011628	14.007	72826000	3	H0YDV5;Q8N699	H0YDV5;Q8N699	Myc target protein 1	MYCT1
0.0002229025	0.0001972952	6.523496E-05	6.588343E-05	0.0002200654	0.0001851442	1.749709E-05	2.967716E-05	1.974988E-06	6.666481E-06	1.062013E-05	5.346523E-05	0	0	0	0	0	0	0	0	0						6	6	6	45.3	45.3	45.3	20.6	0	61.395	163400000	22	H0YFA4;P52943;H0YHD8	H0YFA4;P52943;H0YHD8	Cysteine-rich protein 2	CRIP2
0	0	0	0	0	0	0	0	0	0	0	0	0	0	0	0	0	3.110371E-06	3.299501E-06	4.725607E-07	0						1	1	1	3.1	3.1	3.1	62.399	0.0097182	7.8267	18146000	2	H0YGV7;H0YG20;Q9UKM7	H0YGV7;H0YG20;Q9UKM7	alpha-1,2-Mannosidase;Endoplasmic reticulum mannosyl-oligosaccharide 1,2-alpha-mannosidase	MAN1B1
0	0	0	0	0	0	0	0	0	0	0	0	6.272524E-06	1.329271E-05	4.145681E-06	1.967939E-05	2.441823E-05	1.017004E-05	3.892218E-05	1.181451E-05	6.130792E-06						6	1	1	49.3	7.4	7.4	16.992	0.0011136	12.597	71792000	8	H0YJW9	H0YJW9	NA	NA
1.407954E-05	1.702512E-05	1.729369E-05	7.143302E-06	2.205243E-05	5.753858E-06	0	0	0	0	0	0	0	0	0	0	0	0	0	0	0						3	3	3	14.5	14.5	14.5	30.22	0	17.713	16872000	7	H0YKF0;H0YLU7;P13804;H0YL12;J3KN60;H0YK49;H0YNX6	H0YKF0;H0YLU7;P13804;H0YL12	Electron transfer flavoprotein subunit alpha, mitochondrial	ETFA
0	0	1.47471E-06	0	1.900998E-06	0	9.253453E-06	4.814759E-06	7.382649E-06	3.724113E-06	1.174691E-05	5.244032E-06	0	0	0	0	0	0	0	0	0						8	8	8	12.8	12.8	12.8	104.56	0	87.942	129720000	17	J3KMZ9;H0YMD1;P01130;H0YM92;H0YMQ3	J3KMZ9;H0YMD1;P01130;H0YM92	Low-density lipoprotein receptor	LDLR
0.0002697509	0.0002175137	0.0001667509	0.0001100186	0.0003580695	0.0001095823	4.948208E-06	1.250494E-05	2.491575E-05	9.75757E-06	2.07377E-05	2.466771E-05	0.000221506	5.302647E-05	0.000141351	0	0	0	0	0	0						6	6	6	60.8	60.8	60.8	11.14	0	37.482	195130000	20	H3BNE1;H3BR18;H3BM38;H3BPJ0;O00161;H3BNG6;H3BU94;H3BR99;H3BV99;H3BP15;H3BQY9	H3BNE1;H3BR18;H3BM38;H3BPJ0;O00161;H3BNG6;H3BU94	Synaptosomal-associated protein;Synaptosomal-associated protein 23	SNAP23
0	9.603835E-06	0	0	0	0	0	7.00027E-06	0.0001032247	7.919153E-05	2.097501E-05	9.484562E-06	0	0	0	0	0	0	0	0	0						2	2	2	6.9	6.9	6.9	37.657	0.0011161	12.676	158420000	4	H3BM89;P36578;H3BU31	H3BM89;P36578;H3BU31	60S ribosomal protein L4	RPL4
0.0001689262	0.000195072	0.0001767401	4.840839E-05	0.0001573106	7.884247E-05	5.303144E-06	1.831441E-05	6.017395E-06	9.023898E-06	2.493721E-06	1.104703E-05	1.143912E-05	3.557315E-06	1.197714E-05	0	8.127525E-06	0	0	0	0						7	7	7	50.3	50.3	50.3	17.668	0	43.792	168180000	22	H3BMH2;H3BSC1;P62491;Q15907;B4DQU5	H3BMH2;H3BSC1;P62491;Q15907	Ras-related protein Rab-11A;Ras-related protein Rab-11B	RAB11A;RAB11B
6.978396E-06	5.917919E-06	9.970591E-06	0	2.260038E-05	2.517452E-06	0	0	0	0	0	0	0	0	0	0	0	0	0	0	0						3	3	3	10.7	10.7	10.7	44.634	0.0012034	16.474	10354000	3	H3BRG4;P22695;H3BSJ9;A0A087WVZ4;H3BUE4;H3BUI9;H3BP04	H3BRG4;P22695;H3BSJ9	Cytochrome b-c1 complex subunit 2, mitochondrial	UQCRC2
2.409019E-06	6.411449E-06	0	3.597199E-06	4.73873E-06	2.307283E-06	0	0	0	0	0	0	0	0	0	0	0	0	0	0	0						1	1	1	3.2	3.2	3.2	77.434	0.0098619	9.2673	6577200	2	H7BXK9;Q9NP58	H7BXK9;Q9NP58	ATP-binding cassette sub-family B member 6, mitochondrial	ABCB6
1.206414E-05	2.055948E-06	1.608055E-05	1.719218E-05	6.263923E-06	2.294418E-05	0	0	0	0	0	0	0	0	0	0	0	0	0	0	0				Contaminants		2	2	2	8.2	8.2	8.2	36.012	0.00999	10.535	9245300	2	H7BY64;Q96NZ9	H7BY64;Q96NZ9	Proline-rich acidic protein 1	PRAP1
1.407846E-06	0	2.986287E-06	0	0	0	0	3.928763E-07	0	2.686643E-06	0	0	3.74197E-05	0.0002768619	0.0001787037	0.0005834612	0.0006328116	0.0006252349	0.0006007896	0.0004732389	0.0005277339						20	20	2	32.8	32.8	2.8	80.282	0	318.2	9822500000	139	H7BYX6;A0A087WTE4;A0A087WTF6;A0A0D9SF98;A0A087WVU1;A0A087WWJ5;A0A087WVD0	H7BYX6;A0A087WTE4;A0A087WTF6	NA	NCAM1
0.001266049	0.0005910976	0.00111426	0.0002390968	0.002289157	0.0006002375	2.385329E-05	2.70627E-05	4.438547E-05	2.858672E-05	2.66855E-05	4.345628E-05	0	4.165158E-06	0	0	0	0	0	0	0						19	14	4	52	43.1	14.5	28.747	0	107.65	1192800000	49	H7BYY1;F5H7S3;B7Z596;H0YK48;H0YL42;H0YN06	H7BYY1;F5H7S3;B7Z596;H0YK48	NA	TPM1
5.400569E-05	7.808186E-05	7.387676E-05	6.401802E-05	0.000123189	4.07634E-05	0	5.128922E-06	2.321699E-06	0	0	0	0	0	0	0	0	0	0	0	0						7	1	1	51.2	11.4	11.4	13.519	0.0081466	10.91	47238000	4	H7BZJ3	H7BZJ3	NA	PDIA3
1.536475E-05	1.111321E-05	4.716821E-06	0	2.572136E-05	5.598241E-06	0	0	0	0	0	0	0	0	0	0	0	0	0	0	0						3	3	3	17.4	17.4	17.4	26.799	0	18.172	9536600	3	H7C0C1;P48047;H7C086	H7C0C1;P48047;H7C086	ATP synthase subunit O, mitochondrial	ATP5O
0	0	0	0	0	0	0	0	0	0	0	0	4.111058E-05	9.319742E-06	0	7.869725E-05	8.192903E-06	2.37676E-05	1.718593E-05	3.159513E-05	1.66047E-05				Contaminants		2	2	2	1.2	1.2	1.2	152.53	0.003212	11.88	824710000	5	I1E4Y6;Q6Y7W6;C9JH18	I1E4Y6;Q6Y7W6;C9JH18	PERQ amino acid-rich with GYF domain-containing protein 2	GIGYF2
1.090953E-06	0	2.569953E-06	0	1.881233E-06	0	3.954226E-06	1.509871E-06	0	2.459257E-06	3.232991E-06	2.400228E-06	1.269111E-05	1.967304E-05	4.210673E-05	0.000154499	0.0001852795	0.00017114	0.000115168	0.0002963408	0.0003186642						11	11	10	49.4	49.4	44.8	37.487	0	117.87	2423300000	53	I3L145;P04278;I3L1J1;B4DYU0;A0A0C4DGN2;I3L2X4;I3L4B9;I3L2F1;B0FWH6;B0FWH5;I3L1C1;I3L1G4;B0FWH7;I3L0M1	I3L145;P04278;I3L1J1;B4DYU0;A0A0C4DGN2;I3L2X4;I3L4B9;I3L2F1;B0FWH6;B0FWH5	Sex hormone-binding globulin	SHBG
6.631467E-06	6.537893E-06	5.403104E-06	0	8.246365E-06	0	0	0	0	0	0	0	0	0	0	0	0	0	0	0	0						1	1	1	5.4	5.4	5.4	32.182	0.0098135	8.3743	5233000	2	I3L1P8;Q02978	I3L1P8;Q02978	Mitochondrial 2-oxoglutarate/malate carrier protein	SLC25A11
4.862982E-05	5.222592E-05	6.226535E-05	4.287299E-05	5.00212E-05	1.870245E-05	0	2.406558E-06	0	0	0	0	0	0	0	0	0	0	0	0	0						2	2	2	16.4	16.4	16.4	16.019	0.001139	13.219	25649000	3	I3L397;I3L504;P63241;F8WCJ1;C9J7B5;C9J4W5;Q9GZV4;Q6IS14	I3L397;I3L504;P63241;F8WCJ1;C9J7B5;C9J4W5;Q9GZV4;Q6IS14	Eukaryotic translation initiation factor 5A;Eukaryotic translation initiation factor 5A-1;Eukaryotic translation initiation factor 5A-2;Eukaryotic translation initiation factor 5A-1-like	EIF5A;EIF5A2;EIF5AL1
0	9.521151E-06	0	0	0	1.984917E-05	0	6.442724E-06	0	0	7.514057E-06	0	0	0	0	0	0	0	0	0	0						18	1	0	41.1	4.6	0	33.222	0.009542	7.2422	19977000	2	J3KN67	J3KN67	NA	TPM3
9.800073E-06	1.176064E-05	0.0001464387	2.63337E-05	0.0001422043	0.0001171739	0.0003989474	0.000275176	0.0006889616	0.0005584249	0.0006666795	0.000575429	0	0	0	3.684655E-06	0	2.114795E-05	7.261924E-06	3.972246E-05	2.767198E-05						9	9	9	28.3	28.3	28.3	19.591	0	93.045	2453600000	51	J3KNB4;P49913	J3KNB4;P49913	Cathelicidin antimicrobial peptide;Antibacterial protein FALL-39;Antibacterial protein LL-37	CAMP
1.731268E-05	2.167103E-06	6.161648E-06	1.449342E-06	1.019413E-05	5.258556E-06	7.257328E-05	3.450867E-05	6.006153E-05	5.791902E-05	6.430385E-05	9.53766E-05	1.497394E-06	6.275164E-06	6.343887E-06	0	0	0	0	0	0						50	50	50	17.9	17.9	17.9	388.43	0	323.31	3342700000	151	J3KQ66;P78509	J3KQ66;P78509	Reelin	RELN
3.155981E-06	0.0001553837	0.0001176818	8.319929E-05	1.853791E-05	4.179012E-05	0	1.013336E-05	3.081858E-05	0	0	0	3.141925E-05	1.479025E-05	0	0	0	0	0	0	0						5	5	5	33.5	33.5	33.5	17.791	0	29.625	79609000	12	J3KRG2;Q96QA5	J3KRG2;Q96QA5	Gasdermin-A	GSDMA
0	0	0	0	0	0	0	0	0	0	0	0	0	0	1.099268E-05	0	0	0	0	0	0						22	1	1	59.7	7.1	7.1	51.912	0.0096339	7.5972	7330400	2	J3KRP0	J3KRP0	NA	CNDP1
0.0001011142	0.0001580358	7.879607E-05	8.506166E-05	0.0001522369	5.856283E-05	0	2.825333E-06	0	0	0	4.634577E-06	0	0	0	0	0	0	0	0	0						5	5	5	25.9	25.9	25.9	21.517	0	30.319	60144000	13	J3KTF8;J3QQX2;P52565;J3KRE2;J3KRY1;J3KS60	J3KTF8;J3QQX2;P52565;J3KRE2;J3KRY1	Rho GDP-dissociation inhibitor 1	ARHGDIA
0	4.364862E-05	0	0	0.0001018354	4.549004E-05	0	0	0	0	0	0	0	0	0	0	0	0	0	0	0						1	1	1	26	26	26	8.2133	0.0098232	8.4061	6244200	3	J3QL48;J3QQN1;P40306	J3QL48;J3QQN1;P40306	Proteasome subunit beta type-10	PSMB10
3.200055E-05	5.456994E-05	2.554818E-05	0	6.018268E-05	1.557898E-05	4.025866E-06	2.014881E-06	4.721734E-06	3.420314E-06	1.041181E-05	4.6236E-06	0	1.685571E-05	1.152483E-05	5.021353E-06	4.951527E-06	1.491864E-05	6.714153E-06	1.439681E-05	8.950386E-06						3	3	3	24.7	24.7	24.7	18.422	0	27.667	110030000	18	J3QQR8;J3QQX6;J3QRQ1;J3QRT5;P13598;J3QKR4	J3QQR8;J3QQX6;J3QRQ1;J3QRT5;P13598;J3QKR4	Intercellular adhesion molecule 2	ICAM2
1.919968E-05	2.579978E-05	5.470397E-05	2.657803E-05	8.911149E-05	1.834495E-05	0	0	0	0	0	0	0	0	0	0	0	0	0	0	0						3	3	3	23.2	23.2	23.2	31.254	0	26.537	28956000	7	J3QQW1;Q15762;J3QL19;J3QRQ4;J3QR77	J3QQW1;Q15762	CD226 antigen	CD226
0	2.792148E-05	1.220749E-05	6.134156E-06	0	2.094887E-05	0	0	0	0	0	0	0	0	0	0	0	0	0	0	0						3	1	0	24.2	13.4	0	17.538	0.0098717	9.2956	7450800	2	J3QR55;Q9C075	J3QR55;Q9C075	Keratin, type I cytoskeletal 23	KRT23
0.002318805	0.002668512	0.002004519	0.0005854344	0.005271423	0.0006783056	9.813842E-05	4.800635E-05	3.222113E-05	6.154368E-05	5.833953E-05	2.900058E-05	9.749294E-05	5.580215E-05	9.553606E-05	1.324198E-05	1.312462E-05	1.484578E-05	1.399886E-05	3.075272E-05	3.224473E-05						12	12	5	61	61	28.8	20.457	0	323.31	1903600000	88	J3QRS3;P19105;O14950	J3QRS3;P19105;O14950	Myosin regulatory light chain 12A;Myosin regulatory light chain 12B	MYL12A;MYL12B
0	0	4.903721E-06	2.273468E-06	2.19386E-06	3.685319E-06	8.585847E-06	7.529568E-06	9.327837E-06	1.153229E-05	7.982821E-06	9.03289E-06	0	2.600182E-06	1.861201E-06	0	0	0	0	0	0						72	1	1	46.8	1.4	1.4	220.85	0	114.51	378950000	11	J3QSU6;F5H7V9;H0YGZ3;F5H5D6	J3QSU6;F5H7V9	NA	TNC
0	0	0	0	0	1.3053E-06	1.271762E-05	3.744338E-05	1.869707E-05	2.508522E-05	2.413816E-05	5.445309E-05	3.178575E-05	5.633419E-05	0.000107634	1.851063E-05	6.071296E-06	4.667485E-05	2.896102E-05	4.532647E-05	3.425542E-05				Contaminants		13	13	13	41.4	41.4	41.4	46.991	0	166.57	769350000	42	K7EKF6;Q8NI99;Q9UKU9	K7EKF6;Q8NI99	Angiopoietin-related protein 6	ANGPTL6
1.110214E-05	1.184723E-05	3.997705E-06	7.792748E-06	0	5.770187E-06	1.774188E-05	1.192785E-05	9.286796E-06	1.055176E-05	1.005389E-05	2.468006E-05	0	0	0	0	0	0	0	0	0						2	2	2	14.1	14.1	14.1	20.71	0	31.477	60278000	5	K7EKY5;P22748;K7EIH9	K7EKY5;P22748;K7EIH9	Carbonic anhydrase 4	CA4
5.149622E-05	4.336859E-05	1.899504E-05	9.431572E-06	4.972472E-05	5.32585E-06	0	2.471591E-06	2.352034E-06	9.57402E-07	0	0	5.116038E-05	6.844733E-05	6.978639E-05	0	0	0	0	6.494097E-06	4.227829E-06						10	10	10	24.7	24.7	24.7	60.192	0	93.624	155690000	18	K7ELL7;P14314;K7EPW7;K7EKX1;K7EJ70;A0A0C4DGP4;K7EIP3;K7EL27	K7ELL7;P14314	Glucosidase 2 subunit beta	PRKCSH
0	0	9.150963E-06	3.428197E-06	2.311128E-05	0	0	0	0	0	0	0	0	0	0	0	0	0	0	0	0						17	2	2	44.7	7.8	7.8	20.621	0.0011377	13.173	5377200	2	K7ENT6;K7ERG3;K7EPV9;Q2TAC2	K7ENT6;K7ERG3;K7EPV9	NA	TPM4
0.005695697	0.01080977	0.01327937	0.03058258	0.01909204	0.0101804	0.05206862	0.07456324	0.06463499	0.07398432	0.08936122	0.06945074	0.0001142486	3.515576E-05	2.801683E-05	0.01486078	0.01903158	0.01805258	0.01615577	0.02311688	0.02477701					Lipoproteins	10	7	7	41	33.7	33.7	20.049	0	323.31	238800000000	398	K7ER74;A0A024R0T9;P02655;Q6P163;K7EMC3;V9GYJ8	K7ER74;A0A024R0T9;P02655	Apolipoprotein C-II;Proapolipoprotein C-II	APOC4-APOC2;APOC2
0	2.858139E-06	1.941262E-05	1.279833E-05	0	1.77017E-06	0	0	3.290992E-06	3.891904E-06	3.93351E-06	0	3.162969E-05	3.329775E-05	9.202249E-05	0.0001377733	1.957588E-05	3.713802E-05	4.340563E-06	4.316586E-05	0						17	7	0	32	17.8	0	45.26	0	73.162	659800000	22	K7ERE3;P13646;K7EMD9	K7ERE3;P13646;K7EMD9	Keratin, type I cytoskeletal 13	KRT13
2.073952E-05	3.458769E-05	1.515226E-05	2.528644E-06	1.201359E-05	1.180868E-05	0	0	0	1.309896E-06	0	0	0.0003879654	0.000257923	0.0006180911	0.0003689124	0.0006712668	0.0005309487	0.0002654533	0.0005675761	0.000658088						11	11	11	53.8	53.8	53.8	27.862	0	251.67	3525000000	70	K7ERG9;P00746	K7ERG9;P00746	Complement factor D	CFD
0.01545942	0.006452089	0.004719382	0.006347766	0.0152034	0.006635851	0.05912	0.07238232	0.04396078	0.05653113	0.06111366	0.106287	0.0001735487	0.000134053	8.266287E-05	0.0001624894	6.056698E-05	0.0001615079	3.611523E-05	9.93209E-05	0.000163588					Lipoproteins	7	7	7	49.4	49.4	49.4	8.647	0	122.6	81670000000	129	K7ERI9;P02654;K7EJI9;K7ELM9;K7EPF9;K7EKP1	K7ERI9;P02654;K7EJI9;K7ELM9;K7EPF9	Apolipoprotein C-I;Truncated apolipoprotein C-I	APOC1
8.218653E-06	6.58922E-05	4.941675E-05	7.545885E-05	8.073771E-05	5.930257E-05	8.836995E-06	4.938092E-06	3.644662E-06	1.735518E-05	2.551697E-05	2.926949E-05	0	0	0	0	0	0	0	0	0						1	1	1	4.5	4.5	4.5	48.685	0	90.499	98848000	11	K7N7A8;P29972	K7N7A8;P29972	Aquaporin-1	AQP1
2.57628E-05	3.982799E-05	3.643853E-05	1.621791E-05	5.429368E-05	7.462054E-06	0	7.10718E-07	4.202112E-06	0	0	0	0	0	0	0	0	0	0	0	0						5	5	5	25	25	25	29.163	0	32.757	37299000	11	M0R0Y2;P54920;M0R2M1;M0R213;M0R027;M0R058;A0A087WZQ7;Q9H115	M0R0Y2;P54920;M0R2M1	Alpha-soluble NSF attachment protein	NAPA
0	0	0	0	0	0	0	0	0	0	0	0	0	0	0	4.7769E-05	4.656023E-05	5.677203E-05	2.568232E-05	7.259056E-05	8.390307E-05						5	1	1	61.2	22.3	22.3	11.239	0.0011249	12.847	189730000	4	M0R1Q1	M0R1Q1	NA	C3
4.682553E-05	7.15935E-05	0.000125979	4.83942E-05	4.733701E-05	1.690878E-05	0	0	0	0	0	0	0	0	0	0	0	0	0	0	0						6	6	6	21.6	21.6	21.6	36.071	0	42.178	65948000	12	O00151	O00151	PDZ and LIM domain protein 1	PDLIM1
5.925749E-06	6.743824E-06	4.775576E-06	4.448799E-06	1.154152E-05	3.689896E-06	1.577888E-06	1.351443E-06	4.128773E-07	9.024296E-07	1.580974E-06	8.784004E-07	0	0	0	0	0	0	0	0	0						4	4	4	7.8	7.8	7.8	67.764	0	22.294	25395000	5	O00186	O00186	Syntaxin-binding protein 3	STXBP3
8.328892E-07	0	1.039903E-06	6.578509E-07	2.691345E-05	4.842424E-06	1.097509E-05	1.343445E-05	5.60359E-05	0.0001122121	1.702033E-05	1.867194E-05	1.263137E-05	7.703005E-05	2.584469E-05	3.747765E-05	1.651343E-05	3.988839E-05	3.950412E-05	2.354546E-05	2.142429E-05						14	14	14	26.5	26.5	26.5	75.702	0	185.45	1075300000	40	O00187	O00187	Mannan-binding lectin serine protease 2;Mannan-binding lectin serine protease 2 A chain;Mannan-binding lectin serine protease 2 B chain	MASP2
0.0001814518	0.0002075527	0.0002013833	6.463644E-05	0.0003790437	7.302231E-05	7.303511E-06	9.407157E-06	5.185859E-06	1.045641E-05	3.660151E-06	4.542102E-06	1.619829E-05	2.720489E-05	1.932231E-05	2.225257E-05	1.517772E-05	1.827329E-05	1.239542E-05	4.025032E-05	3.393764E-05						5	5	5	26.6	26.6	26.6	24.608	0	33.171	390480000	34	O00194;K7ES41;H3BUD9;H3BS49;H3BVH7;H3BN55;P51159;H3BU81	O00194	Ras-related protein Rab-27B	RAB27B
3.794447E-05	3.46969E-05	4.202457E-05	7.913291E-06	9.921473E-05	1.122481E-05	0	0	0	0	0	0	0	5.566192E-06	0	0	0	0	0	0	0						2	2	2	11.8	11.8	11.8	21.671	0.0010881	12.228	22104000	7	O00264;U3KQM0;O15173	O00264;U3KQM0;O15173	Membrane-associated progesterone receptor component 1;Membrane-associated progesterone receptor component 2	PGRMC1;PGRMC2
0.0006893623	0.0006071664	0.0008987968	0.0005448009	0.001005912	0.0007150573	8.236623E-05	4.136508E-05	5.244566E-05	4.45262E-05	7.827067E-05	4.121438E-05	0	4.5978E-06	0	2.993959E-06	3.201439E-06	3.386908E-06	5.80112E-06	6.038679E-06	4.725677E-06						13	13	13	76.8	76.8	76.8	26.922	0	176.27	1093100000	85	O00299	O00299	Chloride intracellular channel protein 1	CLIC1
7.98044E-07	1.905166E-06	1.77819E-06	1.610132E-06	0	5.911701E-07	5.334802E-07	1.911583E-06	2.794211E-06	4.02513E-06	5.028446E-07	1.629696E-06	3.132918E-06	8.637991E-06	7.287437E-06	3.735983E-06	9.765E-06	1.221755E-05	9.935154E-06	8.070217E-06	1.254077E-05						8	8	8	16.2	16.2	16.2	82.577	0	57.433	297210000	21	O00391;A8MXT8	O00391	Sulfhydryl oxidase 1	QSOX1
0	4.137481E-06	6.265111E-05	7.233835E-05	8.740144E-06	3.090438E-05	0.0001871774	0.0002516261	7.713836E-05	0.0001581897	0.0002328805	0.0002682728	1.592631E-05	2.583643E-05	1.218301E-05	6.125516E-06	1.843307E-05	1.242327E-05	1.041718E-05	2.971272E-05	2.747526E-05		Small EVs	EV_Concentration			7	7	1	45.6	45.6	6	32.444	0	323.31	1005000000	52	O00560	O00560	Syntenin-1	SDCBP
0.0001043745	0.0001021695	2.803423E-05	2.941974E-05	0.0001571518	5.186686E-05	4.808192E-05	4.231759E-05	4.356464E-05	2.740013E-05	4.562685E-05	6.638563E-05	7.701969E-05	0.0003612745	0.0001956711	0.0004870619	0.0002591244	0.0005566203	0.000601582	0.0005337909	0.0006458404						10	10	10	17.2	17.2	17.2	58.635	0	144.29	7418100000	72	O00592	O00592	Podocalyxin	PODXL
9.359774E-07	0	7.869518E-06	0	8.300543E-06	0	9.189809E-06	2.344645E-05	4.398041E-06	2.538054E-06	1.475746E-05	1.894223E-05	9.100114E-07	0	0	0	0	0	0	0	0						4	3	3	21.2	15	15	35.078	0	71.112	85108000	5	O00602;A0A087WVE2	O00602;A0A087WVE2	Ficolin-1	FCN1
0	0	0	0	0	0	0	0	0	0	0	0	0	0	0	0	0	7.393961E-07	0	4.541002E-06	4.492642E-06						2	2	2	1.8	1.8	1.8	143.09	0.001087	12.204	42252000	2	O14594	O14594	Neurocan core protein	NCAN
1.707327E-05	1.7366E-05	1.487827E-05	5.035896E-06	3.164212E-05	1.105076E-05	1.014805E-05	4.958128E-06	5.413372E-06	4.032546E-06	6.191872E-06	1.852376E-05	4.233136E-06	0	1.248587E-06	0	0	0	0	0	0		Small EVs	EV_Concentration			9	9	9	16.4	16.4	16.4	84.141	0	58.815	182370000	15	O14672;H0YNC5	O14672	Disintegrin and metalloproteinase domain-containing protein 10	ADAM10
0.0001284549	0.0001794011	6.589625E-05	7.592521E-05	0.0001240096	0.0001444093	1.515566E-05	0.0003217667	7.557343E-06	3.942625E-06	4.516124E-06	1.920292E-05	5.606045E-05	6.805552E-05	1.532773E-05	0	0	0	0	0	0						13	13	13	39.4	39.4	39.4	38.868	0	104.57	700090000	39	O14745;J3QRP6;J3QRA3	O14745;J3QRP6	Na(+)/H(+) exchange regulatory cofactor NHE-RF1	SLC9A3R1
0.0001412525	0.0001119589	0.0003145479	0.000727459	0.0003024179	0.0007878928	0.005730371	0.01008918	0.00311719	0.00638321	0.004650851	0.004092488	0.0003664657	0.0004576353	0.0001088447	0.001669586	0.001392021	0.001733793	0.001195116	0.00165063	0.001289922					Lipoproteins	26	26	26	55	55	55	43.974	0	323.31	64928000000	338	O14791;B1AH96;B1AH94;B1AH95;F8WCH3	O14791	Apolipoprotein L1	APOL1
0.0001008301	0.0001138466	0.0001201656	0.0001646325	0.0001370776	0.0001322865	1.576125E-06	2.998591E-06	1.829736E-05	2.810731E-06	1.650815E-06	1.545316E-06	2.421317E-05	0	0	0	0	0	0	0	0						7	7	7	38.7	38.7	38.7	27.887	0	51.821	142690000	19	O14818;H0Y586;Q8TAA3;A0A087WYS6;F5GY34	O14818;H0Y586;Q8TAA3	Proteasome subunit alpha type-7;Proteasome subunit alpha type-7-like	PSMA7;PSMA8
0.0001960776	0.000129892	0.0001432176	6.439212E-05	0.000357346	0.0001129111	9.563348E-06	4.154901E-06	1.484381E-05	1.349744E-05	9.42246E-06	2.263574E-05	0	0	0	0	0	0	0	0	0						10	10	10	39.8	39.8	39.8	40.949	0	106.28	285790000	28	O15143;C9JBJ7;C9K057;C9J4Z7;F8VXW2;C9JEY1;C9JQM8;C9JFG9;C9J6C8;C9JTT6;C9JM51;F8WEB3;E9PF58;Q92747	O15143	Actin-related protein 2/3 complex subunit 1B	ARPC1B
0.0003346531	0.0001827786	0.000228712	8.205065E-05	0.0003399631	0.0001028703	9.345327E-06	3.057547E-06	1.614715E-05	8.148392E-06	1.349911E-05	1.328357E-05	1.468146E-05	0	0	0	0	0	0	0	0						14	14	14	57	57	57	34.333	0	106.66	363390000	52	O15144;C9JTV5;G5E9J0;H7C3F9;G5E9S7	O15144	Actin-related protein 2/3 complex subunit 2	ARPC2
0.0003232919	0.0002652209	0.0004198576	0.0001336607	0.0005779497	0.000161109	1.260062E-05	2.32346E-05	2.552245E-05	1.302016E-05	2.023905E-05	2.707562E-05	0	0	0	0	0	0	0	0	0						6	6	6	37.1	37.1	37.1	20.546	0	58.788	288720000	31	O15145;C9JZD1;F8VR50	O15145;C9JZD1	Actin-related protein 2/3 complex subunit 3	ARPC3
8.661673E-06	7.425109E-06	1.0042E-05	6.072618E-06	4.738289E-06	0	7.963446E-06	7.589346E-06	0	4.207224E-06	0	0	0	1.10899E-05	6.617055E-06	0	0	0	0	0	0						2	2	2	8.8	8.8	8.8	29.815	0.0081549	10.926	23705000	2	O15400	O15400	Syntaxin-7	STX7
0.0001922688	0.0002111408	0.0001854642	0.0001170342	0.0003681375	0.0001618883	0	1.092361E-05	2.577584E-05	1.005395E-05	1.29234E-05	1.148937E-05	0	0	0	0	0	0	0	0	0						6	6	6	49	49	49	16.32	0	44.369	180650000	23	O15511;B1ALC0;Q9BPX5	O15511;B1ALC0	Actin-related protein 2/3 complex subunit 5	ARPC5
0	0	0	0	0	0	0	0	0	0	0	0	4.387851E-05	1.495522E-05	6.772444E-05	5.935101E-06	6.161491E-06	1.744615E-06	1.916454E-06	6.084093E-06	7.358483E-06						10	10	10	6.4	6.4	6.4	232.3	0	141.62	429490000	22	O43157	O43157	Plexin-B1	PLXNB1
0.0001315672	0.0001194083	9.855719E-05	5.907266E-05	0.0002187771	7.234443E-05	9.492524E-06	9.562349E-06	5.120014E-06	3.328937E-06	3.267686E-06	8.297757E-06	1.036102E-06	0	3.50862E-06	0	0	0	0	0	0	Large EVs		EV_Concentration			50	31	31	66.4	45.2	45.2	104.85	0	255.63	566450000	69	O43707;F5GXS2;H7C144;K7EJH8;K7EP19;M0QZQ3;C9JY79;Q9H254	O43707	Alpha-actinin-4	ACTN4
7.74647E-07	9.140492E-07	1.430313E-06	2.844851E-07	0	9.866071E-07	0	0	0	2.85152E-06	0	0	4.785117E-06	0	0	0.0001333163	0.0004706699	3.808088E-06	4.099861E-06	4.288571E-06	2.100248E-07						21	20	0	56.8	55.3	0	53.5	0	247.15	1749800000	31	O43790;A0A087X106;Q14533;A6NCN2	O43790;A0A087X106;Q14533	Keratin, type II cuticular Hb6;Keratin, type II cuticular Hb1	KRT86;KRT81
0.0003874759	0.0001225129	0.0003365676	0.0001581644	0.0009100861	0.0004971816	0.003798707	0.002918449	0.0093389	0.01021989	0.007869723	0.003663318	3.918355E-06	2.894659E-05	2.232254E-05	8.931228E-05	5.80311E-05	7.465854E-05	5.527729E-05	0.0001201405	0.0001033337						23	23	23	65.7	65.7	65.7	38.087	0	323.31	48831000000	181	O43866	O43866	CD5 antigen-like	CD5L
0	0	0	0	0	0	0	0	0	0	0	0	0	4.175881E-06	4.006128E-06	4.019574E-06	2.747234E-06	7.384318E-06	6.608289E-06	9.367463E-06	9.48124E-06						2	2	2	7.2	7.2	7.2	68.02	0.0081633	10.928	118840000	7	O60279;H7C2K7	O60279;H7C2K7	Sushi domain-containing protein 5	SUSD5
0	0	0	0	0	0	0	0	0	0	0	0	0	0	0	0	0	1.206327E-06	1.43146E-06	2.349042E-06	1.205371E-06						2	2	2	4.4	4.4	4.4	104.45	0.0091001	10.763	32110000	3	O60308;Q5SR27	O60308;Q5SR27	Centrosomal protein of 104 kDa	CEP104
7.25176E-05	3.581625E-05	4.968453E-05	1.397638E-05	1.563223E-05	1.388798E-05	0	4.630005E-06	0	0	0	0	2.071223E-05	5.922946E-06	0	0	0	0	0	0	0						3	3	3	27.8	27.8	27.8	13.92	0	16.968	19955000	4	Q16778;P62807;P57053;P06899;O60814;U3KQK0;Q99880;Q99879;Q99877;Q93079;Q8N257;Q5QNW6;P58876;P33778;P23527;Q96A08	Q16778;P62807;P57053;P06899;O60814;U3KQK0;Q99880;Q99879;Q99877;Q93079;Q8N257;Q5QNW6;P58876;P33778;P23527	Histone H2B type 2-E;Histone H2B type 1-C/E/F/G/I;Histone H2B type F-S;Histone H2B type 1-J;Histone H2B type 1-K;Histone H2B;Histone H2B type 1-L;Histone H2B type 1-M;Histone H2B type 1-N;Histone H2B type 1-H;Histone H2B type 3-B;Histone H2B type 2-F;Histone H2B type 1-D;Histone H2B type 1-B;Histone H2B type 1-O	HIST2H2BE;HIST1H2BC;H2BFS;HIST1H2BJ;HIST1H2BK;HIST1H2BN;HIST1H2BL;HIST1H2BM;HIST1H2BH;HIST3H2BB;HIST2H2BF;HIST1H2BD;HIST1H2BB;HIST1H2BO
0.0005262799	0.0003450267	0.0009438919	0.0007691671	0.0008604964	0.0004550365	1.267731E-05	8.532E-06	2.859521E-05	1.232092E-05	8.776462E-06	3.607064E-06	1.158715E-06	4.626258E-06	0	0	0	0	0	0	0						25	25	25	57.4	57.4	57.4	66.193	0	323.31	1417200000	105	O75083;D6RD66	O75083;D6RD66	WD repeat-containing protein 1	WDR1
0	0	0	0	0	0	0	0	0	0	0	0	0	0	0	3.062758E-07	4.050624E-07	1.379149E-06	1.484206E-06	8.624522E-07	5.194207E-07						2	2	2	2.4	2.4	2.4	132.56	0.0010893	12.246	26257000	6	O75339	O75339	Cartilage intermediate layer protein 1;Cartilage intermediate layer protein 1 C1;Cartilage intermediate layer protein 1 C2	CILP
4.545545E-05	2.613285E-05	7.27521E-05	5.232271E-05	7.007592E-05	4.81855E-05	0	6.119037E-06	0	0	0	7.035216E-06	0	0	0	0	0	0	0	0	0						2	2	2	20.2	20.2	20.2	12.774	0.0011351	13.088	34202000	5	O75368	O75368	SH3 domain-binding glutamic acid-rich-like protein	SH3BGRL
7.042384E-05	9.244237E-05	0.0001132965	3.085022E-05	0.0001613342	4.014737E-05	7.664158E-07	4.15408E-06	1.030516E-06	0	0	2.887161E-06	0	0	3.064227E-06	0	0	0	0	2.766122E-06	0						8	8	8	27.9	27.9	27.9	33.195	0	50.43	107060000	21	O75558	O75558	Syntaxin-11	STX11
0	8.227067E-06	2.416428E-05	0	1.529163E-05	0	0	6.740629E-06	4.297578E-06	0	0	0	0	0	4.781752E-06	0	0	0	0	0	0						1	1	1	9.5	9.5	9.5	24.074	0.0098814	9.5628	12477000	2	O75629	O75629	Protein CREG1	CREG1
1.387278E-05	4.913229E-06	0.0001476728	3.818209E-05	0.0003021884	0.0001584618	0.00203888	0.001038512	0.002426979	0.001956282	0.001908704	0.000990111	0	2.259471E-05	1.293224E-05	0.002413099	0.002171344	0.004376055	0.003815698	0.002872776	0.003537236						15	15	15	68.6	68.6	68.6	32.903	0	323.31	39177000000	188	O75636	O75636	Ficolin-3	FCN3
0	0	7.042981E-07	0	0	0	2.938865E-06	8.263655E-07	1.532311E-06	9.194206E-07	3.074683E-06	1.779933E-06	1.594504E-05	7.452659E-06	6.548103E-06	0	0	0	0	0	0						3	3	3	0.9	0.9	0.9	318.38	0.0011933	16.058	177630000	2	O75691	O75691	Small subunit processome component 20 homolog	UTP20
2.121835E-05	2.139568E-05	1.934587E-05	1.498512E-05	1.726993E-05	9.318073E-06	2.613141E-05	7.860318E-06	5.445848E-05	4.673119E-05	7.542143E-05	2.742412E-05	0	7.189939E-06	5.896196E-06	0	0	0	0	0	0						2	2	2	5.1	5.1	5.1	39.641	0.0091185	10.813	274740000	6	O75695	O75695	Protein XRP2	RP2
1.171373E-05	1.220526E-06	1.73814E-05	1.288552E-05	3.061062E-05	7.735187E-06	0	0	5.332181E-06	0	3.807044E-07	2.372238E-05	0	0	0	0	0	0	0	0	0						3	2	2	8.5	6.3	6.3	46.659	0.0010753	11.998	73423000	4	O75874	O75874	Isocitrate dehydrogenase [NADP] cytoplasmic	IDH1
0	3.169219E-07	1.551628E-06	0	9.270278E-07	7.981601E-07	2.059605E-06	5.270648E-06	6.814314E-06	9.113555E-06	2.616582E-06	3.810948E-06	0	3.665207E-06	2.269798E-06	3.00344E-06	6.115194E-06	2.869298E-06	3.825604E-06	8.952446E-06	4.644437E-06						9	9	9	8.1	8.1	8.1	158.54	0	74.323	317100000	22	O75882	O75882	Attractin	ATRN
0.000314412	0.000263302	0.0002425587	4.438053E-05	0.0006556785	6.071277E-05	0	0	0	0	7.635115E-06	0	0.0001057771	1.877352E-05	8.554631E-06	1.187169E-05	1.12248E-05	1.02579E-05	1.079495E-05	2.860981E-05	2.33631E-05						7	7	7	32.4	32.4	32.4	21.614	0	44.814	146610000	14	O75915;F8WF90;C9JQU6;F8WF33	O75915	PRA1 family protein 3	ARL6IP5
5.163334E-05	7.072843E-05	5.636031E-05	5.557704E-05	9.666466E-05	2.77537E-05	9.368663E-07	4.032554E-06	3.461581E-06	1.181463E-06	2.668701E-06	1.44557E-06	0	2.306489E-06	1.821051E-06	0	0	0	0	0	0			EV_Concentration			10	10	10	28.8	28.8	28.8	47.355	0	71.326	133800000	34	O75955;A0A140T9R1;A2AB13;A0A140T9W4;A0A0G2JJQ6;A2AB12;A2AB10;A2AB11;A0A140T9X0;A2AB09;A0A140T974;A0A140T907;A0A140T9B1;A0A140T957;A0A140T910;A0A140T9C3;A0A140T959	O75955;A0A140T9R1;A2AB13;A0A140T9W4;A0A0G2JJQ6;A2AB12;A2AB10	Flotillin-1	FLOT1
0	0	0	0	0	0	0	0	0	0	0	0	0	3.99837E-06	0	0	0	0	0	0	0				Contaminants		1	1	1	2	2	2	79.788	0.0096712	7.6359	3005300	2	O94769	O94769	Extracellular matrix protein 2	ECM2
5.84337E-05	5.54116E-05	8.953817E-05	4.157329E-05	0.0001107033	4.437549E-05	0	2.930273E-07	0	0	0	1.520345E-07	9.699357E-06	1.563986E-07	7.595246E-06	0	2.083965E-06	3.139299E-06	1.90754E-06	4.401615E-06	2.845412E-06						9	9	9	25.8	25.8	25.8	55.016	0	82.261	148600000	26	O94919	O94919	Endonuclease domain-containing 1 protein	ENDOD1
0.0001719515	0.0001469203	0.0008225	0.0005701665	0.0007145596	0.0002492464	0.006229729	0.003937467	0.003948012	0.002783848	0.005096936	0.005401541	0.0004934482	0.0006545307	0.0004329772	0.001713736	0.002145589	0.001803544	0.001417716	0.002454713	0.002563103					Lipoproteins	12	12	3	71.8	71.8	30.9	21.253	0	323.31	26876000000	191	O95445	O95445	Apolipoprotein M	APOM
0	0	0	0	0	0	0	0	0	0	0	0	0	0	0	3.908385E-05	3.298933E-05	6.090991E-05	6.503415E-05	6.461658E-05	5.617907E-05						15	15	15	23.8	23.8	23.8	90.172	0	119.11	1239000000	48	R4GMU1;O95479	R4GMU1;O95479	GDH/6PGL endoplasmic bifunctional protein;Glucose 1-dehydrogenase;6-phosphogluconolactonase	H6PD
0	0	0	0	0	0	0	0	0	0	0	0	0	0	0	1.669179E-05	1.732988E-05	0	0	0	0						18	2	0	19.8	2.2	0	59.56	0.010091	10.706	83942000	2	O95678	O95678	Keratin, type II cytoskeletal 75	KRT75
0.0005094993	0.0004959251	0.0008074425	0.0002024476	0.001185918	0.0002405007	8.901781E-05	3.407348E-05	5.404271E-05	1.668508E-05	5.263654E-05	4.105248E-05	7.873984E-06	5.613622E-06	1.309621E-05	3.254798E-06	4.069914E-06	7.079924E-06	4.408786E-06	1.291349E-05	7.396597E-06						10	10	10	33.6	33.6	33.6	47.173	0	183.13	1107100000	65	O95810	O95810	Serum deprivation-response protein	SDPR
0.0003851579	0.0002189802	0.0005046302	0.0003412888	0.0004191743	0.0003763746	3.738327E-05	3.703774E-05	3.888234E-05	5.622124E-05	3.665709E-05	6.798678E-05	3.21148E-05	1.377731E-05	1.377418E-05	7.022201E-06	6.462209E-06	9.353505E-06	3.779915E-06	7.181204E-06	9.464216E-06						14	13	13	49.4	45.8	45.8	36.688	0	99.421	855600000	75	P00338;F5GXY2;F5GYU2;F5GXH2;F5H5J4;F5H6W8;F5GZQ4;F5H8H6;F5GXC7;F5GWW2;F5GXU1;F5H5G7;F5H155;A0A087WUM2;G3XAP5;F5H245;Q6ZMR3;P07864	P00338;F5GXY2	L-lactate dehydrogenase A chain	LDHA
3.208325E-05	1.685429E-05	1.480531E-05	1.537544E-05	4.859793E-05	2.302706E-05	0	0	0	0	0	0	0	0	0	0	0	0	0	0	0						7	7	7	17.6	17.6	17.6	61.397	0	42.445	52477000	11	P00367;P49448	P00367;P49448	Glutamate dehydrogenase 1, mitochondrial;Glutamate dehydrogenase 2, mitochondrial	GLUD1;GLUD2
0.0001939773	0.0002372955	0.0001645854	5.628772E-05	0.0004014914	7.56819E-05	3.465965E-06	2.493598E-06	3.09881E-06	0	8.998153E-06	0	1.135263E-05	2.11743E-05	2.809106E-05	1.704391E-05	6.13146E-06	1.196362E-05	9.702624E-06	4.761486E-05	4.966278E-05						9	9	9	33.6	33.6	33.6	34.234	0	67.145	407870000	28	P00387;B1AHF3	P00387;B1AHF3	NADH-cytochrome b5 reductase 3;NADH-cytochrome b5 reductase 3 membrane-bound form;NADH-cytochrome b5 reductase 3 soluble form	CYB5R3
1.680121E-05	1.429811E-05	2.656729E-05	2.078107E-05	3.070592E-05	6.640922E-06	0	0	0	0	0	0	0	0	0	0	0	0	0	0	0						3	3	3	10.3	10.3	10.3	56.256	0	21.163	29593000	6	P00390;H0YC68	P00390	Glutathione reductase, mitochondrial	GSR
4.861132E-05	7.204904E-05	1.745435E-05	1.271114E-05	0.0001150887	1.077318E-05	0	0	0	0	0	0	1.508095E-05	0	1.547389E-05	0	0	0	0	0	0				Contaminants		2	2	2	7.5	7.5	7.5	25.565	0.0051867	11.304	30001000	2	P00403	P00403	Cytochrome c oxidase subunit 2	MT-CO2
0.0002644948	0.0001382072	0.0003041007	0.0003661576	0.0002721346	0.0002193848	1.293124E-05	2.061849E-05	1.446373E-05	1.664005E-05	6.838771E-06	3.540384E-05	0	0	0	0	0	0	0	0	0						4	4	4	53.9	53.9	53.9	15.936	0	45.457	189920000	17	P00441;H7BYH4	P00441;H7BYH4	Superoxide dismutase [Cu-Zn]	SOD1
0.0002269181	0.0002176074	0.0002080816	0.0001256718	0.0003129447	0.0002379525	7.950391E-05	9.908372E-05	9.833896E-05	0.0001703999	0.0001051499	0.0001077043	0.002756162	0.002377757	0.003444946	0.006445403	0.006256795	0.006792887	0.005325782	0.006904002	0.008333277						63	63	1	71.2	71.2	3	122.2	0	323.31	186820000000	870	P00450;H7C5N5	P00450	Ceruloplasmin	CP
0	0	2.649743E-05	1.950671E-06	2.159094E-05	1.531797E-05	0.0002377659	7.870664E-05	0.000196785	0.0002712202	0.000172321	0.0002741039	3.121415E-06	0	1.636267E-06	0	0	0	0	0	0						66	66	66	34.5	34.5	34.5	267.01	0	323.31	10226000000	289	P00451;B1B0G8;B1B0G9	P00451	Coagulation factor VIII;Factor VIIIa heavy chain, 200 kDa isoform;Factor VIIIa heavy chain, 92 kDa isoform;Factor VIII B chain;Factor VIIIa light chain	F8
0.000670612	0.000399567	0.001420844	0.0009574417	0.001522987	0.0007590085	0.0002653448	0.0002465515	0.0002530653	0.0003210808	0.0003013403	0.0002880849	0.0001570873	0.0004171757	0.000335587	0.0001299441	0.0001774279	0.0001342292	0.0001311108	0.0001364876	0.0001496097						40	40	40	60.5	60.5	60.5	83.266	0	323.31	10163000000	396	P00488;Q9NQP5;A6PVK5;H0Y796;H0Y4W5	P00488	Coagulation factor XIII A chain	F13A1
0.000215927	0.0001574274	0.0003177301	0.0002907606	0.0003959677	0.0002902535	6.850988E-06	8.983619E-06	1.371874E-05	8.378426E-06	3.17907E-06	4.027866E-06	3.776124E-06	0	0	0	0	0	0	0	0						15	15	15	73	73	73	32.118	0	150.41	372850000	61	P00491;G3V5M2;G3V2H3;G3V393	P00491;G3V5M2	Purine nucleoside phosphorylase	PNP
1.007061E-05	1.651654E-05	1.773455E-05	1.520613E-05	2.268597E-05	8.26327E-06	0	0	0	0	0	0	0	0	0	0	0	0	0	0	0						2	2	2	11.9	11.9	11.9	24.579	0.0052029	11.336	13087000	5	P00492	P00492	Hypoxanthine-guanine phosphoribosyltransferase	HPRT1
3.88945E-05	1.881375E-05	5.495545E-05	3.639678E-05	0.000101103	5.384114E-05	0	0	0	0	0	0	9.452347E-07	5.053126E-06	0	0	0	0	0	0	0						10	10	10	29.1	29.1	29.1	47.517	0	67.762	87875000	20	P00505	P00505	Aspartate aminotransferase, mitochondrial	GOT2
0.0003791726	0.0002403923	0.0004517735	0.0004637874	0.0004879293	0.0003584873	3.300818E-05	2.089275E-05	3.764932E-05	1.940522E-05	1.567606E-05	2.463478E-05	3.498617E-06	0	5.038094E-06	0	0	0	0	0	0						18	18	18	53	53	53	44.614	0	205.55	952840000	93	P00558;P07205	P00558	Phosphoglycerate kinase 1	PGK1
0.0002383446	0.0006349748	0.0001158812	6.491422E-05	0.000186235	0.0001498893	8.14687E-05	3.966371E-05	2.521375E-05	5.249594E-05	6.259761E-05	4.959336E-05	0.03948139	0.02710095	0.03366757	0.006695272	0.007550071	0.00890661	0.01046621	0.008340145	0.008582485						53	53	42	74.3	74.3	60.9	70.036	0	323.31	224650000000	757	P00734;E9PIT3;C9JV37	P00734;E9PIT3	Prothrombin;Activation peptide fragment 1;Activation peptide fragment 2;Thrombin light chain;Thrombin heavy chain	F2
0.008918061	0.005398023	0.002873123	0.002967725	0.009409694	0.006878058	0.03466455	0.03947485	0.04061501	0.04007782	0.03050351	0.03400848	0.08700173	0.01309721	0.06101072	0.0459258	0.04565515	0.01421042	0.01560354	0.041887	0.05120532						41	41	2	75.1	75.1	3.7	45.205	0	323.31	833660000000	1215	P00738;J3QLC9;H3BS21;J3KRH2;J3KSV1;J3QQI8;H3BMJ7	P00738;J3QLC9	Haptoglobin;Haptoglobin alpha chain;Haptoglobin beta chain	HP
0.000151841	0.0001816866	0.0004485136	0.0002562201	0.0001887057	0.0004089081	0.003055872	0.00462048	0.002407529	0.003005538	0.004182687	0.004068066	0.001519242	0.0007420077	0.001994981	0.0004418823	0.0008002816	0.000223426	0.0001347635	0.0009031282	0.001164892						31	13	13	79.9	51.7	51.7	39.029	0	323.31	37492000000	218	P00739;A0A0A0MRD9;J3KTC3	P00739;A0A0A0MRD9	Haptoglobin-related protein	HPR
5.217963E-05	0.0001183865	7.558198E-06	4.463398E-06	2.721346E-05	2.055426E-05	1.005422E-06	0	4.446934E-07	0	0	0	0.0135231	0.01150564	0.01880963	0.0002756279	0.0003316242	0.0004235804	0.0005298666	0.0004711255	0.0004304625						19	19	19	51	51	51	51.778	0	323.31	24628000000	143	P00740	P00740	Coagulation factor IX;Coagulation factor IXa light chain;Coagulation factor IXa heavy chain	F9
1.247114E-05	0.0002259538	1.8267E-06	1.012644E-06	6.859794E-06	9.127325E-06	1.229676E-06	7.329541E-06	0	0	1.656523E-06	1.220324E-06	0.004352895	0.005503914	0.007861155	0.0004570911	0.0008702163	0.0007060317	0.0007020355	0.0005328964	0.0004768236						19	19	19	41.8	41.8	41.8	54.731	0	323.31	19991000000	155	P00742;Q5JVE8;B7ZBK1;F8WBM7	P00742	Coagulation factor X;Factor X light chain;Factor X heavy chain;Activated factor Xa heavy chain	F10
0.0001781653	0.0001223101	8.904143E-05	5.98837E-05	0.0001992413	9.754617E-05	5.079412E-05	2.588027E-05	2.350963E-05	4.356342E-05	6.020497E-05	4.326145E-05	0.0002418463	7.788792E-05	0.00041856	0.0002365427	0.0002618772	0.0002517975	0.0002037549	0.0002117647	0.0002423509						38	36	33	55.9	55.7	51.7	90.568	0	323.31	7200500000	235	P00747;Q5TEH5;A6PVI2;Q15195;Q02325	P00747	Plasminogen;Plasmin heavy chain A;Activation peptide;Angiostatin;Plasmin heavy chain A, short form;Plasmin light chain B	PLG
8.204181E-07	3.760566E-05	6.140614E-06	1.548797E-06	1.275303E-05	5.466499E-06	0	0	1.104159E-06	3.232924E-06	1.300977E-06	1.198934E-06	0.0002627307	0.001183888	0.0013598	0.0002912701	0.0004374908	0.002032509	0.002283699	0.002040187	0.0021133				Contaminants		22	22	22	42.1	42.1	42.1	67.791	0	323.31	29224000000	171	P00748	P00748	Coagulation factor XII;Coagulation factor XIIa heavy chain;Beta-factor XIIa part 1;Coagulation factor XIIa light chain	F12
0.001597307	0.001637223	0.002160683	0.004336165	0.0005834204	0.0007556315	4.903984E-05	8.703122E-05	0.0002242649	0.0001262339	1.374168E-05	2.794549E-05	0	2.46478E-06	0	0	5.895599E-06	0	0	0	0						14	14	14	72	72	72	28.87	0	180.32	2141700000	105	P00915;E5RHP7;E5RH81;E5RIF9;E5RG43;E5RFE7;E5RFL2;E5RGU8;E5RII2;H0YBE2;E5RG81;E5RJI8;E5RJF6;E5RHS7	P00915;E5RHP7;E5RH81;E5RIF9;E5RG43;E5RFE7;E5RFL2;E5RGU8	Carbonic anhydrase 1	CA1
0.0003288746	0.0003022728	0.0005008658	0.0008056339	0.0003344306	0.0002227495	8.473574E-06	1.533668E-05	4.957989E-06	2.429858E-05	6.514796E-07	0	1.606186E-05	0	0	0	0	0	0	0	0						13	13	13	60.8	60.8	60.8	29.246	0	140.17	398800000	58	P00918;E5RID5;E5RK37	P00918	Carbonic anhydrase 2	CA2
0.0004053882	0.0004361976	0.0002202363	0.0001999942	0.0004641227	0.0003329801	0.0001183559	0.0001392056	6.831087E-05	0.0001534619	0.0001083611	0.0001454488	0.006778046	0.007628768	0.009909581	0.01090228	0.01016551	0.01086326	0.008676792	0.01244952	0.01086678						35	35	29	66.4	66.4	59.7	52.602	0	323.31	176650000000	741	P01008;Q8TCE1	P01008	Antithrombin-III	SERPINC1
0.002895894	0.002968047	0.003850623	0.004645174	0.003428044	0.002619506	0.004655121	0.005192641	0.00264557	0.004657359	0.004146489	0.005716559	0.03431559	0.1064365	0.02780766	0.03726909	0.03926124	0.07351425	0.07724632	0.04099936	0.03933131						47	47	3	74.4	74.4	5.7	46.736	0	323.31	742930000000	1905	P01009	P01009	Alpha-1-antitrypsin;Short peptide from AAT	SERPINA1
0.00075088	0.003968524	0.0004170557	0.0005460175	0.0007616434	0.0009705012	0.0001470249	0.000167592	0.0001267504	0.0003120489	0.0001525701	0.0002005632	0.04780926	0.03743487	0.02959348	0.01546073	0.02294905	0.02352546	0.03024625	0.02508285	0.0192585						29	29	29	68.8	68.8	68.8	47.65	0	323.31	301390000000	808	P01011;G3V595;G3V3A0;A0A087WY93	P01011;G3V595	Alpha-1-antichymotrypsin;Alpha-1-antichymotrypsin His-Pro-less	SERPINA3
3.148146E-05	6.526505E-05	0.0001010331	3.84761E-05	8.563315E-05	6.180999E-05	0.0002227526	0.000214659	0.0001477868	0.0001533427	0.0002227722	0.000177568	0.0002092357	0.001935794	0.000810496	0.00192582	0.001895025	0.003724731	0.003759114	0.003445857	0.003151744						19	19	19	47	47	47	53.154	0	323.31	36229000000	227	P01019	P01019	Angiotensinogen;Angiotensin-1;Angiotensin-2;Angiotensin-3;Angiotensin-4;Angiotensin 1-9;Angiotensin 1-7;Angiotensin 1-5;Angiotensin 1-4	AGT
0.0008563732	0.0009755162	0.008283213	0.00651616	0.01301333	0.00994054	0.03179406	0.02964268	0.03843267	0.04296218	0.03576942	0.0313248	0.0008836607	0.002175995	0.002017646	0.01213456	0.0133415	0.01446113	0.01703116	0.0157897	0.01636921						120	120	103	74.9	74.9	69.6	163.29	0	323.31	1626900000000	4695	P01023;F8W7L3;H0YFH1;F5H1E8	P01023	Alpha-2-macroglobulin	A2M
0.0008421718	0.0009763743	0.0006259833	0.0005173166	0.0009054977	0.0006010044	0.0008287865	0.0008963584	0.0008754862	0.001392785	0.0009660372	0.000959995	0.005714925	0.005361625	0.009443745	0.03779727	0.04524432	0.03162335	0.03442759	0.04094137	0.04128146						159	159	143	87.9	87.9	82	187.15	0	323.31	2164500000000	4662	P01024;M0QYC8;M0QXZ3;M0R0Q9;O95568	P01024	Complement C3;Complement C3 beta chain;C3-beta-c;Complement C3 alpha chain;C3a anaphylatoxin;Acylation stimulating protein;Complement C3b alpha chain;Complement C3c alpha chain fragment 1;Complement C3dg fragment;Complement C3g fragment;Complement C3d fragment;Complement C3f fragment;Complement C3c alpha chain fragment 2	C3
2.695659E-05	0.000108285	5.536449E-05	5.86134E-05	4.092917E-05	1.892635E-05	2.108724E-05	2.422324E-05	3.215868E-05	4.886334E-05	4.199058E-05	2.769989E-05	0.0002640593	0.0004169282	0.0004722038	0.002550019	0.002948373	0.003373086	0.003439292	0.003478099	0.003597291						88	88	81	62.4	62.4	58.9	188.3	0	323.31	154710000000	690	P01031	P01031	Complement C5;Complement C5 beta chain;Complement C5 alpha chain;C5a anaphylatoxin;Complement C5 alpha chain	C5
2.126514E-05	1.461246E-05	2.29395E-05	7.58583E-06	2.83385E-05	0	0	0	0	0	0	0	0	0	0	0	0	0	0	0	0						2	2	2	21.7	21.7	21.7	16.057	0.0082136	11.066	8594200	2	Q5H9A7;P01033;Q5H9B4;Q5H9B5;H0Y789	Q5H9A7;P01033;Q5H9B4;Q5H9B5;H0Y789	Metalloproteinase inhibitor 1	TIMP1
3.769853E-05	5.872989E-05	5.815712E-06	3.728285E-05	2.887233E-05	0	0	0	0	0	0	0	0	0	0	4.035419E-05	8.311146E-05	5.724454E-05	3.121699E-05	7.305256E-05	3.810749E-05						3	3	3	19.2	19.2	19.2	15.799	0	19.647	225010000	14	P01034	P01034	Cystatin-C	CST3
0	0	0.0002290457	0	2.942118E-06	0	0	0	0	0	0	0	0	0	0	0	0	0	0	0	0						3	3	3	26.2	26.2	26.2	16.214	0	19.953	23875000	4	P01036;P01037;P09228	P01036;P01037;P09228	Cystatin-S;Cystatin-SN;Cystatin-SA	CST4;CST1;CST2
0.0003177419	0.0008936122	0.0009484713	0.0007242351	0.0002806584	0.001400055	0	0.0001258919	0.0003856115	3.731529E-05	0	0	9.115273E-05	3.151068E-05	0	0	0	0	0	0	0						10	10	10	77.6	77.6	77.6	11.006	0	98.817	574830000	41	P01040;C9J0E4	P01040;C9J0E4	Cystatin-A;Cystatin-A, N-terminally processed	CSTA
0.0006488256	0.0009200555	0.000218032	0.000138162	0.0005310424	0.0005007319	8.770414E-05	7.651259E-05	4.79882E-05	8.281221E-05	5.832451E-05	8.446896E-05	0.02890367	0.0336211	0.02976801	0.005933205	0.006060243	0.005755739	0.005723733	0.006125772	0.006561019						40	40	39	51.2	51.2	49.8	71.957	0	323.31	190340000000	497	P01042	P01042	Kininogen-1;Kininogen-1 heavy chain;T-kinin;Bradykinin;Lysyl-bradykinin;Kininogen-1 light chain;Low molecular weight growth-promoting factor	KNG1
4.936982E-05	7.448432E-05	4.986072E-05	5.042182E-05	4.669552E-05	6.228501E-06	0	1.520924E-05	1.099162E-05	4.693248E-06	1.393152E-05	1.45833E-05	0	0	0	0	0	0	0	0	0						2	2	2	12.2	12.2	12.2	21.656	0.0052356	11.44	63133000	4	P01116;P01111;G3V4K2;G3V5T7;P01112	P01116;P01111;G3V4K2;G3V5T7;P01112	GTPase KRas;GTPase KRas, N-terminally processed;GTPase NRas;GTPase HRas;GTPase HRas, N-terminally processed	KRAS;NRAS;HRAS
2.615674E-05	1.392369E-05	4.17762E-05	2.300739E-06	6.96515E-05	1.782046E-06	0	0	1.214881E-06	0	1.058949E-06	0	3.825525E-06	0.000185141	0	0	0	0	0	0	0						5	5	5	15.9	15.9	15.9	44.341	0	29.992	141990000	7	P01137;M0R2S0	P01137	Transforming growth factor beta-1;Latency-associated peptide	TGFB1
0.001178882	0.000684866	0.001328869	0.000657202	0.002363983	0.000848853	0.03071701	0.01356058	0.01657701	0.01275172	0.02345627	0.01242715	0.0002086204	0.0001532394	5.572882E-05	9.729996E-05	0.0001037957	3.550516E-05	4.003282E-05	6.585613E-05	4.037448E-05						8	8	8	65.4	65.4	65.4	18.098	0	323.31	57493000000	141	P01591;D6RD17;D6RHJ6;C9JA05	P01591;D6RD17;D6RHJ6	Immunoglobulin J chain	IGJ;JCHAIN
8.101016E-05	0.0001004144	0.0002023612	8.117877E-05	8.738644E-05	0.0001263736	0.0004708973	0.0008769634	0.0001643497	0.0002725975	0.0004388006	0.0006800187	0	0	0	2.744226E-05	2.798848E-05	2.124545E-05	1.850831E-05	1.394169E-05	1.57677E-05						2	2	2	31.6	31.6	31.6	12.848	0	56.743	838220000	33	P01594;P01593	P01594;P01593	Ig kappa chain V-I region AU;Ig kappa chain V-I region AG	NA
0	0	6.828761E-05	0	3.494134E-05	9.511543E-06	0.0002038716	0.0001304935	0.0001393929	6.996369E-05	0.0001874309	0.0001406467	0	0	0	0	0	0	0	0	0						3	2	2	29.1	15.4	15.4	12.737	0	78.747	230470000	11	P04432;P01597	P04432;P01597	Ig kappa chain V-I region Daudi;Ig kappa chain V-I region DEE	NA
2.695986E-05	2.248929E-05	1.78339E-05	2.193073E-05	1.364423E-05	3.819288E-05	0.0004589356	0.0009374804	0.0006032206	0.001784783	0.0006911015	0.000441711	0	0	7.183185E-06	1.286155E-05	1.073681E-05	0	1.551439E-05	0	0						5	5	2	26.5	26.5	13.7	12.778	0	109.35	1347500000	29	P01599	P01599	Ig kappa chain V-I region Gal	NA
0	0	0	0	0	0	4.554107E-05	4.376277E-05	1.648476E-05	2.141024E-05	3.397006E-05	4.239021E-05	2.896431E-05	0	0	0	0	0	0	0	0						2	1	1	26.5	13.7	13.7	12.73	0	67.6	54688000	5	P01601	P01601	Ig kappa chain V-I region HK101	NA
0.0002661271	5.366197E-05	0.0003840222	0.0002509787	0.0002889439	0.0002512009	0.00597646	0.002854072	0.002172343	0.0009721284	0.004977529	0.002005632	0.0002368794	0.000112887	0	0.0002935318	0	0.0002647297	0.0002186625	0.0002038025	0.000168506						4	4	4	27.4	27.4	27.4	12.781	0	108.66	5346400000	34	P01602	P01602	Ig kappa chain V-I region HK102	IGKV1-5
0.001426237	0.0008479799	0.001332594	0.001055984	0.001233125	0.001642016	0.006692532	0.007141175	0.00679076	0.006961407	0.006118426	0.006593697	0.0002608135	0.0002586036	0.0001579852	0.000422123	0.0003940514	0.0005479953	0.0006642091	0.0005280601	0.0004389649						6	6	6	46.6	46.6	46.6	12.557	0	293.31	15029000000	89	P01619;A0A0C4DH25	P01619;A0A0C4DH25	Ig kappa chain V-III region B6	IGKV3D-20
0.001057555	0.0005595217	0.0006464119	0.0006139529	0.001091062	0.0005870261	0.006740999	0.005449982	0.006095196	0.003295829	0.006667396	0.003383012	0.0004690415	0.0004410555	0.0002350264	0.000446839	0.0003391734	0.000682653	0.0006797854	0.0002477911	0.0003007516						4	3	3	32.2	26.1	26.1	12.496	0	121.42	7015400000	26	P01624;A0A087WSY6;A0A0C4DH90;A0A0C4DH55;A0A075B6H7	P01624;A0A087WSY6;A0A0C4DH90;A0A0C4DH55	Ig kappa chain V-III region POM	IGKV3D-15;IGKV3OR2-268;IGKV3D-7
0	0	4.43422E-05	0	0	5.985799E-05	3.748771E-05	0	4.431767E-05	9.845108E-05	5.410697E-05	2.785631E-05	0	0	0	0	0	0	0	0	0						4	1	1	42.7	24.8	24.8	12.201	0	37.809	56708000	8	P01699	P01699	Ig lambda chain V-I region VOR	NA
0.0002258516	0.0001402899	0.0001833996	0.0001678869	0.0006260393	0.0002186055	0.003620015	0.002841263	0.002091866	0.002397941	0.002312884	0.002956997	5.615586E-05	9.083418E-05	5.281899E-05	0.0001279817	9.323515E-05	0.0001222827	0.0001058817	8.966011E-05	0.0001023312						5	5	2	53.8	53.8	35.9	12.283	0	154.8	5710700000	53	P01700	P01700	Ig lambda chain V-I region HA	NA
3.839173E-05	0	0.0001410211	6.964264E-05	0	9.30694E-05	0.0009779899	0.00353183	0.0004892859	0.0009847359	0.003625756	0.003808615	0	1.613849E-05	0	0	0	0	0	0	0						4	4	4	42.7	42.7	42.7	12.249	0	150.11	2699300000	20	P01701	P01701	Ig lambda chain V-I region NEW	NA
0.003157614	0.002482317	0.0001910525	0.0001722767	0.0006720907	0	0.002070865	0.002687876	0.0005485997	0.0003104862	0.001370863	0.0009564963	0	0	0	0	0	0	0	0	0						4	3	3	43.2	43.2	43.2	12.301	0	138.14	1735100000	29	P01703	P01703	Ig lambda chain V-I region NEWM	NA
4.254334E-05	0.0001113895	7.768616E-05	0.000295049	0	0.0001145106	0.001245783	0.0008952252	0.0008261115	0.000926413	0.003718127	0.00365536	0	0	0	0	0	0	0	0	0						2	2	2	17.5	17.5	17.5	12.597	0	63.068	1535400000	24	P01704	P01704	Ig lambda chain V-II region TOG	NA
1.584139E-05	0	0	0	0	0	0.0005495543	0.0004890467	0.0001011298	9.996742E-06	0.0005720103	0.0005527493	0	0	0	0	0	0	0	0	0						2	2	2	14.2	14.2	14.2	11.893	0.0031712	11.644	445180000	9	P01705	P01705	Ig lambda chain V-II region NEI	NA
4.716941E-05	6.120183E-06	6.378663E-05	3.327728E-05	0.0001243978	4.351205E-05	0.001523416	0.002457961	0.0004159643	0.0005483336	0.0009335045	0.002033484	0	0	0	0	0	0	0	0	0						5	4	2	47.9	47.9	37	12.644	0	141.52	1564600000	25	P01706	P01706	Ig lambda chain V-II region BOH	NA
8.845584E-05	0	0.0001095321	6.74893E-05	0.0001454867	4.643265E-05	0.0005399588	0.0003066252	0.0009373161	0.001702278	0.0004578756	0.0006913791	0	8.494876E-05	0	4.616957E-05	7.475099E-05	0.0001387613	0.0002474502	2.334788E-05	2.373667E-05						5	5	5	63.4	63.4	63.4	12.042	0	57.969	1845400000	31	P01714	P01714	Ig lambda chain V-III region SH	NA
3.383422E-05	0	2.352317E-05	0	1.422043E-05	0	0.0002521918	0.0001050779	0.0001864711	0.0003473155	0.0001689867	3.490167E-05	0	0	3.904844E-05	0	0	0	0	0	0						4	3	3	26.1	20	20	12.296	0	19.541	222850000	7	P01715	P01715	Ig lambda chain V-IV region Bau	NA
0	4.003704E-05	8.346081E-05	8.759111E-05	0.0001187683	4.560756E-05	0.0002146258	0.0001915196	0.0005828961	0.0005437912	0.0002618685	0.0004049955	0	0	0	0	0	0	0	0	0						3	1	1	28.6	9.8	9.8	12.011	0.001073	11.979	598650000	10	P01717;P01718	P01717;P01718	Ig lambda chain V-IV region Hil;Ig lambda chain V-IV region Kern	NA
0	1.080821E-05	1.320098E-05	0	0	0	5.827305E-05	5.508611E-05	0.0001167559	4.356739E-05	0.0002909166	0.0003616668	0	0	0	0	0	0	0	0	0						3	2	2	35.9	35.9	35.9	12.566	0	227.88	313980000	9	P01721	P01721	Ig lambda chain V-VI region AR	NA
0	0	2.666896E-05	0	0	4.752369E-06	0.0001857087	0.0001417445	5.215837E-05	4.916396E-05	0.0001390149	0.0001068769	0	0	0	0	0	0	0	0	0						3	2	2	35	25.6	25.6	12.933	0	42.303	220370000	10	P01743	P01743	Ig heavy chain V-I region HG3	NA
0	0	1.063111E-05	1.442752E-05	5.338042E-06	0	0.0001361695	3.674706E-05	3.004058E-05	3.08023E-05	7.224777E-05	5.205478E-05	0	0	0	0	0	0	0	0	0						8	2	2	63.2	35	35	12.582	0	51.227	141210000	8	P01764	P01764	Ig heavy chain V-III region 23	IGHV3-23
9.070087E-06	0	5.999042E-06	7.649497E-06	0	1.458442E-05	9.066928E-05	3.405541E-05	5.029723E-05	4.180075E-05	0.000302662	7.999204E-05	0	0	0	1.721997E-05	2.358928E-05	0	0	0	0						4	2	2	41.4	25.9	25.9	12.506	0	35.665	173900000	9	P01766	P01766	Ig heavy chain V-III region BRO	NA
0.0001100855	9.961092E-05	0.000150172	6.940946E-05	0.0002090533	0.0001351812	0.001386647	0.000527229	0.001303263	0.001464033	0.0007401559	0.0005768559	1.992751E-05	6.942068E-05	2.133973E-05	0.0001695724	8.125335E-05	0.0002507797	0.000206516	0.0001172014	0.0001310634						8	6	0	57.3	57.3	0	12.947	0	168.44	3423600000	40	P01768	P01768	Ig heavy chain V-III region CAM	NA
0	0	0	0	0	0	3.334761E-06	0	0	0	0	0	0	0	0	0	0	0	0	0	0						7	1	1	57.3	12.8	12.8	13.074	0.0095511	7.3057	1430400	1	P01772	P01772	Ig heavy chain V-III region KOL	NA
0.0002362116	0.0001319825	0.0002963235	0.0003294476	0.0006195803	0.0002653895	0.005130326	0.004811803	0.004626089	0.005069884	0.005499163	0.003852246	2.998891E-05	0.0001998773	6.061152E-05	0.0001492037	0.0001400884	0.0002717905	0.0002881616	0.0001997133	8.994647E-05						8	4	3	47	28.2	18.8	12.943	0	45.688	10132000000	54	P01780;A0A0B4J1V1;P01763;P01762;A0A0C4DH32	P01780;A0A0B4J1V1;P01763;P01762;A0A0C4DH32	Ig heavy chain V-III region JON;Ig heavy chain V-III region WEA;Ig heavy chain V-III region TRO	IGHV3-21;IGHV3-20
3.315734E-05	0	1.646319E-05	0	0	0	0.0003688391	7.536465E-05	0.0006565924	0.000595029	0.0003759281	9.953659E-05	0	0	0	5.084327E-05	9.026447E-06	0	7.549924E-05	0	1.699246E-05						6	2	2	44.1	25.4	25.4	12.945	0	47.976	925400000	14	P01782	P01782	Ig heavy chain V-III region DOB	NA
0	0	0	1.875953E-05	0	0	3.312078E-05	4.183477E-05	0	0	0	6.920652E-06	0	0	0	0	0	0	0	0	0						1	1	1	11.8	11.8	11.8	13.26	0.01001	10.54	31599000	1	P01814	P01814	Ig heavy chain V-II region OU	NA
0	0	0	0	7.319778E-06	0	3.769822E-05	4.823791E-05	4.624304E-05	9.18189E-05	7.048596E-05	2.25493E-05	0	0	0	0	0	0	0	0	0						4	4	4	38.7	38.7	38.7	13.231	0	99.156	105960000	6	P01817	P01817	Ig heavy chain V-II region MCE	NA
3.180575E-05	4.838501E-06	0.0001350524	0.0001137798	6.094683E-05	1.464875E-05	0.0002167472	0.0001368014	0.0001570765	0.0002253459	0.0002143912	0.0001785147	5.258983E-06	9.7297E-06	7.636155E-07	0	0	0	0	0	0						21	21	21	36.8	36.8	36.8	83.283	0	323.31	3241400000	100	P01833	P01833	Polymeric immunoglobulin receptor;Secretory component	PIGR
0.02216184	0.01507191	0.04431969	0.03035853	0.03577431	0.03328935	0.05531934	0.05698455	0.05034719	0.04766351	0.05302405	0.04184551	0.00365467	0.007198188	0.004179331	0.01315747	0.01298698	0.0105248	0.01087828	0.01061526	0.01234122						11	11	11	90.6	90.6	90.6	11.609	0	323.31	143040000000	708	P01834;A0A075B6H6	P01834;A0A075B6H6	Ig kappa chain C region	IGKC
0.004790614	0.0027987	0.003336415	0.003623761	0.004632227	0.001866781	0.003906738	0.004023357	0.002519947	0.006975842	0.002504836	0.002872068	0.0003912558	0.0002991416	0.0002001843	0.003680185	0.002336092	0.004384733	0.005255454	0.001838085	0.002345389						17	8	7	58	35.3	31	35.9	0	277.83	45979000000	168	P01859	P01859	Ig gamma-2 chain C region	IGHG2
0.001021991	0.000505855	0.0003123435	0.0003476961	0.001040766	0.0004496926	0.0007828489	0.0004755309	0.0002545107	0.0008087342	0.0003815755	0.0006453887	5.661421E-05	3.620788E-05	3.439338E-05	0.0004881182	0.000345023	0.0002365082	0.0002741454	0.0003268821	0.0003969826						13	7	7	55	30.3	30.3	35.94	0	323.31	6364300000	136	P01861	P01861	Ig gamma-4 chain C region	IGHG4
0.005035358	0.001673339	0.005309033	0.002652328	0.006005562	0.004181363	0.01256635	0.01062899	0.01487326	0.0158097	0.01113305	0.0064768	0.008640337	0.010967	0.005331716	0.006823931	0.006342297	0.0096339	0.009670679	0.005143376	0.005106629						22	22	6	66	66	27.8	37.654	0	323.31	148830000000	521	P01876	P01876	Ig alpha-1 chain C region	IGHA1
0.003228458	0.00324574	0.002629873	0.005350684	0.001868262	0.001532045	0.0004547416	0.0003097618	0.0006631233	0.0007181906	0.0001650665	0.0002679435	0	1.498698E-05	0	0	1.081501E-05	2.113295E-05	1.675876E-05	1.237383E-05	1.093676E-05						13	6	6	92.5	53.1	53.1	16.055	0	152.92	4040100000	94	P02042;E9PFT6;E9PEW8;C9JRG0;A8MUF7	P02042;E9PFT6;E9PEW8	Hemoglobin subunit delta	HBD
0	3.887322E-07	0	7.486578E-07	0	1.29763E-06	1.020566E-05	6.552427E-06	2.335439E-05	2.038257E-05	1.545077E-05	1.520345E-05	4.522146E-07	0	0	0	0	0	0	0	0						12	12	10	11.1	11.1	9.2	138.94	0	174	446730000	29	P02452;I3L3H7	P02452	Collagen alpha-1(I) chain	COL1A1
0	0	0	0	0	0	0	0	2.142365E-06	6.913864E-07	9.073102E-07	0	0	0	0	0	0	0	0	0	0						2	2	2	1.7	1.7	1.7	160.61	0.0011669	14.185	18148000	4	P02462;P29400	P02462;P29400	Collagen alpha-1(IV) chain;Arresten;Collagen alpha-5(IV) chain	COL4A1;COL4A5
0.0002333713	0.0002212813	0.0002248156	0.0002647158	0.00019775	0.0001090158	5.166881E-06	8.085964E-06	7.907624E-06	8.764862E-06	1.574665E-06	1.302755E-06	1.556516E-05	2.694629E-05	3.499382E-06	0	0	0	0	0	0				Contaminants		86	86	86	43.4	43.4	43.4	280.01	0	323.31	2182300000	315	P02549;V9GY79	P02549	Spectrin alpha chain, erythrocytic 1	SPTA1
0.0625951	0.06050525	0.02417826	0.0206442	0.05302659	0.04066444	0.0336234	0.03573051	0.03157161	0.03623862	0.03376579	0.05304538	0.03168676	0.06665325	0.06152868	0.05933205	0.07004732	0.06839923	0.06478032	0.05545221	0.06759533					Lipoproteins	47	47	46	83.1	83.1	83.1	30.777	0	323.31	1025800000000	1105	P02647;F8W696	P02647;F8W696	Apolipoprotein A-I;Proapolipoprotein A-I;Truncated apolipoprotein A-I	APOA1
0.0009010234	0.001617566	0.003944306	0.002777433	0.005320394	0.002719086	0.03382412	0.03096798	0.03167332	0.02959849	0.02861403	0.03690484	0.001952623	0.003346025	0.001223876	0.002441945	0.002797076	0.003575908	0.003719863	0.002687484	0.003026053					Lipoproteins	51	51	46	89.3	89.3	80.4	36.154	0	323.31	320520000000	791	P02649;H0Y7L5;E9PEV4;E7ERP7	P02649;H0Y7L5;E9PEV4;E7ERP7	Apolipoprotein E	APOE
0.006691756	0.008507101	0.004539312	0.004307778	0.01453455	0.005338468	0.005877567	0.009684698	0.006179063	0.01201739	0.005562547	0.01485496	0.004296538	0.001959303	0.002415289	0.008315155	0.008063606	0.006599064	0.00615301	0.004644609	0.007480108					Lipoproteins	10	10	10	51.9	51.9	51.9	14.914	0	323.31	64549000000	179	V9GYM3;P02652;V9GYE3;V9GYG9;V9GYC1;V9GYS1	V9GYM3;P02652;V9GYE3;V9GYG9	Apolipoprotein A-II;Proapolipoprotein A-II;Truncated apolipoprotein A-II	APOA2
0.02684015	0.01920299	0.01986356	0.01752167	0.03539577	0.02248525	0.04459458	0.03836797	0.04023493	0.0392435	0.04629372	0.03833175	0.004996814	0.005971201	0.01070269	0.02126934	0.02253718	0.01839437	0.01870518	0.02193238	0.02527259						82	82	80	72.6	72.6	71.7	94.972	0	323.31	1172200000000	2564	P02671;A0A087WUA0	P02671	Fibrinogen alpha chain;Fibrinopeptide A;Fibrinogen alpha chain	FGA
0.03067617	0.01905088	0.02106817	0.01767476	0.03637168	0.02401667	0.05733962	0.04581394	0.04933008	0.06193567	0.0578589	0.06208294	0.0117325	0.008477967	0.01865919	0.03212273	0.02645361	0.03275371	0.02774018	0.02883884	0.03470749						62	62	51	84.1	84.1	76.2	55.928	0	323.31	1159600000000	2614	P02675;D6REL8	P02675;D6REL8	Fibrinogen beta chain;Fibrinopeptide B;Fibrinogen beta chain	FGB
0.0362033	0.02616093	0.01974015	0.02023969	0.04212126	0.03695463	0.05064235	0.0419333	0.05432822	0.04812172	0.04373887	0.0461235	0.008233797	0.008586024	0.0164722	0.03063435	0.02722417	0.0261269	0.03249231	0.03357192	0.02957296						55	55	34	86.1	86.1	62	51.511	0	323.31	1058000000000	2110	P02679;C9JEU5;C9JC84	P02679;C9JEU5;C9JC84	Fibrinogen gamma chain	FGG
0.002514469	0.003177019	0.002616135	0.003038286	0.001717022	0.001412796	0.0001964792	0.0001685281	0.0002973723	0.0002384169	9.810869E-05	9.792857E-05	0.0002167619	0.0001489253	4.741833E-05	4.765389E-05	6.176297E-05	9.608399E-05	9.673774E-05	4.421864E-05	4.450366E-05						28	28	28	39.6	39.6	39.6	101.79	0	323.31	9789700000	399	P02730;A0A0A0MS98	P02730;A0A0A0MS98	Band 3 anion transport protein	SLC4A1
0.0006007911	0.0002572801	0.0001671467	0.0002377383	0.0004301423	0.0002579674	0.0001448577	0.0002375848	0.0001877915	0.0001684399	9.556135E-05	0.0001444472	0.0001292653	0.0001081069	0.0001831212	0.001283975	0.001048447	0.000833393	0.0006934301	0.0008825543	0.000927043						10	10	10	40.8	40.8	40.8	25.387	0	99.592	6103200000	81	P02743	P02743	Serum amyloid P-component;Serum amyloid P-component(1-203)	APCS
0.0002538192	3.947151E-05	0.0006454883	0.001090251	0.001082062	0.0003192245	0.001419089	0.003025359	0.004372702	0.002412376	0.004478875	0.00270523	4.127287E-06	4.978475E-06	0	0.0003764017	0.0004383041	0.0002607333	0.0003206019	0.000264551	0.000234189						10	10	10	40	40	40	26.016	0	323.31	16829000000	137	P02745;X6RLJ0	P02745;X6RLJ0	Complement C1q subcomponent subunit A	C1QA
3.197661E-05	5.873769E-05	0.0001311638	0.000169073	0.0003919882	0.0002233062	0.00339302	0.001940487	0.002871298	0.003633662	0.00510775	0.004817468	0	1.476798E-05	8.004007E-06	0.0001827769	0.0004856641	0.0004689021	0.0004388852	0.0005762264	0.0005202529						7	7	7	38	38	38	25.773	0	182.33	22317000000	96	P02747	P02747	Complement C1q subcomponent subunit C	C1QC
7.545691E-05	0.000493195	4.40457E-05	3.311811E-05	6.223775E-05	0.0001359852	3.867572E-05	2.796758E-05	4.988503E-05	8.913053E-05	4.368029E-05	5.341172E-05	0.004975234	0.0102638	0.01054763	0.002996668	0.003653351	0.003418837	0.004135272	0.003354735	0.004561021						28	28	26	56.9	56.9	54.7	63.173	0	323.31	70271000000	284	P02748;REV__Q4AC99;Q96BY6	P02748	Complement component C9;Complement component C9a;Complement component C9b	C9
0.003011682	0.00254082	0.001884214	0.0008047012	0.003672992	0.002489372	0.0002524203	0.0001651779	0.0002020312	0.0002677505	0.0003329868	0.0002653504	4.514566E-05	1.390146E-05	7.42666E-06	4.211479E-05	2.155495E-05	5.046022E-05	4.28534E-05	6.921499E-05	6.430882E-05					Lipoproteins	14	14	13	58	58	55.4	38.298	0	210.6	4777700000	153	P02749;J3QRN2;J3QLI0;J3KS17	P02749;J3QRN2	Beta-2-glycoprotein 1	APOH
0	1.838941E-06	6.892794E-06	0	9.343515E-06	0	5.71699E-07	3.607867E-06	1.207405E-06	3.97123E-06	0	1.08002E-06	0	0	5.936776E-07	0.0003813449	0.0005506146	0.0007354853	0.0007864546	0.0008396666	0.0004787908						11	11	11	45.8	45.8	45.8	38.177	0	245.24	5951800000	67	P02750	P02750	Leucine-rich alpha-2-glycoprotein	LRG1
0.0002039782	0.0004310961	0.0008046483	0.0006563403	0.001489633	0.0006343791	0.004734431	0.003819225	0.007640854	0.004771648	0.008345697	0.005648781	0.004035974	0.002101386	0.004541246	0.00125093	0.001139684	0.0006672994	0.0004623982	0.001203961	0.001536292						125	125	125	58.7	58.7	58.7	262.62	0	323.31	317630000000	2207	P02751;H0Y7Z1;H0Y4K8	P02751	Fibronectin;Anastellin;Ugl-Y1;Ugl-Y2;Ugl-Y3	FN1
0.0002287572	0.0001605319	0.0001134673	3.343747E-05	0.0001051267	0.0001406364	0	9.775022E-06	2.914659E-06	8.449807E-06	0	0	7.066878E-05	0.000625413	0.0002488761	0.001446938	0.002870795	0.00235126	0.001754377	0.002027114	0.002352672						11	11	11	73.4	73.4	73.4	22.974	0	256.02	12315000000	116	Q5VY30;P02753	Q5VY30;P02753	Retinol-binding protein 4;Plasma retinol-binding protein(1-182);Plasma retinol-binding protein(1-181);Plasma retinol-binding protein(1-179);Plasma retinol-binding protein(1-176)	RBP4
0.000162658	0.002633332	0.0001470131	7.793154E-05	0.0001502604	0.0002088207	0.0003913918	0.0001795312	0.0003148952	0.0006885126	0.0004547215	0.0002804153	0.04646185	0.05216862	0.04353855	0.01968616	0.02080732	0.01437649	0.01902958	0.01874456	0.01934268						19	19	18	60.8	60.8	58.8	38.999	0	323.31	217310000000	435	P02760;S4R471;S4R3Y4	P02760;S4R471	Protein AMBP;Alpha-1-microglobulin;Inter-alpha-trypsin inhibitor light chain;Trypstatin	AMBP
0.001870562	0.001325208	0.001071726	0.001055072	0.001222007	0.001521035	0.0003087693	0.0003233761	0.0001137188	0.000369617	0.0003323409	0.0001751121	0.001642301	0.001203891	0.001283723	0.0005360741	0.0009990225	0.0008854967	0.0005061555	0.001316415	0.001095001						10	7	7	45.3	32.8	32.8	23.511	0	213.62	7874500000	132	P02763	P02763	Alpha-1-acid glycoprotein 1	ORM1
0.001368452	0.001146267	0.0005892785	0.0004631082	0.001569047	0.001595009	0.0002970361	0.0001321899	0.000174983	0.0002641748	0.0002249951	0.0001551079	0.00299363	0.002129926	0.002421195	0.001937738	0.001917548	0.003048978	0.001715003	0.003190478	0.002606514						11	11	9	48.8	48.8	43.6	39.324	0	323.31	21596000000	207	P02765;C9JV77	P02765;C9JV77	Alpha-2-HS-glycoprotein;Alpha-2-HS-glycoprotein chain A;Alpha-2-HS-glycoprotein chain B	AHSG
0.003252181	0.005080313	0.003408986	0.002731507	0.004752142	0.004176786	0.0009375028	0.001457533	0.0006446368	0.0009382392	0.0009230508	0.0009130167	0.005866162	0.004802366	0.005872773	0.005326206	0.005015133	0.004091482	0.003496867	0.004001834	0.003638999						12	12	12	69.4	69.4	69.4	15.887	0	323.31	19952000000	257	P02766;A0A087WT59;A0A087WV45	P02766;A0A087WT59;A0A087WV45	Transthyretin	TTR
0.1181602	0.08403356	0.07199921	0.05547769	0.04987738	0.1046058	0.005987394	0.006764278	0.01414111	0.02214788	0.01153183	0.003056469	0.01991057	0.01183476	0.01295566	0.1112181	0.1034548	0.1030783	0.0852722	0.08647033	0.06357964						83	83	76	86.7	86.7	85.2	69.366	0	323.31	2172500000000	2741	P02768;A0A0C4DGB6;B7WNR0;H0YA55;D6RHD5;A0A087WWT3;C9JKR2;H7C013	P02768;A0A0C4DGB6;B7WNR0;H0YA55;D6RHD5;A0A087WWT3;C9JKR2	Serum albumin	ALB
0.001005994	0.0006570031	0.000486142	0.0002918555	0.0008137391	0.0005247671	0.0001188552	6.024114E-05	3.38503E-05	0.0001101011	0.0001147535	9.745385E-05	0.0001829118	0.0002759958	0.0004807815	0.001196446	0.00110027	0.001263113	0.0007007726	0.001353768	0.001127062						37	37	30	83.3	83.3	74.9	52.963	0	323.31	20292000000	370	P02774;D6RF35;D6RBJ7;D6RF20;H0YLM8;Q8TDJ6	P02774;D6RF35;D6RBJ7	Vitamin D-binding protein	GC
0.003823938	0.004382647	0.01036255	0.002678181	0.009093801	0.00295684	0.001119605	4.332593E-05	8.560361E-05	2.34669E-05	3.589709E-05	8.008808E-05	0	0	0	0.0001245458	0.0003077773	0	0.0006896413	0.0007931124	0.0005462613						5	5	5	37.5	37.5	37.5	13.894	0	169.19	5576900000	45	P02775	P02775	Platelet basic protein;Connective tissue-activating peptide III;TC-2;Connective tissue-activating peptide III(1-81);Beta-thromboglobulin;Neutrophil-activating peptide 2(74);Neutrophil-activating peptide 2(73);Neutrophil-activating peptide 2;TC-1;Neutrophil-activating peptide 2(1-66);Neutrophil-activating peptide 2(1-63)	PPBP
0.01066445	0.006269638	0.01466172	0.009338402	0.0159746	0.009863473	0.0005249454	0.0003942065	0.0009969155	0.000855125	0.001263247	0.0006265508	0	3.226255E-05	0	4.78462E-05	0.00012304	0.0002197831	7.990221E-05	0.0003750878	0.0002927032						5	5	2	43.6	43.6	11.9	10.845	0	76.724	4554900000	71	P02776	P02776	Platelet factor 4;Platelet factor 4, short form	PF4
5.15071E-06	2.778887E-06	9.079556E-06	6.133953E-06	1.372629E-05	7.071033E-06	8.109989E-05	7.370598E-05	9.109603E-05	9.447283E-05	6.917774E-05	9.736055E-05	3.158778E-06	5.816951E-06	1.302495E-05	2.981771E-05	4.640799E-05	6.854387E-05	6.120322E-05	6.037893E-05	5.741896E-05						22	22	22	35.5	35.5	35.5	84.87	0	323.31	2521300000	109	P02786;G3V0E5;H7C3V5;F8WBE5	P02786;G3V0E5	Transferrin receptor protein 1;Transferrin receptor protein 1, serum form	TFRC
0.005617671	0.002939809	0.002797835	0.002404351	0.004335748	0.003480222	0.0006241315	0.0004047005	0.0004572378	0.0009233935	0.0007253314	0.0006047629	0.0002647014	0.0001484964	0.0002885514	0.008116478	0.007095865	0.008424787	0.007042518	0.00913479	0.009454476						55	55	52	71.6	71.6	69.5	77.063	0	323.31	207300000000	931	P02787;H7C5E8;F8WCI6;C9JB55;C9JVG0;F8WEK9;F8WC57	P02787	Serotransferrin	TF
0.0008900431	0.0006638831	0.0008141174	0.0006662148	0.001345893	0.0008648229	0.0001903107	7.287171E-05	7.795562E-05	0.000274531	0.0001727266	0.000131756	0.002120269	0.001665774	0.0028193	0.006403826	0.00687554	0.00629617	0.006001333	0.008100689	0.00754319						26	26	26	65.4	65.4	65.4	51.676	0	323.31	94165000000	375	P02790;Q9BS19	P02790;Q9BS19	Hemopexin	HPX
0.0002035538	0.0001595803	5.594351E-05	0.0001056795	6.796527E-05	5.539112E-05	3.146931E-05	3.810521E-05	0	1.385633E-05	2.765878E-06	0	0	0	0	0	0	0	0	0	0						4	4	4	23.4	23.4	23.4	20.019	0	25.408	99013000	10	P02792	P02792	Ferritin light chain	FTL
0	1.013582E-05	0.000184525	0	0	0	0	1.655063E-05	0	0	0	0	0	0	0	0	0	0	0	0	0						1	1	1	26.6	26.6	26.6	8.1875	0.0095969	7.4734	7030200	1	P02814	P02814	Submaxillary gland androgen-regulated protein 3B;Peptide P-A;Peptide D1A	SMR3B
1.692418E-06	0	0	0	2.929146E-07	0	0	6.846062E-07	0	0	0	1.553548E-06	9.51031E-06	1.294255E-05	1.170596E-05	2.912701E-05	3.510916E-05	1.481149E-05	2.282089E-05	1.466124E-05	1.308364E-05						10	9	9	17	15.8	15.8	70.108	0	59.323	527820000	21	P03951;D6RB32;H0Y596;X6R3B1	P03951	Coagulation factor XI;Coagulation factor XIa heavy chain;Coagulation factor XIa light chain	F11
0.0004043108	0.0004749577	0.0002990323	0.0001485231	0.002544606	0.0009594423	0.004443955	0.003898217	0.0164844	0.01143813	0.007190081	0.004905415	0.003165912	0.003091596	0.006519071	4.095144E-05	3.055877E-05	2.287081E-05	3.397813E-05	3.536194E-05	3.687611E-05						39	39	39	69	69	69	67.033	0	323.31	108860000000	563	P04003;A6PVY5;F2Z2V7	P04003	C4b-binding protein alpha chain	C4BPA
0.001150805	0.001190105	0.0009657797	0.0005626643	0.001375276	0.0008065223	0.0002482753	0.0002081885	0.0001136278	0.0001450128	0.0002395793	0.0002334919	0.07622783	0.0792077	0.09452653	0.06178605	0.06150125	0.06572493	0.0791494	0.07072584	0.06527255						43	43	31	79.5	79.5	59.8	54.305	0	323.31	1028800000000	912	P04004;F5GX75	P04004	Vitronectin;Vitronectin V65 subunit;Vitronectin V10 subunit;Somatomedin-B	VTN
0.0004300693	0.0004217123	0.0005201379	0.0005357172	0.0004675905	0.0003938536	2.921404E-05	4.259677E-05	4.46228E-05	2.777358E-05	1.460215E-05	2.002751E-05	2.289162E-05	4.006E-07	0	4.94673E-06	0	2.707619E-06	0	2.49816E-06	0						23	23	23	53.3	53.3	53.3	59.755	0	215.47	1229000000	129	P04040	P04040	Catalase	CAT
0.0005967537	0.0004977192	0.001340822	0.0007434468	0.001234272	0.0006589339	5.917549E-05	6.926204E-05	4.866984E-05	9.548726E-05	5.087624E-05	0.0001207399	1.6176E-05	6.353938E-05	0	5.619278E-06	0	8.984932E-06	1.030079E-05	4.639694E-06	2.879176E-06						24	24	21	77.2	77.2	66.8	39.42	0	316.43	2077800000	136	P04075;J3KPS3;H3BQN4;H3BPS8;H3BU78;H3BR68;H3BUH7;H3BR04;H3BMQ8	P04075;J3KPS3;H3BQN4;H3BPS8	Fructose-bisphosphate aldolase A;Fructose-bisphosphate aldolase	ALDOA
6.529718E-05	8.331592E-05	0.0001585624	2.308343E-05	5.23948E-05	4.456228E-05	0	1.595367E-05	0	0	0	0	0	0	0	0	0	0	0	0	0						3	3	3	45.9	45.9	45.9	11.139	0	17.556	35185000	4	P04080	P04080	Cystatin-B	CSTB
8.257504E-05	0.0001157421	0.0001404312	8.518129E-05	0.0001235772	9.686333E-05	1.61454E-05	1.656377E-05	1.73427E-05	1.67301E-05	1.154039E-05	5.522828E-06	4.21218E-06	0	7.16504E-06	0	0	7.260889E-07	8.262869E-07	9.533882E-07	0						10	10	10	37.9	37.9	37.9	38.714	0	115.26	259510000	39	P04083;Q5T3N1;Q5T3N0	P04083;Q5T3N1	Annexin A1;Annexin	ANXA1
0.0002338066	0.0005636871	0.007668336	0.006455128	0.005919089	0.004503234	0.03595047	0.03235568	0.02851848	0.02777093	0.03295623	0.0342335	0.003414527	0.003223533	0.003705907	0.005829737	0.00586682	0.00351248	0.00541877	0.0058526	0.006416033					Lipoproteins	443	443	439	78.7	78.7	78.3	515.6	0	323.31	4039600000000	11503	P04114;A8MUN2	P04114	Apolipoprotein B-100;Apolipoprotein B-48	APOB
0	0	0	0	0	0	2.590458E-06	1.553785E-06	0	3.226567E-06	3.861415E-06	1.715448E-06	2.726913E-05	2.986549E-05	2.853644E-05	0.0001276784	0.0001217888	0.0001363077	0.0001381066	0.000186384	0.0001631908						9	9	9	30.9	30.9	30.9	49.577	0	117.37	1679500000	42	P04180;J3QSE5;J3QKT0;I3L1Q6	P04180;J3QSE5	Phosphatidylcholine-sterol acyltransferase	LCAT
0.0002037061	0.0003219531	0.0002020275	8.700108E-05	0.0003215567	0.0001905995	0.0001293679	8.579625E-05	0.0001228764	0.0001331336	0.000117816	0.0001124844	0.0008458781	0.001017554	0.001564049	0.0012843	0.001067633	0.001090076	0.001166402	0.001431326	0.001486356						21	21	21	44.2	44.2	44.2	59.578	0	269.01	17604000000	271	P04196	P04196	Histidine-rich glycoprotein	HRG
0	0	0	0	0	2.332642E-06	0.0001177129	0.0002205711	4.350397E-05	1.74545E-05	0	0.0001139635	0	0	0	0	0	0	0	0	0						3	1	1	21.4	7.7	7.7	12.451	0.0096993	7.6674	130900000	4	P04211	P04211	Ig lambda chain V region 4A	NA
0.0003771159	0.0002666484	0.0002078953	0.0001207853	0.0001924911	0.0001381995	9.069865E-05	7.69757E-05	5.85091E-05	0.0002180621	7.426041E-05	0.0002256713	0.007111732	0.003743446	0.004804186	0.005793306	0.006113213	0.00533338	0.004800299	0.004704571	0.004046716						18	18	17	59	59	57.6	54.253	0	323.31	54189000000	298	P04217;M0R009	P04217;M0R009	Alpha-1B-glycoprotein	A1BG
4.599521E-06	0	0	0	0	0	0.0002850907	0.0001956909	0.0001792977	0.000264837	0.0002308678	0.0002417378	0	0	0	0	0	0	0	0	0						24	2	2	64.5	6.1	6.1	43.057	0	17.822	1941700000	4	P04220	P04220	Ig mu heavy chain disease protein	NA
0	0	0	0	0	0	0	8.572563E-07	0	0	0	0	1.824392E-05	2.370993E-06	3.216449E-06	0	0	0	0	0	0						48	2	2	64.2	5.1	5.1	60.066	0.0011737	14.321	12353000	2	P04259	P04259	Keratin, type II cytoskeletal 6B	KRT6B
0.004346507	0.04858314	0.04308404	0.05586293	0.01391424	0.1056078	0.001890215	0.01751628	0.0216699	0.0006291699	0.001048841	0.000118723	0.02876724	0.01068654	0.003562395	0.02970801	0.010346	0.01856044	0.01233177	0.01034003	0.005271853						69	69	5	66.5	66.5	6.7	66.038	0	323.31	419000000000	1263	P04264	P04264	Keratin, type II cytoskeletal 1	KRT1
4.927405E-05	0.0001480435	0.002688939	0.0007667948	0.003056033	0.002233681	0.0150943	0.004383175	0.01525994	0.01710886	0.01455319	0.01439258	0.0004573509	0.0011113	0.0006067751	7.491602E-05	7.48292E-05	0.0001028608	0.0001088533	9.495153E-05	0.0001166405						145	145	145	55.3	55.3	55.3	309.26	0	323.31	739170000000	2853	P04275	P04275	von Willebrand factor;von Willebrand antigen 2	VWF
0.002073191	0.001882701	0.003409762	0.003465404	0.003549812	0.002834623	0.000286184	0.0003988048	0.0003620751	0.0003342577	0.0002244244	0.0003503339	0.0001492312	4.526861E-05	1.169738E-05	0.0001152756	3.138564E-05	3.84441E-05	5.967531E-05	4.313637E-05	3.963017E-05			EV_Concentration			16	16	16	65.1	65.1	65.1	36.053	0	323.31	5846400000	241	P04406;E7EUT5;O14556	P04406;E7EUT5	Glyceraldehyde-3-phosphate dehydrogenase	GAPDH
0	0.000266469	0.0001025622	0.0001030842	6.309454E-05	2.41144E-05	0.0005482651	0.0006103599	0.00038281	0.0004337802	0.0003165703	0.0003313039	7.448717E-05	3.450123E-05	3.73329E-05	0	0	0	0	0	0						3	3	3	29.1	29.1	29.1	12.618	0	40.8	718650000	15	P04430	P04430	Ig kappa chain V-I region BAN	NA
0.001302505	1.264209E-05	0.0002645008	0.0002374241	0.0002695669	0.0003494819	0.001465516	0.001374008	0.0032603	0.007056493	0.003931407	0.007629442	0	0.0001545303	1.336476E-05	0.0002145624	0.0001073472	0.0004689663	0.00049547	0.0003206893	0.0003665953						5	5	4	58.3	58.3	52.2	12.575	0	155.9	7664300000	39	P04433;A0A0A0MRZ8	P04433;A0A0A0MRZ8	Ig kappa chain V-III region VG	IGKV3D-11
0	0	8.376352E-06	7.966211E-06	1.150093E-05	8.189791E-06	0	0	2.720872E-06	2.087522E-05	1.212751E-06	1.245185E-05	0	0	0	0	0	6.906138E-06	1.567412E-06	3.230977E-06	3.476707E-06			EV_Concentration			11	2	0	45.5	9.7	0	34.211	0	31.282	91352000	10	Q5SRN7;Q5SRN5;P04439;P13746	Q5SRN7;Q5SRN5;P04439;P13746	HLA class I histocompatibility antigen, A-3 alpha chain;HLA class I histocompatibility antigen, A-11 alpha chain	HLA-A
9.665458E-05	0.0001985978	0.0001602389	7.048815E-05	0.0001724787	6.51017E-05	1.271681E-05	1.462509E-05	9.774653E-06	5.86315E-06	3.368468E-06	8.167689E-06	9.035018E-06	0	6.970721E-06	0	0	0	0	0	0						6	6	6	36.6	36.6	36.6	22.782	0	46.951	174540000	19	P04792;C9J3N8;F8WE04	P04792	Heat shock protein beta-1	HSPB1
1.170829E-05	1.129496E-05	9.633736E-06	2.774695E-06	1.091239E-05	4.192372E-06	0	1.995502E-06	2.054215E-06	3.184056E-06	1.145192E-06	2.846549E-06	0	0	0	0	0	0	0	0	0						3	3	3	6.1	6.1	6.1	65.335	0	17.164	35699000	4	P04839	P04839	Cytochrome b-245 heavy chain	CYBB
1.059557E-05	2.156417E-05	1.917356E-05	1.92421E-06	3.951295E-05	4.239997E-06	0	0	0	0	0	0	1.395826E-06	0	8.963063E-07	0	0	0	0	0	0						6	6	6	13	13	13	68.569	0	37.075	43095000	13	P04843;F8WF32;B7Z4L4	P04843;F8WF32;B7Z4L4	Dolichyl-diphosphooligosaccharide--protein glycosyltransferase subunit 1	RPN1
7.472562E-06	1.541902E-05	1.840981E-05	2.202197E-06	3.752495E-05	1.40624E-06	0	0	0	0	0	0	0	0	0	6.43809E-07	1.019533E-06	1.024954E-06	9.674145E-07	2.793744E-06	1.643068E-06						5	5	5	12.4	12.4	12.4	69.283	0	41.05	39995000	8	P04844;Q5JYR4;Q5JYR7;F2Z3K5;Q5JYR3;H0Y5M1	P04844;Q5JYR4;Q5JYR7	Dolichyl-diphosphooligosaccharide--protein glycosyltransferase subunit 2	RPN2
0.001005548	0.0008343292	0.0007989823	0.000455606	0.001466779	0.0006552105	0.0002403443	0.0001837517	0.000112525	0.0001854442	9.766411E-05	0.0002668871	5.113363E-05	4.91661E-05	3.924969E-05	2.542841E-05	3.073916E-05	3.831767E-05	3.196856E-05	4.617183E-05	7.809421E-05						19	19	13	63.4	63.4	44.2	40.45	0	280.68	2647200000	163	P04899;P63096;P11488;P09471;P19087;A8MTJ3;A0A087WTB6;A2A2R6;Q5JWD1;H0Y7E8;H3BTM2;A0A087WZE5;C9JPP4;Q5JWE9;H0Y7F4;P38405;P63092;Q5JWF2	P04899	Guanine nucleotide-binding protein G(i) subunit alpha-2	GNAI2
0.0001682624	0.0002310162	0.0002172325	0.0003821961	0.0001983677	0.0002543058	1.529812E-05	0	0	0	0	0	0	0	0	0	0	0	0	0	0						1	1	1	20.3	20.3	20.3	13.81	0	30.018	32636000	6	P04921	P04921	Glycophorin-C	GYPC
5.673823E-05	3.672032E-05	2.355034E-05	2.265966E-05	3.10527E-05	2.063838E-05	3.676152E-06	3.208963E-06	2.182693E-06	3.015868E-06	2.048838E-06	8.644881E-06	0	0	0	0	0	0	0	0	0						14	14	14	17.1	17.1	17.1	112.89	0	84.759	160880000	22	P05023;H0Y7C1;M0R116;B1AKY9;A0A0A0MT26;P13637;P50993;Q5TC02;Q5TC01;Q13733;P20648;P54707	P05023	Sodium/potassium-transporting ATPase subunit alpha-1	ATP1A1
4.626292E-06	0.0003377411	0.0001409512	0.0001826783	4.708376E-05	0.0002997291	9.051751E-07	2.714317E-05	7.775755E-05	0	0	0	0.0001026471	2.243345E-05	5.867494E-06	9.04201E-06	2.111284E-06	0	0	0	0						12	12	12	46.6	46.6	46.6	34.735	0	92.091	335850000	48	P05089	P05089	Arginase-1	ARG1
0.001696989	0.001930751	0.001723781	0.0007378709	0.002375189	0.0008999665	0.0001042515	8.365475E-05	0.0001071968	8.268111E-05	0.0001112134	7.368893E-05	0.0003508604	0.0001296194	0.000315271	0.0001725789	0.0001662187	0.0001560007	0.0001038981	0.0004238832	0.000280796						30	30	30	48.6	48.6	48.6	87.057	0	323.31	10138000000	341	P05106;H3BM21;I3L4X8	P05106;H3BM21	Integrin beta-3;Integrin beta	ITGB3
0.001546922	0.001823028	0.00228743	0.001355159	0.002780113	0.001373707	0.0004099953	0.001451276	0.0003599873	0.000323981	0.0002834969	0.0004497237	0.0001398947	3.083553E-05	7.569513E-05	8.759637E-05	8.513849E-05	6.5771E-05	4.123634E-05	4.617085E-05	4.72615E-05						12	12	12	54.8	54.8	54.8	10.834	0	108.78	2969800000	73	P05109	P05109	Protein S100-A8;Protein S100-A8, N-terminally processed	S100A8
7.317706E-05	9.261398E-05	7.442084E-05	2.307836E-05	0.0001514781	2.461663E-05	0	0	0	0	0	0	1.931667E-05	9.156419E-06	1.540362E-05	0	0	0	0	0	0						6	6	6	21.1	21.1	21.1	32.852	0	34.803	111480000	15	P05141;V9GYG0;P12236;P12235;Q9H0C2	P05141;V9GYG0;P12236;P12235	ADP/ATP translocase 2;ADP/ATP translocase 2, N-terminally processed;ADP/ATP translocase 3;ADP/ATP translocase 3, N-terminally processed;ADP/ATP translocase 1	SLC25A5;SLC25A4;SLC25A6
7.123239E-06	3.433028E-06	4.531163E-06	1.841281E-06	5.815321E-06	0	1.852681E-06	1.7109E-05	0	1.104216E-05	6.407104E-06	1.014917E-05	3.50798E-06	0	1.345746E-05	0.0001181427	8.679015E-05	0.0001177184	9.271738E-05	0.0001399969	0.0001147679						11	11	11	30.3	30.3	30.3	45.674	0	92.686	1315100000	25	P05154;G3V5Q9;G3V2M1;G3V264;G3V482;G3V265;G3V5I3;G3V4B4;G3V3F5	P05154;G3V5Q9;G3V2M1	Plasma serine protease inhibitor	SERPINA5
0.0002719818	0.001209996	0.0002209969	0.0001665182	0.0003651197	0.000272391	0.0005613692	0.0004945647	0.0004082914	0.0006034517	0.0006958177	0.0005569066	0.09175911	0.06364661	0.06509834	0.04484642	0.04279812	0.032683	0.03976167	0.03337631	0.03637202						33	33	31	51.8	51.8	50.4	55.154	0	323.31	591400000000	796	P05155;H9KV48;E9PGN7;H0YCA1;C9JZJ9;A0A087WUD9;B5MCB9	P05155;H9KV48;E9PGN7	Plasma protease C1 inhibitor	SERPING1
5.965905E-05	2.962977E-05	2.786115E-05	9.897011E-06	5.075975E-05	7.189044E-05	1.47379E-05	2.931915E-05	7.666549E-05	7.174622E-05	4.83304E-05	1.879954E-05	3.320717E-06	1.613189E-06	1.827088E-06	1.368659E-05	6.625914E-06	1.345077E-05	1.228274E-05	1.036657E-05	6.058725E-06				Contaminants		15	15	15	31.3	31.3	31.3	75.51	0	251.45	833310000	53	P05160	P05160	Coagulation factor XIII B chain	F13B
9.793543E-06	7.20038E-06	2.194989E-05	2.065029E-05	6.061682E-06	6.590081E-06	0	0	0	2.970444E-07	0	0	0	0	0	0	0	0	0	0	0						4	4	4	6.3	6.3	6.3	83.868	0	23.559	35780000	9	P05164;J3QSF7	P05164;J3QSF7	Myeloperoxidase;Myeloperoxidase;89 kDa myeloperoxidase;84 kDa myeloperoxidase;Myeloperoxidase light chain;Myeloperoxidase heavy chain	MPO
9.836745E-06	1.399155E-05	3.523082E-06	2.379107E-06	9.878237E-06	6.475905E-06	0	9.910836E-06	1.873454E-06	1.355704E-06	0	0	0	0	0	0	1.846331E-06	0	0	0	3.582443E-06						4	4	4	11.1	11.1	11.1	57.825	0	25.869	46741000	8	P05362;K7EKL8;E7ESS4	P05362;K7EKL8;E7ESS4	Intercellular adhesion molecule 1	ICAM1
0	0	0	0	0	0	0	0	0	0	0	0	0	0	0	0	0	1.187791E-05	0	0	0						1	1	1	22.8	22.8	22.8	11.514	0	20.329	3325900	1	P05386	P05386	60S acidic ribosomal protein P1	RPLP1
0.0001046694	0.000133488	3.220068E-05	2.460414E-05	2.042444E-05	2.958572E-05	0	0	0	0	0	0	0	0	0	0	0	0	0	0	0						3	3	3	53	53	53	11.665	0	19.709	19006000	5	P05387;H0YDD8	P05387;H0YDD8	60S acidic ribosomal protein P2	RPLP2
4.537818E-06	3.19691E-06	4.524255E-06	0	6.731584E-06	5.787258E-06	0	0	0	0	0	0	0.0001103874	0.0002517819	0.0002592056	0.0002894418	0.0003110932	0.0004371984	0.0005898069	0.0004917879	0.0003688179						15	15	11	50.4	50.4	40.2	46.324	0	249.12	5371000000	71	P05543	P05543	Thyroxine-binding globulin	SERPINA7
0.0001165279	0.0003717664	2.610857E-05	3.441579E-05	0.0001248302	6.240376E-05	6.04353E-05	4.126326E-05	5.171227E-05	0.000315704	4.05622E-05	0.0001308847	0.007247632	0.006569641	0.01606542	0.004342982	0.006458038	0.003446265	0.003745617	0.006269976	0.005850847						28	28	23	63.7	63.7	56.9	57.07	0	323.31	93648000000	305	P05546	P05546	Heparin cofactor 2	SERPIND1
0.0001745742	0.0001451964	0.0001874589	5.809737E-05	0.0002934176	9.279355E-05	3.212696E-05	2.674081E-05	0.0001617427	2.962233E-05	4.609246E-05	4.12528E-05	0.000169741	4.519025E-06	7.706096E-06	3.146996E-06	3.476924E-06	0	2.923961E-06	4.808473E-06	5.245183E-06						19	19	19	29.3	29.3	29.3	88.414	0	205.14	1210200000	65	P05556;H7C4N8;C9JPK5;Q5T3E6;E9PLR6;E7EUI6;E7EQW5;E7ERX5	P05556	Integrin beta-1	ITGB1
0.0002322505	0	0	0	0	0	0	0	0	0	0	0	0	0	0	0	0	0	0	0	0						2	2	2	11.9	11.9	11.9	25.382	0.0099502	10.489	10671000	2	P05814	P05814	Beta-casein	CSN2
8.50105E-07	3.982721E-06	7.106084E-06	4.466135E-06	4.644492E-06	1.420466E-05	6.857843E-05	5.034985E-05	3.918748E-05	4.774032E-05	6.679712E-05	3.2845E-05	0	1.694356E-05	2.655829E-06	7.78508E-05	9.260744E-05	7.200245E-05	8.063026E-05	9.748174E-05	7.696497E-05						13	13	13	26.6	26.6	26.6	68.417	0	191.5	1800400000	62	P06276;F8WF14;F8WEX7;H0Y885;H7C4Y0	P06276;F8WF14;F8WEX7	Cholinesterase;Carboxylic ester hydrolase	BCHE
0	2.776781E-05	4.801345E-05	0.000136327	6.6872E-05	5.804205E-05	0.0002664545	0.001848521	6.523098E-05	0.0006814275	0.0003683732	0.001254378	0	0	4.917346E-05	0	0	0	0	0	0						5	4	4	41.7	41.7	41.7	13.185	0	323.31	1219900000	22	P06310;A0A075B6S6	P06310;A0A075B6S6	Ig kappa chain V-II region RPMI 6410	IGKV2D-30
0.0004772659	0.000230595	0.001008624	0.0007349916	0.0004207626	0.0009077844	0.007694837	0.008024871	0.007849273	0.008061385	0.01020123	0.007809041	0.0001902419	0.0002854158	0.0001688591	5.358845E-05	0.0001002985	5.701525E-05	8.357713E-05	3.228028E-05	4.178934E-05						5	5	5	35.5	35.5	35.5	13.38	0	103.41	13377000000	51	P06312	P06312	Ig kappa chain V-IV region	IGKV4-1
0.0007285386	0.0006343586	0.0002111629	0.0002011398	0.0006485488	0.0003263991	0.001181682	0.0004247524	0.001338737	0.002060505	0.001149458	0.00149167	0	0	5.28025E-05	0.0001838738	0.000292095	0.0001703579	0.0001238923	8.508923E-05	0.0001436893						4	3	3	39	26	26	13.815	0	49.152	3819700000	26	P06331;A0A0C4DH41;P01825;P01824;A0A0J9YWU9	P06331;A0A0C4DH41;P01825;P01824;A0A0J9YWU9	Ig heavy chain V-II region ARH-77;Ig heavy chain V-II region NEWM;Ig heavy chain V-II region WAH	IGHV4-61
0.001637898	0.001848379	0.001795576	0.0007755643	0.002649873	0.0009051249	0.0001777288	0.0001632548	0.000161384	0.0002188832	0.0001216641	0.0001702139	0.002006395	0.002640559	0.002707196	0.00309648	0.003749385	0.004632342	0.005130769	0.003709396	0.003923957						42	42	14	63.4	63.4	27.9	85.696	0	323.31	87366000000	612	P06396;A0A0A0MS51;A0A0A0MT01;Q5T0I1;A0A0U1RQL8;Q5T0H8	P06396;A0A0A0MS51;A0A0A0MT01	Gelsolin	GSN
0.0002813841	0.000356852	0.0003080902	0.0001212922	0.000663064	0.0001329916	2.728515E-06	3.927613E-06	2.023345E-06	6.778254E-07	1.666436E-06	3.363941E-06	5.60444E-05	3.70909E-05	3.577241E-05	1.435698E-05	5.846487E-06	1.238363E-05	6.163658E-06	2.970584E-05	2.065444E-05						20	20	20	56.1	56.1	56.1	56.559	0	212.06	955120000	101	P06576;H0YH81;F8W079;F8W0P7;H0YI37	P06576;H0YH81;F8W079	ATP synthase subunit beta, mitochondrial;ATP synthase subunit beta	ATP5B
0	3.447381E-06	9.211503E-07	0	1.916793E-06	0	4.496828E-07	0	1.509809E-07	0	1.857336E-06	0	6.928481E-05	8.645414E-05	0.0002071356	8.710476E-05	7.480209E-05	8.154786E-05	8.385572E-05	0.0001032922	0.0001028703				Contaminants		27	6	6	37.8	9.4	9.4	83.267	0	137.88	2291700000	39	P06681;A0A0G2JL69;A0A0G2JIE7;H0Y3H6;B4DQI1;E9PDZ0;A0A0G2JK28;H0Y868;Q8N6L6	P06681;A0A0G2JL69;A0A0G2JIE7;H0Y3H6;B4DQI1;E9PDZ0	Complement C2;Complement C2b fragment;Complement C2a fragment	C2
0.00215829	0.00274948	0.004250735	0.003327019	0.005063446	0.002537986	0.0006754707	0.002142156	0.0005357877	0.0005739062	0.0003797281	0.0006778235	0.0001714888	2.084517E-05	3.99458E-05	8.143971E-05	2.32921E-05	6.955209E-05	2.014147E-05	2.703703E-05	2.864895E-05						7	7	7	70.2	70.2	70.2	13.242	0	232.3	4529800000	92	P06702	P06702	Protein S100-A9	S100A9
0.0004539015	0.0002994802	0.0004094571	0.0003524306	0.0002548135	0.0002778215	5.510393E-05	5.060112E-05	0	3.582014E-05	2.743799E-05	4.970724E-05	0	0	0	0	0	0	0	0	0						2	2	2	17.6	17.6	17.6	9.681	0.0031983	11.84	182540000	10	R4GN98;P06703	R4GN98;P06703	Protein S100;Protein S100-A6	S100A6
0.003556995	0.003863141	0.00124807	0.001121071	0.002518399	0.001563218	0.001688677	0.00159811	0.002961054	0.003618432	0.001133807	0.001948967	0.01295596	0.02330698	0.008072959	0.02268188	0.02872776	0.03962267	0.0285549	0.02800134	0.02633941					Lipoproteins	45	45	43	85.4	85.4	82.3	45.398	0	323.31	468800000000	850	P06727	P06727	Apolipoprotein A-IV	APOA4
0.0006718853	0.0008233307	0.001335001	0.001368542	0.001185918	0.0007945975	2.535626E-05	6.543231E-05	7.486324E-05	3.569035E-05	2.112521E-05	3.778019E-05	4.251416E-06	2.412773E-06	2.662031E-06	0	0	2.917191E-06	2.608597E-06	0	0						21	21	18	66.6	66.6	58.1	47.168	0	323.31	1860100000	168	P06733;K7EM90;P13929;E5RI09;E5RG95;K7EPM1;K7EKN2;E5RGZ4	P06733	Alpha-enolase	ENO1
0.0007753979	0.0004716425	0.0008396532	0.0008444932	0.001234802	0.0008055822	4.651041E-05	3.650401E-05	4.451573E-05	7.674154E-05	6.527262E-05	9.307845E-05	3.551051E-05	6.349402E-05	2.093163E-05	2.632902E-05	3.31937E-05	1.795079E-05	2.159138E-05	2.213979E-05	3.425447E-05						14	14	13	52.4	52.4	48.8	36.638	0	132.52	1603300000	92	P07195;A8MW50;C9J7H8;F5H793	P07195;A8MW50;C9J7H8	L-lactate dehydrogenase B chain;L-lactate dehydrogenase	LDHB
0	0	2.205545E-06	0	4.329042E-06	0	4.262326E-06	2.752581E-06	0	1.350142E-06	2.496274E-06	4.016889E-06	0	0	0	0	0	0	0	0	0				Contaminants		1	1	1	3.5	3.5	3.5	60.329	0.0096154	7.516	12806000	1	P07204	P07204	Thrombomodulin	THBD
0.0001281611	0.0003732952	0.0006468465	0.0004102887	0.0007300895	0.0006099233	0.008400954	0.006152374	0.00506559	0.006773619	0.00651044	0.007948713	0.006533088	0.006282588	0.008474463	0.002322902	0.002620857	0.003326693	0.003896799	0.003386878	0.003037685						41	41	37	48.1	48.1	45.4	75.122	0	323.31	162540000000	799	P07225;G5E9F8;H7BXT0;C9K0R0	P07225;G5E9F8	Vitamin K-dependent protein S	PROS1
0.0001570536	0.0001023489	0.0002023379	0.0001222553	0.0002224478	8.452162E-05	5.944312E-05	4.335057E-05	2.875581E-05	1.851131E-05	3.446121E-05	4.278398E-05	7.005259E-05	7.745074E-05	0.0001882778	2.666083E-06	3.382871E-06	1.942937E-06	2.142918E-06	3.969003E-06	3.605425E-06						20	20	20	44.1	44.1	44.1	57.116	0	285.18	1207800000	98	P07237;H7BZ94;H0Y3Z3;I3L398;I3L312;I3L4M2;I3NI03;I3L0S0;I3L3P5;I3L3U6;I3L514;I3L1Y5	P07237;H7BZ94;H0Y3Z3	Protein disulfide-isomerase	P4HB
0.0003197117	0.0005225869	0.0002730076	0.0001789678	0.0003688434	0.0002928389	3.918977E-05	8.803464E-05	5.840203E-05	2.339671E-05	3.91804E-05	5.026565E-05	4.382144E-05	1.186693E-05	8.25474E-06	5.393921E-05	1.59462E-05	2.874227E-05	1.641083E-05	2.417457E-05	1.049415E-05			EV_Concentration			18	18	18	54	54	54	38.604	0	229.69	1257200000	115	P07355;H0YN42;H0YMD0;H0YMU9;A6NMY6;H0YKS4;H0YMM1;H0YNP5;H0YM50;H0YKZ7;H0YLV6;H0YMT9;H0YKX9;H0YN28;H0YL33;H0YNA0;H0YKL9;H0YMW4;H0YMD9;H0YKV8;H0YNB8;H0YN52;H0YKN4;H0YLE2	P07355;H0YN42;H0YMD0;H0YMU9;A6NMY6;H0YKS4;H0YMM1;H0YNP5;H0YM50	Annexin A2;Annexin;Putative annexin A2-like protein	ANXA2;ANXA2P2
2.183428E-06	1.567956E-06	1.89702E-06	1.523756E-06	3.932235E-06	1.907974E-06	3.39661E-06	5.346685E-06	4.348613E-06	9.890797E-06	4.761546E-06	3.64603E-06	0	0	0	8.953303E-05	0.0001850501	9.461934E-05	0.0001074344	8.623048E-05	0.0001115334						11	11	11	26.2	26.2	26.2	65.163	0	202.32	1617000000	43	P07357	P07357	Complement component C8 alpha chain	C8A
1.134482E-05	0.0003658147	1.108361E-05	8.52188E-06	1.210713E-05	2.865548E-05	2.994513E-05	4.137001E-05	1.368751E-05	1.424303E-05	2.138355E-05	2.485979E-05	0.002174486	0.003557108	0.004002498	0.002018184	0.003066304	0.002830084	0.003491667	0.00318458	0.003017446				Contaminants		32	32	32	62.8	62.8	62.8	67.046	0	323.31	52613000000	390	P07358;F5GY80;F5H7G1	P07358;F5GY80;F5H7G1	Complement component C8 beta chain	C8B
0	0	4.114829E-06	0	3.001413E-06	0	2.634355E-06	0	0	0	2.335564E-06	0	0	4.950842E-06	0	9.154282E-05	0.000164175	0.0001612614	0.0001774435	0.0002099855	0.0001809995						6	6	6	41.1	41.1	41.1	22.277	0	48.466	1114900000	35	P07360;Q5SQ08	P07360;Q5SQ08	Complement component C8 gamma chain	C8G
2.29606E-05	4.036856E-05	4.712862E-05	9.423055E-06	6.478253E-05	2.137441E-05	5.578933E-07	2.546971E-06	1.41445E-06	8.399748E-07	2.871166E-07	1.90273E-06	1.686798E-06	8.086568E-07	0	0	0	0	0	0	0						11	11	11	17.9	17.9	17.9	81.889	0	74.999	103100000	17	P07384;E9PRM1;E9PLX0;E9PJJ3;E9PLC9;E9PMC6;E9PJA6;E9PSA6;E9PQB3;E9PL37;E9PIA9	P07384	Calpain-1 catalytic subunit	CAPN1
0.0002438401	0.000407656	0.0005390763	0.000170249	0.0009505873	0.0001530808	3.265243E-05	2.99547E-05	2.348465E-05	1.081875E-05	3.006343E-05	2.14846E-05	3.735193E-05	3.351057E-05	3.577901E-05	1.191219E-05	1.435189E-05	1.174291E-05	1.985297E-05	2.708421E-05	2.169762E-05						19	15	4	56.1	49.3	16.7	47.766	0	251.59	949020000	105	Q5JP53;P07437;Q5ST81;G3V2A3	Q5JP53;P07437;Q5ST81	Tubulin beta chain	TUBB
3.45666E-05	0	0	0	0	0	0	0	0	0	0	0	0	0	0	0	0	0	0	0	0						2	2	2	17	17	17	20.305	0.01006	10.66	2541100	2	P07498	P07498	Kappa-casein	CSN3
0	0	0	0	0	0	0	0	0	0	0	0	0	1.834872E-05	1.206325E-05	1.959407E-05	2.060399E-05	2.238653E-05	2.279241E-05	9.29885E-06	3.254075E-05						3	3	3	12.8	12.8	12.8	39.746	0	18.798	238450000	11	P07585;F8VXZ8;F8VUF6;F8VWU0;H0YI87;F8VX58	P07585;F8VXZ8;F8VUF6;F8VWU0	Decorin	DCN
0.001452681	0.001986836	0.003886093	0.001970035	0.003377572	0.001403766	0.0001214565	0.0001754419	0.0001427244	0.0001184364	0.0001298949	0.0001763881	0	0	0	2.281325E-05	4.185238E-05	1.791758E-05	1.837459E-05	2.793351E-05	4.623252E-05						9	9	6	81.4	81.4	49.3	15.054	0	137.53	2079900000	103	P07737;K7EJ44;I3L3D5	P07737;K7EJ44	Profilin-1	PFN1
0	1.045096E-05	7.268612E-06	0	0	0	0	0	0	0	0	0	9.026991E-06	1.394146E-05	1.617627E-05	0	0	0	0	0	0						1	1	1	7.3	7.3	7.3	30.005	0.0096432	7.6172	16201000	1	P07738	P07738	Bisphosphoglycerate mutase	BPGM
0.0002011706	0.0002939107	0.0002053417	0.0001087311	0.0003994267	0.0001103876	1.265577E-05	9.844161E-06	1.866674E-05	3.669948E-06	1.398755E-05	1.213011E-05	4.20781E-06	0	3.600665E-06	0	0	0	0	0	0						20	20	9	33.1	33.1	14.3	84.659	0	169.08	640980000	79	P07900;Q14568;G3V2J8	P07900	Heat shock protein HSP 90-alpha	HSP90AA1
6.479333E-05	6.379467E-05	3.976594E-05	3.516905E-05	0.0001071914	4.923325E-05	5.163944E-06	2.554033E-06	5.878568E-06	4.283637E-06	9.658419E-07	9.933627E-07	0	0	0	1.465628E-06	0	0	0	0	3.14153E-06						13	13	12	31.1	31.1	29.5	58.573	0	93.378	150850000	24	P07948;E5RJ37;H0Y3C5;J3KPD6;P08631	P07948	Tyrosine-protein kinase Lyn	LYN
3.405948E-05	6.3102E-06	2.51112E-05	2.642393E-05	7.850529E-05	2.152532E-05	0	0	1.082121E-06	0	0	0	0	0	0	0	0	0	0	0	0						9	9	9	25.1	25.1	25.1	54.636	0	71.061	52560000	11	P07954	P07954	Fumarate hydratase, mitochondrial	FH
0.0009571217	0.0007920511	0.001477349	0.0004408145	0.001983324	0.000366429	7.933256E-05	6.081593E-05	8.317681E-05	8.151704E-05	9.747336E-05	9.989469E-05	0.0001449509	0.0001463476	0.000126406	6.541694E-05	4.178252E-05	7.245674E-05	5.275388E-05	0.0001517239	0.0001149287						52	52	16	51.4	51.4	18	129.38	0	323.31	9757300000	407	P07996;A8MZG1;P35442	P07996	Thrombospondin-1	THBS1
0.0001060939	9.529731E-05	5.719235E-05	5.980868E-05	0.000123789	7.578828E-05	5.318973E-06	9.842682E-06	4.067032E-06	2.661481E-06	5.04677E-06	4.007011E-06	0	0	0	0	0	0	0	0	0						16	16	16	29.3	29.3	29.3	75.872	0	106.75	323410000	35	P08133;E5RK69;E7EMC6;E5RJF5;E5RK63;E5RFF0;H0YC77;E5RIU8;E5RJR0;E5RI05	P08133;E5RK69;E7EMC6	Annexin A6;Annexin	ANXA6
3.222908E-05	6.675414E-05	2.404243E-05	2.680107E-05	3.769789E-05	2.830912E-05	0	0	4.437655E-06	8.906564E-06	4.10879E-06	0	0.001391992	0.002315603	0.001205335	0.0005989273	0.001112678	0.0008399501	0.0007485044	0.0008276938	0.000726419						12	12	12	43.7	43.7	43.7	45.14	0	323.31	9565200000	109	P08185;G3V350;G3V4V7	P08185;G3V350	Corticosteroid-binding globulin	SERPINA6
3.889014E-05	3.694029E-05	3.330593E-05	1.049698E-05	5.290305E-05	2.543677E-05	9.124697E-07	8.794925E-07	4.359855E-07	0	1.110377E-06	0	0	0	0	0	0	0	0	0	0						17	7	7	28.3	11.2	11.2	83.263	0	51.255	78428000	21	P08238;Q58FF7;Q58FF8;Q58FF6;Q58FG1	P08238	Heat shock protein HSP 90-beta	HSP90AB1
0	0	0	0	0	0	0	0	0	0	0	0	8.765269E-06	2.267514E-05	9.877251E-06	0	0	2.088438E-06	2.907494E-06	5.9277E-06	6.876146E-06						3	3	3	6.8	6.8	6.8	73.881	0	27.709	89341000	8	P08253;H3BV48;H3BR66	P08253;H3BV48;H3BR66	72 kDa type IV collagenase;PEX	MMP2
0	2.497683E-05	9.280582E-05	0	0	0.0003342542	0	0	0	0	0	0	0	0	0	5.045595E-06	1.009825E-05	1.349899E-05	1.880547E-05	2.215454E-05	2.84825E-05						3	3	3	20.4	20.4	20.4	25.851	0	17.27	108830000	7	P08294	P08294	Extracellular superoxide dismutase [Cu-Zn]	SOD3
0.0001162558	9.046887E-05	0.0001371325	0.000205408	0.0002215743	0.0001898944	0	0	0	0	0	0	0	0	0	0	0	0	0	0	0						1	1	1	10.7	10.7	10.7	12.353	0.0051813	11.239	40269000	4	P08493	P08493	Matrix Gla protein	MGP
0.002800565	0.00250954	0.00272604	0.001369758	0.005349954	0.001367398	0.000203839	0.0002558302	0.0002112566	0.0002015744	0.000189804	0.0001997537	0.001335545	0.0003083553	0.0006499276	0.0002650915	0.0002911252	0.0002462689	0.0001848602	0.0004741728	0.0004025531						43	43	43	44.9	44.9	44.9	113.38	0	323.31	18678000000	512	P08514;K7EP83;K7EKA6	P08514	Integrin alpha-IIb;Integrin alpha-IIb heavy chain;Integrin alpha-IIb light chain, form 1;Integrin alpha-IIb light chain, form 2	ITGA2B
2.768353E-05	1.345957E-05	9.69971E-05	6.914992E-05	5.694612E-05	5.224539E-05	0.001263211	0.0008210939	0.000437645	0.0005454201	0.0004895221	0.000549086	0.0004561649	0.0003691644	0.0001442674	0.0004811571	0.0004116628	0.0001370256	0.0001423164	8.321664E-05	6.907545E-05					Lipoproteins	54	54	52	59.6	59.6	59.5	501.31	0	323.31	82141000000	636	P08519;A0A087WWY0;Q16609	P08519	Apolipoprotein(a)	LPA
0.0001280631	0.0002686297	0.0006067344	0.0001200249	0.0004852557	0.0001013364	3.757747E-05	3.184329E-05	3.617004E-05	4.039035E-05	2.521808E-05	3.920847E-05	0	0	0	0	0	0	0	0	0						8	8	8	35.7	35.7	35.7	40.124	0	100.93	405550000	35	P08567	P08567	Pleckstrin	PLEK
2.542654E-05	2.318431E-05	2.258867E-05	6.313803E-06	1.975736E-05	1.33103E-05	1.263799E-05	5.669223E-06	3.626996E-06	1.594478E-05	1.116955E-05	5.576063E-06	7.229084E-05	0.0001765212	0.0001195108	0.0001413352	0.0001846748	0.0001983866	0.0001962267	0.0002109684	0.0001672576						11	11	11	34.4	34.4	34.4	40.076	0	170.88	1844200000	68	P08571;D6RFL4	P08571;D6RFL4	Monocyte differentiation antigen CD14;Monocyte differentiation antigen CD14, urinary form;Monocyte differentiation antigen CD14, membrane-bound form	CD14
0.000188275	0.0001257812	0.0001463533	8.710449E-05	0.0002519899	0.0002574602	0.0004059972	0.0003740397	0.0008672601	0.001160632	0.0007331116	0.0003413471	4.420845E-05	5.003221E-05	7.907673E-05	4.519718E-05	3.49465E-05	7.419675E-05	3.797869E-05	4.236375E-05	4.910289E-05						55	55	51	56.1	56.1	53	139.09	0	323.31	18233000000	403	P08603;A0A0D9SG88;Q5TFM2;A0A087WYK9;Q6NSD3	P08603	Complement factor H	CFH
0	0	5.631917E-06	0	1.824937E-06	4.45029E-06	7.937498E-07	1.107027E-05	6.486696E-06	0	7.979367E-06	0	0	0	0	0	0	0	0	0	0						2	2	2	3.8	3.8	3.8	114.54	0.0052301	11.421	69869000	2	P08648	P08648	Integrin alpha-5;Integrin alpha-5 heavy chain;Integrin alpha-5 light chain	ITGA5
4.82892E-05	0.0005615654	6.156215E-05	6.558943E-05	0.0001493603	0.0003417752	0.0001286074	0.0001970376	0.0001344394	0.0003039044	0.0002191224	0.000251781	0.008762593	0.01544849	0.01184386	0.006305639	0.007843594	0.007262603	0.00759549	0.008694314	0.008096837						29	29	26	58.5	58.5	56.2	54.565	0	323.31	108750000000	444	P08697;A0A0G2JPA8;C9JMH6;A0A0J9YY65;C9JPV4;A0A0J9YWQ3	P08697;A0A0G2JPA8;C9JMH6	Alpha-2-antiplasmin	SERPINF2
3.630668E-05	2.714378E-05	3.266948E-05	1.858313E-05	6.94362E-05	2.945954E-05	3.237011E-06	1.276885E-05	1.054552E-05	0	6.239785E-06	5.373552E-06	0	0	0	0	0	0	0	0	0						10	4	4	34.5	15.3	15.3	40.532	0	24.688	70273000	10	P08754	P08754	Guanine nucleotide-binding protein G(k) subunit alpha	GNAI3
4.22049E-05	3.55019E-05	8.411279E-05	4.597829E-05	5.284482E-05	3.981956E-05	1.070518E-05	3.638248E-06	4.110215E-06	1.753529E-06	3.90347E-06	7.175026E-06	0	0	0	0	0	0	0	0	0						5	5	5	16.2	16.2	16.2	35.936	0	32.044	117130000	19	P08758;D6RBL5;E9PHT9;D6RBE9	P08758;D6RBL5;E9PHT9	Annexin A5;Annexin	ANXA5
1.246461E-05	8.936902E-06	3.996852E-05	2.931734E-05	3.131741E-05	1.737266E-05	0	3.194676E-07	0	0	0	0	0	0	0	0	0	0	0	0	0						8	5	5	32	19.4	19.4	47.268	0	41.232	30961000	8	P09104;F5H0C8;F5H1C3	P09104;F5H0C8	Gamma-enolase;Enolase	ENO2
0.0001136658	0.000218052	0.0002532465	0.0002171884	0.0003283775	0.0001105262	1.265235E-05	5.208735E-06	6.304864E-06	0	8.379642E-06	0	5.088573E-06	0	0	0	0	0	0	0	0						7	7	7	44.8	44.8	44.8	23.356	0	78.91	175130000	34	P09211;A8MX94;A0A087X243;A0A087X2E9	P09211;A8MX94	Glutathione S-transferase P	GSTP1
0.000138064	0.0001309607	0.0002284403	5.199525E-05	0.0002276715	5.560141E-05	0	0	0	0	0	0	2.044293E-06	1.082265E-06	1.696113E-06	0	0	0	0	0	0						8	8	8	35.6	35.6	35.6	34.632	0	56.184	123940000	25	P09486;F5GY03;E5RK62	P09486;F5GY03;E5RK62	SPARC	SPARC
0	0	0	0	0	0	0	0	0	0	0	0	3.245544E-06	3.195116E-05	1.9931E-05	9.316798E-06	2.099918E-05	2.303153E-05	3.010262E-05	2.548686E-05	2.256299E-05						7	7	7	16.8	16.8	16.8	60.179	0	55.595	369260000	18	P09603;E9PJA2;E9PKP4;H7BY18;E9PQ08	P09603;E9PJA2	Macrophage colony-stimulating factor 1;Processed macrophage colony-stimulating factor 1	CSF1
3.812729E-05	0.0002693239	4.698814E-05	3.79256E-05	5.47534E-05	0.0001333504	0.000240328	0.0005137133	0.0003241207	0.0006497366	0.0005076959	0.0004509448	0.002816443	0.004543771	0.006380178	0.002641434	0.003258476	0.003562516	0.00412091	0.003116164	0.004006994						34	34	33	54.9	54.9	53.8	76.684	0	323.31	63312000000	405	P09871;F8WCZ6;A0A087X232;H0Y5D1;F5H7T4;B5MCV4	P09871;F8WCZ6;A0A087X232	Complement C1s subcomponent;Complement C1s subcomponent heavy chain;Complement C1s subcomponent light chain	C1S
2.041305E-05	0	5.496942E-05	2.629011E-06	3.031502E-05	1.813095E-05	0	0	0	2.073484E-06	0	0	0	0	0	0	0	0	0	0	0						4	1	1	16.8	6.3	6.3	39.455	0.0011074	12.468	36074000	4	P09972;A8MVZ9;K7EKH5;C9J8F3;J3KSV6;J3QKP5	P09972;A8MVZ9	Fructose-bisphosphate aldolase C;Fructose-bisphosphate aldolase	ALDOC
2.242084E-05	3.596212E-05	3.941046E-05	2.82863E-05	2.527929E-05	1.715247E-05	3.842441E-05	3.992318E-05	5.814864E-05	5.749127E-05	2.921182E-05	2.912406E-05	0.0002306729	0.0003054642	0.0001344756	0.0002573313	0.0003614666	0.000363773	0.0004582132	0.0003012754	0.000307788						99	5	1	66.4	4.4	0.7	192.78	0	128.89	17838000000	130	P0C0L4	P0C0L4	Complement C4-A;Complement C4 beta chain;Complement C4-A alpha chain;C4a anaphylatoxin;C4b-A;C4d-A;Complement C4 gamma chain	C4A
0.0003290052	0.0004631869	0.0003943995	0.0002662264	0.0004808085	0.0002824851	0.000640483	0.0007345472	0.0006690654	0.000813846	0.0007889549	0.0006451692	0.003095733	0.002762474	0.004319544	0.009470647	0.01201309	0.008917003	0.01001836	0.01063886	0.01074761						99	99	1	66.4	66.4	1	192.75	0	323.31	506330000000	1865	P0C0L5;F5GXS0	P0C0L5;F5GXS0	Complement C4-B;Complement C4 beta chain;Complement C4-B alpha chain;C4a anaphylatoxin;C4b-B;C4d-B;Complement C4 gamma chain	C4B
9.193492E-06	5.504342E-05	4.243051E-05	1.370468E-05	6.861382E-05	0	0	2.406723E-05	0.000123492	8.046552E-05	9.829944E-05	0.0002972501	0	0	0	0	0	6.990566E-05	1.45808E-05	2.17525E-05	6.731538E-05						5	4	4	54.1	42.6	42.6	13.532	0	83.867	433680000	18	P0DJI8;E9PQD6;P0DJI9	P0DJI8;E9PQD6	Serum amyloid A-1 protein;Amyloid protein A;Serum amyloid protein A(2-104);Serum amyloid protein A(3-104);Serum amyloid protein A(2-103);Serum amyloid protein A(2-102);Serum amyloid protein A(4-101);Serum amyloid A protein	SAA1
0.0001565966	6.104504E-05	0.0001618611	0.0001173383	0.0003370248	0.000128427	1.193024E-05	1.526672E-05	1.850971E-05	2.72518E-05	2.657886E-05	3.002E-05	0	0	5.915991E-05	0.000134244	0.0001240932	8.346144E-05	7.880271E-05	0.0002330267	0.0001248781						3	3	3	22.2	22.2	22.2	17.652	0	40.126	374830000	22	P10124	P10124	Serglycin	SRGN
0	6.672294E-05	0	0	0	0	0	0	0	0	0	0	0	0	0	0	0	0	0	0	0						2	2	2	9.6	9.6	9.6	21.865	0.0011261	12.89	7698400	2	P10412	P10412	Histone H1.4	HIST1H1E
0	0	0	0	0	0	0	0	0	0	0	0	0	0	0	7.741336E-06	6.179842E-06	1.409578E-05	1.140846E-05	2.634402E-05	2.622875E-05						2	2	1	7	7	2.9	35.422	0.0011455	13.383	106260000	3	P10451;D6R9C5	P10451;D6R9C5	Osteopontin	SPP1
0.0003536319	0.0004934914	0.0007881936	0.0004466338	0.0002462368	0.0007500649	2.077392E-05	9.574174E-05	0.0001517232	3.327347E-06	0	3.153609E-05	3.658504E-05	2.203875E-05	1.835996E-05	0	0	0	0	0	0						5	5	5	40	40	40	11.737	0	34.602	368530000	26	P10599	P10599	Thioredoxin	TXN
5.068223E-05	5.038737E-05	6.030632E-05	2.510192E-05	0.000113474	1.656117E-05	0	0	0	0	0	0	0	0	0	0	0	0	0	0	0						3	3	3	24	24	24	13.696	0.0012063	16.498	28449000	5	P10606	P10606	Cytochrome c oxidase subunit 5B, mitochondrial	COX5B
3.116261E-05	1.796507E-05	2.23892E-05	2.002477E-05	4.783202E-05	3.483191E-05	0	0	1.645424E-06	0	0	0	0	0	0	0	0	0	0	0	0						3	3	3	7.7	7.7	7.7	54.255	0	22.309	40289000	6	X6R5C5;X6R8A1;P10619;Q5JZH0	X6R5C5;X6R8A1;P10619	Carboxypeptidase;Lysosomal protective protein;Lysosomal protective protein 32 kDa chain;Lysosomal protective protein 20 kDa chain	CTSA
7.55505E-07	1.259684E-06	0	0	0	0	0	0	0	0	0	0	3.724492E-06	3.234916E-06	2.231165E-06	0.000356534	0.0004402539	0.0005456488	0.0005270559	0.0004406726	0.0004924097						34	34	30	53.9	53.9	49.9	93.517	0	323.31	12439000000	201	P10643	P10643	Complement component C7	C7
0	0	0	0	0	0	0	0	0	0	0	0	1.213824E-05	5.095194E-06	1.581337E-05	7.662922E-06	6.198194E-06	1.841151E-05	1.485444E-05	1.114706E-05	2.378964E-05				Contaminants		6	6	6	18.2	18.2	18.2	50.688	0	51.688	186270000	14	P10645;G5E968	P10645;G5E968	Chromogranin-A;Vasostatin-1;Vasostatin-2;EA-92;ES-43;Pancreastatin;SS-18;WA-8;WE-14;LF-19;Catestatin;AL-11;GV-19;GR-44;ER-37;GE-25;Serpinin-RRG;Serpinin;p-Glu serpinin precursor	CHGA
8.167289E-05	5.354497E-05	0.0002523073	9.833446E-05	0.000156137	0.0001010135	0	0	0	0	0	0	0	0	0	0	0	0	0	0	0				Contaminants		5	2	2	55.8	25	25	11.553	0	17.633	41218000	10	P10720	P10720	Platelet factor 4 variant;Platelet factor 4 variant(4-74);Platelet factor 4 variant(5-74);Platelet factor 4 variant(6-74)	PF4V1
3.358284E-05	2.267572E-05	3.881669E-05	3.116653E-05	4.257569E-05	2.563222E-05	0	0	0	0	0	0	0	0	0	0	0	0	0	0	0						4	4	4	19.5	19.5	19.5	31.462	0	23.371	29352000	10	P10768;H7BZT7;X6RA14;U3KQT1	P10768;H7BZT7;X6RA14;U3KQT1	S-formylglutathione hydrolase	ESD
0.0001292602	0.0001384802	9.216936E-05	2.58491E-05	0.0002849909	3.417134E-05	1.81678E-06	4.992943E-06	6.906925E-06	4.803431E-07	2.582487E-06	3.618041E-06	0	0	2.347558E-06	4.158255E-07	0	2.080509E-06	7.812171E-07	2.649147E-06	2.440816E-06						22	22	22	53.2	53.2	53.2	61.054	0	197.42	322330000	58	P10809;E7ESH4;E7EXB4;C9JL25;C9JL19;C9JCQ4;C9J0S9	P10809	60 kDa heat shock protein, mitochondrial	HSPD1
0.003465801	0.003930225	0.001343461	0.001603441	0.002961089	0.001732936	0.00461563	0.00241674	0.001917708	0.002527857	0.00361344	0.004130082	0.03086637	0.0223056	0.02312621	0.008871774	0.009484719	0.008815967	0.0102811	0.01071651	0.0125909						26	26	26	43.7	43.7	43.7	52.494	0	323.31	164540000000	500	P10909;H0YC35;H0YLK8;E7ERK6;E7ETB4;H0YAS8;E5RJZ5;E5RG36;E5RGB0;E5RH61	P10909;H0YC35;H0YLK8	Clusterin;Clusterin beta chain;Clusterin alpha chain;Clusterin	CLU
0.0003855062	0.0003225459	0.0005559113	0.0002531381	0.0006584315	0.0002409708	4.082818E-05	6.856408E-05	3.952116E-05	5.74714E-05	4.542258E-05	8.470496E-05	5.162676E-05	9.048774E-06	2.678725E-05	2.006672E-05	2.514605E-05	2.122402E-05	2.230828E-05	4.416458E-05	3.496757E-05						27	27	26	43.9	43.9	43.9	72.332	0	264	1999600000	157	P11021	P11021	78 kDa glucose-regulated protein	HSPA5
0	1.735898E-07	0	0	0	0	5.87871E-06	8.74073E-06	1.292164E-05	1.199063E-05	1.437776E-05	1.158226E-05	0	2.366291E-06	0	0	0	0	0	0	0						11	11	11	9.2	9.2	9.2	177.6	0	86.617	324350000	29	P11047;Q9Y6N6	P11047	Laminin subunit gamma-1	LAMC1
0.001147758	0.001228327	0.0007751929	0.001209779	0.0004258275	0.0005238765	5.866634E-05	3.686695E-05	4.976726E-05	8.243611E-05	1.000192E-05	4.32244E-05	3.326067E-05	3.719937E-05	1.534885E-05	3.254257E-05	3.176623E-05	2.961013E-05	2.261411E-05	1.506524E-05	3.271761E-05						10	10	10	13	13	13	54.083	0	164.3	1205300000	67	P11166;A6NL68;A0A0D9SG74;A0A0D9SFK9	P11166	Solute carrier family 2, facilitated glucose transporter member 1	SLC2A1
0.0003077955	0.0003404712	0.0002844715	6.759474E-05	0.0006346778	0.0001016011	0	0	2.126663E-05	7.129728E-06	2.664495E-05	0	2.520121E-05	4.882791E-05	2.869546E-05	1.269484E-05	1.226751E-05	1.255934E-05	1.070444E-05	3.481835E-05	3.019811E-05						6	6	6	11.3	11.3	11.3	53.924	0	67.946	362650000	23	P11169;Q8TDB8;F5GYR5	P11169;Q8TDB8	Solute carrier family 2, facilitated glucose transporter member 3;Solute carrier family 2, facilitated glucose transporter member 14	SLC2A3;SLC2A14
0.00026863	0.0002162345	0.0002117528	0.0002655167	0.0001870909	0.0001160569	1.766844E-05	6.148597E-06	1.114205E-05	6.355929E-06	1.580223E-06	2.679161E-06	0	3.307669E-06	0	0	0	0	0	0	0						23	23	23	43.1	43.1	43.1	69.889	0	182.71	530830000	83	Q4VB86;P11171;A0A1B0GWG0;J3KT37;Q4VXN1;Q4VXN0;A0A1B0GTF8;A8K968;A0A0C4DH22;A0A0A0MRA8;A0A0A0MSA4;Q9H4G0;Q9Y2J2	Q4VB86;P11171;A0A1B0GWG0	Protein 4.1	EPB41
2.205193E-05	2.010627E-05	2.464861E-05	1.407877E-05	3.614049E-05	1.670714E-05	1.17194E-07	7.94046E-07	0	3.151875E-07	4.850913E-07	7.799848E-07	0	0	0	0	0	0	0	0	0						9	9	6	13.5	13.5	10.2	96.695	0	54.592	79868000	19	P11216;H0Y4Z6	P11216	Glycogen phosphorylase, brain form	PYGB
0	0	0	0	0	0	0	0	0	0	0	0	0	0	0	0	5.307092E-07	7.024959E-07	1.021511E-06	7.132546E-07	9.558793E-07						5	2	2	6.3	3	3	97.091	0.0052247	11.409	18630000	2	P11217;E9PK47;P06737	P11217;E9PK47;P06737	Glycogen phosphorylase, muscle form;Alpha-1,4 glucan phosphorylase;Glycogen phosphorylase, liver form	PYGM;PYGL
9.285665E-07	0	1.613876E-05	0	2.500045E-06	0	0.0004327928	0.0003134569	9.977185E-05	0.0001064168	0.0004514472	0.0005421161	0	6.356413E-05	0	0	0	0	0	0	0						12	12	12	54.4	54.4	54.4	26.143	0	275.08	1958800000	40	P11226	P11226	Mannose-binding protein C	MBL2
0.0001052636	8.273869E-05	9.356646E-05	0.0001006652	0.0001325951	5.33018E-05	2.475899E-05	8.605572E-06	4.173027E-06	3.07427E-06	1.148316E-05	7.898634E-06	0	0	0	0	0	0	0	0	0						7	7	7	36.9	36.9	36.9	23.408	0	44.597	90067000	15	P11234;C9J6B1;C9JQB3;P11233;C9JPE8;C9JYR1;H7C3P7;F8WEQ6	P11234;C9J6B1;C9JQB3;P11233	Ras-related protein Ral-B;Ras-related protein Ral-A	RALB;RALA
0.0002493248	0.0002363205	0.0002352705	0.0002696531	0.0002227567	0.0001172593	2.068906E-05	6.808126E-06	5.760083E-06	1.512635E-05	1.550033E-06	1.400979E-05	1.616619E-06	1.253507E-06	0	0	0	0	0	0	0						84	84	82	47.8	47.8	46.9	246.47	0	323.31	2388100000	257	P11277;H0YJE6;F8W6C1;A4QPE4;O15020	P11277	Spectrin beta chain, erythrocytic	SPTB
3.659724E-05	4.93585E-05	4.005622E-05	3.255444E-05	8.335573E-05	3.110478E-05	0	0	0	0	0	0	0	0	2.852852E-06	0	0	0	0	2.041367E-06	1.728565E-06						3	3	3	8.6	8.6	8.6	44.882	0	31.026	66106000	13	P11279	P11279	Lysosome-associated membrane glycoprotein 1	LAMP1
6.932037E-06	8.000075E-06	1.122875E-05	2.719747E-06	1.252714E-05	0	0	0	0	0	0	0	0	0	0	0	0	0	0	0	0						3	3	3	7.2	7.2	7.2	59.256	0	18.052	16790000	4	P11413;E9PD92;E7EM57;E7EUI8	P11413	Glucose-6-phosphate 1-dehydrogenase	G6PD
1.773492E-06	1.782778E-06	3.100461E-06	1.284801E-06	3.114005E-06	1.159171E-06	0	0	0	0	0	0	0	0	0	0	0	0	0	0	0						2	2	2	2.5	2.5	2.5	101.56	0.0091093	10.78	7094500	1	P11586;F5H2F4	P11586;F5H2F4	C-1-tetrahydrofolate synthase, cytoplasmic;Methylenetetrahydrofolate dehydrogenase;Methenyltetrahydrofolate cyclohydrolase;Formyltetrahydrofolate synthetase;C-1-tetrahydrofolate synthase, cytoplasmic, N-terminally processed	MTHFD1
4.499621E-06	1.046266E-05	1.274848E-05	9.205999E-06	1.405719E-05	1.356141E-05	1.316721E-05	1.217025E-05	4.785972E-06	4.90951E-05	1.213892E-05	2.284428E-05	0.0001104409	0.0001627624	0.0001119591	2.150228E-05	5.410842E-06	3.162871E-05	3.562243E-05	3.065933E-05	2.301979E-05						10	10	10	27.8	27.8	27.8	54.756	0	99.471	707550000	49	P11597;H3BRJ9	P11597;H3BRJ9	Cholesteryl ester transfer protein	CETP
4.032879E-06	7.465281E-06	1.407572E-05	1.45289E-05	1.141093E-05	9.459959E-06	0	0	0	0	0	0	0	0	0	0	0	0	0	0	0						1	1	1	4.3	4.3	4.3	39.724	0.0097276	7.8999	13264000	2	P11766	P11766	Alcohol dehydrogenase class-3	ADH5
0	0	0	8.958731E-07	2.717199E-06	2.958077E-06	8.357873E-05	5.954318E-05	6.013291E-05	0.0001135814	9.686206E-05	0.0001248629	0	0	5.144655E-06	0	0	0	0	0	0						19	19	19	19.9	19.9	19.9	108.58	0	279.42	1750200000	73	P12110;C9JH44;H7C0M5	P12110	Collagen alpha-2(VI) chain	COL6A2
1.380966E-06	4.619857E-06	9.494803E-05	8.237608E-06	2.511869E-05	0.0001299981	0.0003724782	0.0003910206	0.0001562788	0.0004555254	0.0004778518	0.000257132	5.28306E-06	0.0001128622	5.84407E-06	2.564239E-07	2.766107E-07	1.413435E-06	6.702762E-07	1.320937E-06	2.431737E-06						116	116	5	46.4	46.4	2.9	343.67	0	323.31	25225000000	484	P12111	P12111	Collagen alpha-3(VI) chain	COL6A3
0.0001065814	0.0001510311	0.002795041	0.004249281	0.0002173477	0.0004334011	3.512474E-05	2.054788E-05	6.701895E-05	6.564111E-05	1.098916E-05	5.014354E-06	8.012826E-05	2.061215E-05	2.55537E-06	3.190334E-05	1.358445E-05	2.841655E-05	2.323692E-05	3.165117E-05	2.574641E-05						8	8	8	63.7	63.7	63.7	16.572	0	104.6	1040600000	40	P12273	P12273	Prolactin-inducible protein	PIP
2.631018E-05	1.104145E-05	1.284472E-05	5.664052E-06	5.802703E-05	1.213451E-05	6.538809E-06	3.610658E-06	0	0	4.424954E-06	0	0	0	0	0	0	0	0	0	0						3	3	3	13.6	13.6	13.6	35	0	17.629	22756000	3	P12318;V9GY83;H0YGT0;P31995;F5GXY9;F5GX41;A0A087WXE5;P31994	P12318;V9GY83;H0YGT0;P31995	Low affinity immunoglobulin gamma Fc region receptor II-a;Low affinity immunoglobulin gamma Fc region receptor II-c	FCGR2A;FCGR2C
0.001103576	0.001322477	0.002127075	0.0005910206	0.003276098	0.0006280703	0.0001609318	0.0001115648	0.0001471533	9.801405E-05	0.0001276404	0.0001150131	0.0002200257	0.000102935	0.0001566491	2.390482E-05	3.348357E-05	4.299019E-05	5.923575E-05	0.0001157269	8.634313E-05	Large EVs		EV_Concentration			53	53	34	71.1	71.1	49.4	103.06	0	323.31	10197000000	512	P12814;H9KV75;G3V2N5;G3V2W4;H7C5W8;P35609;H0YJW3;H0YJ11;Q08043;A0A087WSZ2;G3V2X9;F6THM6;G3V5M4;G3V2E8;G3V380	P12814;H9KV75	Alpha-actinin-1	ACTN1
4.041802E-05	4.434753E-05	4.349307E-05	2.349605E-05	4.858645E-05	2.211785E-05	4.331028E-06	2.083691E-06	3.996548E-06	4.565849E-06	2.632803E-06	6.383502E-06	0	0	1.476787E-06	0	0	0	0	0	0						7	6	6	13.6	12.1	12.1	59.834	0	35.672	115020000	15	P12931;J3QRU1;P06241;P07947;H2E272;H7C3Z8;H7C074;Q573B4;A0A087WZG2;Q9H3Y6;P42685;P06239;P08581;Q04912	P12931	Proto-oncogene tyrosine-protein kinase Src	SRC
0	0	0	0	0	0	0	0	0	0	0	0	0	0	0	4.118844E-05	3.887648E-05	5.11363E-05	7.187138E-05	7.287956E-05	7.913738E-05						9	9	9	25.2	25.2	25.2	54.548	0	86.893	795090000	37	P12955;K7ES25;V9GYE4;V9GY89	P12955	Xaa-Pro dipeptidase	PEPD
0.003663533	0.00319028	0.002804122	0.001370366	0.006535696	0.001506067	0.0002559125	5.266543E-05	0.0002034409	0.0001942111	0.0003586555	0.0001905474	0.001097542	0.0003046888	0.0009684911	0.0002636965	0.0002372483	0.0001886044	0.0002368266	0.000434814	0.0003573553						5	5	5	23.8	23.8	23.8	21.717	0	35.885	3019200000	60	P13224	P13224	Platelet glycoprotein Ib beta chain	GP1BB
7.757896E-06	3.618053E-06	3.483109E-06	3.403359E-06	3.687905E-06	0	5.427167E-05	0	0	0	1.121957E-06	4.845595E-06	0	0	0	3.65486E-05	0	1.386006E-05	1.458576E-05	1.302948E-05	2.248165E-05						2	2	2	3.9	3.9	3.9	49.973	0.01007	10.7	334470000	5	P13489;E9PMA9;E9PMN0;E9PIK5;E9PMJ3;E9PLZ3;E9PIM9;H0YCR7	P13489;E9PMA9;E9PMN0;E9PIK5;E9PMJ3;E9PLZ3;E9PIM9;H0YCR7	Ribonuclease inhibitor	RNH1
0	0	5.934232E-07	0	5.117006E-07	2.977993E-07	1.177096E-05	1.030399E-05	3.063479E-05	2.982495E-05	1.581575E-05	1.156223E-05	5.890239E-06	8.898648E-06	2.575E-06	3.032015E-06	1.023996E-06	6.6311E-06	2.843851E-06	4.871187E-06	3.738209E-06						17	17	17	5.5	5.5	5.5	372.82	0	144.19	1264200000	50	P13611;E9PF17;D6RGZ6;Q86W61	P13611;E9PF17	Versican core protein	VCAN
5.091511E-06	1.182851E-05	7.118036E-06	4.464716E-06	7.724084E-06	7.722693E-06	0	6.042836E-07	1.750651E-06	0	0	0	3.220932E-06	0	0	0	0	0	0	0	0	Large EVs		EV_Concentration			3	3	3	4.4	4.4	4.4	95.337	0	19.942	29482000	5	P13639	P13639	Elongation factor 2	EEF2
0.003222037	0.03914624	0.03037436	0.01375537	0.007497754	0.02313592	0.0007370908	0.001801224	0.003231035	0.0002839734	0.0006636155	0.0001097335	0.02142384	0.00997386	0.00291161	0.01234516	0.006210915	0.0095949	0.005272665	0.006306936	0.002161061						47	46	0	69.3	69.3	0	58.826	0	323.31	156230000000	830	P13645;Q2M2I5;Q99456;O76015;O76013;Q7Z3Y9	P13645	Keratin, type I cytoskeletal 10	KRT10
0.0005464448	0.001999473	0.001498616	0.001691541	0.0006681994	0.0029154	3.814862E-05	0.0009126167	0.001041597	1.239031E-05	8.414187E-05	1.767585E-05	0.001454056	0.0002802851	0.0001184947	0.001550407	0.0006178278	0.0008198821	0.0005192802	0.0004580911	0.0002053244						54	43	0	64.6	55.9	0	62.378	0	323.31	18882000000	313	P13647;H0YI76;F8W0C6;H0YIN9;F8VV57;F8VUG2;F8W1U3;F8VU69;F8VP67	P13647	Keratin, type II cytoskeletal 5	KRT5
3.110711E-05	1.571154E-05	2.434358E-05	2.042826E-05	3.192713E-05	1.013525E-05	0	2.273864E-07	0	1.156805E-06	0	0	4.559955E-05	9.067333E-06	1.310248E-05	0	0	0	0	0	0						9	9	9	14.1	14.1	14.1	72.932	0	53.23	101680000	14	P13667	P13667	Protein disulfide-isomerase A4	PDIA4
1.351258E-05	1.104223E-05	1.264991E-05	2.111664E-06	6.114095E-05	1.084208E-05	0.0003586888	6.33335E-06	6.301117E-06	1.072181E-05	1.080833E-05	9.06527E-06	3.335876E-05	6.012032E-05	0.000138329	0.0004469203	0.0005599677	0.0006173384	0.0007057624	0.0007019601	0.000794788						38	38	38	48.1	48.1	48.1	104.79	0	323.31	18669000000	239	P13671;C9JC72	P13671	Complement component C6	C6
3.602918E-05	4.917597E-05	5.06035E-05	4.212176E-05	5.340072E-05	3.949298E-05	4.668829E-06	4.845797E-06	5.812009E-06	1.651689E-06	0	0	8.727816E-06	0	0	0	0	0	0	0	0						3	3	3	13.9	13.9	13.9	36.294	0	21.012	65326000	11	P13716;B7ZBK6	P13716	Delta-aminolevulinic acid dehydratase	ALAD
0	0	0	0	0	0	0	0	2.831684E-06	1.249136E-05	2.282394E-06	0	2.227455E-05	0.0006810501	0.0002315359	0.0007707343	0.0004840166	0.001866008	0.001909273	0.000986623	0.0009879405						13	13	13	64.4	64.4	64.4	25.205	0	267.3	9261800000	79	P13727;H0YCG3	P13727	Bone marrow proteoglycan;Eosinophil granule major basic protein	PRG2
0.0002064594	0.0002413361	3.062196E-05	7.429602E-06	0.0001469603	4.531191E-05	2.796075E-05	7.070558E-05	8.720958E-06	0	3.53729E-05	3.880784E-05	0	3.877197E-06	1.531949E-06	0	0	0	0	0	0						9	9	9	45.5	45.5	45.5	29.822	0	71.381	289830000	29	P13761;Q9TQE0;A0A140T958;P79483;A0A182DWH4;Q30134;Q29974;P04229;P13760;P01911;Q95IE3;Q30154;P20039;A0A087WX18;Q9GIY3;Q5Y7A7;P01912;Q30167	P13761;Q9TQE0;A0A140T958;P79483	HLA class II histocompatibility antigen, DRB1-7 beta chain;HLA class II histocompatibility antigen, DRB1-9 beta chain;HLA class II histocompatibility antigen, DR beta 3 chain	HLA-DRB1;HLA-DRB3
6.086372E-05	7.268789E-05	6.552757E-05	3.981332E-05	0.0001040325	3.60813E-05	5.904494E-06	1.640053E-05	8.833019E-06	5.294886E-06	9.242674E-06	1.22916E-05	3.2459E-06	3.89918E-06	5.857266E-07	0	0	0	0	0	0						16	16	16	39.6	39.6	39.6	70.288	0	105.49	300220000	45	P13796;Q5TBN3;A0A0A0MSQ0;P13797;U3KQI3	P13796	Plastin-2	LCP1
0	1.969987E-06	7.296166E-06	0	5.34016E-06	4.463031E-06	5.134406E-05	6.497083E-05	5.964933E-05	6.69151E-05	8.410132E-05	7.108757E-05	2.185989E-05	4.309097E-05	4.097513E-05	1.430822E-05	3.727801E-05	7.685391E-05	5.335316E-05	8.577437E-05	9.729975E-05						5	5	5	16.9	16.9	16.9	42.187	0	44.544	705700000	20	P14151	P14151	L-selectin	SELL
6.350051E-05	5.473297E-05	8.103142E-05	0.0001242322	6.512401E-05	5.544802E-05	1.593831E-05	0	0	0	8.823324E-06	1.020433E-05	0	0	0	0	0	0	0	0	0						2	2	2	17.4	17.4	17.4	12.476	0.0041929	11.471	35244000	5	P14174	P14174	Macrophage migration inhibitory factor	MIF
0.0002201493	0.0002126697	1.667354E-05	7.728676E-06	6.764761E-05	4.418994E-05	2.488138E-05	7.633358E-05	2.586327E-06	0	3.295323E-06	5.361204E-05	0	0	0	0	0	0	0	0	0						2	2	2	13	13	13	18.848	0.0011779	14.616	66436000	8	P14209;A0A096LP69	P14209;A0A096LP69	CD99 antigen	CD99
4.991067E-06	3.414073E-06	1.257229E-05	3.469662E-06	1.534546E-05	6.833526E-07	4.773922E-06	1.01621E-05	1.054338E-05	1.394903E-05	1.125186E-05	2.395288E-05	1.171467E-05	2.337132E-05	2.655829E-05	0	0	0	0	0	0						13	13	13	15.2	15.2	15.2	136.38	0	128.95	371990000	26	P14543	P14543	Nidogen-1	NID1
0.0004296339	0.000417539	0.0006715518	0.0003467634	0.000734572	0.0003047143	3.46009E-05	3.319651E-05	5.085754E-05	3.366547E-05	2.602614E-05	2.418338E-05	4.733664E-05	5.902737E-06	1.090394E-05	1.006397E-05	1.182957E-05	1.89108E-05	2.257325E-05	2.43751E-05	2.473918E-05						24	24	24	60.1	60.1	60.1	57.936	0	323.31	1873000000	154	P14618;B4DNK4;H3BTN5;H3BQ34;H3BR70;H3BT25;H3BUW1;H3BTJ2;H3BU13;H3BN34;H3BQZ3;P30613	P14618;B4DNK4;H3BTN5;H3BQ34;H3BR70	Pyruvate kinase PKM;Pyruvate kinase	PKM
0.0001494469	0.0001438781	0.0001796352	7.20849E-05	0.0002509928	3.836606E-05	8.528731E-06	9.788324E-06	1.186188E-05	8.076085E-06	7.342231E-06	1.056737E-05	6.136802E-05	5.525773E-05	6.263059E-05	3.034182E-05	2.442136E-05	3.290371E-05	3.529307E-05	4.780261E-05	3.923673E-05	Large EVs		EV_Concentration			18	18	17	27	27	25.5	92.468	0	126.39	1459700000	77	P14625;Q96GW1;H0YIV0;F8W026;Q58FF3	P14625	Endoplasmin	HSP90B1
0.001441798	0.001582308	0.0008717864	0.0003750487	0.002033002	0.0007087362	6.397487E-05	7.273541E-05	5.070407E-05	6.572322E-05	4.381998E-05	0.0001202556	0.0001339469	2.354785E-05	9.818196E-05	0.0001192614	0.0001072534	6.877423E-05	6.847257E-05	0.0001681889	0.000182664						6	6	6	35.6	35.6	35.6	19.046	0	56.631	1243100000	59	P14770	P14770	Platelet glycoprotein IX	GP9
1.137529E-05	0.0002353376	6.734767E-05	6.234625E-05	4.061945E-05	0.0003406001	2.743692E-06	1.549203E-05	0.0001482472	5.079552E-06	2.458575E-06	7.616545E-07	8.452717E-05	1.7615E-05	6.60056E-06	9.182045E-05	1.711299E-05	7.26571E-05	3.246879E-05	2.492558E-05	7.392341E-06						31	31	31	56.9	56.9	56.9	81.744	0	323.31	1865600000	124	P14923;C9JTX4;C9J826;C9JK18;C9JKY1;B4DGU4;P35222;C9JPI2;K7ERP3	P14923	Junction plakoglobin	JUP
0	6.271588E-05	2.062498E-05	2.016873E-05	3.17833E-05	1.613069E-05	5.497501E-06	8.645479E-06	0	0	0	8.647899E-06	0	0	0	0	0	0	0	0	0						1	1	1	15.9	15.9	15.9	14.719	0	26.455	22770000	4	P15090	P15090	Fatty acid-binding protein, adipocyte	FABP4
6.321757E-07	3.650113E-06	0	0	2.964883E-07	0	1.682476E-05	2.85982E-05	3.38164E-06	3.339531E-06	5.514634E-06	2.336428E-05	8.032177E-06	8.892462E-07	6.142311E-06	7.30972E-06	4.140193E-06	0	1.110362E-06	9.882941E-07	2.873312E-06						13	13	13	16.4	16.4	16.4	109.54	0	138.97	318090000	24	P15144;H0YLZ8;H0YMC1	P15144	Aminopeptidase N	ANPEP
2.255687E-06	1.105081E-06	2.580897E-05	2.675342E-06	1.919881E-05	5.834759E-06	0.0001659466	0.0001481198	6.504361E-05	0.0001359014	9.752293E-05	0.0001173716	9.770695E-05	0.0001478984	8.429594E-05	0.0006423057	0.0009282224	0.0006412528	0.0003917972	0.000363115	0.000687955						13	13	10	42.8	42.8	34.3	52.286	0	323.31	7479500000	96	P15169;B1AP58	P15169	Carboxypeptidase N catalytic chain	CPN1
0	2.783568E-06	0	0	0	0	0	0	0	0	0	0	0	1.720463E-05	4.671231E-06	0	0	0	0	0	0						2	2	2	8	8	8	43.92	0	37.104	10105000	2	P15291;Q86XA6	P15291;Q86XA6	Beta-1,4-galactosyltransferase 1;Lactose synthase A protein;N-acetyllactosamine synthase;Beta-N-acetylglucosaminylglycopeptide beta-1,4-galactosyltransferase;Beta-N-acetylglucosaminyl-glycolipid beta-1,4-galactosyltransferase;Processed beta-1,4-galactosyltransferase 1	B4GALT1
3.171325E-05	0	3.20959E-05	1.943878E-05	2.179654E-05	3.095262E-05	0	0	0	0	0	0	8.677612E-06	0	0.0001673514	0	0	0	0	0	0						5	1	1	38.8	9.2	9.2	17.149	0.0095329	7.182	59075000	3	P15531	P15531	Nucleoside diphosphate kinase A	NME1
0	0	0	0	0	0	1.113192E-05	6.602844E-06	0	0	0	0	0	0	0	0	0	0	0	0	0				Contaminants		1	1	1	7	7	7	22.963	0.0098425	8.6476	13011000	2	P15814	P15814	Immunoglobulin lambda-like polypeptide 1	IGLL1
1.371716E-05	0.0002178102	7.816738E-05	8.187222E-05	3.777731E-05	0.0002192364	1.041062E-06	4.069833E-05	5.013485E-05	9.935029E-07	2.471191E-06	6.126933E-07	3.453941E-05	1.210201E-05	6.062142E-06	4.646616E-05	8.777447E-06	2.931977E-05	1.467367E-05	1.133285E-05	3.774527E-06						98	98	98	36.1	36.1	36.1	331.77	0	323.31	3778400000	299	P15924	P15924	Desmoplakin	DSP
3.099502E-05	2.057976E-05	3.793109E-05	0	8.41287E-05	8.192388E-06	0	0	2.280122E-06	0	0	0	0	0	0	0	0	0	0	0	2.259798E-06						7	7	7	10.7	10.7	10.7	84.33	0	42.212	72712000	8	Q5R345;Q5R341;Q5R349;P16109;F6VVT6;Q5R342	Q5R345;Q5R341;Q5R349;P16109;F6VVT6;Q5R342	P-selectin	SELP
2.20824E-05	8.054679E-05	1.832288E-05	1.35668E-05	3.361601E-05	1.96364E-05	1.585737E-05	2.066119E-05	8.472746E-06	7.98921E-06	2.681467E-05	8.864268E-06	1.631422E-05	2.235921E-05	2.776643E-05	6.149217E-05	5.282693E-05	7.156532E-05	6.247112E-05	6.004275E-05	4.17638E-05						4	4	4	10	10	10	40.321	0	26.405	536990000	22	P16150;C9JUK7	P16150;C9JUK7	Leukosialin	SPN
0.0002213028	0.0002534657	0.0002296201	0.0002706872	0.0002043326	0.0001335978	1.08948E-05	8.042773E-06	1.207351E-05	9.81637E-06	1.046408E-06	7.284376E-06	1.164957E-06	1.458857E-06	7.774388E-07	0	0	0	0	0	0						59	59	59	44.3	44.3	44.3	206.26	0	323.31	1527300000	230	P16157;H0YBS0;H0YAY8;B7Z651;A0A0U1RQN6;D6RHE1;E9PHW9;I6L894;Q01484;Q12955;A0A087X0B4;D6RHY3	P16157;H0YBS0	Ankyrin-1	ANK1
5.744776E-05	5.605123E-05	0	0	4.649963E-05	2.508793E-05	1.853171E-05	1.511497E-05	2.706953E-05	1.519654E-05	2.141209E-05	2.438233E-05	0	0	0	0	3.103737E-06	0	0	2.933132E-06	5.473205E-06			EV_Concentration			12	3	0	37.3	7.7	0	40.891	0	19.733	221480000	7	P16190;P16189	P16190;P16189	HLA class I histocompatibility antigen, A-33 alpha chain;HLA class I histocompatibility antigen, A-31 alpha chain	HLA-A
0.0001724848	0.0001351807	0.000152454	0.0001836313	0.0001520869	0.0001210383	6.244579E-06	7.189129E-06	1.874347E-05	1.148779E-05	2.185967E-06	3.116975E-06	0	1.35447E-06	2.009662E-06	0	0	0	0	0	0						18	18	18	29.8	29.8	29.8	77.008	0	142.19	481010000	67	P16452;F5H563;H3BTE6;H3BUR1;H3BPV8	P16452;F5H563;H3BTE6	Erythrocyte membrane protein band 4.2	EPB42
1.279978E-05	2.280833E-05	2.048993E-05	0	5.654111E-05	4.55989E-06	0	0	0	0	0	0	0	0	0	0	0	0	0	0	0						18	12	10	24.7	17.2	13.5	114.76	0	98.211	62176000	17	P16615;H7C5W9;J3QSY6;H3BTW4	P16615;H7C5W9	Sarcoplasmic/endoplasmic reticulum calcium ATPase 2	ATP2A2
6.695129E-05	5.087646E-05	4.57781E-05	3.988732E-05	9.512049E-05	2.250628E-05	1.14268E-05	5.485127E-06	7.752915E-06	2.786761E-06	7.434302E-06	6.83929E-06	5.281009E-06	1.150729E-05	6.52072E-06	1.049409E-05	8.88568E-06	7.111103E-06	6.438039E-06	1.174078E-05	1.141343E-05						7	1	1	13.2	1.7	1.7	71.027	0.0011111	12.583	441450000	21	P17066;P48741	P17066;P48741	Heat shock 70 kDa protein 6;Putative heat shock 70 kDa protein 7	HSPA6;HSPA7
2.496622E-05	3.277566E-05	3.193678E-05	1.944081E-05	4.088328E-05	1.264849E-05	3.172062E-06	1.526442E-06	1.634557E-06	1.306969E-06	2.039375E-06	1.638477E-06	9.018966E-06	3.441545E-06	3.287347E-06	0	0	0	0	0	0						10	10	10	10.6	10.6	10.6	129.29	0	62.155	127600000	18	P17301;E7ESP4;E9PB77;E7EMF1;D6RG08	P17301;E7ESP4;E9PB77;E7EMF1	Integrin alpha-2	ITGA2
0	0	0	0	0	0	0	1.951818E-06	0	1.37676E-06	0	1.562055E-06	0	0	0	3.144287E-06	0	4.032018E-06	4.433179E-06	5.137969E-06	8.612655E-06						3	3	3	5.3	5.3	5.3	70.577	0	18.736	51994000	8	P17813;F5GX88	P17813;F5GX88	Endoglin	ENG
5.377389E-06	1.41772E-06	5.147746E-06	2.355282E-06	6.145243E-06	2.262132E-06	0	4.055545E-07	6.032384E-07	7.02365E-07	0	0	0	2.279186E-06	0	0	0	1.604578E-06	2.096981E-06	2.52765E-06	2.36875E-06						2	2	2	3.5	3.5	3.5	85.018	0.0011338	13.053	42112000	3	P17858;P08237	P17858;P08237	ATP-dependent 6-phosphofructokinase, liver type;ATP-dependent 6-phosphofructokinase, muscle type	PFKL;PFKM
1.928347E-05	2.47709E-05	1.521124E-05	1.508143E-05	2.831997E-05	1.375191E-05	1.813679E-07	0	0	0	0	0	0	0	0	0	0	0	0	0	0						7	7	7	16.7	16.7	16.7	60.343	0	43.174	39765000	7	P17987;E7EQR6;F5H282;E7ERF2;F5H726;F5H676;F5H136;F5GZI8;F5GZ03	P17987;E7EQR6;F5H282;E7ERF2	T-complex protein 1 subunit alpha	TCP1
1.383252E-05	1.362337E-05	1.681635E-05	3.438031E-06	4.144271E-05	5.490002E-06	0	0	0	0	0	0	0	0	0	0	0	0	0	0	7.368319E-07						7	7	7	15.2	15.2	15.2	75.693	0	43.29	43483000	8	P18054;K7ENN9	P18054	Arachidonate 12-lipoxygenase, 12S-type	ALOX12
3.803697E-05	1.177936E-05	0.0001603165	6.168119E-05	0.0001173212	0.0001606884	0	0	0	0	0	0	0	0	0	0	0	0	0	0	0						7	7	7	27.1	27.1	27.1	34.814	0	46.586	81243000	20	P18065;C9JMY1;C9JW52;H7C1H0	P18065;C9JMY1	Insulin-like growth factor-binding protein 2	IGFBP2
0.0004422357	0.0004470323	0.0008082962	0.0002769424	0.0009936474	0.0002032789	5.068478E-05	5.703546E-05	7.042183E-05	6.017301E-05	4.898676E-05	5.901646E-05	4.923424E-05	1.660289E-05	2.313182E-05	2.312203E-06	1.986263E-06	2.224831E-06	1.871261E-06	4.373599E-06	4.673566E-06						57	57	57	56.7	56.7	56.7	123.8	0	323.31	4634400000	341	P18206;Q5JQ13;A0A096LPE1	P18206;Q5JQ13	Vinculin	VCL
0.0001707654	0.0001941828	0.0001434039	0.0001045238	0.0002153976	0.0001156128	0.000331779	0.000191963	0.000149987	0.0004129089	0.0003554412	0.0005726163	0.0006489304	0.0009464094	0.0009321018	0.0002040259	0.0001528199	0.000128797	0.0001937627	0.0002516149	0.0002075659						14	14	14	26.8	26.8	26.8	53.383	0	254.5	4661000000	151	P18428	P18428	Lipopolysaccharide-binding protein	LBP
9.775152E-05	8.866699E-05	8.134189E-05	7.552374E-05	9.514697E-05	4.683344E-05	2.610856E-06	4.841035E-06	8.536628E-06	2.681213E-06	0	1.56425E-06	0	0	0	0	0	0	0	0	0						7	7	7	29.5	29.5	29.5	28.804	0	45.218	84948000	19	P18669;P15259;Q8N0Y7	P18669;P15259	Phosphoglycerate mutase 1;Phosphoglycerate mutase 2	PGAM1;PGAM2
1.607972E-05	1.81671E-05	2.390505E-05	1.030436E-05	3.230567E-05	1.199745E-05	3.258715E-07	0	0	1.003912E-06	9.202121E-07	0	0	0	0	0	0	0	0	0	0						4	3	3	13.2	11	11	40.923	0	18.182	23978000	5	P19086	P19086	Guanine nucleotide-binding protein G(z) subunit alpha	GNAZ
3.341743E-05	2.511334E-05	3.936544E-05	4.685726E-06	6.81541E-05	7.758072E-06	1.756563E-07	1.242217E-07	0	0	0	0	7.872914E-06	3.103268E-06	2.403347E-06	0	0	0	0	0	0						15	15	15	17	17	17	102.48	0	89.216	109070000	23	P19367;B1AR63;B1AR62;B1AR61;E9PB90;P52789;Q2TB90	P19367	Hexokinase-1	HK1
0.001238734	0.001039089	0.0009373722	0.000734576	0.001353305	0.001303815	0.001612206	0.001374468	0.001003732	0.001295355	0.001975091	0.001279568	0.002344806	0.002005743	0.002144827	0.0009106339	0.0009869271	0.0008752967	0.0007448765	0.001724649	0.00133494				Contaminants		10	10	7	46.3	46.3	33.8	23.602	0	269.46	13915000000	203	P19652	P19652	Alpha-1-acid glycoprotein 2	ORM2
0.0002100723	0.0030285	0.0001766237	0.0001787752	0.0003502693	0.0005008556	0.0006239031	0.0006231366	0.000419783	0.0007644093	0.0006087185	0.0008235193	0.04493164	0.05609085	0.0452574	0.02298389	0.02150073	0.01952473	0.02256211	0.02357495	0.02317395						60	60	43	57	57	50.7	106.46	0	323.31	742530000000	1538	P19823;Q5T985;Q5T987	P19823;Q5T985	Inter-alpha-trypsin inhibitor heavy chain H2	ITIH2
0.0001299675	0.003749255	0.0001211591	0.0004286995	0.0001703257	0.000956659	0.0003536463	0.0004377919	0.0004011537	0.0005591665	0.0003985177	0.0005081721	0.03323659	0.04203927	0.04030211	0.02747747	0.02732323	0.01999187	0.02826764	0.02857442	0.02691821						54	54	45	63	63	58.4	101.39	0	323.31	661440000000	2053	P19827;F8WAS2;H7C0N0;H7C5I0	P19827	Inter-alpha-trypsin inhibitor heavy chain H1	ITIH1
3.18199E-05	3.179749E-05	1.883127E-05	5.495253E-05	5.808968E-05	3.080913E-05	0	0	0	3.708353E-06	0	0	0	0	0	0	0	0	0	0	0						4	4	4	22	22	22	26.489	0	23.911	37409000	5	P20618	P20618	Proteasome subunit beta type-1	PSMB1
2.166343E-05	1.729423E-05	1.334224E-05	1.063588E-05	2.157771E-05	1.013945E-05	3.558003E-06	1.788414E-06	1.420696E-06	1.426025E-06	1.2731E-06	2.908976E-06	0	0	0	0	0	0	0	0	0						8	8	8	9.4	9.4	9.4	128.77	0	46.875	80745000	10	P20701	P20701	Integrin alpha-L	ITGAL
2.404993E-06	1.224349E-06	3.060333E-06	0	3.767054E-06	3.044668E-06	9.804867E-06	1.468421E-05	8.25719E-06	1.734988E-05	0.0001073083	9.156785E-05	0	1.256806E-06	6.543155E-06	9.52184E-08	3.225109E-06	3.806052E-06	3.307178E-06	5.093833E-05	5.806302E-05						44	32	31	36.2	28.9	28.1	163.86	0	323.31	1902000000	66	P20742;F5GXY0	P20742	Pregnancy zone protein	PZP
6.036858E-05	5.666902E-05	0.000311125	0.0001330524	0.0004423544	0.0003116292	0.002855802	0.002108818	0.006136951	0.00602485	0.004651752	0.004364013	0.000263016	0.0005310896	0.0004063532	0	0	0	0	0	0						10	10	10	44.8	44.8	44.8	28.357	0	231.87	24813000000	158	P20851;Q5VVQ7	P20851;Q5VVQ7	C4b-binding protein beta chain	C4BPB
8.5732E-05	8.956403E-05	6.815255E-06	1.54241E-05	3.240538E-05	5.312367E-05	5.917223E-06	0	0	0	2.639112E-06	1.022162E-05	0	0	0	0	0	0	0	0	0						4	4	4	36	36	36	18.696	0	36.283	38304000	6	P20963	P20963	T-cell surface glycoprotein CD3 zeta chain	CD247
3.040629E-05	0	8.072872E-05	1.200148E-05	5.280335E-05	1.674796E-05	0	2.399332E-06	0	8.193419E-07	0	1.775817E-06	0	6.721416E-06	0	0	0	0	0	0	0						5	5	5	42	42	42	20.567	0	35.021	32065000	9	P21291;E9PS42;E9PND2;E9PP21	P21291;E9PS42;E9PND2;E9PP21	Cysteine and glycine-rich protein 1	CSRP1
0.002092344	0.002396591	0.002871726	0.001085182	0.004437133	0.001112832	0.0001988944	0.0001778232	0.0001905931	0.0001608648	0.0001516539	0.0001939363	0.0001507649	7.177566E-05	0.0001207579	5.447146E-05	4.060113E-05	6.15217E-05	6.555666E-05	0.0001285451	0.0001029743						143	143	143	67.8	67.8	67.8	280.74	0	323.31	37121000000	1396	P21333;Q5HY54;Q60FE5;A0A087WWY3;F8WE98;H0Y5C6;Q14315;O75369;H0Y5F3;H7C2E7;H7C5L4;E7EN95	P21333;Q5HY54;Q60FE5;A0A087WWY3	Filamin-A	FLNA
5.126225E-05	6.582667E-05	5.036522E-05	2.147553E-05	0.0001385777	2.34093E-05	0	6.617132E-07	0	0	0	0	1.48607E-05	3.56115E-06	2.257657E-06	1.498808E-06	0	1.884223E-06	0	3.832171E-06	2.337823E-06						6	6	6	29.3	29.3	29.3	30.772	0	34.851	88753000	11	P21796;C9JI87	P21796;C9JI87	Voltage-dependent anion-selective channel protein 1	VDAC1
1.348537E-06	0	0	0	0	0	0	0	0	0	0	0	2.618657E-06	1.687757E-05	2.501594E-05	3.673414E-05	3.705799E-05	7.82382E-05	6.959808E-05	6.044577E-05	4.790651E-05						8	8	8	26.6	26.6	26.6	41.654	0	62.376	537430000	21	P21810;C9JKG1	P21810;C9JKG1	Biglycan	BGN
0	0	0	2.207367E-05	1.378365E-05	0.0002747042	0	0	9.81516E-05	0	0	0	0	0	0	1.052768E-05	0	5.084594E-06	2.581481E-06	2.004603E-06	0				Contaminants		2	2	2	27	27	27	9.8774	0.0082389	11.1	68316000	6	P35321;P22528	P35321;P22528	Cornifin-A;Cornifin-B	SPRR1A;SPRR1B
0	0	0	0	0	0	0	0	0	0	0	0	0	0	0	3.065331E-05	0	6.270456E-05	1.552801E-05	1.305995E-05	0						2	2	2	43.1	43.1	43.1	7.9653	0.0011287	12.975	64191000	2	P35326;P35325;P22532;P22531;Q9BYE4;Q96RM1	P35326;P35325;P22532;P22531;Q9BYE4;Q96RM1	Small proline-rich protein 2A;Small proline-rich protein 2B;Small proline-rich protein 2D;Small proline-rich protein 2E;Small proline-rich protein 2G;Small proline-rich protein 2F	SPRR2A;SPRR2B;SPRR2D;SPRR2E;SPRR2G;SPRR2F
4.787024E-07	1.816788E-05	1.419137E-05	1.101504E-05	3.165713E-06	1.820764E-05	0	3.897889E-06	1.441984E-05	5.576833E-06	1.498396E-05	8.393387E-06	4.324003E-06	1.560315E-06	4.355175E-07	0	0	0	0	0	0						8	8	8	12	12	12	89.786	0	53.462	182700000	16	P22735;H0YMQ8	P22735	Protein-glutamine gamma-glutamyltransferase K	TGM1
0	7.172689E-06	3.941667E-05	2.466903E-05	4.046768E-05	2.390287E-05	0.0001803398	0.0001659497	0.0001426531	0.0001793655	0.0002513397	0.0001521717	0.0004417367	0.0004415092	0.0005529663	0.003118826	0.004664156	0.002192152	0.002218323	0.003267937	0.003135477						19	19	19	45.7	45.7	45.7	60.556	0	323.31	43915000000	225	P22792	P22792	Carboxypeptidase N subunit 2	CPN2
3.380592E-06	5.14568E-06	0	0	0	0	0	1.46397E-06	0	0	0	0	0.001357928	0.00060508	0.0005262105	0.0002245978	0.0001754363	0.0001484042	0.0001247466	0.0001461798	9.846304E-05						14	14	14	46.5	46.5	46.5	44.743	0	183.52	2701700000	74	P22891	P22891	Vitamin K-dependent protein Z	PROZ
0	0	0	0	0	0	3.851906E-05	1.303801E-05	0.0001169415	9.157787E-05	3.476009E-05	3.200258E-05	0	0	0	0	0	0	0	0	0						4	3	3	41	31.6	31.6	13.085	0	21.073	127620000	3	P23083	P23083	Ig heavy chain V-I region V35	NA
0	0	0	0	0	0	3.981152E-07	5.662326E-06	2.585435E-07	2.110962E-06	2.625895E-07	6.41204E-06	0	0	0	0	0	0	0	0	0				Contaminants		3	3	3	8.1	8.1	8.1	62.52	0	22.988	32893000	2	P23141;H3BSU0;H3BQV8;A0A140TA63	P23141	Liver carboxylesterase 1	CES1
0	6.559266E-06	5.10886E-06	1.415988E-06	4.774819E-06	3.993955E-06	1.822328E-05	9.919376E-06	1.306511E-05	4.589952E-05	3.299228E-05	1.964334E-05	0.0002547764	0.0001736465	0.0001962946	0.0002985157	0.0003305711	0.0002940334	0.0003589359	0.0003677252	0.0003611383						23	23	4	45.1	45.1	12.5	77.213	0	323.31	6466200000	143	P23142;B1AHM7;B1AHM9;B1AHN3;B1AHM8;B1AHM6;A0A0U1RRA4	P23142	Fibulin-1	FBLN1
5.88222E-05	4.310025E-05	8.10159E-05	3.177076E-05	0.0001212478	2.502113E-05	1.222251E-05	8.986412E-06	9.415095E-06	1.033206E-05	1.160392E-05	2.439193E-05	7.498297E-06	4.533873E-06	4.629992E-06	8.708716E-07	7.886345E-07	9.318684E-07	1.303679E-06	7.085854E-06	6.570192E-06						25	25	25	28.8	28.8	28.8	126.6	0	188.53	675790000	64	P23229;C9JXX7;H7BZ97	P23229	Integrin alpha-6;Integrin alpha-6 heavy chain;Integrin alpha-6 light chain;Processed integrin alpha-6	ITGA6
0.0002038585	0.0001450014	0.0001670769	0.0001462015	0.0002105622	0.0001117013	0	0	0	0	0	2.045558E-06	4.11516E-05	0	9.95544E-06	0	8.615618E-06	0	0	3.722273E-06	6.742793E-06						6	6	6	30.1	30.1	30.1	23.742	0	36.508	161360000	24	P23284	P23284	Peptidyl-prolyl cis-trans isomerase B	PPIB
3.417919E-05	2.202751E-05	2.989082E-05	2.019914E-05	6.317836E-05	1.449907E-05	0	0	0	0	6.261563E-07	0	0	0	0	0	0	0	0	0	0						6	6	6	12	12	12	65.443	0	40.264	63727000	19	P23368;Q6TCH8;E9PMB9;Q16798	P23368	NAD-dependent malic enzyme, mitochondrial	ME2
4.814447E-06	1.950642E-05	5.522943E-06	5.422056E-06	1.071473E-05	4.867412E-06	0	1.941965E-06	0	8.760757E-07	0	1.637928E-06	0	0	0	0	0	0	0	0	0						2	2	2	7.2	7.2	7.2	53.165	0.0032051	11.875	20321000	2	P23381;H0YJP3	P23381;H0YJP3	Tryptophan--tRNA ligase, cytoplasmic;T1-TrpRS;T2-TrpRS	WARS
0	0	0	0	0	0	0	0	0	0	0	0	0	0	0	9.347135E-05	9.918382E-05	7.100817E-05	6.955227E-05	0.0001229027	0.0001508581						14	14	14	15.6	15.6	15.6	162	0	189.4	3655200000	68	P23470	P23470	Receptor-type tyrosine-protein phosphatase gamma	PTPRG
0	0	0	0	0	0	0	1.038463E-06	1.386399E-06	0	0	1.135203E-06	0	3.86268E-06	1.019298E-05	1.211845E-05	5.42106E-06	6.174134E-06	8.945848E-06	1.272475E-05	1.1822E-05				Contaminants		7	7	7	3.8	3.8	3.8	254.58	0	53.308	458970000	18	P23471	P23471	Receptor-type tyrosine-protein phosphatase zeta	PTPRZ1
0.002108776	0.001724821	0.003843715	0.001948542	0.003251391	0.001851937	0.0001242568	0.0001452146	8.338737E-05	0.00010752	0.0001106201	0.0001724503	0.003493356	0	2.419809E-05	0	0	2.007544E-06	2.351179E-06	3.543566E-06	2.615593E-06						12	12	12	63.3	63.3	63.3	18.502	0	205.02	2521600000	94	P23528;G3V1A4;E9PK25;E9PP50;E9PQB7;E9PLJ3;E9PS23;Q9Y281	P23528;G3V1A4;E9PK25;E9PP50;E9PQB7;E9PLJ3;E9PS23	Cofilin-1	CFL1
6.025105E-06	2.251815E-06	0	2.341596E-06	2.136152E-06	1.138995E-06	0	4.957307E-07	0	0	0	0	0	0	0	0	0	0	0	0	0						2	2	2	2.4	2.4	2.4	137.92	0.01005	10.657	9914100	2	P23634;P20020	P23634;P20020	Plasma membrane calcium-transporting ATPase 4;Plasma membrane calcium-transporting ATPase 1	ATP2B4;ATP2B1
0	0	0	0	0	0	7.538339E-06	5.945286E-06	6.426739E-06	1.114122E-05	1.142579E-05	1.234565E-05	0	3.742167E-07	0	0	0	0	0	0	0						25	25	25	9.2	9.2	9.2	343.9	0	241.11	605980000	47	P24043;A0A087WYF1;A0A087WX80	P24043;A0A087WYF1;A0A087WX80	Laminin subunit alpha-2	LAMA2
1.274864E-05	2.266168E-05	8.512956E-05	4.319538E-05	8.048888E-05	5.184707E-05	0.0005007282	0.0003808879	0.0005379468	0.0004756551	0.000326288	0.0004019633	0.0002985069	0.0001718525	0.0001295236	0	0	0	0	0	0						74	74	3	44.1	44.1	2.5	240.85	0	323.31	19309000000	528	P24821;E9PC84	P24821;E9PC84	Tenascin	TNC
0.0002029226	0.0004827035	0.0004522857	9.471009E-05	0.001084444	0.0001911809	1.251886E-06	0	3.7983E-06	2.990309E-06	7.133607E-06	4.160541E-06	0	0	0	0	0	0	0	0	0						11	4	4	62.8	24.4	24.4	19.827	0	75.287	269490000	25	P24844;J3KTJ1	P24844;J3KTJ1	Myosin regulatory light polypeptide 9	MYL9;MYL12A
0.0001105426	0.0001681139	0.0004806545	0.0003930134	0.0002107916	0.0001956713	2.114763E-06	3.480592E-05	5.387141E-05	4.715894E-05	1.657875E-05	2.967424E-06	1.68555E-05	8.925044E-06	0	5.657334E-05	6.411637E-05	0.0001089326	9.202399E-05	0.0001054547	0.0001062088						12	12	12	39.9	39.9	39.9	34.258	0	107.56	1397700000	76	P25311;C9JEV0;H7BZJ8	P25311;C9JEV0	Zinc-alpha-2-glycoprotein	AZGP1
0.000221934	0.0002682163	0.0002434668	6.628591E-05	0.0005604521	9.568569E-05	7.935051E-07	2.691161E-06	9.816409E-07	0	0	0	4.135848E-05	6.46777E-06	1.315955E-05	2.670823E-05	1.189005E-05	6.996566E-06	2.523658E-06	3.095128E-05	2.252232E-05						19	19	19	42.3	42.3	42.3	59.75	0	216.45	842580000	85	P25705;K7EK77;K7ERX7;K7EJP1;K7ENJ4;K7EQH4;K7ESA0	P25705;K7EK77;K7ERX7	ATP synthase subunit alpha, mitochondrial	ATP5A1
4.616388E-05	2.775143E-05	5.665525E-05	5.235211E-05	6.455487E-05	2.614558E-05	0	0	3.18821E-06	0	0	0	0	0	0	0	0	0	0	0	0						2	2	2	8.6	8.6	8.6	28.433	0.0011655	14.071	40923000	10	P25788;G3V4X5	P25788;G3V4X5	Proteasome subunit alpha type-3	PSMA3
0	0	4.859945E-05	0	5.501106E-05	0	0	0	0	0	0	0	0	0	0	0	0	0	0	0	0						1	1	1	13.7	13.7	13.7	10.4	0.0096618	7.6341	4998300	1	P25815	P25815	Protein S100-P	S100P
0	0	0	0	0	0	0	0	1.482062E-06	0	0	1.482066E-06	0	0	6.941689E-06	1.544584E-06	1.640916E-06	3.206693E-06	2.018109E-06	1.886448E-06	2.362318E-06						2	2	2	6	6	6	41.975	0.0011862	15.499	29960000	3	P26022	P26022	Pentraxin-related protein PTX3	PTX3
0.001959688	0.001513197	0.001021431	0.0008193507	0.001861379	0.001503965	0.0004949677	0.0003832527	0.0002043509	0.0003202199	0.0002866811	0.0004943695	1.138205E-05	1.854091E-05	4.159537E-05	7.843316E-06	9.559272E-06	3.337086E-06	3.853834E-06	1.241413E-05	1.35953E-05			EV_Concentration			46	46	32	64.1	64.1	47.5	67.819	0	323.31	8018300000	371	P26038;V9GZ54;E9PNP4	P26038	Moesin	MSN
0.0002173634	0.0001769908	0.000196835	0.0001071394	0.0002133064	9.652686E-05	2.32397E-05	1.594792E-05	1.880414E-05	7.276594E-06	1.137517E-05	8.892669E-06	0	0	0	0	0	0	0	0	0						2	2	2	19.8	19.8	19.8	11.728	0.0011211	12.72	98765000	10	P26447	P26447	Protein S100-A4	S100A4
3.796732E-06	1.577472E-05	2.226889E-05	0	6.330984E-06	2.786998E-06	0	7.2673E-07	0	0	0	0	0	1.278459E-06	1.189071E-06	0	0	0	0	0	0						2	2	2	5.3	5.3	5.3	50.118	0.001105	12.45	17510000	4	P26641	P26641	Elongation factor 1-gamma	EEF1G
0.002472681	0.002804707	0.001622026	0.002807847	0.001956588	0.0009201918	0.0003333945	0.0003562869	0.0002699102	0.0002851653	0.0002747854	0.0003895465	0.0001756442	0.0001436503	0.0001636366	0.0001446126	0.0001208086	0.0001577471	0.0001306156	0.0002030652	0.0001555113						13	13	13	61.1	61.1	61.1	31.73	0	323.31	5361100000	205	P27105;F8VSL7	P27105	Erythrocyte band 7 integral membrane protein	STOM
0.0002352104	0.0008755933	0.0001787271	0.0002660439	0.0002375277	0.000243952	0.0003713359	0.0005177368	0.0002536007	0.0004015198	0.0003985928	0.0005324982	0.008880123	0.01150811	0.008255401	0.003821304	0.004708054	0.004893021	0.004439122	0.00558857	0.005314886						14	14	14	66.2	66.2	66.2	39.731	0	323.31	52430000000	331	P27169;F8WF42	P27169	Serum paraoxonase/arylesterase 1	PON1
0.0001067969	0.0001335504	0.000167985	9.932495E-05	0.0001749935	9.732968E-05	5.514962E-06	1.377276E-05	7.240074E-06	6.97955E-06	6.448559E-06	1.394805E-05	0	6.496228E-06	0	0	0	0	0	4.653554E-06	6.24958E-06						10	6	6	42	28.2	28.2	27.764	0	75.664	188360000	29	P27348;E9PG15	P27348;E9PG15	14-3-3 protein theta	YWHAQ
1.160055E-05	1.226845E-05	9.227802E-06	3.720073E-06	1.462014E-05	1.186014E-05	1.247382E-05	3.37598E-06	8.494338E-06	0	9.962569E-06	0	0	0	0	0	1.805456E-05	0	0	0	0						1	1	1	3.7	3.7	3.7	29.625	0.0097847	8.2749	58784000	3	P27701	P27701	CD82 antigen	CD82
0.0006408489	0.0004384051	0.0006782656	0.0004861318	0.0008311573	0.0005066695	1.585378E-05	1.638887E-05	2.099004E-05	1.394374E-05	1.885423E-05	1.368146E-05	0.000178364	0.0002178098	0.0001962155	3.18925E-06	1.147401E-05	7.281675E-06	7.531723E-06	1.775174E-05	1.209059E-05						17	17	17	55.6	55.6	55.6	48.141	0	214.59	1342900000	88	P27797;K7EJB9;K7EL50	P27797;K7EJB9	Calreticulin	CALR
0.0001109126	9.31054E-05	9.684187E-05	3.17586E-05	0.000198703	1.925045E-05	0	1.103085E-06	8.251122E-07	0	2.233279E-06	0	5.952214E-06	0	9.378753E-06	0	2.608345E-06	3.948981E-06	1.964496E-06	1.198358E-05	1.046388E-05						15	15	15	31.4	31.4	31.4	67.567	0	123.25	316710000	41	P27824;D6RGY2;H0Y9Q7;D6RFL1;D6RB85;D6RDP7;H0Y9H1;D6RAU8;D6RHJ3;D6RD16;D6RAQ8	P27824	Calnexin	CANX
2.903512E-06	4.97454E-06	3.366375E-05	3.801076E-06	8.313249E-06	3.794795E-06	0.0002933154	0.0001195002	0.0003161443	0.0004341775	0.0002636558	0.0001182566	0	0	0	0	0	0	0	0	0				Contaminants		10	10	10	27.1	27.1	27.1	51.276	0	186	2052200000	39	P27918;E9PAQ1;C9J7V5	P27918;E9PAQ1	Properdin	CFP
2.739406E-05	1.320839E-05	1.955077E-05	2.019509E-05	3.531988E-05	1.766954E-05	0	0	0	0	1.145012E-06	4.264403E-06	0	0	0	0	0	0	0	0	0						3	3	3	13.4	13.4	13.4	30.354	0	17.822	32442000	4	X5D2R7;P28062;Q5JNW7;A0A140T998	X5D2R7;P28062;Q5JNW7;A0A140T998	Proteasome subunit beta type;Proteasome subunit beta type-8	PSM8;PSMB8
0.0001329493	0.0001273959	0.000157856	0.0001258644	0.0002105357	0.0001408591	0	1.549335E-05	9.864231E-06	0	8.176275E-06	1.986424E-06	5.757015E-06	0	0	0	0	0	0	0	0						6	6	6	29	29	29	26.411	0	47.564	130950000	21	P28066	P28066	Proteasome subunit alpha type-5	PSMA5
2.017364E-05	1.488548E-05	2.289526E-05	2.715793E-05	6.155213E-05	2.408842E-05	0	0	4.210678E-06	0	0	0	0	1.35014E-05	0	0	0	0	0	0	0						2	2	2	8.8	8.8	8.8	25.357	0.0010905	12.267	26342000	6	P28072;I3L3X7;A0A087X2I4	P28072;I3L3X7;A0A087X2I4	Proteasome subunit beta type-6;Proteasome subunit beta type	PSMB6
0	1.448298E-05	5.663584E-06	7.386718E-06	3.215302E-06	6.538745E-06	0	0	6.76899E-07	0	0	0	0	0	0	0	0	0	0	0	0						2	2	2	9.5	9.5	9.5	28.48	0.0052083	11.342	6880900	2	P28074;H0YJM8	P28074;H0YJM8	Proteasome subunit beta type-5	PSMB5
1.992226E-05	4.391617E-05	1.069009E-05	4.061726E-06	3.349777E-05	2.584127E-05	5.578769E-05	3.673721E-05	2.455887E-05	7.302154E-06	3.482768E-05	2.294581E-05	0	6.104004E-05	8.998033E-05	0.0001586432	0.000196155	0.000172865	0.0001298603	0.0001749125	0.0001404358				Contaminants		4	4	4	16.7	16.7	16.7	24.5	0	91.704	1177900000	19	Q5JTA5;P28906	Q5JTA5;P28906	Hematopoietic progenitor cell antigen CD34	CD34
1.144929E-05	1.215534E-06	8.934413E-06	7.152933E-06	6.439516E-06	4.293313E-06	2.208596E-06	0	7.359452E-07	0	8.376488E-07	0	0	4.372199E-06	0	0	0	0	0	0	0						3	3	3	4.7	4.7	4.7	67.56	0.0011919	15.833	26338000	4	P29350;F5H5H9;F5GY79;F5H1Z8;F5H0N8	P29350	Tyrosine-protein phosphatase non-receptor type 6	PTPN6
4.037232E-06	7.054045E-05	0.000130147	0.0001420246	3.720288E-05	5.276246E-05	5.574363E-06	0.0001156458	3.373075E-05	4.139154E-06	1.7154E-06	2.472945E-06	3.46161E-05	0	1.307443E-05	0	0	0	0	0	0						17	17	5	43.1	43.1	16.2	44.564	0	140.2	341720000	36	P29508	P29508	Serpin B3	SERPINB3
2.577477E-05	3.618443E-05	2.229839E-05	6.795059E-06	3.237891E-05	1.495429E-05	2.683965E-05	3.372367E-05	2.356852E-05	1.909004E-05	3.925699E-05	1.88654E-05	0.0008998456	0.0008829359	0.0008797117	0.0005959343	0.0006512572	0.0006766208	0.0006243149	0.0007944394	0.0008104877						22	22	22	57.6	57.6	57.6	48.541	0	312.17	10048000000	153	P29622	P29622	Kallistatin	SERPINA4
5.924878E-05	5.084291E-05	2.346496E-05	2.524487E-05	4.277952E-05	2.759907E-05	2.451421E-06	1.0382E-05	7.274514E-06	2.100367E-06	1.210708E-06	4.366071E-06	0	0	0	0	0	0	0	0	0						5	5	5	29.8	29.8	29.8	31.554	0	38.531	58842000	14	P29966	P29966	Myristoylated alanine-rich C-kinase substrate	MARCKS
0.000294617	0.0002753848	0.0006546625	0.0004400643	0.0004886352	0.0002254091	7.883157E-06	1.108127E-06	1.755844E-05	6.582784E-06	6.125785E-06	6.478035E-06	1.461369E-05	1.045723E-05	0	3.778372E-06	0	3.299693E-06	0	0	0						14	14	14	70.5	70.5	70.5	25.035	0	153.27	454330000	56	P30041	P30041	Peroxiredoxin-6	PRDX6
0.0001251575	0.0001759377	0.0002434591	0.0001631929	5.847087E-05	5.356034E-05	0	0	0	7.040203E-06	0	0	0	0	0	0	0	0	0	0	0						8	8	8	44.2	44.2	44.2	22.119	0	60.604	107570000	21	P30043;M0R192;M0QZL1	P30043;M0R192;M0QZL1	Flavin reductase (NADPH)	BLVRB
8.488644E-06	2.927017E-05	4.484127E-05	5.771516E-06	3.164477E-05	1.473781E-05	0	6.454385E-07	0	0	0	0	0	0	0	0	0	0	0	0	0						4	4	4	26.2	26.2	26.2	22.086	0	20.942	20865000	7	P30044	P30044	Peroxiredoxin-5, mitochondrial	PRDX5
0.0001690242	0.000156663	0.0001327472	8.193305E-05	0.0002858027	8.868171E-05	0	0	0	0	0	0	1.284003E-05	1.552026E-06	0	0	0	0	0	0	0						7	7	7	36.3	36.3	36.3	27.692	0	48.745	153260000	24	P30048	P30048	Thioredoxin-dependent peroxide reductase, mitochondrial	PRDX3
9.055613E-05	8.50008E-05	8.915785E-05	3.727879E-05	0.0002247597	5.523773E-05	0	0	0	0	0	0	0	0	0	0	0	0	0	0	0						2	2	2	13.7	13.7	13.7	17.49	0.0011468	13.445	32160000	6	P30049	P30049	ATP synthase subunit delta, mitochondrial	ATP5D
1.517866E-05	1.339482E-05	2.070803E-05	7.953336E-06	5.197832E-05	1.186991E-05	0	0	0	0	0	0	0	0	0	0	0	0	0	0	0						5	5	5	26.9	26.9	26.9	31.387	0	29.635	24147000	6	P30084	P30084	Enoyl-CoA hydratase, mitochondrial	ECHS1
4.987911E-05	6.182508E-05	6.868267E-05	6.617946E-05	0.0001104121	4.800861E-05	0	0	0	0	0	0	5.756658E-06	0	0	0	0	0	0	0	0						4	4	4	33.7	33.7	33.7	21.057	0	25.193	44925000	6	P30086	P30086	Phosphatidylethanolamine-binding protein 1;Hippocampal cholinergic neurostimulating peptide	PEBP1
0.0004986496	0.0003657133	0.0006029157	0.0004881696	0.0008415781	0.0002622103	1.096367E-05	2.795937E-05	8.569462E-06	1.352923E-05	8.237706E-06	2.47514E-05	9.285593E-06	9.134972E-06	2.520432E-05	1.470774E-06	4.427877E-06	2.492689E-06	4.597609E-06	2.041563E-05	1.238189E-05						24	24	18	56	56	46.3	56.782	0	293.47	1315200000	117	P30101	P30101	Protein disulfide-isomerase A3	PDIA3
0.0008233563	0.0009871388	0.0004798395	0.0004367796	0.001141446	0.000455556	0	0.0001608538	4.368955E-05	2.199161E-05	0.0008574297	4.676012E-05	0	0	0	0	0	0	0	0	0						3	3	3	32.6	32.6	32.6	9.6674	0	19.26	365190000	10	P30273;A6NCQ8	P30273	High affinity immunoglobulin epsilon receptor subunit gamma	FCER1G
0.0002482039	0.0001446191	0.0002132586	0.0001326266	0.0003884058	0.0001390035	1.590274E-06	0	0	0	0	0	0	0	0	0	0	0	0	0	0						7	7	7	50.2	50.2	50.2	22.04	0	110.75	151950000	19	P30405;R4GN99;H0Y548	P30405;R4GN99	Peptidyl-prolyl cis-trans isomerase F, mitochondrial;Peptidyl-prolyl cis-trans isomerase	PPIF
0	0	1.134828E-05	4.528788E-06	1.652696E-05	7.997558E-06	0	0	1.441109E-06	3.495801E-06	0	3.47974E-06	0	0	0	0	0	0	0	0	0			EV_Concentration			11	1	0	37	4.7	0	40.89	0.0081967	11.06	21865000	2	P30459;A0A140T975;Q9GJ45;P10314	P30459;A0A140T975;Q9GJ45;P10314	HLA class I histocompatibility antigen, A-74 alpha chain;HLA class I histocompatibility antigen, A-32 alpha chain	HLA-A
0	0	5.541106E-05	3.572158E-05	0	0	0	0	7.230617E-06	1.606132E-05	0	0	0	0	0	0	0	0	0	0	0						12	1	1	38.7	3.9	3.9	40.274	0.0099305	10.358	45633000	5	P30466;A0A140TA02	P30466;A0A140TA02	HLA class I histocompatibility antigen, B-18 alpha chain	HLA-B
9.339315E-06	7.749995E-06	3.493976E-06	0	3.275569E-05	1.244438E-05	3.831018E-06	0	0	0	1.181029E-05	1.368379E-05	0	0	0	2.609473E-06	0	0	0	5.54699E-06	0						12	1	0	37.3	3.9	0	40.539	0.0011723	14.277	62593000	6	P30479;A0A140T951	P30479;A0A140T951	HLA class I histocompatibility antigen, B-41 alpha chain	HLA-B
0.0006798729	0.0007172299	0.0003668302	0.0001818572	0.0006530755	0.0003183956	0.0001968219	0.0001840638	2.877186E-05	3.324037E-05	8.434764E-05	0.0001494277	3.091988E-05	8.884625E-06	1.461117E-05	3.796249E-06	0	3.773267E-06	2.794572E-06	6.193696E-06	1.699625E-05						14	12	3	47.5	44.2	10.5	40.481	0	323.31	1362200000	73	P30481;A0A140T9Y5;A0A140T997;P30483;A0A140TA14;A0A140TA11;A0A140T9H3;A0A140T9A9	P30481;A0A140T9Y5;A0A140T997;P30483;A0A140TA14;A0A140TA11;A0A140T9H3;A0A140T9A9	HLA class I histocompatibility antigen, B-44 alpha chain;HLA class I histocompatibility antigen, B-45 alpha chain	HLA-B
1.168326E-05	1.683557E-05	2.127385E-05	0	1.207183E-05	6.238026E-05	6.990025E-06	5.026774E-06	3.258694E-05	3.231599E-05	7.270737E-06	2.965092E-06	0	0	0	0	0	0	0	0	0						13	4	0	44.5	13	0	40.521	0	43.22	111030000	10	P30490;P18464;P30491;P30498;P30685;P30495	P30490;P18464;P30491;P30498;P30685;P30495	HLA class I histocompatibility antigen, B-52 alpha chain;HLA class I histocompatibility antigen, B-51 alpha chain;HLA class I histocompatibility antigen, B-53 alpha chain;HLA class I histocompatibility antigen, B-78 alpha chain;HLA class I histocompatibility antigen, B-35 alpha chain;HLA class I histocompatibility antigen, B-56 alpha chain	HLA-B
1.625383E-05	1.084722E-05	2.659057E-06	7.021341E-06	6.67617E-06	1.080113E-05	6.431267E-06	5.472153E-06	0	0	1.597045E-06	0	0	0	0	0	0	0	0	0	0						11	3	0	39.1	11.2	0	40.885	0	31.553	24994000	3	P30508;P30510;P30504	P30508;P30510;P30504	HLA class I histocompatibility antigen, Cw-12 alpha chain;HLA class I histocompatibility antigen, Cw-14 alpha chain;HLA class I histocompatibility antigen, Cw-4 alpha chain	HLA-C
9.521703E-05	9.335502E-05	0.0002271053	8.496332E-05	0.0001766612	8.839348E-05	8.568712E-06	8.628565E-06	1.24866E-05	8.961523E-06	5.125173E-06	2.279764E-06	0	0	0	0	0	0	0	0	0						12	12	12	38.3	38.3	38.3	42.741	0	93.583	218250000	30	P30740;H7BXK7;C9J7N5;A0A1B0GU38;A0A0C4DGW9;P50452;P50453;O75830	P30740	Leukocyte elastase inhibitor	SERPINB1
1.215446E-05	2.291285E-05	0.0001683886	2.901219E-05	1.776141E-05	1.702382E-05	0	0	1.553706E-05	2.882642E-06	0	0	0	0	0	0	0	0	0	0	0						2	2	2	12.5	12.5	12.5	19.25	0.0011299	12.985	34307000	5	P31025;Q5VSP4	P31025;Q5VSP4	Lipocalin-1;Putative lipocalin 1-like protein 1	LCN1;LCN1P1
0.0002826574	0.0002288321	0.0004499262	0.0002070807	0.0004989855	0.0002967973	9.180344E-06	2.63516E-05	1.75447E-05	2.832185E-05	1.04821E-05	3.170622E-05	0	1.942393E-06	0	0	0	3.623373E-06	4.993207E-06	7.8343E-06	1.981366E-06						12	12	12	29.5	29.5	29.5	51.026	0	128.35	598830000	39	P31146;H3BRY3;H3BTU6;H3BRJ0;H3BNA2;H3BU76;H3BSL1	P31146;H3BRY3;H3BTU6;H3BRJ0	Coronin-1A;Coronin	CORO1A
1.391305E-05	7.723942E-06	3.713785E-05	3.192486E-05	2.308481E-05	1.391272E-05	0	0	0	0	0	0	0	0	0	0	0	0	0	0	0						12	5	5	36.9	15.7	15.7	50.582	0	33.688	34858000	11	P31150;G5E9U5	P31150	Rab GDP dissociation inhibitor alpha	GDI1
4.326157E-05	0.000347593	0.0001243413	0.0001525682	0.0001140828	5.761156E-05	2.576097E-05	6.00802E-05	2.739608E-05	4.003412E-05	0	1.213505E-05	0	0	1.757642E-05	2.869364E-05	1.006249E-05	1.570935E-05	1.442479E-05	0	0						5	5	5	35.6	35.6	35.6	11.471	0	33.589	186530000	24	P31151;Q86SG5	P31151	Protein S100-A7	S100A7
8.676691E-07	2.776157E-06	3.816471E-06	3.255748E-06	1.751788E-06	6.881275E-07	0	0	0	0	0	0	0	0	0	0	0	0	0	0	0						2	2	2	7.1	7.1	7.1	64.615	0.0011223	12.769	5710100	1	P31939;F8WEF0;C9JLK0	P31939;F8WEF0;C9JLK0	Bifunctional purine biosynthesis protein PURH;Phosphoribosylaminoimidazolecarboxamide formyltransferase;IMP cyclohydrolase	ATIC
8.139539E-06	0.0001222398	0.0004131438	9.645485E-05	4.546283E-05	7.269327E-05	2.076087E-06	2.57259E-05	2.274234E-05	2.901844E-06	0	0	1.824749E-05	0	0	1.402246E-05	0	0	0	0	0						8	8	8	33.1	33.1	33.1	27.679	0	62.765	201700000	22	P31944	P31944	Caspase-14;Caspase-14 subunit p17, mature form;Caspase-14 subunit p10, mature form;Caspase-14 subunit p20, intermediate form;Caspase-14 subunit p8, intermediate form	CASP14
0.0003786176	0.0003777571	0.0004550101	0.0003967138	0.0007982798	0.0003495066	8.021704E-05	5.982073E-05	9.914552E-05	2.302723E-05	5.111655E-05	6.744346E-05	9.475532E-05	4.532636E-06	3.358179E-06	0	0	0	0	0	0						10	5	5	47.6	30.1	30.1	28.082	0	134.35	775830000	52	P31946;Q4VY20;Q4VY19;A0A0J9YWE8;A0A0J9YWZ2	P31946	14-3-3 protein beta/alpha;14-3-3 protein beta/alpha, N-terminally processed	YWHAB
5.854144E-06	4.878985E-06	7.289025E-06	3.659041E-06	8.489636E-06	3.647095E-06	0	0	0	0	6.261113E-07	0	0	0	0	0	0	0	0	0	0						2	2	2	4.1	4.1	4.1	62.639	0.0010776	12.039	14481000	4	P31948;F5GXD8;F5H783	P31948;F5GXD8;F5H783	Stress-induced-phosphoprotein 1	STIP1
5.663812E-05	8.391655E-05	3.097977E-05	2.231293E-05	1.621019E-05	5.784907E-05	7.375314E-06	1.070421E-05	0	7.15979E-06	0	7.873251E-06	0	0	0	0	0	0	0	0	0						2	2	2	23.8	23.8	23.8	11.74	0.0011025	12.413	25425000	5	P31949	P31949	Protein S100-A11;Protein S100-A11, N-terminally processed	S100A11
0.001086186	0.001025517	0.001050459	0.001732702	0.0005946972	0.0008169627	5.193644E-05	6.875951E-05	0.0001102	0.0001182033	5.040612E-05	2.730063E-05	8.630439E-05	3.930319E-05	3.976105E-05	4.975577E-06	2.989769E-06	5.290309E-06	0	3.721978E-06	0						13	13	12	65.7	65.7	60.1	21.892	0	146.15	1294400000	71	P32119;A6NIW5	P32119	Peroxiredoxin-2	PRDX2
2.034232E-05	2.564845E-05	1.089422E-05	1.299805E-05	1.22439E-05	1.470441E-05	2.300798E-06	5.672179E-06	1.081693E-06	2.538584E-06	1.668989E-06	3.93347E-06	0	3.319795E-06	5.264414E-06	0	0	0	0	0	0						3	3	3	5.1	5.1	5.1	59.54	0	19.102	60462000	8	P32942;K7ERN2;K7EQC7;K7EP52	P32942;K7ERN2	Intercellular adhesion molecule 3	ICAM3
0	0	0	0	1.772435E-06	1.228432E-06	0	0	0	0	0	0	1.389584E-05	3.789226E-06	2.114871E-05	2.203859E-05	3.060673E-05	4.36609E-05	5.108977E-05	4.577471E-05	4.182906E-05						6	6	6	11.2	11.2	11.2	72.968	0	51.944	682860000	11	P33908	P33908	Mannosyl-oligosaccharide 1,2-alpha-mannosidase IA	MAN1A1
2.050338E-05	3.524838E-05	3.478608E-05	1.537037E-06	8.297984E-05	5.958089E-06	0	0	0	0	0	0	0	0	0	0	0	0	0	0	0						7	7	7	36	36	36	29.804	0	42.999	37660000	9	P35232;C9JW96;C9JZ20;E7ESE2;E9PCW0;D6RBK0	P35232;C9JW96;C9JZ20;E7ESE2;E9PCW0	Prohibitin	PHB
3.084049E-05	2.690431E-05	1.311328E-05	1.07109E-05	2.570371E-05	2.116659E-05	4.770169E-06	3.150663E-06	0	0	2.795166E-06	4.825563E-06	0	0	0	0	0	0	0	0	0						24	10	10	39.1	22.6	22.6	68.563	0	57.839	74006000	16	P35241;E9PNV3;E9PQ82	P35241	Radixin	RDX
0	1.378328E-06	0	0	0	0	4.624605E-06	7.679178E-06	2.643964E-05	2.743059E-05	2.08849E-05	1.406193E-05	4.646096E-05	7.788792E-05	0.0001050837	5.757688E-06	1.3671E-06	5.641417E-06	5.958987E-06	9.425656E-06	1.016408E-05						21	18	18	34.3	30.3	30.3	105.87	0	323.31	637180000	61	P35443;E7ES19;Q2HIZ1;F5H4Z8;P49746	P35443;E7ES19	Thrombospondin-4	THBS4
0.002218687	0.02436139	0.01607201	0.03708515	0.006839411	0.07750155	0.001108867	0.01504189	0.0146395	0.0004387728	0.0004044505	2.298835E-05	0.01350705	0.005468033	0.001544254	0.01676087	0.005137964	0.009166004	0.005716057	0.004015006	0.00237868						50	50	2	73.4	73.4	4	62.064	0	323.31	195360000000	949	P35527;K7EQQ3	P35527;K7EQQ3	Keratin, type I cytoskeletal 9	KRT9
0	0	5.165598E-07	0	8.713673E-07	0	4.9611E-06	1.840802E-06	1.062171E-05	6.425191E-06	7.21952E-06	3.705576E-06	0	0	0	0	0	0	0	0	0						2	2	2	0.9	0.9	0.9	312.24	0.0082474	11.109	339570000	6	P35555	P35555	Fibrillin-1	FBN1
0.002209437	0.002208289	0.002391747	0.0007167938	0.00587347	0.0009412952	8.038023E-05	9.168701E-05	0.000107245	8.683814E-05	0.0001586681	7.813842E-05	0.0001366488	9.79404E-05	0.0001249676	9.462927E-05	6.594841E-05	0.0001017647	8.879358E-05	0.0001973738	0.0001819641						123	123	117	59.5	59.5	57.3	226.53	0	323.31	28808000000	1132	P35579;P35580;Q5BKV1;P35749;B1AH99;A0A0C4DFM8;E7ERA5;A1L2Z2;REV__S4R3H4;REV__E7EQT4;REV__Q9UKV3	P35579	Myosin-9	MYH9
3.406492E-06	3.873281E-05	1.101453E-05	0	7.48743E-06	2.646473E-06	3.21547E-05	1.483201E-05	1.52064E-05	1.855369E-05	2.465334E-05	1.766625E-05	0.00251593	0.002289332	0.003584169	0.00183603	0.003020529	0.00231901	0.002408755	0.002902463	0.002887782						23	23	23	45.8	45.8	45.8	66.034	0	323.31	39313000000	281	P35858	P35858	Insulin-like growth factor-binding protein complex acid labile subunit	IGFALS
0.001869038	0.02658293	0.01343305	0.007195615	0.00396453	0.01290827	0.000314024	0.00125593	0.001180853	9.588455E-05	0.0002438749	3.751676E-05	0.006314792	0.003902645	0.0007778017	0.004413405	0.00226769	0.003224693	0.002110477	0.002234524	0.0009364628						69	63	1	89.4	86.9	4.7	65.432	0	323.31	98781000000	852	P35908;H0YID6;P12036;H0YHD9	P35908	Keratin, type II cytoskeletal 2 epidermal	KRT2
2.806224E-05	3.485836E-05	2.68079E-05	5.427531E-06	6.254482E-05	1.654015E-05	0	0	0	0	0	0	0	0	0	0	0	0	0	0	0						3	3	3	10.7	10.7	10.7	32.996	0	17.417	25301000	4	P36542	P36542	ATP synthase subunit gamma, mitochondrial	ATP5C1
5.353448E-05	5.384996E-05	2.647725E-05	2.112373E-05	4.186361E-05	4.830425E-05	3.729025E-06	1.12069E-06	1.007551E-06	4.812702E-06	6.408006E-07	1.878857E-06	0.007400296	0.008784817	0.005969767	0.002280648	0.003593499	0.00432259	0.005214842	0.003474266	0.002986141						20	20	15	62.4	62.4	51.4	46.312	0	323.31	47258000000	190	P36955;I3L4N7;I3L107;I3L4Z0;I3L4F9;I3L2R7;I3L3Z3;I3L425;I3L1U4	P36955	Pigment epithelium-derived factor	SERPINF1
4.015793E-06	8.285569E-06	7.667637E-06	1.168821E-06	2.274156E-05	1.752481E-06	2.177264E-06	0	0	0	0	0	2.764633E-05	4.06605E-06	1.043348E-05	0	0	0	0	0	0						3	3	3	8.6	8.6	8.6	48.755	0.0012005	16.435	31824000	3	P36957;Q86SW4	P36957	Dihydrolipoyllysine-residue succinyltransferase component of 2-oxoglutarate dehydrogenase complex, mitochondrial	DLST
0.0003171108	0.0003610564	0.000774766	0.0002893108	0.0006455223	0.000173405	7.471921E-06	1.968898E-05	3.553479E-05	1.975882E-05	2.214205E-05	3.260353E-06	3.802876E-05	0.0001039454	7.020538E-05	5.266481E-06	5.121907E-06	1.129719E-05	1.173299E-05	0	5.411542E-06						13	13	13	69	69	69	21.086	0	109.69	533720000	54	X6RJP6;P37802	X6RJP6;P37802	Transgelin-2	TAGLN2
8.493324E-06	0	1.46167E-05	8.873064E-06	3.313511E-05	8.262404E-06	0	0	0	0	0	0	0	0	0	0	0	0	0	0	0						2	2	2	7.8	7.8	7.8	27.843	0.0011038	12.44	11147000	2	P38117;M0QY67	P38117;M0QY67	Electron transfer flavoprotein subunit beta	ETFB
6.134799E-06	1.04377E-05	9.096631E-06	2.949071E-06	9.743233E-06	9.108399E-07	0	0	0	0	4.524535E-07	0	0	0	0	0	0	0	0	0	0						3	3	3	8.3	8.3	8.3	68.303	0	18.724	16469000	9	P38606;C9JA17;C9JVW8	P38606	V-type proton ATPase catalytic subunit A	ATP6V1A
1.221105E-05	1.082459E-05	7.110896E-06	2.682945E-06	1.555105E-05	4.886339E-06	0	0	0	0	1.409945E-06	0	0	0	0	0	0	0	0	0	0						4	4	4	8	8	8	73.68	0	23.973	25790000	7	P38646;D6RA73;D6RJI2;H0YBG6	P38646	Stress-70 protein, mitochondrial	HSPA9
1.710265E-07	0	7.885817E-08	9.313767E-07	0	0	4.601106E-07	2.333806E-06	3.443202E-06	5.866858E-06	0	1.049959E-06	3.275149E-05	3.609364E-05	4.853013E-05	3.778372E-05	4.559468E-05	4.531734E-05	5.873429E-05	4.569312E-05	5.868817E-05						10	10	10	7.4	7.4	7.4	178.19	0	165.68	1958200000	62	P39060;H7BXV5;H7C457	P39060	Collagen alpha-1(XVIII) chain;Endostatin	COL18A1
1.024712E-05	1.356487E-05	1.481773E-05	2.459907E-06	3.047297E-05	7.897731E-06	7.906167E-06	6.797123E-06	8.064473E-06	5.043398E-06	1.091932E-05	8.593841E-06	2.296296E-05	0	2.412551E-05	0	4.962267E-06	7.310925E-07	5.477335E-06	8.656863E-06	2.598191E-06						5	5	5	12.7	12.7	12.7	60.958	0	51.365	163480000	18	P40197	P40197	Platelet glycoprotein V	GP5
8.545559E-06	1.60883E-05	1.752188E-05	4.237116E-06	2.289598E-05	5.189037E-06	0	1.082179E-06	0	0	0	0	0	0	0	0	0	0	0	0	0						4	4	4	12.2	12.2	12.2	58.024	0	23.462	23911000	6	P40227;Q92526	P40227	T-complex protein 1 subunit zeta	CCT6A
7.03346E-05	3.297613E-05	0.000133663	0.0001378984	0.0001107033	7.83588E-05	0	0	3.272077E-06	0	0	0	0	0	0	0	0	0	0	0	0						8	8	8	30.8	30.8	30.8	36.426	0	52.746	93343000	17	P40925;B9A041;B8ZZ51;C9JF79;C9JRL4;C9JLV6	P40925;B9A041;B8ZZ51;C9JF79	Malate dehydrogenase, cytoplasmic;Malate dehydrogenase	MDH1
0.0002598807	0.0001960315	0.0003270984	0.0002380323	0.0006102977	0.0003296772	2.408013E-06	3.053442E-06	8.167612E-06	1.150593E-06	1.758507E-06	1.235197E-06	1.401444E-05	0	2.158584E-06	0	0	0	0	0	0						14	14	14	54.7	54.7	54.7	35.503	0	145.26	469410000	51	P40926;G3XAL0	P40926;G3XAL0	Malate dehydrogenase, mitochondrial;Malate dehydrogenase	MDH2
4.508218E-06	6.649751E-06	5.614298E-06	2.494985E-06	6.762203E-06	1.462772E-06	0	0	0	0	0	0	0	0	0	0	0	0	0	0	0						2	2	2	3.7	3.7	3.7	82.999	0.0011834	15.398	12795000	3	P40939	P40939	Trifunctional enzyme subunit alpha, mitochondrial;Long-chain enoyl-CoA hydratase;Long chain 3-hydroxyacyl-CoA dehydrogenase	HADHA
0	0	0	0	0	0	0	0	0	0	0	0	0	0	1.422517E-05	8.357139E-06	8.433561E-06	8.955575E-06	5.327268E-06	3.175438E-05	1.88017E-05						4	4	4	10.3	10.3	10.3	70.254	0	33.023	125120000	6	P40967;F8W1D1;F8VYZ1;F8VZV2;F8VZC6;F8VXH8;H0YIJ2;F8VUB1	P40967;F8W1D1;F8VYZ1;F8VZV2;F8VZC6;F8VXH8;H0YIJ2	Melanocyte protein PMEL;M-alpha;M-beta	PMEL
0	6.763246E-05	5.346366E-06	1.324137E-05	1.027354E-06	4.671097E-05	0	0	2.565985E-06	0	0	0	1.801386E-06	1.423058E-06	0	0	0	0	0	0	0						9	9	9	19.3	19.3	19.3	72.697	0	60.88	56246000	11	P42357;F8W0V1;Q4VB95;F8VNX0	P42357	Histidine ammonia-lyase	HAL
0	0	0	0	0	0	0	0	0	0	0	0	0	0	0	9.58495E-06	9.577103E-06	5.871347E-06	2.03532E-06	5.03161E-06	5.939087E-06						5	5	5	11.8	11.8	11.8	71.607	0	31.273	118270000	11	P43121	P43121	Cell surface glycoprotein MUC18	MCAM
0	0	0	0	0	0	0	0	0	0	0	0	0	0	0	0.0001458721	0.0001170132	0.0001552078	0.0001023071	0.0002102902	0.0002051258						8	8	8	17.7	17.7	17.7	61.132	0	79.022	2019900000	37	P43251;C9JSN9	P43251;C9JSN9	Biotinidase	BTD
1.544636E-05	2.2579E-05	1.98069E-05	4.362321E-06	4.270275E-05	3.293309E-06	0	0	0	1.004468E-06	8.659008E-07	0	0	2.126668E-05	4.142381E-05	0	0	0	0	0	0				Contaminants		9	9	9	16	16	16	80.852	0	63.233	135230000	12	P43304;F5GYK7	P43304	Glycerol-3-phosphate dehydrogenase, mitochondrial	GPD2
4.062805E-05	1.768347E-05	2.942201E-05	1.806E-05	1.651902E-05	2.205229E-05	2.797054E-05	7.92765E-07	1.479777E-06	6.00525E-06	4.374188E-06	2.018529E-06	0.000115925	0.0001004067	0.0001428323	0.0001063359	0.0001004518	8.825074E-05	7.168565E-05	7.354504E-05	6.101852E-05						19	19	18	40.6	40.6	39.4	69.068	0	197.67	2137400000	77	P43652	P43652	Afamin	AFM
4.921311E-06	1.041586E-05	1.378931E-05	3.818716E-06	1.156623E-05	2.281182E-06	0	7.627447E-07	0	0	8.899924E-07	0	0	0	0	0	0	0	0	0	0						2	2	2	10.6	10.6	10.6	33.777	0.0011186	12.698	10389000	3	P46109	P46109	Crk-like protein	CRKL
8.138669E-05	9.168573E-05	0.0001068932	5.553649E-05	0.0001279891	5.595025E-05	3.424189E-06	1.930141E-06	1.840621E-06	0	1.197941E-06	0	0	0	6.552062E-06	0	0	0	0	0	0						8	6	6	40.9	31.5	31.5	32.949	0	54.035	83978000	21	P47755;C9JUG7;F8W9N7;A0A0D9SET8;F8WED3	P47755;C9JUG7;F8W9N7;A0A0D9SET8	F-actin-capping protein subunit alpha-2	CAPZA2
7.332289E-06	4.347155E-06	9.340347E-06	4.073892E-06	1.175329E-05	5.653412E-06	0	0	0	0	0	1.216661E-06	0	0	0	0	0	0	0	0	0						11	1	1	42.6	4.7	4.7	31.35	0.0094787	6.5573	9370500	1	P47756;B1AK85	P47756;B1AK85	F-actin-capping protein subunit beta	CAPZB
0	3.316568E-05	2.124203E-05	1.599994E-05	1.657726E-05	1.359728E-05	0	4.007755E-06	0	0	0	0	0	0	4.439632E-06	0	0	0	0	0	0						3	3	3	27.2	27.2	27.2	15.075	0	20.089	15331000	3	P47929	P47929	Galectin-7	LGALS7
5.187384E-05	6.028762E-05	0.0002296899	6.361554E-05	0.0002511517	3.811247E-05	3.052281E-06	1.171042E-05	2.176269E-05	3.791388E-06	1.055615E-05	9.807813E-06	0	0	0	0	0	0	4.671776E-06	8.029029E-06	6.320985E-06						7	7	7	24.3	24.3	24.3	37.251	0	42.56	232510000	20	P48059;A0A0J9YXC7;A0A0M3HER1;Q7Z4I7;F8WB59;A0A0J9YYC1;C9JF46	P48059;A0A0J9YXC7;A0A0M3HER1	LIM and senescent cell antigen-like-containing domain protein 1	LIMS1
1.093238E-05	9.559372E-06	3.042637E-05	2.057425E-06	3.992767E-05	9.129676E-07	0	0	0	0	9.975485E-07	0	0	0	0	0	0	0	0	0	0						3	3	3	11.3	11.3	11.3	46.224	0	19.48	20909000	5	P48426;H7BXS3;S4R320;P78356	P48426;H7BXS3	Phosphatidylinositol 5-phosphate 4-kinase type-2 alpha	PIP4K2A
0	1.01561E-05	0	0	0	0	0	0	0	0	0	0	0	0	0	0	0	0	0	0	0						13	1	1	30.5	3.6	3.6	44.853	0.0094877	6.598	2734300	1	P48594;H0Y5H9;C9JZ65	P48594;H0Y5H9;C9JZ65	Serpin B4	SERPINB4
3.56853E-05	2.042141E-05	6.87859E-06	2.778041E-05	2.858733E-05	1.394241E-05	0	5.03712E-05	1.172734E-05	0	1.443123E-05	0	7.202956E-05	1.358801E-05	1.876476E-05	4.241138E-05	1.064922E-05	6.455385E-05	4.289426E-05	1.08502E-05	5.72317E-06						48	1	0	61.5	3	0	60.024	0.0011682	14.199	693940000	16	P48668	P48668	Keratin, type II cytoskeletal 6C	KRT6C
0.0005918241	0.0003651438	0.0005294053	0.0003662894	0.001405542	0.0004936067	1.385358E-05	1.208042E-05	1.27937E-05	5.801569E-06	5.611811E-06	5.321414E-06	4.682925E-06	8.18349E-06	1.095474E-05	2.610285E-06	0	2.561583E-06	2.539135E-06	3.718734E-06	3.692719E-06						19	19	18	43.1	43.1	43.1	50.909	0	163.61	1057100000	102	P48735;H0YL11;C9J4N6	P48735	Isocitrate dehydrogenase [NADP], mitochondrial	IDH2
0	5.303794E-06	2.024932E-05	1.971049E-05	2.390277E-05	2.271533E-05	0.0001373184	0.0001227864	0.0002550817	0.0003299669	0.0003111632	0.000176539	0.000543287	0.0004014579	0.0007181866	0.0001489463	0.0002163002	7.510211E-05	9.908037E-05	0.0001579855	0.0001729322						23	22	22	41.3	40.2	40.2	79.246	0	323.31	6042800000	177	P48740;F8W876;C9JMA2	P48740;F8W876	Mannan-binding lectin serine protease 1;Mannan-binding lectin serine protease 1 heavy chain;Mannan-binding lectin serine protease 1 light chain	MASP1
8.191013E-06	5.552861E-06	4.224268E-06	0	1.239037E-05	1.707577E-06	0	0	0	0	0	0	0	0	0	0	0	0	0	0	0						4	4	4	12.6	12.6	12.6	49.541	0	23.644	10653000	3	P49411	P49411	Elongation factor Tu, mitochondrial	TUFM
3.411825E-05	3.565634E-05	5.156517E-05	4.653386E-05	0.000133204	4.038364E-05	2.680864E-06	2.523979E-06	4.255467E-06	0	2.863656E-06	0	0	0	0	0	0	0	0	0	0						4	4	4	29.9	29.9	29.9	22.836	0	30.254	44772000	6	P49721;A0A087WVV1	P49721;A0A087WVV1	Proteasome subunit beta type-2	PSMB2
4.117325E-05	4.6963E-05	4.745151E-05	1.264018E-05	7.618199E-05	1.191185E-05	0	0	0	0	0	0	0	0	1.287418E-06	4.536918E-06	0	0	0	6.424305E-06	0						3	3	3	14.6	14.6	14.6	24.976	0	18.921	44444000	10	P49755;G3V2K7	P49755;G3V2K7	Transmembrane emp24 domain-containing protein 10	TMED10
1.914309E-05	1.179808E-05	1.011263E-05	1.205825E-05	3.195802E-05	1.895604E-05	4.356649E-06	1.934575E-06	1.920741E-06	0	0	0	0	0	0	0	0	0	0	0	0				Contaminants		2	2	2	11.1	11.1	11.1	24.635	0.0081716	10.93	20595000	3	P49795	P49795	Regulator of G-protein signaling 19	RGS19
0	6.223226E-06	1.576387E-05	1.744462E-06	4.459369E-06	0	0	3.293047E-06	8.72881E-06	0	0	0	0	0	0	0	0	0	0	0	0						2	2	2	9.9	9.9	9.9	27.524	0.0010718	11.973	11443000	2	P49862;M0QYU8	P49862;M0QYU8	Kallikrein-7	KLK7
0.0001721692	0.0001141352	0.0001072192	5.025758E-05	0.0002463162	6.639685E-05	1.324635E-05	1.581687E-05	7.902983E-06	7.715473E-06	6.03747E-06	1.86692E-05	1.760277E-06	0	4.41225E-06	0	2.438278E-06	1.657507E-06	9.078828E-07	8.562102E-06	4.238611E-06						15	15	14	49	49	46.8	42.142	0	96.991	280220000	36	P50148;B1AM21;P29992;K7EL62;O95837;E9PC54;Q03113	P50148	Guanine nucleotide-binding protein G(q) subunit alpha	GNAQ
0.0001920294	0.0001804775	0.0001754439	0.0001767577	0.0001996295	0.0001526973	1.202472E-05	1.817482E-05	1.468696E-05	6.62993E-06	7.466294E-06	1.52501E-05	1.054828E-05	0	6.757268E-06	0	0	0	0	0	0						19	19	12	55.7	55.7	34.4	50.663	0	145.01	466980000	68	P50395;Q5SX87;V9GYF8;Q5SX90;Q5SX86;Q5SX91;V9GYJ7	P50395	Rab GDP dissociation inhibitor beta	GDI2
1.948806E-05	5.903644E-05	9.89996E-05	3.851868E-05	6.356838E-05	3.653899E-05	0	5.521749E-06	2.661986E-06	4.118892E-06	1.945051E-06	2.048028E-06	0	0	0	0	0	0	0	0	0						6	6	6	19.5	19.5	19.5	39.829	0	37.298	79600000	11	P50552;K7EQD0;K7ENR7;K7ENL7;K7EM16	P50552	Vasodilator-stimulated phosphoprotein	VASP
2.441013E-05	1.266705E-05	2.98132E-05	1.389629E-05	4.452133E-05	1.441124E-05	0	7.778205E-07	3.931596E-07	3.081952E-07	0	0	1.052242E-05	4.345804E-06	3.203615E-07	0	0	0	0	0	0						8	8	8	15	15	15	59.62	0	46.478	68624000	17	P50990;H7C4C8;H7C2U0	P50990;H7C4C8	T-complex protein 1 subunit theta	CCT8
1.145582E-05	9.521931E-06	1.872726E-05	8.301681E-06	3.232597E-05	3.662558E-06	7.806459E-06	0	0	0	0	9.795601E-07	0	0	0	0	0	0	0	0	0						5	5	5	11.9	11.9	11.9	57.924	0	27.777	49376000	8	P50991	P50991	T-complex protein 1 subunit delta	CCT4
1.188349E-05	1.698378E-05	1.084145E-05	7.801062E-06	1.837555E-05	1.164911E-05	2.85874E-06	1.649315E-06	2.163957E-06	1.125829E-06	1.636397E-06	1.145617E-06	0	0	0	0	0	0	0	0	0		Small EVs	EV_Concentration			3	3	3	6.3	6.3	6.3	54.389	0	16.834	28886000	3	P50995;H0Y6E1	P50995;H0Y6E1	Annexin A11	ANXA11
7.777703E-05	6.289841E-05	3.513768E-05	4.259622E-05	0.0001580959	6.953393E-05	0	0	0	1.472773E-06	0	0	0	0	0	0	0	0	0	3.752254E-06	0						7	7	7	41.2	41.2	41.2	23.482	0	59.863	57648000	11	P51148;K7ERI8;K7ERQ8;F8VVK3;K7ENY4;F8VVZ0;F8VUA5;P61020;P20339;F8VWU4;K7EIP6;F8WCY6;F8WD79;F8VPW9;F8VSF8;F8VWZ7	P51148;K7ERI8;K7ERQ8;F8VVK3;K7ENY4	Ras-related protein Rab-5C	RAB5C
8.932207E-05	0.0001128872	0.0001186986	4.523111E-05	0.0001088856	4.159963E-05	2.968729E-06	6.054167E-06	8.993617E-06	1.468138E-05	3.431101E-06	3.282579E-06	7.177542E-06	0	3.348612E-06	0	0	0	0	0	0						7	7	7	43	43	43	23.489	0	46.009	120770000	18	P51149;C9J592;C9J8S3;C9IZZ0;C9J4V0;C9J4S4;C9J7D1	P51149;C9J592;C9J8S3;C9IZZ0	Ras-related protein Rab-7a	RAB7A
4.605942E-05	2.662194E-05	3.224259E-05	6.965581E-06	9.08586E-05	1.240851E-05	0	6.1394E-06	0	0	0	3.012701E-06	4.200409E-06	0	0	0	0	0	0	0	0						3	3	3	11	11	11	27.991	0	17.18	45288000	7	P51572;C9JMD7;C9JSP1;C9JQ75;C9J0M4	P51572	B-cell receptor-associated protein 31	BCAP31
0	0	0	5.301818E-06	0	0	0	8.076931E-05	0	7.513912E-05	0	9.107529E-05	3.242244E-05	2.127122E-05	0	0	0	0	0	0	0						2	2	2	4.8	4.8	4.8	65.562	0.010101	10.712	417720000	2	P51654;H0Y3U6	P51654;H0Y3U6	Glypican-3;Secreted glypican-3	GPC3
1.38249E-05	1.596349E-05	1.853788E-05	8.266501E-07	3.497222E-05	2.777473E-06	0	0	0	0	0	0	0	0	0	0	0	0	0	0	0						10	10	10	20.9	20.9	20.9	79.685	0	70.662	41894000	16	P51659;E7EWE5;E7ER27;G5E9S2;E7ET17;E7EPL9	P51659;E7EWE5;E7ER27;G5E9S2;E7ET17	Peroxisomal multifunctional enzyme type 2;(3R)-hydroxyacyl-CoA dehydrogenase;Enoyl-CoA hydratase 2	HSD17B4
8.492344E-06	3.447146E-05	2.007856E-05	4.593976E-06	1.122916E-05	1.388922E-05	5.649267E-06	3.410796E-06	6.273101E-06	1.762799E-06	4.222789E-06	4.21405E-06	0.001436757	0.002094581	0.001797264	0.005573908	0.006339899	0.008339929	0.01103676	0.007574005	0.006554209						12	12	8	40.8	40.8	26.9	38.429	0	323.31	68431000000	142	P51884	P51884	Lumican	LUM
6.213478E-05	3.159624E-05	7.971195E-05	6.381526E-05	8.674319E-05	5.048759E-05	0	0	0	1.846628E-06	0	0	0	0	0	0	0	0	0	0	0						9	9	9	28	28	28	53.139	0	52.613	99915000	14	P52209;K7EM49;K7EMN2;K7EPF6	P52209;K7EM49;K7EMN2;K7EPF6	6-phosphogluconate dehydrogenase, decarboxylating	PGD
0.0002034994	0.0002353142	0.000203215	0.0001286321	0.0003163859	0.0001407601	2.755278E-05	3.635785E-05	2.891997E-05	4.635773E-05	1.427773E-05	4.854239E-05	0	0	0	0	0	0	0	0	0						6	6	6	48.3	48.3	48.3	22.988	0	92.816	324110000	29	P52566;F5H3P3;F5H6Q0;H0YGX7;F5H2R5	P52566;F5H3P3;F5H6Q0;H0YGX7;F5H2R5	Rho GDP-dissociation inhibitor 2	ARHGDIB
0.0001891456	0.0003562046	0.0002145392	0.0001854562	0.0004163595	0.0001346121	2.026641E-05	8.723322E-06	1.136706E-05	6.540274E-06	1.14001E-05	1.228721E-05	0.000176099	0	0	0	0	0	0	0	0						9	9	7	54.5	54.5	45.1	32.922	0	88.667	302100000	36	P52907	P52907	F-actin-capping protein subunit alpha-1	CAPZA1
3.828726E-06	4.519699E-06	4.884317E-06	3.381359E-06	5.840292E-06	2.494691E-06	2.296881E-07	0	0	0	0	0	0	0	0	0	0	0	0	0	0						3	3	3	3.7	3.7	3.7	120.84	0	16.591	17100000	4	P53396;K7ESG8	P53396	ATP-citrate synthase	ACLY
3.352842E-05	4.367124E-05	2.798146E-05	2.360858E-05	5.134301E-05	2.431974E-05	7.690268E-06	3.06231E-06	3.1916E-06	1.003581E-05	6.388781E-06	5.514733E-06	0	0	0	0	0	0	0	0	0						4	4	4	19.7	19.7	19.7	31.512	0	22.201	55938000	6	P54709;C9JA36;H7C4L9;H7C547;F8WBY4;C9JXZ1	P54709;C9JA36	Sodium/potassium-transporting ATPase subunit beta-3	ATP1B3
7.642326E-05	0.0001546193	0.001310008	0.0006750755	0.0009988535	0.0003463027	0.02128633	0.01185691	0.00937209	0.008497482	0.02427334	0.01099146	2.376017E-05	4.334255E-05	2.168977E-05	0.0003693999	0.0004293784	0.0002058866	0.0001728499	0.0004936457	0.0004984248					Lipoproteins	11	11	8	51.2	51.2	42.5	14.553	0	176.7	35144000000	110	P55056	P55056	Apolipoprotein C-IV	APOC4
3.069684E-06	4.765333E-06	6.662196E-06	0	1.537987E-05	8.236921E-06	3.257246E-05	3.371875E-05	3.721749E-05	7.47895E-05	4.620661E-05	7.732481E-05	0.0002332322	0.0005298523	0.0003229217	0.0002896314	0.0003790259	0.000452327	0.0003876121	0.0003781252	0.0003234025						14	14	14	31.6	31.6	31.6	54.739	0	187.52	5251700000	122	P55058	P55058	Phospholipid transfer protein	PLTP
9.386109E-05	0.0001120135	9.814582E-05	5.834778E-05	0.0002046414	4.993835E-05	1.644616E-05	6.143342E-06	7.202424E-06	1.151587E-05	8.826328E-06	1.513348E-05	0	4.985074E-05	7.041652E-05	1.791744E-07	0	0	0	1.356619E-06	2.939989E-07						24	24	24	37.2	37.2	37.2	89.321	0	189.86	662970000	76	P55072;C9JUP7;C9IZA5	P55072	Transitional endoplasmic reticulum ATPase	VCP
0	0	0	0	0	0	0	0	0	0	0	0	0	1.146563E-05	6.404262E-06	2.641841E-06	1.131238E-05	7.322603E-06	4.398633E-06	1.018865E-05	4.040663E-06						2	2	2	4.9	4.9	4.9	78.286	0	19.041	136140000	8	P55290	P55290	Cadherin-13	CDH13
6.988516E-06	8.540643E-06	1.264447E-05	1.596649E-05	2.302392E-05	1.010222E-05	0	0	0	0	0	0	0	0	0	0	0	0	0	0	0						4	4	4	12.5	12.5	12.5	56.157	0	28.096	20917000	7	P55809;E9PDW2	P55809;E9PDW2	Succinyl-CoA:3-ketoacid coenzyme A transferase 1, mitochondrial	OXCT1
5.007608E-05	3.258845E-05	6.303919E-05	3.409745E-05	5.275129E-05	3.380642E-05	0	1.137507E-06	0	0	0	0	0	0	0	0	0	0	0	0	0						2	2	2	22	22	22	12.895	0	19.649	17801000	6	P58546;C9JL85	P58546;C9JL85	Myotrophin	MTPN
0.0001333519	0.001588315	0.0009774221	0.000126341	8.578757E-05	9.603082E-05	0	0	3.742626E-05	0	0	0	0	0	0	0	0	0	0	0	0						2	2	2	19.1	19.1	19.1	10.245	0.0011416	13.272	157090000	9	P59666;P59665	P59666;P59665	Neutrophil defensin 3;HP 3-56;Neutrophil defensin 2;Neutrophil defensin 1;HP 1-56;Neutrophil defensin 2	DEFA3;DEFA1
0.0001648345	0.0001716865	1.960976E-05	6.981802E-05	0.0001475162	0.0001025425	8.5834E-06	3.207814E-05	1.003375E-05	0	0	1.57605E-05	0	0	0	0	0	0	0	0	0						3	3	3	49.3	49.3	49.3	7.8501	0	31.81	45392000	7	P59768;G3V2C9;G3V3J9;G3V2N0;G3V415	P59768;G3V2C9;G3V3J9;G3V2N0	Guanine nucleotide-binding protein G(I)/G(S)/G(O) subunit gamma-2;Guanine nucleotide-binding protein subunit gamma	GNG2
0.0003623486	0.0003383261	0.0005386494	0.0003758192	0.0004675375	0.000360714	3.66636E-05	3.120446E-05	3.691235E-05	2.901712E-05	3.039237E-05	3.363118E-05	0	5.383072E-06	0	7.88557E-06	1.895129E-06	3.783338E-06	5.933357E-06	8.215993E-07	2.311531E-06						15	15	15	66.4	66.4	66.4	30.791	0	173.72	829290000	78	P60174;U3KPZ0;U3KQF3;U3KPS5	P60174	Triosephosphate isomerase	TPI1
0.0008183939	0.0005890539	0.001085154	0.0004773624	0.001605842	0.0005824987	5.752239E-05	2.992186E-05	1.451923E-05	3.236632E-05	4.029335E-05	5.074861E-05	3.917909E-05	6.383221E-06	9.50181E-06	1.51357E-05	8.475895E-06	1.079898E-05	1.204464E-05	3.355717E-05	1.844704E-05						27	1	1	76	4.5	4.5	41.736	0	89.517	1636300000	36	P60709;G5E9R0;E7EVS6;C9JZR7;C9JTX5;C9JUM1;A5A3E0;Q562R1;F8WCH0	P60709	Actin, cytoplasmic 1;Actin, cytoplasmic 1, N-terminally processed	ACTB
0.0003765174	0.0003287785	0.0004226519	0.0003102156	0.0004229509	0.0002835736	0.0001063958	6.790718E-05	6.797718E-05	6.936245E-05	0.0001104294	0.0001432536	0	0	0	0	0	0	0	0	0						6	6	6	36.6	36.6	36.6	21.258	0	81.397	546850000	49	P60953;Q5JYX0	P60953;Q5JYX0	Cell division control protein 42 homolog	CDC42
1.818544E-05	8.611626E-05	3.507792E-05	0	2.765024E-05	6.86507E-06	1.000608E-06	0	0	0	0	0	0	0	0	1.324726E-05	1.616517E-05	1.6829E-05	9.042179E-06	2.614939E-05	3.094809E-05						3	3	3	27.3	27.3	27.3	11.05	0	18.593	51661000	6	P60985	P60985	Keratinocyte differentiation-associated protein	KRTDAP
0.0001399793	6.943981E-05	0.0001055582	6.136994E-05	0.0001906028	5.221694E-05	1.518128E-05	1.470753E-05	0	6.711243E-06	1.974039E-06	1.055598E-05	0	0	0	0	0	0	0	0	0						7	6	5	36.7	31.4	27.5	23.668	0	37.85	129450000	17	P61006;H0YMN7;P51153;H0YLJ8;H0YL94;M0R257;P59190;P20337;P20336;Q96E17	P61006	Ras-related protein Rab-8A	RAB8A
0.0001794386	0.0002039567	0.0001442577	5.623196E-05	0.0006663641	0.0001124708	3.125064E-05	1.667873E-05	3.540453E-05	9.175135E-06	2.707151E-05	7.633284E-06	1.061338E-05	2.06006E-05	1.982477E-05	8.8046E-06	8.826038E-06	8.392965E-06	3.944717E-06	2.366834E-05	2.910292E-05						6	5	5	26	20.5	20.5	22.541	0	39.397	421290000	29	P61026	P61026	Ras-related protein Rab-10	RAB10
1.000608E-05	3.130919E-05	2.752585E-05	3.883803E-06	2.003266E-05	1.131771E-05	4.033372E-06	0	0	0	2.376567E-06	1.010952E-06	0	0	0	0	0	0	0	0	0						2	2	2	20.9	20.9	20.9	23.897	0	24.841	26942000	4	P61106;X6RFL8	P61106;X6RFL8	Ras-related protein Rab-14	RAB14
0.0002167867	0.0002681773	0.0003674822	0.0001558732	0.0006010327	0.0001714628	2.56092E-05	1.944264E-05	1.735234E-05	3.822112E-06	2.160284E-05	2.076017E-05	3.060331E-06	0	0	0	0	0	0	0	0						16	16	16	49	49	49	47.371	0	212.15	564900000	63	P61158;B4DXW1;F8WDR7;Q9P1U1;F8WEW2;F8WE84;A0A0A0MTI9;H7C4J1;C9IZN3;Q9C0K3	P61158;B4DXW1	Actin-related protein 3	ACTR3
0.0002256014	0.0003306271	0.0003859859	0.0001695292	0.0005253069	0.0002041943	8.805337E-06	7.491796E-06	1.529295E-05	4.386404E-06	2.066561E-05	1.680187E-05	5.348869E-06	9.669898E-06	1.37943E-05	0	0	0	0	0	0						11	11	11	37.1	37.1	37.1	44.76	0	91.968	338750000	49	P61160;F5H6T1;A0A1B0GWD0;A0A1B0GWH0	P61160;F5H6T1	Actin-related protein 2	ACTR2
3.655262E-06	1.863746E-05	1.513363E-05	4.881898E-06	2.762553E-05	9.331062E-06	9.300777E-07	0	7.385861E-07	0	0	0	0	0	0	0	0	0	0	0	0						2	2	2	11.4	11.4	11.4	37.433	0	17.797	18046000	3	R4GMT0;P61163;A0A1B0GVS3	R4GMT0;P61163;A0A1B0GVS3	Alpha-centractin	ACTR1A
0.001237429	0.00198473	0.002603561	0.001694076	0.003025855	0.0009606669	0.00013615	0.0002574725	0.0001629044	0.0002142481	0.0001592539	0.0001557802	0.0002034484	0.0001120497	0.0001426872	9.675553E-05	0.0001570846	0.0001103148	0.0001490644	0.000102437	0.0001500164						10	10	9	53.8	53.8	53.8	20.825	0	150.97	2805600000	86	P61224;F5GX62;E7ESV4;F5H7Y6;F5H004;A0A0J9YXB3;A6NIZ1;P62834;F5H6R7;A0A075B6Q0;F5H823;B7ZB78;F5GZG1;F5H0B7;F5H500;F5GYB5;F5H4H0;F5GYH7;F5H077;F5GWU8;F5H491;F8WBC0	P61224;F5GX62;E7ESV4;F5H7Y6;F5H004;A0A0J9YXB3;A6NIZ1;P62834;F5H6R7;A0A075B6Q0;F5H823;B7ZB78;F5GZG1;F5H0B7;F5H500;F5GYB5	Ras-related protein Rap-1b;Ras-related protein Rap-1b-like protein;Ras-related protein Rap-1A	RAP1B;RAP1A
0.0001324705	0.0001514757	0.0001096951	0.0001059532	0.0001668491	7.223681E-05	2.211696E-06	0	0	7.026696E-06	8.076244E-06	9.143201E-06	0	0	0	0	0	3.160621E-06	0	4.534612E-06	7.202338E-06						6	6	6	43.7	43.7	43.7	20.504	0	45.467	126290000	21	P61225;F6U784;Q9Y3L5;P10114	P61225	Ras-related protein Rap-2b	RAP2B
0.0003920029	0.000312382	0.0002313044	7.613913E-05	0.0003170918	0.0001124943	9.707444E-05	7.259089E-05	5.021158E-05	4.580284E-05	5.859486E-05	8.413008E-05	1.640071E-05	4.021137E-05	8.809983E-06	0	0	0	0	0	0						8	8	8	47.2	47.2	47.2	21.768	0	55.655	351530000	34	P61586;C9JNR4;C9JX21;Q5JR08;P08134;Q5JR07;E9PQH6;Q5JR05;C9JRM1;E9PLA2;Q5JR06;E9PN11;U3KQA9;U3KQV3;P62745	P61586;C9JNR4;C9JX21;Q5JR08;P08134;Q5JR07;E9PQH6;Q5JR05	Transforming protein RhoA;Rho-related GTP-binding protein RhoC	RHOA;RHOC
0.0005458245	0.0003792002	0.0002025708	0.0002061683	0.0006605139	0.0003556175	0	4.372336E-06	0	0	3.910229E-06	0	2.584771E-05	3.907717E-05	0	0	0	0	0	0	0						5	5	5	47.1	47.1	47.1	10.932	0	30.197	213160000	12	P61604;B8ZZL8;B8ZZ54;S4R3N1	P61604;B8ZZL8;B8ZZ54	10 kDa heat shock protein, mitochondrial	HSPE1
0.0002224455	6.263164E-05	0.0008310378	0.0006425829	6.879206E-05	9.478885E-05	9.847949E-06	2.187317E-06	2.640573E-05	2.806361E-05	0	0	3.02484E-05	0	0	1.744885E-05	7.685518E-05	2.817548E-05	5.559055E-06	2.263227E-06	7.072296E-06						7	7	7	52	52	52	16.537	0	115.64	349460000	23	P61626;F8VV32;A0A0B4J259	P61626;F8VV32;A0A0B4J259	Lysozyme C;Lysozyme	LYZ
0.001367472	0.0009855008	0.0004994454	0.001502871	0.001502957	0.001433083	0.0002555209	7.910735E-05	0.0003081323	0.0003323507	6.075019E-05	0.0001630519	0	1.272602E-05	7.853238E-06	0.0003871955	0	0.0009475648	0.0006188051	0.0004117335	0.0003887545						3	3	3	35.3	35.3	35.3	13.714	0	65.758	2426300000	30	P61769;H0YLF3;F5H6I0	P61769;H0YLF3;F5H6I0	Beta-2-microglobulin;Beta-2-microglobulin form pI 5.3	B2M
8.895643E-05	0.0001040103	6.605924E-05	3.529071E-05	0.0001327363	4.289107E-05	0	3.805758E-05	0	0	0	2.838591E-05	0	0	0	0	0	0	0	0	0						1	1	1	15.1	15.1	15.1	8.4807	0.0096805	7.6406	28762000	4	P61952	P61952	Guanine nucleotide-binding protein G(I)/G(S)/G(O) subunit gamma-11	GNG11
0.0003267743	0.0003034506	0.0002610392	0.0001367933	0.0004449839	0.0002459807	2.094854E-05	4.650533E-05	9.096934E-06	1.38709E-05	2.450915E-05	3.640405E-05	2.071402E-06	6.222372E-05	3.381273E-05	4.532991E-06	7.159366E-06	1.99383E-05	1.669933E-05	1.512029E-05	5.118262E-06						13	10	9	65.2	55.1	51.4	28.302	0	133.17	599390000	58	P61981	P61981	14-3-3 protein gamma;14-3-3 protein gamma, N-terminally processed	YWHAG
4.728694E-05	1.656022E-05	6.08605E-05	8.591123E-06	7.954209E-05	3.632004E-05	1.740244E-05	1.228915E-06	2.530297E-05	1.145124E-06	3.425093E-05	3.192437E-05	7.048865E-05	0	0	0	0	0	0	0	0						8	8	8	31.2	31.2	31.2	37.512	0	48.177	193570000	11	P62136;E9PMD7;F8VYE8;F8W0W8;P36873;F8VR82;P62140;F5H1L6;E7ETD8;F5H037;A0A087WYY5;F8WE71;H0Y3Y6;F8W1A0;C9J9S3;C9JP48	P62136;E9PMD7;F8VYE8;F8W0W8;P36873;F8VR82;P62140	Serine/threonine-protein phosphatase PP1-alpha catalytic subunit;Serine/threonine-protein phosphatase;Serine/threonine-protein phosphatase PP1-gamma catalytic subunit;Serine/threonine-protein phosphatase PP1-beta catalytic subunit	PPP1CA;PPP1CC;PPP1CB
0.0006158304	0.0005529459	0.0007276839	0.0004780315	0.0009426459	0.0005963161	7.97438E-05	6.22841E-05	3.777958E-05	3.980368E-05	7.119338E-05	5.122882E-05	8.749039E-06	8.235456E-06	9.912551E-06	8.18609E-06	1.541441E-05	1.294184E-05	2.133384E-05	3.49078E-05	2.241829E-05						16	13	13	64.3	54.5	54.5	29.174	0	136.27	1294600000	95	P62258;B4DJF2;I3L3T1;K7EIT4;K7EM20;I3L0W5	P62258	14-3-3 protein epsilon	YWHAE
0.00564183	0.0048073	0.009998533	0.008491669	0.00459049	2.305675E-05	0.0001702874	0.0001836696	0.0002218203	2.584141E-05	0.0001280099	0	0	0	0	0	0	0	0	0	0						2	2	2	54.5	54.5	54.5	5.0526	0	19.576	845580000	10	P62328	P62328	Thymosin beta-4;Hematopoietic system regulatory peptide	TMSB4X
3.189172E-05	5.644827E-05	5.252528E-05	3.368078E-05	5.61405E-05	2.836973E-05	5.697244E-06	4.833973E-06	8.874417E-06	4.635111E-06	3.575891E-06	0	3.057567E-05	0	0	0	0	0	0	0	0						3	3	3	24.6	24.6	24.6	20.082	0.0012019	16.445	39704000	5	P62330	P62330	ADP-ribosylation factor 6	ARF6
4.809876E-05	5.760507E-06	6.052442E-05	1.670657E-05	6.636199E-06	0	0	3.871941E-06	0	0	0	0	5.167134E-05	2.585005E-05	3.22308E-05	3.907438E-05	1.60609E-05	4.766807E-05	2.097476E-05	1.511636E-05	3.373146E-05						4	4	4	40.8	40.8	40.8	11.367	0	23.65	117760000	7	P62805	P62805	Histone H4	HIST1H4A
0.000736548	0.0007272612	0.00049031	0.0004314469	0.00102559	0.0005536267	0.0001292536	9.235706E-05	0.0001213418	8.554826E-05	9.574008E-05	7.15129E-05	3.880991E-05	4.222074E-05	1.379397E-05	0	3.475985E-05	3.974053E-05	2.836793E-05	1.339712E-05	1.206316E-05						13	13	7	50.6	50.6	29.4	37.377	0	161.17	1235000000	65	P62873;F6UT28;B1AKQ8;F6X3N5;B3KVK2	P62873;F6UT28;B1AKQ8;F6X3N5	Guanine nucleotide-binding protein G(I)/G(S)/G(T) subunit beta-1	GNB1
0.0001585445	0.0001333086	0.000114259	6.532076E-05	0.000114224	9.902811E-05	4.273423E-05	3.027002E-05	2.026022E-05	2.714718E-05	2.63746E-05	3.563434E-05	0	0	0	0	0	0	0	2.463559E-06	8.672616E-06						11	5	5	38.2	17.1	17.1	37.331	0	85.178	267090000	26	P62879;C9JIS1;C9JXA5;C9JZN1;E7EP32;Q9HAV0;C9JD14;F5H8J8;F5H100;F5H0S8;E9PCP0;P16520;H7C5J5	P62879;C9JIS1;C9JXA5;C9JZN1;E7EP32;Q9HAV0	Guanine nucleotide-binding protein G(I)/G(S)/G(T) subunit beta-2;Guanine nucleotide-binding protein subunit beta-4	GNB2;GNB4
0.00199832	0.001811952	0.002161925	0.002330444	0.00317833	0.002163171	0.0002150338	0.0001968898	0.0001514181	0.0001517535	0.0001601701	0.0001707216	8.082381E-05	1.235483E-05	4.886994E-05	0	4.771764E-06	9.007646E-06	1.119673E-05	4.578355E-06	1.399535E-05						9	9	9	66.1	66.1	66.1	18.012	0	166.49	2209900000	101	P62937;F8WE65;C9J5S7;P0DN26;A0A0H2UH34;A0A0B4J2A2;A0A075B767;A0A075B759;Q9Y536;F5H284;E5RIZ5;P0DN37	P62937;F8WE65;C9J5S7	Peptidyl-prolyl cis-trans isomerase A;Peptidyl-prolyl cis-trans isomerase A, N-terminally processed;Peptidyl-prolyl cis-trans isomerase	PPIA
1.502522E-05	2.41968E-05	1.525626E-05	1.209779E-05	2.47128E-05	2.031305E-05	0	1.992054E-06	0	0	0	0	0	0	0	0	0	0	0	0	0						2	2	2	12	12	12	25.206	0.0091463	10.869	18616000	3	P62993;J3KT38	P62993;J3KT38	Growth factor receptor-bound protein 2	GRB2
9.386544E-05	8.145943E-05	0.0001054495	6.053153E-05	7.435811E-05	2.107505E-05	2.263591E-05	2.513962E-06	0	1.285316E-05	2.885135E-05	3.465608E-05	0	0	0	0	0	0	0	0	0						6	3	3	35.4	19.8	19.8	21.45	0	19.67	94666000	8	P63000;P60763	P63000;P60763	Ras-related C3 botulinum toxin substrate 1;Ras-related C3 botulinum toxin substrate 3	RAC1;RAC3
0.004261299	0.004686472	0.005528532	0.003435699	0.008661524	0.002962407	0.0005268548	0.0003467454	0.000456988	0.0003683456	0.0005597843	0.0006362236	0.0003043477	0.0002577539	0.0002372368	0.0001895213	0.0002612098	0.0001822187	0.000212063	0.0002785881	0.0003503567						17	17	13	71.8	71.8	58	27.745	0	323.31	9412800000	211	P63104;E7EX29;B0AZS6;E7ESK7;B7Z2E6;H0YB80;E5RIR4;E9PD24;E7EVZ2;E5RGE1	P63104;E7EX29;B0AZS6;E7ESK7	14-3-3 protein zeta/delta	YWHAZ
0.0007058816	0.0003181621	0.0004816946	0.0005501438	0.001478603	0.0003482201	0.0001457895	6.024114E-05	5.251882E-05	8.10085E-05	3.951834E-05	0.000160692	6.011336E-06	9.011242E-05	0	0	0	0	0	0	0						3	3	3	38.2	38.2	38.2	7.3184	0	17.911	320110000	16	P63218	P63218	Guanine nucleotide-binding protein G(I)/G(S)/G(O) subunit gamma-5	GNG5
0.04555447	0.04034048	0.05033107	0.02336932	0.07697789	0.03118889	0.003552129	0.003456122	0.002765661	0.002857082	0.003398207	0.003200532	0.003904622	0.003405374	0.002850378	0.002981636	0.003066095	0.003667623	0.003471484	0.005666619	0.004570005						27	27	1	76	76	4.5	41.792	0	323.31	132140000000	686	P63261;I3L3I0;I3L1U9;I3L4N8;K7EM38;I3L3R2;J3KT65	P63261;I3L3I0;I3L1U9	Actin, cytoplasmic 2;Actin, cytoplasmic 2, N-terminally processed	ACTG1
0.0003345443	0.000202342	0.0001502264	0.0004293078	0.0004259069	0.000316936	1.093332E-05	0	0	2.276766E-05	2.182363E-05	2.302676E-05	0	0	0	0	0	0	0	0	0						1	1	1	31.8	31.8	31.8	5.0256	0.0097943	8.2985	49495000	11	P63313	P63313	Thymosin beta-10	TMSB10
0.004149863	0.005262218	0.004602026	0.001340155	0.008153803	0.002255576	0.0003755625	0.0002357127	0.0002156998	0.0002392247	0.0002537429	0.0002664617	0.0002818405	2.258193E-05	8.542425E-05	3.723659E-05	2.983825E-05	3.598623E-05	5.685721E-05	0.0001034691	7.834483E-05						25	25	9	59.7	59.7	33.5	28.521	0	323.31	6468800000	154	P67936;K7EMU5;K7EPB9;U3KQK2	P67936	Tropomyosin alpha-4 chain	TPM4
0.001462475	0.003796136	0.002104566	0.002286952	0.0074494	0.002486032	0.0002396263	0.0002424952	0.0003241742	0.0001950322	0.0003455282	0.0004089333	0.0001186894	8.289485E-05	0.0001433371	4.897434E-05	6.092776E-05	5.384809E-05	4.6771E-05	0.0001197572	0.0001020285			EV_Concentration			17	3	3	33.4	6.1	6.1	42.051	0	118.99	7607500000	67	P68133;P68032;P63267;P62736;A6NL76;F8WB63;B8ZZJ2;C9JFL5;F6UVQ4;F6QUT6	P68133;P68032;P63267;P62736;A6NL76;F8WB63;B8ZZJ2;C9JFL5;F6UVQ4;F6QUT6	Actin, alpha skeletal muscle;Actin, alpha cardiac muscle 1;Actin, gamma-enteric smooth muscle;Actin, aortic smooth muscle	ACTA1;ACTC1;ACTG2;ACTA2
0.0001722998	0.0001959535	0.000130116	0.0001288045	0.0002094769	0.0001269179	1.937703E-05	1.265734E-05	1.283242E-05	1.793258E-05	1.306294E-05	2.316259E-05	6.381137E-06	1.965407E-06	2.967299E-06	0	0	1.149862E-06	0	0	0						10	10	10	32.3	32.3	32.3	50.184	0	86.283	364310000	50	Q5VTE0;P68104;A0A087WVQ9;A0A087WV01;Q05639;Q5JR01;A6PW80	Q5VTE0;P68104;A0A087WVQ9;A0A087WV01;Q05639	Putative elongation factor 1-alpha-like 3;Elongation factor 1-alpha 1;Elongation factor 1-alpha;Elongation factor 1-alpha 2	EEF1A1P5;EEF1A1;EEF1A2
0.0006635821	0.0008225507	0.001072036	0.0003119492	0.001253949	0.0003587471	3.975114E-05	2.221969E-05	4.213533E-05	3.908193E-05	3.742609E-05	3.25459E-05	9.87146E-05	6.906598E-05	7.103346E-05	4.597997E-05	6.047939E-05	3.639016E-05	6.434943E-05	0.0001280339	8.50219E-05						20	20	0	52.5	52.5	0	50.151	0	230.27	2296300000	151	P68363	P68363	Tubulin alpha-1B chain	TUBA1B
0.0001426563	0.0002055012	0.000292303	9.09448E-05	0.0003953501	0.0001020291	1.14547E-05	5.859232E-06	3.814717E-06	2.556859E-06	4.700716E-06	5.842785E-06	1.416871E-05	2.436653E-05	1.65042E-05	2.048791E-06	1.198493E-05	1.509328E-05	9.295634E-06	4.148397E-05	3.524562E-05						20	4	4	52.9	12.1	12.1	49.924	0	46.286	604280000	36	P68366;C9JEV8;C9JQ00;C9JJQ8;C9JDS9;C9JDL2;A6NHL2	P68366	Tubulin alpha-4A chain	TUBA4A
2.471375E-05	2.685205E-05	4.360018E-05	7.235255E-06	6.291806E-05	1.070514E-05	1.868837E-06	0	0	0	0	0	0	0	0	0	0	0	0	0	0						18	4	3	48.1	13.7	9.9	49.83	0	35.43	42371000	9	P68371;P04350;Q3ZCM7;M0R2D3;M0R0X0;M0QY85;M0QY37;M0QX14;M0R042;M0QZL7;M0QYM7;M0R278;M0R2T4;A0A075B724	P68371;P04350	Tubulin beta-4B chain;Tubulin beta-4A chain	TUBB4B;TUBB4A
1.928238E-05	7.24648E-06	3.181104E-05	1.865308E-05	2.10924E-05	1.356883E-05	0	0	0	0	0	0	0	0	0	0	0	0	0	0	0						2	2	2	12.2	12.2	12.2	25.569	0.003178	11.674	8488600	2	P68402;J3KNE3	P68402;J3KNE3	Platelet-activating factor acetylhydrolase IB subunit beta	PAFAH1B2
0	0	6.114923E-05	0	1.319687E-05	0	0	0	0	0	0	0	0	0	0	0	0	7.998678E-06	0	0	0				Contaminants		3	3	3	35.3	35.3	35.3	15.404	0	18.956	6735800	3	P68431;K7EMV3;K7EP01;B4DEB1;K7EK07;Q5TEC6;K7ES00;Q6NXT2;Q71DI3;Q16695;P84243	P68431;K7EMV3;K7EP01;B4DEB1;K7EK07;Q5TEC6;K7ES00;Q6NXT2;Q71DI3;Q16695;P84243	Histone H3.1;Histone H3;Histone H3.3C;Histone H3.2;Histone H3.1t;Histone H3.3	HIST1H3A;H3F3B;H3F3A;HIST2H3PS2;H3F3C;HIST2H3A;HIST3H3
0.2062744	0.1719751	0.1631184	0.2494276	0.09595875	0.1454979	0.01853008	0.02173194	0.02389685	0.03087778	0.009331891	0.01473834	0.0006631089	0.0005228822	0.0003326178	0.002244759	0.00204382	0.003646945	0.001976011	0.002242781	0.002372344						17	17	10	96.6	96.6	68.7	15.998	0	323.31	221340000000	530	P68871;F8W6P5;A0A0J9YWK4	P68871;F8W6P5	Hemoglobin subunit beta;LVV-hemorphin-7;Spinorphin	HBB
7.136734E-05	3.890443E-05	9.160276E-05	0.0001306699	1.610519E-06	3.327574E-06	0	0	1.018132E-05	5.051476E-06	0	0	9.04126E-06	0	0	0	0	0	0	0	0						7	6	5	53.7	46.9	40.8	16.14	0	34.725	51944000	11	P69891;P69892;E9PBW4;P02100	P69891;P69892;E9PBW4	Hemoglobin subunit gamma-1;Hemoglobin subunit gamma-2	HBG1;HBG2
0.1264961	0.1154379	0.113281	0.1640141	0.05588197	0.08588481	0.0311772	0.02245782	0.0364948	0.03081951	0.01299219	0.01357966	0.0002355061	0.0003235988	0.0001395398	0.0006278824	0.001141666	0.0015779	0.0008973459	0.0009503607	0.0009564467						15	15	6	96.5	96.5	21.8	15.257	0	323.31	137120000000	423	P69905;P02008	P69905	Hemoglobin subunit alpha	HBA1
0	0	0	0	0	0	0	0	0	1.543492E-06	0	0	0	0	0	5.842331E-05	9.025925E-05	1.338863E-06	3.200447E-06	2.852232E-06	0						19	7	0	43	16	0	55.802	0	73.281	454090000	10	P78386;F5GYI5	P78386;F5GYI5	Keratin, type II cuticular Hb5	KRT85
0.0001965891	6.525413E-05	0.0002665267	0.0001860036	0.0002417102	0.0001131598	6.545009E-06	6.919307E-06	9.510739E-06	1.241706E-05	6.112268E-06	6.815143E-06	7.77411E-06	0	2.315953E-06	0	0	0	0	0	0						8	8	8	33.2	33.2	33.2	27.566	0	52.916	208880000	16	P78417;Q5TA02;Q5TA01	P78417;Q5TA02;Q5TA01	Glutathione S-transferase omega-1	GSTO1
5.984514E-06	1.080275E-05	4.574627E-06	3.257573E-06	3.533312E-06	3.072625E-06	3.387308E-05	4.390565E-05	1.018275E-05	9.964297E-06	1.787194E-05	2.060513E-05	5.950788E-05	0.0001254497	4.822331E-05	0.0001396965	0.0001624233	0.0001261506	9.210571E-05	9.718585E-05	0.0001187969				Contaminants		16	16	16	24.8	24.8	24.8	92.335	0	202.92	3191600000	86	P80108	P80108	Phosphatidylinositol-glycan-specific phospholipase D	GPLD1
0	0	6.43315E-05	2.339467E-05	0	0	8.173306E-06	1.799581E-05	0	1.339812E-05	0	0	0	0	0	0	0	0	0	0	0						3	3	3	19.5	19.5	19.5	22.788	0	46.821	33012000	5	X6R8F3;P80188	X6R8F3;P80188	Neutrophil gelatinase-associated lipocalin	LCN2
0	7.561538E-06	0.0002167435	3.857444E-05	0.0002767142	0.0001685806	2.19603E-05	0	0	0	0	6.71622E-05	0	0	1.304573E-05	0	0	0	0	0	0						3	3	3	30.4	30.4	30.4	10.575	0	20.013	57620000	6	P80511	P80511	Protein S100-A12;Calcitermin	S100A12
0.0001554104	0.0001254458	7.032813E-05	5.170631E-05	0.0001385512	7.959211E-05	4.189217E-05	3.754027E-05	2.366666E-05	3.871509E-05	2.574527E-05	3.723275E-05	0	0	2.258086E-06	0	0	0	0	0	0						7	7	7	46.3	46.3	46.3	22.693	0	61.999	263450000	36	P80723;U3KQP0	P80723	Brain acid soluble protein 1	BASP1
0.0004328986	0.000214885	0.0001387236	0.0001036519	0.0003725759	0.0001702629	0.001034306	0.001420993	0.0001438397	0.0002884761	0.0005587629	0.001014286	5.523738E-05	5.193353E-05	3.932887E-05	0.0001498402	0.0001876465	9.901329E-05	9.352714E-05	0.0001482048	0.0001715892						5	5	3	48.7	48.7	25.6	12.446	0	323.31	2329000000	55	P80748;A0A075B6K2	P80748	Ig lambda chain V-III region LOI	NA
0.001951635	0.002302752	0.02127075	0.00336899	0.00407924	0.00397206	0.0005087408	0.0003364649	0.0006683695	0.001047204	9.048019E-05	6.527977E-05	0.0003528757	0.0003506049	1.395629E-05	0.0004870619	0.0002311172	0.0001236327	0.0002614293	8.540084E-05	5.253695E-05						5	5	5	35.5	35.5	35.5	11.284	0	50.479	3649800000	32	P81605	P81605	Dermcidin;Survival-promoting peptide;DCD-1	DCD
5.23026E-05	4.516891E-05	2.727515E-05	3.568711E-05	4.448692E-05	5.313233E-05	5.089203E-06	1.79449E-05	5.845913E-06	1.141654E-05	0	2.485705E-05	0	5.007758E-05	0	0	0	0	0	0	0						5	5	5	26.2	26.2	26.2	21.308	0	29.809	91486000	7	P84095	P84095	Rho-related GTP-binding protein RhoG	RHOG
1.078906E-06	0	0	3.383184E-07	8.159627E-07	0	7.320319E-07	1.184492E-06	4.962807E-06	4.975593E-06	2.206995E-06	3.26639E-06	0	1.653072E-05	1.146149E-05	2.151176E-05	1.891584E-05	4.652699E-05	4.976121E-05	3.584753E-05	2.666191E-05						48	48	48	15.7	15.7	15.7	468.83	0	323.31	3728900000	144	P98160;A0A0U1RQT3;H7BYA5	P98160	Basement membrane-specific heparan sulfate proteoglycan core protein;Endorepellin;LG3 peptide	HSPG2
2.907538E-05	3.709707E-05	3.648044E-05	4.696777E-05	3.590578E-05	2.127544E-05	1.941456E-06	9.663183E-07	1.616749E-06	1.58587E-06	9.278871E-07	0	0	0	0	0	0	0	0	0	0						6	6	6	15.7	15.7	15.7	52.296	0	39.465	67622000	9	Q00013;C9J9J4;A8MTH1;C9JB34	Q00013;C9J9J4	55 kDa erythrocyte membrane protein	MPP1
3.8136E-05	4.551603E-05	4.215575E-05	1.047671E-05	9.315279E-05	1.290703E-05	0	0	0	0	0	0	0	0	0	0	0	0	0	0	0						4	4	4	11	11	11	40.094	0	24.112	49329000	8	Q00325;F8VVM2;F8VZL5;F8VWR4;F8VWQ0	Q00325;F8VVM2	Phosphate carrier protein, mitochondrial	SLC25A3
9.07803E-05	0.0001358203	0.0001228511	0.0001120564	9.077037E-05	0.000303168	3.255125E-05	0.0001253007	0.0004096119	3.358072E-06	5.877509E-06	2.299109E-05	1.187518E-06	2.146671E-06	3.558436E-05	3.217826E-05	2.26352E-05	1.895151E-05	1.934656E-05	1.287417E-05	1.634746E-05						9	9	9	67.4	67.4	67.4	15.164	0	77.529	445630000	32	Q01469;I6L8B7;A8MUU1	Q01469;I6L8B7	Fatty acid-binding protein, epidermal	FABP5
0.0006324042	0.0004364862	0.0007583113	0.0003920097	0.0009127332	0.0004631637	5.153336E-05	6.938357E-05	7.374262E-05	6.81891E-05	4.407231E-05	0.0001066108	6.636172E-06	5.766222E-06	9.788174E-06	0	0	0	7.260066E-07	3.865789E-06	4.058349E-06						23	23	23	57.7	57.7	57.7	51.901	0	246.88	1901000000	144	Q01518;Q5T0R1;Q5T0R7;Q5T0R6;Q5T0R5;Q5T0R4;Q5T0R3;Q5T0R2;Q5T0R9;Q5T0S3;Q5T0R8;B7Z385;A0A087X0J3;A0A087WZ15;E9PDI2;P40123	Q01518	Adenylyl cyclase-associated protein 1	CAP1
1.276278E-05	1.613666E-05	2.782079E-05	1.032058E-05	2.799348E-05	1.088636E-05	1.3865E-07	0	1.036155E-06	0	0	0	0	0	0	0	0	2.71094E-05	3.670336E-05	2.941094E-05	2.076794E-05						8	8	8	10.6	10.6	10.6	85.595	0	46.28	382030000	12	Q01813;B1APP8;H0Y757;V9GY25;B1APP6;V9GYV7;Q5VSR5	Q01813;B1APP8	ATP-dependent 6-phosphofructokinase, platelet type	PFKP
3.06272E-05	0.0003407052	0.0003990487	0.0002807238	0.0001230919	0.0003778714	3.413418E-06	0.0001015225	0.0001495891	5.758132E-06	2.611175E-06	1.860334E-06	0.0001462795	0.0001067376	1.905937E-05	4.196311E-05	8.337005E-06	3.763409E-05	1.272973E-05	7.242935E-06	3.569297E-07						27	27	27	34.5	34.5	34.5	113.75	0	323.31	1908400000	124	Q02413	Q02413	Desmoglein-1	DSG1
1.945868E-05	2.580914E-06	7.781035E-06	1.069062E-05	5.177449E-06	9.521068E-06	2.466108E-05	3.721018E-05	4.862523E-06	1.793788E-06	2.290354E-05	3.481661E-05	2.113848E-05	2.70428E-05	9.217096E-07	0	0	0	0	0	0						9	9	9	25.4	25.4	25.4	53.879	0	87.976	272200000	17	Q02818;H7BZI1;C9JKZ2;C9JBD3;C9J3C1	Q02818;H7BZI1;C9JKZ2	Nucleobindin-1	NUCB1
0	2.503456E-06	0	0	0	0	2.730474E-05	2.291601E-05	1.216505E-05	2.206578E-05	1.926727E-05	2.706465E-05	0.0002131504	0.0002474967	0.0003749455	0.0006155853	0.0005022328	0.0006015348	0.0005088918	0.000835597	0.0009368317						18	18	1	35	35	1.4	70.681	0	323.31	10085000000	130	Q04756	Q04756	Hepatocyte growth factor activator;Hepatocyte growth factor activator short chain;Hepatocyte growth factor activator long chain	HGFAC
0	0	4.320279E-05	0	0	0	0	0	4.47709E-06	0	0	0	0	0	0	0	0	0	0	0	0						12	2	0	34	3	0	40.505	0.0010811	12.095	13728000	2	Q04826	Q04826	HLA class I histocompatibility antigen, B-40 alpha chain	HLA-B
0.000314684	0.0003140435	0.0002667595	7.436293E-05	0.0004193861	0.0001433207	9.457275E-06	3.077419E-05	1.116007E-05	1.917479E-05	1.810625E-05	2.113885E-05	4.096968E-06	0	0	4.316302E-06	9.688256E-06	4.149875E-06	3.223353E-06	2.23531E-05	1.510094E-05						14	11	11	49.6	42.7	42.7	28.218	0	84.192	481360000	40	Q04917;A2IDB2;F8WEB6;A2IDB1	Q04917;A2IDB2	14-3-3 protein eta	YWHAH
8.903478E-05	0.000124463	5.728394E-05	5.138291E-05	9.642642E-05	3.880644E-05	0	7.900388E-06	0	1.198679E-05	0	1.327754E-05	0	0	0	0	0	0	0	0	0						1	1	1	8.6	8.6	8.6	16.691	0.0097371	7.9254	37095000	5	Q04941	Q04941	Proteolipid protein 2	PLP2
0	0.0002718669	8.654218E-05	9.630988E-05	4.339277E-05	2.139049E-05	2.153928E-06	0	3.68267E-06	2.952831E-06	0	0	4.147262E-05	0	0.0002113222	0	0	0	0	0	0						2	2	2	29.6	29.6	29.6	16.453	0	17.946	81881000	6	Q05315	Q05315	Galectin-10	CLC
1.636592E-05	0.0009998535	5.54196E-06	1.4022E-05	1.512487E-05	0.0001036768	3.587867E-05	3.807236E-05	4.310962E-05	7.814135E-05	3.0873E-05	4.288826E-05	0.02809309	0.02992735	0.03535013	0.002700211	0.002991958	0.002775334	0.002892512	0.001973541	0.002440344						41	41	30	49.9	49.9	43.6	99.848	0	323.31	132540000000	618	Q06033;A0A087WW43;E7ET33	Q06033;A0A087WW43;E7ET33	Inter-alpha-trypsin inhibitor heavy chain H3	ITIH3
5.211543E-05	5.205275E-05	6.693087E-05	1.862875E-05	7.157332E-05	1.916015E-05	0	8.715439E-07	0	8.803135E-07	1.005449E-06	0	0	0	0	0	0	0	0	0	0						8	8	8	35.3	35.3	35.3	28.723	0	44.465	50172000	14	Q06323;H0YLU2;H0YKK6	Q06323	Proteasome activator complex subunit 1	PSME1
0.0002043808	0.0002827874	0.0002879022	0.0001680896	0.0002301598	0.0002378164	0	2.902847E-05	2.82187E-05	1.658575E-05	1.125156E-06	7.463015E-06	3.340424E-05	5.19294E-06	7.31284E-06	1.018667E-05	3.982639E-06	9.541113E-06	5.329249E-06	8.618133E-06	6.371677E-06						9	8	6	47.2	41.7	34.2	22.11	0	62.404	380240000	34	Q06830;A0A0A0MSI0;A0A0A0MRQ5	Q06830;A0A0A0MSI0;A0A0A0MRQ5	Peroxiredoxin-1	PRDX1
5.945011E-05	5.878683E-05	7.918416E-05	3.548232E-05	0.000151681	6.114077E-05	6.6878E-06	0	9.333012E-06	0	7.750166E-07	1.358048E-05	0	0	0	0	0	0	0	0	0						5	5	5	26.2	26.2	26.2	31.362	0	42.249	89151000	12	Q07021;I3L3Q7;I3L3B0	Q07021;I3L3Q7;I3L3B0	Complement component 1 Q subcomponent-binding protein, mitochondrial	C1QBP
0	0	3.220378E-07	0	2.062121E-07	5.469097E-08	6.874651E-06	5.151092E-06	9.389934E-06	7.717063E-06	9.886869E-06	5.452032E-06	0	6.728015E-07	6.723287E-07	0	0	0	0	0	0						27	27	27	7.3	7.3	7.3	504.6	0	201.46	682800000	49	Q07954;H0YJI8;Q6PJ72	Q07954	Prolow-density lipoprotein receptor-related protein 1;Low-density lipoprotein receptor-related protein 1 85 kDa subunit;Low-density lipoprotein receptor-related protein 1 515 kDa subunit;Low-density lipoprotein receptor-related protein 1 intracellular domain	LRP1
3.216487E-06	0.0001079651	8.599111E-05	7.296995E-05	1.420366E-05	0.0001473039	3.29478E-06	9.282838E-06	1.501851E-05	1.516476E-06	0	1.879817E-06	3.022254E-05	2.471132E-06	4.567309E-07	2.306515E-06	0	0	1.007977E-06	0	0						16	16	16	30.4	30.4	30.4	76.631	0	132.5	284710000	43	Q08188	Q08188	Protein-glutamine gamma-glutamyltransferase E;Protein-glutamine gamma-glutamyltransferase E 50 kDa catalytic chain;Protein-glutamine gamma-glutamyltransferase E 27 kDa non-catalytic chain	TGM3
1.001805E-05	0.0001735196	0.0008277003	0.0007453731	0.0006519195	0.0006268457	0.004911164	0.003884751	0.004132164	0.003797348	0.006306172	0.004963315	0.004029643	0.005136849	0.01031801	0.007837356	0.006274416	0.008931897	0.007072358	0.01366449	0.01406439						28	28	28	50.3	50.3	50.3	65.33	0	323.31	203190000000	532	Q08380;K7EP36;K7ESM3;K7EKQ5;K7ERZ6;K7EJD3;K7ES75;K7EN99;K7EJY8;K7EQT9	Q08380	Galectin-3-binding protein	LGALS3BP
0.0001657595	0.0001458672	7.621921E-05	3.25585E-05	0.0001901351	0.0001054136	6.817045E-05	6.203612E-05	4.161963E-05	3.258615E-05	9.264452E-05	9.228679E-05	2.876724E-05	1.490202E-05	9.753203E-06	0	0	0	0	0	1.774434E-06						15	15	15	47.5	47.5	47.5	43.122	0	135.86	828310000	56	Q08431;F5GZN3;X6R3G6;H0YKS8;A0A087WUV5	Q08431;F5GZN3;X6R3G6;H0YKS8	Lactadherin;Lactadherin short form;Medin	MFGE8
2.105946E-05	1.125128E-05	1.408348E-05	2.127479E-05	1.235155E-05	6.50683E-06	2.258369E-07	0	0	0	0	0	0	0	0	0	0	0	0	0	0				Contaminants		3	3	3	8.9	8.9	8.9	45.514	0	20.312	22451000	10	Q08495;E5RGQ7;E5RJC0;E5RGQ0;E5RFK4	Q08495	Dematin	DMTN
2.011706E-05	0.0002007429	0.0001684817	0.000111955	4.33513E-05	0.0002869878	4.974318E-06	4.652176E-05	7.206528E-05	1.990581E-06	1.236737E-06	0	3.747588E-05	3.65535E-06	0	1.805016E-05	5.435763E-06	1.634793E-05	8.5869E-06	4.938816E-06	0						15	15	15	22.3	22.3	22.3	99.986	0	131.2	1024200000	66	Q08554	Q08554	Desmocollin-1	DSC1
0.0001866318	0.0001882779	5.737242E-05	4.891733E-05	0.0001623843	4.690271E-05	2.733411E-05	1.153272E-05	0	0	3.403314E-05	2.414085E-06	1.294704E-05	0	0	1.299157E-05	7.766434E-06	1.261827E-05	0	2.655242E-05	2.161817E-05						2	2	2	5.3	5.3	5.3	35.213	0.0032086	11.876	204030000	9	Q08722	Q08722	Leukocyte surface antigen CD47	CD47
0	0	0	0	0	0	0	0	0	0	0	0	1.437381E-06	4.723592E-06	3.284873E-06	0	0	0	0	0	0						1	1	1	1.6	1.6	1.6	84.542	0.0097656	8.1904	8518200	1	Q09328	Q09328	Alpha-1,6-mannosylglycoprotein 6-beta-N-acetylglucosaminyltransferase A	MGAT5
4.469368E-06	6.568315E-06	2.832685E-06	3.050756E-06	3.1523E-06	3.332151E-06	7.638374E-07	2.03738E-07	8.157976E-08	0	1.613867E-07	6.62443E-07	1.693219E-06	9.632778E-07	7.783626E-07	0	0	0	0	0	0						12	12	12	10.6	10.6	10.6	629.09	0	70.849	166670000	21	Q09666	Q09666	Neuroblast differentiation-associated protein AHNAK	AHNAK
1.796236E-05	1.474429E-05	1.676202E-05	6.011586E-06	2.417543E-05	5.612962E-06	0	0	0	0	0	0	0	0	0	0	0	0	0	0	0						5	5	5	8	8	8	80.657	0	26.809	27512000	8	Q0ZGT2;H7BXY5;E7ETM8;E7EUA0	Q0ZGT2;H7BXY5	Nexilin	NEXN
0	5.34459E-06	0	0	2.470927E-06	0	0	0	0	0	0	0	7.495622E-06	7.874578E-06	5.384502E-06	3.495052E-05	4.319018E-05	7.478819E-05	5.96815E-05	8.196137E-05	6.434476E-05						9	9	9	28.6	28.6	28.6	54.64	0	197.03	786590000	29	Q12805;A0A0U1RQV3;C9JQX7;C9J4J8;C9JPZ9;Q580Q6;C9JUM4	Q12805;A0A0U1RQV3	EGF-containing fibulin-like extracellular matrix protein 1	EFEMP1
3.7359E-05	1.441277E-05	1.996757E-05	2.110042E-06	5.376955E-05	1.149337E-05	0	5.700919E-07	0	0	0	5.873931E-07	2.139173E-06	0	0	0	0	0	0	0	0						5	5	5	18.3	18.3	18.3	35.816	0	29.652	28979000	5	Q13011;M0R248;M0QZW4	Q13011;M0R248	Delta(3,5)-Delta(2,4)-dienoyl-CoA isomerase, mitochondrial	ECH1
8.418453E-06	0	9.747056E-06	6.856698E-06	8.744644E-06	3.528218E-06	0.0001865737	0.0001521745	0.0002430726	0.0002279415	0.0001419512	0.0001730952	0	7.811063E-06	0	2.683282E-05	1.747586E-05	2.996692E-05	3.728778E-05	2.629291E-05	1.949967E-05						19	19	19	56.9	56.9	56.9	50.077	0	223.58	2033000000	64	Q13093	Q13093	Platelet-activating factor acetylhydrolase	PLA2G7
1.803418E-05	0.0001928255	0.0001348894	2.014237E-05	0.0002553959	3.706101E-05	2.387451E-05	0	6.214573E-06	0	4.558329E-06	5.407578E-06	0.001199735	0.004766897	0.006820281	0.0001797432	0.0004498365	0.0002384582	0.0003005186	0.0002296648	0.0002224616						8	8	8	36	36	36	24.337	0	195.97	4958700000	55	Q13103;C9J6K0	Q13103;C9J6K0	Secreted phosphoprotein 24	SPP2
3.43348E-05	1.759299E-05	3.841852E-05	1.060749E-05	6.841528E-05	1.876678E-05	0	0	1.132727E-06	0	0	0	0	0	0	0	0	0	0	0	0						6	4	4	23.6	18.1	18.1	30.54	0	24.571	34099000	11	Q13162;H7C3T4;A6NJJ0;A6NG45	Q13162;H7C3T4	Peroxiredoxin-4	PRDX4
6.776638E-05	8.531282E-05	0.0001150895	3.02541E-05	0.0001905587	2.651916E-05	1.569059E-05	2.371086E-05	5.233503E-06	7.695608E-06	1.120545E-05	1.826171E-05	8.934252E-06	7.008056E-06	7.235311E-06	7.667933E-06	8.724372E-06	7.544176E-06	9.466999E-06	2.217125E-05	1.788053E-05						27	27	27	30	30	30	138.11	0	278.07	1442600000	122	Q13201;E7EPG1	Q13201;E7EPG1	Multimerin-1;Platelet glycoprotein Ia*;155 kDa platelet multimerin	MMRN1
0	0	0	0	0	0	0	0	0	0	0	0	0	0	0	1.314068E-05	4.12205E-05	4.457698E-05	2.838898E-05	3.2816E-05	1.528631E-05						4	4	4	24.9	24.9	24.9	19.015	0	22.481	163320000	5	Q13232;H3BPD9;H3BMQ7;H3BPR2;H3BRA8	Q13232	Nucleoside diphosphate kinase 3	NME3
2.508592E-06	0	2.456634E-06	0	6.051976E-06	1.366656E-06	0	0	0	0	0	0	0	0	0	0	0	0	0	0	0						2	2	2	2	2	2	113.89	0.0031949	11.822	6448200	3	Q13423;D6RHU2;D6RAI5;E9PCX7	Q13423;D6RHU2;D6RAI5;E9PCX7	NAD(P) transhydrogenase, mitochondrial	NNT
6.664332E-06	8.982925E-06	1.137622E-05	6.344724E-06	1.778171E-05	4.317682E-06	0	0	0	0	0	0	0	0	0	0	0	0	0	0	0						2	2	2	10.2	10.2	10.2	24.997	0.0099701	10.513	8707700	2	Q13637	Q13637	Ras-related protein Rab-32	RAB32
0.000145834	0.000186944	0.0001381803	8.387652E-05	0.0001557223	7.038376E-05	0.0005670807	0.0009573352	0.0004749749	0.0006493526	0.001136826	0.001438847	0.001327876	0.001485954	0.001474907	0.001717257	0.002804896	0.001899544	0.003524602	0.001768687	0.002726814					Lipoproteins	8	8	8	39.9	39.9	39.9	35.399	0	257.6	23134000000	118	Q13790	Q13790	Apolipoprotein F	APOF
0	1.707114E-06	9.274373E-07	1.837935E-06	0	2.859735E-05	0	0	2.212136E-06	0	0	0	0	0	0	1.147502E-05	0	2.547868E-06	0	1.997821E-06	0				Contaminants		8	8	8	14.6	14.6	14.6	82.86	0	64.506	77991000	9	Q13835	Q13835	Plakophilin-1	PKP1
3.126381E-05	0.0002885519	0.0001566064	8.822982E-05	6.221304E-05	0.0001475389	5.375599E-06	1.464759E-05	2.236404E-05	7.652568E-07	0	2.703446E-07	2.549369E-05	0	4.63857E-06	6.663175E-06	5.828135E-06	6.327992E-06	3.795516E-06	5.819867E-06	2.951432E-06						11	11	11	30.3	30.3	30.3	52.562	0	79.309	379680000	28	Q13867;J3KSD8;K7ESE8;K7ES02;J3KS79;K7ENH5	Q13867;J3KSD8;K7ESE8;K7ES02	Bleomycin hydrolase	BLMH
7.810784E-06	8.795715E-06	4.85001E-06	0	8.768468E-06	5.197324E-06	1.427412E-06	0	1.066204E-06	1.032848E-06	0	1.301136E-06	0	0	0	9.770896E-07	1.598582E-06	6.769316E-07	9.214781E-07	0	2.666096E-07						2	2	2	1.1	1.1	1.1	164.92	0.0010965	12.35	73680000	11	Q14004;F8VXD2;K7ELV5;F8VYH9;F8VZZ0;E5RIU6;F8VTV8;F8VWX7;F8VZ51;K7EJ83;A0A087WZZ9;E7ESI2;H0YAZ9;A0A024QZP7;Q9BVE2;E7EUK8;G3V5T9;E5RGN0;A0A087X209;A0A087WZU2;F5H6Z0;J3QSD7;Q00535;P06493;P24941;P11802;Q00526;Q00534;P50750;Q96Q40;O94921;Q07002;Q00536;Q00537;Q9NYV4	Q14004;F8VXD2;K7ELV5;F8VYH9;F8VZZ0;E5RIU6;F8VTV8;F8VWX7;F8VZ51;K7EJ83;A0A087WZZ9;E7ESI2;H0YAZ9;A0A024QZP7;Q9BVE2;E7EUK8;G3V5T9;E5RGN0;A0A087X209;A0A087WZU2;F5H6Z0;J3QSD7;Q00535;P06493;P24941;P11802;Q00526;Q00534;P50750;Q96Q40;O94921;Q07002;Q00536;Q00537;Q9NYV4	Cyclin-dependent kinase 13;Cyclin-dependent-like kinase 5;Cyclin-dependent kinase 1;Cyclin-dependent kinase 2;Cyclin-dependent kinase 4;Cyclin-dependent kinase 3;Cyclin-dependent kinase 6;Cyclin-dependent kinase 9;Cyclin-dependent kinase 15;Cyclin-dependent kinase 14;Cyclin-dependent kinase 18;Cyclin-dependent kinase 16;Cyclin-dependent kinase 17;Cyclin-dependent kinase 12	CDK13;CDK4;CDK3;CDK1;CDK2;CDK16;CDC2;CDK14;CDK17;CDK12;CDK5;CDK6;CDK9;CDK15;CDK18
0.0002842462	0.0003042696	0.0003397421	0.0003581079	0.0003444721	0.00019603	7.822614E-06	0	4.562207E-06	1.202215E-06	8.578202E-06	0	0	0	0	0	0	0	0	0	0						8	8	8	66.2	66.2	66.2	15.945	0	56.229	191770000	20	Q14019;H3BT58	Q14019;H3BT58	Coactosin-like protein	COTL1
0	0	0	0	0	0	0	0	0	0	0	0	8.338397E-06	6.868242E-06	3.870204E-06	1.695047E-06	3.594646E-06	6.290813E-06	7.318261E-06	6.935556E-06	7.395746E-06						2	2	2	4.1	4.1	4.1	97.44	0	17.102	144030000	11	Q14118;C9JYS1;C9J196;C9JQL4	Q14118;C9JYS1;C9J196;C9JQL4	Dystroglycan;Alpha-dystroglycan;Beta-dystroglycan	DAG1
3.730459E-06	0	1.194593E-05	5.426314E-06	1.092209E-05	3.851079E-06	0	0	0	0	0	0	0	0	0	0.000157167	0.0001374086	0.0002945263	0.0001597747	0.0001275817	0.0002284293						3	3	3	8.4	8.4	8.4	61.585	0	18.558	2773000000	3	Q14247;H0YEV2;H0YCD9	Q14247	Src substrate cortactin	CTTN
2.567792E-05	4.524926E-05	3.415118E-05	1.546364E-05	6.405898E-05	2.111216E-05	0	3.096797E-06	1.587984E-06	0	1.326735E-06	4.541828E-06	0	0	0	1.094941E-06	9.060334E-07	0	0	2.11804E-06	2.514018E-06						11	10	10	38.2	36.1	36.1	44.049	0	59.647	87629000	21	Q14344	Q14344	Guanine nucleotide-binding protein subunit alpha-13	GNA13
0	4.382647E-06	0	0	0	0	2.499888E-07	3.522634E-06	5.115553E-06	6.255016E-06	2.702495E-06	3.549165E-06	0.0002481241	0.0005663938	0.000576984	7.348859E-05	4.209012E-05	0.0001369506	0.000131148	0.0001082268	0.0001480114						24	24	24	49.2	49.2	49.2	75.207	0	323.31	3419400000	116	Q14515;F5H4Y3;D6RA29;F5H331;C9JJR8;E9PC64	Q14515	SPARC-like protein 1	SPARCL1
0.0002991223	0.0006892967	0.0002570575	0.0001406255	0.000454893	0.0004977383	1.394088E-05	1.315429E-05	1.687876E-06	3.493284E-06	5.985502E-06	5.809857E-06	0.03059707	0.02784787	0.06004408	0.02266157	0.02408457	0.01846401	0.02420394	0.02563332	0.02482146				Contaminants		40	40	40	51.2	51.2	51.2	62.671	0	323.31	315200000000	547	Q14520	Q14520	Hyaluronan-binding protein 2;Hyaluronan-binding protein 2 50 kDa heavy chain;Hyaluronan-binding protein 2 50 kDa heavy chain alternate form;Hyaluronan-binding protein 2 27 kDa light chain;Hyaluronan-binding protein 2 27 kDa light chain alternate form	HABP2
3.076867E-06	0	1.023216E-05	4.027966E-06	8.025505E-06	2.455725E-06	0	0	0	0	0	0	0	0	0	0	0	0	0	0	0						3	3	3	5.6	5.6	5.6	59.594	0.0011891	15.696	7766100	3	Q14554;C9JY10	Q14554	Protein disulfide-isomerase A5	PDIA5
0	1.737302E-05	1.367677E-05	3.239933E-06	5.036445E-06	6.92791E-06	0	7.293248E-07	3.42393E-06	0	0	1.432673E-06	0	7.823849E-07	0	0	0	6.737279E-07	0	0	0						4	4	4	5.5	5.5	5.5	99.968	0	24.393	47360000	6	Q14574	Q14574	Desmocollin-3	DSC3
0	0	0	6.176229E-06	0	0	0	0	0	0	0	1.177626E-06	9.568272E-05	4.726066E-05	0.0001447656	7.533044E-05	0	4.519091E-05	4.768478E-05	6.960426E-05	0.0001095663						46	1	1	56.1	1.2	1.2	103.36	0.0095238	7.1199	1796300000	7	Q14624;H7C0L5	Q14624;H7C0L5	Inter-alpha-trypsin inhibitor heavy chain H4;70 kDa inter-alpha-trypsin inhibitor heavy chain H4;35 kDa inter-alpha-trypsin inhibitor heavy chain H4	ITIH4
1.362793E-05	1.661092E-05	2.111474E-05	7.140666E-06	3.181507E-05	1.208516E-05	0	5.302837E-07	3.161086E-07	0	2.287651E-06	6.218996E-07	0	0	0	0	0	0	0	0	0						10	10	10	15.1	15.1	15.1	95.698	0	59.678	70714000	15	Q14644	Q14644	Ras GTPase-activating protein 3	RASA3
5.767847E-05	3.568052E-05	5.513009E-05	2.209395E-05	9.787352E-05	2.874702E-05	6.832058E-06	4.501088E-06	4.138766E-06	3.34218E-06	5.401385E-06	6.781116E-06	0	0	5.111664E-06	0	8.826038E-06	1.167862E-05	8.720747E-06	1.925375E-05	2.109044E-05						19	19	19	23.7	23.7	23.7	106.87	0	149.79	527720000	52	Q14697;F5H6X6;E9PKU7;E9PNH1	Q14697;F5H6X6;E9PKU7	Neutral alpha-glucosidase AB	GANAB
0.0001364534	0.0001524585	4.498874E-05	4.588097E-05	0.0001236125	6.582783E-05	2.385819E-05	2.601986E-05	1.46991E-05	3.96792E-06	0	6.267017E-06	0	0	0	0	0	0	0	0	0						3	3	3	15.5	15.5	15.5	21.196	0	16.957	54001000	6	Q14761	Q14761	Protein tyrosine phosphatase receptor type C-associated protein	PTPRCAP
1.469004E-06	2.670462E-06	6.470872E-06	1.208157E-06	6.342102E-06	3.142145E-06	1.200906E-06	0	1.366164E-06	6.974253E-07	2.790661E-06	3.4346E-06	0	0	0	1.081222E-05	0	6.450242E-06	5.003608E-06	8.149248E-06	7.518694E-06						3	3	3	4.1	4.1	4.1	97.169	0.0012077	16.511	172310000	3	Q14974;J3KTM9;J3QR48	Q14974;J3KTM9	Importin subunit beta-1	KPNB1
4.297863E-05	6.303024E-05	0.0001024613	1.526797E-05	8.43837E-05	6.181E-06	3.399221E-06	0	1.534862E-06	0	0	0	0	0	2.374677E-06	0	4.110476E-06	0	0	5.812789E-06	4.15302E-06						7	7	7	23.2	23.2	23.2	48.121	0	46.108	93006000	12	Q15084	Q15084	Protein disulfide-isomerase A6	PDIA6
1.019728E-07	2.046977E-07	7.793453E-07	2.031978E-07	3.135888E-07	2.737023E-07	0	0	0	0	0	0	0	0	0	0	0	0	0	0	0						2	2	2	0.4	0.4	0.4	531.78	0.0010977	12.353	6198300	3	Q15149;H3BPE1;H3BQK9;Q9UPN3	Q15149;H3BPE1;H3BQK9;Q9UPN3	Plectin;Microtubule-actin cross-linking factor 1, isoforms 1/2/3/5	PLEC;MACF1
0	0	0	0	0	0	0	2.29275E-06	0	0	0	0	1.925871E-05	1.351088E-05	1.992803E-05	4.52175E-05	6.862819E-05	3.689266E-05	2.640047E-05	5.894868E-05	4.656542E-05						7	7	7	29.7	29.7	29.7	39.607	0	54.772	526370000	19	Q15166;F8WD41;C9JZ99	Q15166;F8WD41	Serum paraoxonase/lactonase 3	PON3
3.8395E-05	2.323345E-05	1.535716E-05	2.508063E-05	1.721963E-05	1.394983E-05	0	4.803099E-06	1.758021E-06	8.23977E-06	0	0	0	0	3.661039E-06	0	0	0	0	0	0						3	3	3	18.9	18.9	18.9	23.025	0	17.255	30336000	3	Q15286;F5H157	Q15286	Ras-related protein Rab-35	RAB35
1.110214E-05	7.418245E-06	1.990703E-05	0	1.636902E-05	5.834388E-06	0	0	0	0	0	0	0	0	0	0	0	0	0	0	0						2	2	2	7.6	7.6	7.6	37.497	0.005176	11.238	11667000	3	Q15365	Q15365	Poly(rC)-binding protein 1	PCBP1
0.000185043	0.0002273344	0.0001192109	0.000111367	0.0002185565	6.003241E-05	1.405153E-05	2.209488E-05	1.591839E-05	1.471449E-05	6.636606E-06	1.736028E-05	5.651434E-06	0	0	1.954938E-06	1.576164E-06	0	2.919752E-06	1.960565E-06	2.208538E-06						10	10	10	41.9	41.9	41.9	31.54	0	81.897	223030000	31	Q15404	Q15404	Ras suppressor protein 1	RSU1
4.042455E-06	7.651633E-06	4.850088E-05	3.864135E-06	1.619431E-05	3.878417E-06	0.0002799665	0.0002219341	0.0002853811	0.0002217305	0.0003943122	0.0002504365	0.0001410272	0.0001545922	0.0003726692	0.000195873	0.0001720475	0.0002286867	0.0001887357	0.0003181238	0.0003752774						10	10	9	31.9	31.9	25.6	34.001	0	227.71	4242300000	73	Q15485	Q15485	Ficolin-2	FCN2
4.301998E-05	4.475861E-05	0.0001280902	6.297278E-05	7.733349E-05	6.767469E-05	0	0	2.181979E-06	1.903177E-06	0	1.643279E-06	0	0	0	0	0	0	0	0	0						4	4	3	14.1	14.1	11.6	37.031	0	65.443	80796000	14	Q15555	Q15555	Microtubule-associated protein RP/EB family member 2	MAPRE2
1.438534E-05	1.696428E-05	4.906204E-05	2.436995E-05	3.006002E-05	2.078311E-05	1.842564E-05	1.767886E-05	4.267779E-05	4.572736E-05	3.122296E-05	4.133512E-05	0	7.093018E-06	1.196098E-05	0.0002764676	0.0004018821	0.0003754623	0.0003795516	0.00031372	0.0003221257						26	26	26	49.9	49.9	49.9	74.68	0	309.95	6387100000	147	Q15582;H0Y8L3;S4R3C6;H0Y9D7;H0Y8M8;H0YAB8;D6RBX4;H0YAH8	Q15582;H0Y8L3	Transforming growth factor-beta-induced protein ig-h3	TGFBI
0.0001560307	0.0001156719	6.509291E-05	7.543452E-05	0.0002235155	0.0001623831	1.937376E-05	5.839689E-05	1.696441E-05	8.253543E-06	2.21105E-05	4.772191E-05	0	0	0	0	0	0	0	0	0						7	7	7	23.4	23.4	23.4	37.413	0	59.463	372640000	35	Q15599;H3BUQ9;H3BN50;H3BQS0;H3BMF5	Q15599;H3BUQ9;H3BN50;H3BQS0	Na(+)/H(+) exchange regulatory cofactor NHE-RF2	SLC9A3R2
1.79123E-05	6.583994E-06	3.479927E-05	6.800634E-06	1.933293E-05	6.345647E-06	0	0	0	0	0	0	0	1.187682E-05	3.80818E-06	0	0	0	0	0	0						4	3	3	16.8	13.8	13.8	29.999	0	17.439	21573000	4	Q15691	Q15691	Microtubule-associated protein RP/EB family member 1	MAPRE1
1.299458E-06	1.127546E-06	2.129171E-06	1.137596E-06	2.055503E-06	0	0	0	0	0	0	0	0	1.87063E-06	0	5.126311E-05	0	6.180991E-05	1.859622E-05	4.45096E-05	3.910243E-05						3	3	3	1.8	1.8	1.8	210.71	0.0011962	16.155	1826400000	4	Q15746	Q15746	Myosin light chain kinase, smooth muscle;Myosin light chain kinase, smooth muscle, deglutamylated form	MYLK
5.528762E-05	5.30668E-05	7.881936E-05	1.793429E-05	0.0001147799	2.201271E-05	1.152439E-06	7.124096E-07	3.859684E-06	0	4.163912E-06	0	0	0	7.87996E-07	0	0	0	0	0	0						13	13	13	26.6	26.6	26.6	66.452	0	89.156	148200000	27	Q15833;M0R0M7;R4GMY7;M0R0D4;M0R1A1;M0QZ54;M0R376;M0R118;A0A087WUN8	Q15833;M0R0M7	Syntaxin-binding protein 2	STXBP2
1.383796E-05	7.182283E-06	3.198568E-05	2.647564E-05	7.271159E-05	6.751512E-05	0.0001219281	0.0002219998	0.0004314709	0.0003533279	0.0002572124	0.0006539227	0	0	0	0	0	6.382742E-06	6.842676E-06	1.502297E-05	1.703597E-05						5	5	5	30.7	30.7	30.7	26.413	0	249.49	1433800000	30	Q15848	Q15848	Adiponectin	ADIPOQ
1.456381E-05	1.318265E-05	1.191643E-05	9.045006E-06	1.418513E-05	1.784149E-05	3.935622E-06	2.180584E-06	7.787354E-06	5.697478E-06	4.616005E-06	4.603432E-06	1.06651E-05	2.415289E-05	9.593196E-06	8.31651E-06	2.978195E-06	8.178465E-06	8.10562E-06	7.723714E-06	4.168247E-06						4	4	4	8.7	8.7	8.7	60.673	0	32.621	225500000	20	Q16610	Q16610	Extracellular matrix protein 1	ECM1
5.891035E-06	7.44734E-06	1.370238E-05	4.386855E-06	1.703433E-05	9.480123E-06	0	5.719148E-07	0	0	0	0	0	0	0	0	0	0	0	0	0						2	2	2	6.3	6.3	6.3	71.428	0	17.242	18196000	4	Q16643;D6RFI1;D6R9W4;D6R9Q9	Q16643;D6RFI1;D6R9W4;D6R9Q9	Drebrin	DBN1
2.276364E-05	2.573971E-05	2.182803E-05	3.034433E-06	4.381455E-05	6.119273E-06	0	0	7.909765E-08	0	0	0	0	0	0	0	0	0	0	0	0						7	7	7	28.1	28.1	28.1	36.067	0	40.384	30817000	8	Q16698;E5RJG7;E5RFV2;E5RJD2;E5RID6;H0YAW3	Q16698;E5RJG7;E5RFV2	2,4-dienoyl-CoA reductase, mitochondrial	DECR1
1.283352E-06	0	0	0	6.515313E-07	0	0	6.624687E-07	7.711873E-05	0	0	0	5.647332E-06	2.522397E-05	3.018171E-05	0	0	0	2.179815E-06	9.046026E-07	7.46072E-07						10	10	10	9.4	9.4	9.4	131.14	0	73.206	341170000	12	Q16706	Q16706	Alpha-mannosidase 2	MAN2A1
4.747629E-05	2.37631E-05	4.219843E-05	3.019125E-05	8.99674E-05	4.902419E-05	0	0	0	0	0	0	0	0	0	0	0	0	0	0	0						4	4	4	15.5	15.5	15.5	33.429	0	31.525	47972000	8	Q16762;B1AH48	Q16762	Thiosulfate sulfurtransferase	TST
1.744E-05	0	0.0002324996	0.0002903551	0.0001594901	5.517588E-06	0	0	0	0	0	0	0	0	0	0	0	0	0	0	0				Contaminants		2	2	2	4.3	4.3	4.3	76.244	0.0099404	10.456	204670000	2	Q2NKQ5;Q16799;A8MT72	Q2NKQ5;Q16799;A8MT72	Reticulon;Reticulon-1	RTN1
1.079646E-05	5.542096E-05	5.942304E-05	4.857871E-05	1.863056E-05	0.0002186798	0	1.567892E-05	5.637672E-05	0	0	0	0	0	0	0	0	0	0	0	0						4	4	4	21	21	21	51.539	0	23.729	122210000	10	Q2L6G8;G8JLG2;Q15517	Q2L6G8;G8JLG2;Q15517	Corneodesmosin	CDSN
8.536962E-05	4.32118E-05	0.0001278418	6.514436E-05	9.587934E-05	0.0001177194	2.965139E-06	1.295902E-05	7.581611E-06	4.511949E-06	1.587132E-06	0	3.028407E-06	0	1.14892E-05	0	0	0	0	0	0						6	6	2	37	37	8.6	32.642	0	36.5	149920000	18	Q32Q12;P22392;E7ERL0;J3KPD9;O60361;E5RHP0;C9K028;F6XY72	Q32Q12;P22392;E7ERL0;J3KPD9;O60361	Nucleoside diphosphate kinase;Nucleoside diphosphate kinase B;Putative nucleoside diphosphate kinase	NME1-NME2;NME2;NME1;NME2P1
1.149499E-05	3.808694E-06	2.623354E-05	0	2.032296E-05	4.288612E-06	0	0	0	0	0	0	0	0	0	0	0	0	0	0	0						2	2	2	11	11	11	18.986	0.0072239	11.166	6816900	3	Q3ZCW2;F8WF17;B9A055;U3KQ88	Q3ZCW2;F8WF17;B9A055;U3KQ88	Galectin-related protein;Galectin	LGALSL
8.227687E-06	7.308337E-06	9.344228E-06	1.909409E-06	1.820613E-05	1.753718E-06	0	1.0696E-06	0	0	0	9.285343E-07	0	0	1.307674E-05	0	0	0	0	0	0						4	4	4	5.3	5.3	5.3	106.16	0	25.273	44445000	5	Q4KMQ2	Q4KMQ2	Anoctamin-6	ANO6
3.394631E-06	2.228492E-06	3.838359E-06	1.207346E-06	1.247508E-05	3.706225E-06	2.999898E-05	1.338371E-05	5.227793E-05	4.529165E-05	4.3075E-05	6.181814E-05	1.923196E-07	5.132725E-07	1.89152E-06	0	0	0	0	0	0						46	46	46	18.9	18.9	18.9	390.17	0	323.31	2611600000	106	Q4LDE5;A0A0A0MSD0	Q4LDE5;A0A0A0MSD0	Sushi, von Willebrand factor type A, EGF and pentraxin domain-containing protein 1	SVEP1
0	0	0	0	0	0	0	0	0	0	0	0	0	0	0	0	0.0003340328	0	0.0002953182	0.0001184203	0.0001872982						5	2	2	15.9	4.8	4.8	38.738	0.010081	10.702	1579300000	1	Q58FG0	Q58FG0	Putative heat shock protein HSP 90-alpha A5	HSP90AA5P
1.160926E-05	0.0002259148	0.0001652917	8.962178E-05	2.22889E-05	0.0002735909	8.236134E-07	1.759839E-05	4.173919E-05	1.769818E-07	1.675748E-06	0	2.268652E-05	8.434661E-06	0	1.386807E-05	5.037342E-06	7.82607E-06	5.793319E-06	4.846907E-06	5.500822E-07						16	16	0	17.2	17.2	0	248.07	0	317.43	1167900000	68	Q5D862	Q5D862	Filaggrin-2	FLG2
1.461495E-05	1.388469E-05	8.537017E-06	0	4.317659E-05	2.786132E-06	0	0	0	0	0	0	0	0	0	0	0	0	0	0	0						2	2	2	19.5	19.5	19.5	17.224	0.0031813	11.685	8407200	3	Q5H928;Q99714	Q5H928;Q99714	3-hydroxyacyl-CoA dehydrogenase type-2	HSD17B10
0.001766527	0.0009355783	0.001406873	0.0003751703	0.002475868	0.0008536403	6.28097E-05	8.025529E-05	6.40943E-05	5.042736E-05	5.274469E-05	6.634858E-05	0.0001640339	3.342107E-05	1.056479E-05	5.008757E-06	0	0	2.387334E-06	4.211996E-06	4.296965E-06				Contaminants		24	15	7	62.9	43.5	18.5	27.175	0	152.93	1708700000	78	Q5HYB6;A0A087WWU8;Q5VU61;D6R904;D6RFM2	Q5HYB6;A0A087WWU8;Q5VU61;D6R904	NA	DKFZp686J1372;TPM3
0	9.612415E-07	0	0	0	0	0	0	0	0	0	0	0	0	5.644143E-06	4.108552E-06	2.724503E-06	8.596217E-05	0.0001122757	9.068734E-05	7.619229E-05						2	2	2	1	1	1	196.04	0.0031881	11.742	2809700000	3	Q5SRE5	Q5SRE5	Nucleoporin NUP188 homolog	NUP188
0	0	0	0	0	0	0	1.348257E-05	3.857007E-05	2.400723E-05	0	7.014773E-05	0	0	0	0	0	0	0	0	0					Lipoproteins	10	1	1	69	9.3	9.3	14.185	0.0097087	7.6945	79264000	4	Q5SRP5	Q5SRP5	NA	APOM
1.23547E-05	4.889438E-05	9.573196E-05	0	4.660993E-05	0	0	0	0	0	0	0	0	0	0	0	0	0	0	0	0				Contaminants		1	1	1	23.9	23.9	23.9	7.5164	0.008222	11.066	7505900	1	Q5SZC9;Q9P1F3	Q5SZC9;Q9P1F3	Costars family protein ABRACL	ABRACL
0.0003228458	0.0001553057	0.0004965814	0.0002219128	0.0004948472	0.0002414409	1.38118E-05	1.193573E-05	3.296702E-05	1.966611E-05	2.802977E-05	2.564048E-05	1.521293E-05	0	1.476886E-05	2.652269E-05	1.941426E-05	6.253528E-05	2.441443E-05	1.052385E-05	5.388844E-05						14	1	1	58.8	3.5	3.5	28.953	0.0094967	6.8017	438850000	23	Q5T0I0	Q5T0I0	NA	GSN
0.0003012443	0.000291711	0.001215316	0.000542307	0.0007450458	0.0002069157	2.165677E-05	2.36583E-05	2.141116E-05	0	1.579472E-05	0	2.429967E-05	0	0	0	0	0	0	0	0						5	5	5	42	42	42	9.3804	0	45.544	257540000	16	Q5T123;Q9H299	Q5T123;Q9H299	SH3 domain-binding glutamic acid-rich-like protein 3	SH3BGRL3
1.164843E-05	9.30742E-05	1.243336E-05	7.786463E-05	2.421602E-05	0.0006206977	0	1.724202E-06	0.0001034156	0	0	0	8.903754E-05	1.616777E-05	4.739193E-06	0.0001665117	4.382728E-05	0.0001084398	3.625143E-05	6.162241E-05	4.51099E-06						21	21	21	50.3	50.3	50.3	64.135	0	242.43	1281200000	67	Q5T749	Q5T749	Keratinocyte proline-rich protein	KPRP
0	7.550071E-06	0	0	0	0	0	0	2.887179E-05	0	0	0	0.0001500783	3.706904E-05	0	0.0001301527	7.799279E-05	6.835423E-05	3.369087E-05	5.621598E-05	1.682128E-05				Contaminants		3	3	3	9.6	9.6	9.6	26.238	0.001199	16.386	417830000	12	Q5T750	Q5T750	Skin-specific protein 32	XP32
8.913599E-05	5.827668E-05	6.403113E-05	2.350822E-05	0.0002330364	4.534407E-05	9.547355E-06	4.477111E-06	5.425863E-06	7.623698E-06	9.69657E-06	7.85665E-06	0	0	0	0	0	0	0	0	0						13	3	2	34.5	14.8	11.6	32.814	0	25.63	137380000	14	Q5TCU3;Q5TCU8;P07951	Q5TCU3;Q5TCU8;P07951	Tropomyosin beta chain	TPM2
0	0	0	0	0	0	0	0	0	0	0	0	0	0	0	8.020323E-05	7.908764E-05	9.090683E-05	7.440222E-05	7.416924E-05	8.336209E-05						6	6	6	12.2	12.2	12.2	71.712	0	65.007	975920000	24	Q6EMK4	Q6EMK4	Vasorin	VASN
1.195205E-05	2.911572E-05	3.232409E-05	3.227564E-06	3.471016E-05	1.584865E-05	0	0	0	0	0	0	0	0	0	0	0	0	0	0	0						3	3	3	13.5	13.5	13.5	39.548	0	24.995	29057000	6	Q6IBS0;D6RG15;H0Y858;H7C5I2	Q6IBS0;D6RG15;H0Y858	Twinfilin-2	TWF2
0.0001141773	1.131914E-06	6.504014E-06	1.446503E-05	7.59711E-05	3.406001E-05	1.837015E-06	1.360804E-05	4.701034E-06	8.737184E-05	0	4.15766E-05	3.664835E-05	0.0004721942	0.0003112725	0	0	0	0	0	0				Contaminants		1	1	1	2.5	2.5	2.5	43.417	0.0095694	7.4016	794750000	9	Q6P387	Q6P387	Uncharacterized protein C16orf46	C16orf46
1.10412E-05	2.500024E-05	2.557613E-07	0	1.452396E-05	4.946086E-06	1.368044E-05	1.743745E-05	6.404613E-05	9.65295E-05	7.595914E-06	2.00179E-05	3.368692E-05	3.424511E-05	1.780274E-05	3.548547E-05	2.372275E-05	5.454988E-05	6.366843E-05	3.983452E-05	4.265565E-05					Lipoproteins	10	10	10	31.1	31.1	31.1	41.212	0	148.27	857050000	47	Q6Q788;C9JZZ0	Q6Q788;C9JZZ0	Apolipoprotein A-V	APOA5
0	2.11055E-06	8.868439E-06	4.204066E-06	0	2.69917E-06	2.998266E-05	2.397033E-05	1.404529E-05	1.106202E-05	1.36475E-05	4.526873E-05	0	0	5.46797E-06	0	2.379574E-06	0	2.842365E-06	8.770103E-06	9.713897E-06						4	4	4	31.2	31.2	31.2	24.359	0	31.343	130620000	8	Q6UWD8	Q6UWD8	Transmembrane protein C16orf54	C16orf54
0.0001643992	6.71699E-05	0.0001238601	8.22676E-05	0.0001051355	5.215385E-05	8.266487E-06	2.480788E-05	8.067328E-05	3.161675E-06	1.495166E-06	5.295483E-07	1.246016E-06	1.755107E-06	0	1.058172E-05	1.597018E-06	2.255581E-06	2.98748E-06	3.038999E-06	2.914453E-06						12	12	12	40.8	40.8	40.8	60.54	0	135.81	491760000	63	Q6UWP8;K7ESC4	Q6UWP8	Suprabasin	SBSN
1.157879E-06	0	0	0	4.936295E-06	9.08972E-07	5.730371E-06	1.055821E-05	1.395054E-05	1.265319E-05	1.04845E-05	1.612409E-05	8.872544E-06	9.353149E-06	1.478734E-05	3.090521E-06	1.128944E-05	1.382792E-05	1.150442E-05	9.808037E-06	1.33702E-05						5	5	5	12.1	12.1	12.1	59.582	0	37.808	273480000	16	Q6UX71	Q6UX71	Plexin domain-containing protein 2	PLXDC2
0	0	0	0	0	0	1.095959E-06	5.187879E-07	0	1.994687E-06	9.157362E-07	0	0	1.81755E-06	0	0.0003015358	0.0002535355	0.0002731619	0.0002449367	0.0003104368	0.0004303585				Contaminants		9	9	9	21	21	21	49.471	0	146.24	3216600000	64	Q6UXB8	Q6UXB8	Peptidase inhibitor 16	PI16
0	4.686316E-07	6.518761E-07	0	0	0	0	0	0	0	0	0	3.582618E-06	1.153533E-06	3.426801E-06	5.683065E-06	8.545965E-06	3.767374E-06	2.828374E-06	4.011861E-06	6.279466E-06						3	3	3	4.2	4.2	4.2	116.54	0	25.682	169280000	13	Q6UY14	Q6UY14	ADAMTS-like protein 4	ADAMTSL4
5.026652E-05	1.463898E-05	0.0001006373	2.55551E-05	0.0001584577	3.77859E-05	0	0	2.373982E-06	0	0	1.721622E-06	1.312985E-05	0	0	0	0	0	0	0	0						16	4	2	31.9	10.7	6.4	37.452	0	41.636	89398000	11	Q6ZN40;H0YL52;P09493;H0YNC7	Q6ZN40;H0YL52;P09493;H0YNC7	Tropomyosin alpha-1 chain	TPM1
0	4.584521E-05	1.756069E-05	1.516862E-05	0	5.135226E-05	0	3.030286E-06	4.56988E-06	0	0	0	1.939426E-06	0	0	1.376921E-05	1.209025E-06	7.320675E-06	2.342512E-06	0	0						3	3	3	11.6	11.6	11.6	30.847	0	18.015	46155000	9	Q6ZVX7	Q6ZVX7	F-box only protein 50	NCCRP1
6.159828E-06	4.615254E-06	8.475701E-06	0	1.250067E-05	1.607626E-06	0	5.467226E-07	2.88254E-07	0	0	0	0	0	0	0	0	0	0	0	0						3	3	3	3.3	3.3	3.3	123.28	0	20.385	21454000	8	Q70J99;K7EQ37;K7EIH3;K7EN81	Q70J99;K7EQ37	Protein unc-13 homolog D	UNC13D
0	0	0	0	0	0	0	0	0	2.120365E-07	0	2.389389E-07	1.570516E-06	1.110475E-06	3.645863E-06	0	2.111492E-06	3.505087E-06	2.64339E-06	3.688851E-06	2.760294E-06						4	4	4	3.2	3.2	3.2	153.6	0	27.944	111910000	10	Q76LX8;A0A0C4DFV8;E7EV88	Q76LX8;A0A0C4DFV8	A disintegrin and metalloproteinase with thrombospondin motifs 13	ADAMTS13
6.932582E-06	1.027623E-05	8.573497E-06	3.955885E-06	2.193772E-05	3.987522E-06	6.897986E-07	1.42899E-06	1.421641E-06	1.741212E-06	6.136149E-07	2.08521E-06	0	8.698618E-07	0	0	0	0	0	0	0						8	8	8	7.6	7.6	7.6	145.18	0	44.541	75529000	12	Q7L576;H7C229;E7EVJ5;A0A0G2JR96;A0A0G2JQT1;E7EW33;Q96F07;H0YL50;A0A0G2JRX2;A0A087WU52;A0A0G2JRV9;A0A087WWL1;A0A087WVE1;A0A087WTQ3;A0A087WWZ1	Q7L576;H7C229;E7EVJ5;A0A0G2JR96;A0A0G2JQT1;E7EW33;Q96F07	Cytoplasmic FMR1-interacting protein 1;Cytoplasmic FMR1-interacting protein 2	CYFIP1;CYFIP2
3.516077E-05	2.368353E-05	3.187469E-05	8.183876E-06	7.265071E-05	1.166494E-05	9.698142E-07	1.24918E-06	0	9.505818E-07	0	1.002404E-06	4.619968E-06	3.126034E-06	3.626068E-06	0	0	0	0	0	0						8	2	2	3.9	1	1	227.87	0.0010764	11.998	263020000	6	Q7Z406;M0QY43	Q7Z406;M0QY43	Myosin-14	MYH14
0	0	0	0	0	0	5.433857E-07	4.168039E-07	0	2.178105E-07	5.084469E-07	1.857865E-06	4.372067E-06	2.326079E-06	1.93078E-06	0	0	0	0	0	0				Contaminants		2	2	2	2.1	2.1	2.1	136.69	0.0010929	12.311	20417000	2	Q86SQ4;F5H2L1	Q86SQ4;F5H2L1	G-protein coupled receptor 126	GPR126;ADGRG6
0.0003753312	0.0004535768	0.000980294	0.0002961236	0.0006654905	0.0002070023	5.356832E-05	5.510746E-05	9.789821E-05	8.598131E-05	7.194738E-05	5.544506E-05	3.508069E-05	4.003484E-05	3.349932E-05	2.65579E-05	3.471398E-05	4.799378E-05	6.928606E-05	8.350662E-05	6.347939E-05						33	33	33	63.9	63.9	63.9	75.952	0	323.31	3588400000	240	Q86UX7;F5H1C6;H0YFT5;F5H3I6;G3V1L6;Q9BQL6	Q86UX7;F5H1C6	Fermitin family homolog 3	FERMT3
3.715768E-05	3.642468E-05	3.777275E-05	6.999443E-06	6.621287E-05	7.60295E-06	0	0	0	0	0	0	0	0	0	0	0	0	0	4.834817E-06	0						2	2	2	10.3	10.3	10.3	32.678	0.0010953	12.323	26678000	6	Q86YW5	Q86YW5	Trem-like transcript 1 protein	TREML1
2.016929E-06	1.905166E-05	2.676754E-05	3.801786E-06	6.722937E-06	1.100252E-05	0	0	0	0	0	0	0	0	0	0	0	0	0	0	0						4	4	4	8.7	8.7	8.7	47.174	0	22.942	20257000	7	Q8IW75	Q8IW75	Serpin A12	SERPINA12
0	0	0	0	0	0	0	0	0	0	0	0	0	0	5.809429E-06	2.593898E-06	4.600446E-06	3.312657E-06	3.13309E-06	5.850437E-06	5.780388E-06						2	2	2	5.1	5.1	5.1	66.234	0.0011325	13.033	72167000	2	Q8IXL6;K7EQL5;Q96MK3	Q8IXL6;K7EQL5;Q96MK3	Extracellular serine/threonine protein kinase FAM20C;Protein FAM20A	FAM20C;FAM20A
0	0	0	0	0	0	0	0	0	0	0	0	0	0	2.620957E-06	1.535916E-05	2.105132E-05	1.531292E-05	1.76614E-05	1.998214E-05	2.682363E-05				Contaminants		8	8	8	7.5	7.5	7.5	149.46	0	64.261	635510000	28	Q8IZF2	Q8IZF2	Probable G-protein coupled receptor 116	GPR116
7.591832E-06	0.0002869294	0.0001787271	0.0001527101	2.263744E-05	0.0003548134	0	3.274161E-05	4.290798E-05	2.816426E-07	0	0	9.250816E-05	4.062173E-05	0.0002130344	8.602403E-05	2.622421E-05	4.092982E-05	1.099145E-05	3.592814E-05	7.205837E-06						22	20	1	40.2	38.8	2.7	56.865	0	151.72	1205600000	78	Q8N1N4	Q8N1N4	Keratin, type II cytoskeletal 78	KRT78
0	0	1.222224E-06	2.106392E-06	1.344128E-06	0	1.174649E-05	1.04045E-05	6.173531E-06	1.190045E-05	6.839822E-06	8.009631E-06	4.024738E-06	1.919998E-05	1.635673E-05	8.023438E-07	9.111115E-07	7.463175E-07	8.68224E-07	8.589528E-07	7.013281E-07						5	5	5	10.1	10.1	10.1	74.285	0	37.25	164580000	20	Q8NBP7	Q8NBP7	Proprotein convertase subtilisin/kexin type 9	PCSK9
0	1.086048E-05	0	0	0	0	0	0	0	0	0	0	0	0	0	0	0	0	0	0	0						1	1	1	3.9	3.9	3.9	44.965	0.0031646	11.615	2506200	1	Q8NC51	Q8NC51	Plasminogen activator inhibitor 1 RNA-binding protein	SERBP1
0	5.233591E-06	2.879487E-06	0	1.140917E-05	0	0	1.804672E-06	0	0	0	0	0	0	0	0	0	0	0	0	0						2	2	2	6.5	6.5	6.5	53.349	0.0011876	15.695	7554400	2	Q8TD55;C9J4A7	Q8TD55;C9J4A7	Pleckstrin homology domain-containing family O member 2	PLEKHO2
2.921903E-06	4.995913E-06	6.828683E-06	1.024759E-05	4.891735E-06	4.544798E-06	1.172625E-05	1.231148E-05	4.880011E-06	5.658146E-06	1.262736E-05	2.249579E-05	2.237888E-06	6.584901E-07	0	0	0	0	0	0	0						12	12	12	21.5	21.5	21.5	96.022	0	174.64	243000000	28	Q8WUM4;F8WEQ7;F8WBR8;C9IZF9	Q8WUM4	Programmed cell death 6-interacting protein	PDCD6IP
0	0	0	0	0	0	0	0	0	0	0	0	0	0	0	3.629128E-06	5.338061E-06	2.593833E-06	2.594977E-06	2.572867E-05	3.026525E-05						4	4	4	6.2	6.2	6.2	78.842	0	26.755	218520000	8	Q8WUT4	Q8WUT4	Leucine-rich repeat neuronal protein 4	LRRN4
0	1.621388E-05	0	1.072915E-06	1.398307E-06	2.896227E-06	0	0	8.643693E-07	0	0	0	0	4.131751E-06	0	0	0	0	0	0	0				Contaminants		3	3	3	5.9	5.9	5.9	68.064	0	17.528	10971000	3	Q8WVV4	Q8WVV4	Protein POF1B	POF1B
1.120008E-05	4.981248E-06	1.151516E-05	3.5826E-06	7.142596E-06	6.88313E-06	0	8.648271E-07	5.877676E-06	3.64227E-06	4.393263E-06	2.775477E-06	0	0	0	0	0	0	0	0	0						3	3	3	5.9	5.9	5.9	73.301	0	20.17	49168000	7	Q8WWI5	Q8WWI5	Choline transporter-like protein 1	SLC44A1
7.109746E-05	2.208835E-05	1.991479E-05	1.759973E-06	0.0001494751	2.874455E-05	0.0002407523	6.053346E-05	0.0001874704	0.0002240613	0.0001400242	0.0001980524	1.005694E-05	0	0	0	0	0	0	0	0						16	16	16	35.2	35.2	35.2	60.021	0	231.47	1894700000	70	Q8WWZ8	Q8WWZ8	Oncoprotein-induced transcript 3 protein	OIT3
0	0	9.851838E-08	0	0	0	6.907615E-07	3.150828E-07	0	0	2.193027E-07	4.916803E-08	0	0	0	1.453981E-07	0	0	0	1.44381E-07	0						3	3	3	0.5	0.5	0.5	1519.2	0	17.884	47132000	2	Q8WXI7;M0R2Y5;M0QZZ9;M0R2S7	Q8WXI7	Mucin-16	MUC16
0	0	0	0	0	0	0	0	0	0	0	0	1.082918E-05	1.765171E-05	2.715081E-05	7.769506E-05	8.578706E-05	8.148357E-05	6.651253E-05	8.123986E-05	6.503989E-05				Contaminants		10	10	10	35.4	35.4	35.4	41.294	0	98.277	869100000	33	Q92187	Q92187	CMP-N-acetylneuraminate-poly-alpha-2,8-sialyltransferase	ST8SIA4
0	8.177925E-07	0	0	0	0	0	2.190602E-06	0	9.460526E-06	0	6.362784E-06	2.333125E-05	3.181259E-05	1.918936E-05	1.631936E-05	1.391395E-05	1.865365E-05	1.133033E-05	1.955159E-05	6.293557E-06						4	4	2	7.6	7.6	5	65.35	0	23.66	215730000	13	Q92496;A0A0C4DH21	Q92496;A0A0C4DH21	Complement factor H-related protein 4	CFHR4
4.100022E-05	0	1.573826E-05	2.029545E-05	3.204272E-05	1.648324E-05	6.546478E-06	1.241018E-05	6.57324E-06	5.672051E-06	4.112244E-06	1.082051E-05	3.612937E-06	2.141309E-05	1.286362E-06	0	0	0	0	0	0						4	2	2	21.7	12.6	12.6	23.584	0	17.377	58689000	11	Q92930;H0YNE9	Q92930;H0YNE9	Ras-related protein Rab-8B	RAB8B
9.213515E-05	0.0001164286	0.0001218809	1.555691E-05	0.0002873557	2.757804E-05	0	0	0	0	0	0	5.01456E-06	3.158451E-05	8.361302E-06	7.533993E-07	1.206418E-06	6.283527E-07	1.590937E-06	4.379399E-06	6.151883E-06						26	26	19	31.9	31.9	24.4	113.98	0	231.1	493550000	74	Q93084	Q93084	Sarcoplasmic/endoplasmic reticulum calcium ATPase 3	ATP2A3
6.890249E-06	3.750191E-06	8.940622E-06	0	1.765906E-05	3.583389E-06	4.747486E-07	0	0	0	0	0	0	0	0	0	0	0	0	0	0						2	2	2	3.4	3.4	3.4	76.023	0.0011123	12.589	16967000	3	Q96C24	Q96C24	Synaptotagmin-like protein 4	SYTL4
1.753794E-05	4.515019E-05	8.03484E-06	4.765817E-05	1.459367E-05	6.271055E-05	0	1.221574E-05	1.822956E-05	0	0	0	2.918546E-05	0	0	0	0	0	0	0	0						2	2	2	22.3	22.3	22.3	11.801	0.0011148	12.672	24472000	3	Q96FQ6	Q96FQ6	Protein S100-A16	S100A16
0	9.72084E-06	2.744978E-06	0	7.387898E-07	5.622734E-07	0	4.408137E-07	0	0	1.345014E-06	0	0.0003683473	0.0002482928	0.0004339669	0.0002732579	0.0004141131	0.0002072902	0.0002252001	0.0003644519	0.0003198559						22	22	1	51.5	51.5	3.4	56.705	0	260.46	4797900000	100	Q96KN2	Q96KN2	Beta-Ala-His dipeptidase	CNDP1
8.31431E-06	1.208046E-05	1.180699E-05	1.294939E-05	2.028414E-05	9.847764E-06	0	0	0	0	0	0	0	0	0	0	0	0	0	0	0						3	3	3	9.9	9.9	9.9	52.878	0	20.351	22156000	6	Q96KP4	Q96KP4	Cytosolic non-specific dipeptidase	CNDP2
2.257211E-06	1.955557E-06	3.766875E-06	3.401128E-06	5.284482E-06	2.098969E-06	4.35926E-05	4.072132E-05	1.687073E-05	1.422714E-05	0	2.128429E-05	0	0	0	2.852841E-05	2.578314E-05	0	1.655322E-07	0	1.078639E-05				Contaminants		2	2	2	2.3	2.3	2.3	80.909	0.01	10.54	615710000	6	Q96NL6;D6RBP0	Q96NL6;D6RBP0	Sodium channel and clathrin linker 1	SCLT1
4.111558E-06	0.0001333554	0.0001109991	6.494971E-05	3.535783E-05	0.000319175	1.800135E-06	1.696119E-05	5.940844E-05	0	0	0	9.551329E-05	3.093699E-05	7.632856E-06	7.029921E-06	2.456004E-06	8.760146E-06	5.440066E-06	6.066596E-06	0						13	13	13	42.5	42.5	42.5	46.276	0	95.85	319050000	32	Q96P63	Q96P63	Serpin B12	SERPINB12
3.898264E-05	2.797218E-05	2.372886E-05	8.343247E-06	2.437397E-05	2.620495E-05	2.95649E-05	1.822901E-05	1.705416E-05	3.016663E-05	3.021964E-05	3.720943E-05	0.0007531559	0.0004233209	0.0009138247	0.003356236	0.003787548	0.005345916	0.005626412	0.005267625	0.005428282						23	23	19	60.1	60.1	52.4	62.216	0	323.31	68329000000	297	Q96PD5;M0R2W8;M0QYW3	Q96PD5	N-acetylmuramoyl-L-alanine amidase	PGLYRP2
0	0	2.669225E-05	0	0	0	2.882076E-05	1.496865E-05	0	7.858234E-05	2.757617E-05	3.681565E-05	0	0	0	0	0	0	0	0	0						1	1	1	18.3	18.3	18.3	10.1	0.0011274	12.936	53898000	3	Q96QR1	Q96QR1	Secretoglobin family 3A member 1	SCGB3A1
1.819306E-06	2.024278E-06	1.219352E-06	1.415582E-06	2.33257E-06	1.236361E-06	2.183954E-07	0	0	0	0	0	0	0	0	0	0	0	0	0	0						2	2	2	1.3	1.3	1.3	158.3	0.0082051	11.065	10017000	2	Q96RT1;B4DIP2	Q96RT1;B4DIP2	Protein LAP2	ERBB2IP
0	0	3.593868E-06	0	5.569402E-06	0	4.346531E-06	2.507885E-06	3.827207E-06	2.126986E-06	2.997182E-06	3.432679E-06	8.126789E-08	0	0	0	0	0	0	0	0						15	15	15	3.9	3.9	3.9	613.38	0	125.91	353450000	22	Q96RW7;Q5TCP6	Q96RW7	Hemicentin-1	HMCN1
0.0001430154	0.0001430669	0.0002373584	0.0002577915	0.0002924911	0.0001150314	7.150766E-07	3.254454E-06	1.113687E-06	2.404828E-06	1.811827E-06	0	0	3.979605E-06	0	0	0	0	0	0	0						9	9	9	50.8	50.8	50.8	19.891	0	77.265	164360000	20	Q99497;K7ELW0;K7EN27	Q99497;K7ELW0;K7EN27	Protein deglycase DJ-1	PARK7
9.925437E-06	1.822872E-05	1.496132E-05	1.372495E-05	2.903999E-05	7.349238E-06	0	3.882287E-07	0	0	0	0	0	0	0	0	0	0	0	0	0						4	4	4	10.1	10.1	10.1	59.366	0	22.642	33021000	7	Q99832;F8WAM2	Q99832;F8WAM2	T-complex protein 1 subunit eta	CCT7
0	0	0	0	0	0	0	0	0	0	0	0	0	4.934757E-06	2.335385E-05	0	0	0	0	0	0				Contaminants		2	2	2	10.9	10.9	10.9	49.492	0.0011641	14.04	12413000	2	Q99983	Q99983	Osteomodulin	OMD
0	0	7.51093E-06	0	4.719494E-06	0	0	0	0	0	0	0	0	0	0	7.276539E-06	2.020568E-06	6.049526E-06	5.937939E-06	5.187414E-06	2.825268E-06						2	2	2	8.6	8.6	8.6	46.971	0.0011848	15.462	55039000	8	Q9BS26	Q9BS26	Endoplasmic reticulum resident protein 44	ERP44
4.791703E-06	6.858723E-06	7.522417E-06	0	1.001059E-05	1.060989E-06	0	0	0	0	0	0	0	0	1.191017E-06	0	0	0	0	6.378498E-07	6.943483E-07						4	4	4	4.7	4.7	4.7	122.85	0	24.336	25740000	7	Q9BSJ8;F8VZB1	Q9BSJ8	Extended synaptotagmin-1	ESYT1
0	0	0	0	0	0	7.10801E-06	5.753471E-06	2.96034E-06	1.429203E-05	4.373587E-06	8.017726E-06	9.683306E-05	6.613771E-05	6.10998E-05	0.0001071376	0.0001551868	0.000109329	9.447311E-05	0.0001213103	0.0001541494				Contaminants		6	6	6	20.8	20.8	20.8	36.769	0	89.423	1457600000	36	Q9BUN1	Q9BUN1	Protein MENT	MENT
0	0	0	3.870522E-06	0	1.846865E-06	0.0001455007	0.0001426314	0.0001094559	0.0002198102	0.0003029924	0.000214846	0.0002803424	0.0003724556	0.0004327462	6.400982E-05	3.765964E-05	7.436604E-05	7.00302E-05	0.000104629	0.0001208113						6	6	6	26.2	26.2	26.2	28.665	0	250.94	1458600000	52	Q9BWP8	Q9BWP8	Collectin-11	COLEC11
0	0	0	0	0	0	0	0	0	0	0	0	0	0	0	0	1.25261E-05	1.926223E-05	1.92475E-05	4.89989E-05	4.16087E-05						5	5	5	31.8	31.8	31.8	24.581	0	35.512	209070000	6	Q9BYJ0	Q9BYJ0	Fibroblast growth factor-binding protein 2	FGFBP2
0.0003047593	0.0002491287	0.000345346	0.0001155743	0.0005662758	0.0001529694	2.142178E-05	1.984171E-05	2.234263E-05	2.030973E-05	3.792324E-05	1.992323E-05	4.640389E-05	3.536734E-05	5.754334E-06	9.124486E-06	2.156433E-05	0	0	6.199594E-06	0						8	8	7	58.2	58.2	52.7	22.171	0	73.236	501700000	34	Q9H0U4;E9PLD0;P62820;E7END7;Q92928	Q9H0U4;E9PLD0;P62820	Ras-related protein Rab-1B;Ras-related protein Rab-1A	RAB1B;RAB1A
0	0	0	0	0	0	0	0	0	0	0	0	3.887501E-06	0	4.03549E-06	1.6425E-05	1.531119E-05	3.71198E-05	3.439292E-05	2.670478E-05	4.094855E-05						6	6	4	18.3	18.3	13	53.305	0	42.458	419530000	18	Q9H4A9;I3L4H3;J3KSU4;I3L348;Q9H4B8	Q9H4A9	Dipeptidase 2	DPEP2
0.0005348769	0.0005764173	0.0006923142	0.0002054688	0.001363453	0.0003608624	3.970871E-05	3.402749E-05	3.775281E-05	4.445601E-05	2.384077E-05	2.620713E-05	0.0001020051	5.970376E-05	7.801441E-05	4.768098E-05	6.323007E-05	4.293555E-05	5.578866E-05	9.588242E-05	8.925133E-05						23	23	13	70.1	70.1	45	50.326	0	323.31	2044200000	152	Q9H4B7	Q9H4B7	Tubulin beta-1 chain	TUBB1
8.877579E-05	7.87449E-05	8.717088E-05	0.0001201871	0.0001149917	8.356912E-05	5.322073E-05	6.407745E-05	4.040802E-05	5.945523E-05	4.837846E-05	7.955848E-05	0	0	0	2.961998E-05	1.731841E-05	3.907946E-05	2.49258E-05	3.506311E-05	2.304816E-05						5	5	5	56.5	56.5	56.5	17.218	0	76.056	356500000	26	Q9H4G4;Q5VZR0;A0A087WUM5	Q9H4G4;Q5VZR0	Golgi-associated plant pathogenesis-related protein 1	GLIPR2
0.0001430698	0.0001496894	0.0002787978	9.068324E-05	0.0002528105	5.1544E-05	2.348449E-05	1.910598E-05	3.365223E-05	2.247102E-05	2.207896E-05	2.867952E-05	4.573331E-05	1.432585E-05	2.468174E-05	1.811381E-06	0	2.432582E-06	5.429418E-06	1.006381E-05	6.538604E-06						9	9	9	26.6	26.6	26.6	41.714	0	74.715	447660000	33	Q9HBI1;A0A087WZB5;B0QYP8;J3KNQ4;Q9NVD7	Q9HBI1;A0A087WZB5	Beta-parvin	PARVB
2.079285E-06	0	7.975075E-06	6.721152E-07	1.855026E-06	6.006828E-07	4.387328E-05	2.258591E-05	3.68499E-06	4.794823E-06	0.0001386769	0.0001267727	2.152995E-07	2.444901E-06	8.698143E-06	1.513435E-06	2.176662E-06	0	0	1.484604E-05	1.297204E-05				Contaminants		49	49	48	14	14	13.8	596.33	0	323.31	4205600000	140	Q9HC84;P98088	Q9HC84	Mucin-5B	MUC5B
0	0	0	0	0	0	0	8.345276E-07	0	0	0	0	3.047669E-05	4.271566E-05	7.026477E-05	4.628062E-06	1.173677E-05	6.826744E-06	1.378589E-05	1.546139E-05	2.203431E-05						5	5	5	7	7	7	80.858	0	31.382	288320000	15	Q9HCU0	Q9HCU0	Endosialin	CD248
6.886767E-06	1.217172E-05	6.680358E-06	9.373582E-06	1.988883E-05	6.357275E-06	2.476389E-05	2.294557E-05	1.866317E-05	6.221511E-06	3.346089E-05	1.299408E-05	1.508363E-05	0.0001256682	5.246928E-05	8.218864E-05	0.0001251255	0.0001072719	0.0001314699	0.0001024566	9.278375E-05						12	12	12	38.5	38.5	38.5	46.48	0	119.43	1728400000	56	Q9HDC9;H0Y512	Q9HDC9;H0Y512	Adipocyte plasma membrane-associated protein	APMAP
1.038391E-06	0	0	0	6.085859E-07	0	0	0	0	0	0	0	6.128777E-06	6.41869E-06	9.160681E-06	6.506076E-05	5.479244E-05	7.294425E-05	6.586621E-05	8.667971E-05	0.0001122049						7	7	7	16	16	16	68.559	0	55.311	1084700000	26	Q9NPY3;Q9UHG2	Q9NPY3	Complement component C1q receptor	CD93
0	0	0	0	0	0	0	0	0	0	0	0	0	0	0	6.163302E-07	2.02745E-06	1.27972E-06	6.780519E-06	3.741146E-06	1.46763E-06						2	2	2	9.2	9.2	9.2	48.414	0.0011429	13.291	28856000	4	Q9NRB3	Q9NRB3	Carbohydrate sulfotransferase 12	CHST12
1.20772E-05	0	2.038204E-05	4.329068E-06	2.972913E-05	3.26795E-06	2.780083E-05	1.844908E-05	6.251688E-06	8.592038E-06	2.014442E-06	3.041514E-05	0	0	0	0	0	0	0	0	0				Contaminants		2	2	2	1	1	1	159.31	0.0042061	11.557	403490000	7	Q9NRR4;E5RHD1;H7C5U6	Q9NRR4;E5RHD1;H7C5U6	Ribonuclease 3	DROSHA
0.0001991573	8.70211E-05	0.000150855	9.423259E-05	0.0001731758	7.387956E-05	2.187055E-05	4.62902E-06	1.587734E-05	1.63434E-06	2.858099E-05	1.890244E-06	0	0	3.346302E-05	0	0	0	0	0	0						6	6	6	38.5	38.5	38.5	23.461	0	46.425	182900000	20	Q9NRW1;C9JU14;J3KR73;P20340;C9J0I2;C9JB90;F5H3K7;F5GX61;Q53S08;Q14964;Q9H0N0	Q9NRW1;C9JU14;J3KR73;P20340	Ras-related protein Rab-6B;Ras-related protein Rab-6A	RAB6B;RAB6A
1.702757E-05	1.363039E-05	1.138088E-05	2.072936E-06	4.403073E-05	3.331409E-06	0	0	0	0	0	0	2.341864E-06	7.130961E-06	0	0	0	0	0	0	0						6	6	6	12.3	12.3	12.3	66.966	0	33.819	42818000	6	Q9NTJ5;E9PGZ4;C9JV50;F8WCQ2;F8WDN7	Q9NTJ5;E9PGZ4;C9JV50	Phosphatidylinositide phosphatase SAC1	SACM1L
0	0	0	0	0	0	0	0	0	0	0	0	8.899296E-06	1.319414E-05	1.74042E-05	1.979721E-06	0	0	4.20102E-06	0	0						2	2	2	5.8	5.8	5.8	46.021	0.0010799	12.094	32952000	2	Q9NY97	Q9NY97	N-acetyllactosaminide beta-1,3-N-acetylglucosaminyltransferase 2	B3GNT2
4.261081E-05	3.390906E-05	3.526342E-05	1.198222E-05	9.409693E-05	2.048004E-05	1.105767E-06	9.909851E-07	0	0	0	0	0	0	0	0	0	0	0	0	0						7	7	7	24.1	24.1	24.1	39.594	0	44.84	52417000	13	Q9NYL9;H0YKU1;H0YNJ8;G5EA42;Q9NZR1	Q9NYL9;H0YKU1;H0YNJ8	Tropomodulin-3	TMOD3
2.130214E-05	0	3.014773E-06	0	1.760259E-05	2.101443E-05	0	1.79137E-06	0	0	0	0	0	0	0	0	0	0	0	0	0						4	3	3	13.9	12	12	46.502	0	18.262	14261000	6	Q9NZA1	Q9NZA1	Chloride intracellular channel protein 5	CLIC5
1.255928E-05	1.556333E-05	3.331137E-05	9.525044E-06	3.696993E-05	3.337965E-06	9.494809E-07	1.019347E-06	1.715927E-06	9.062966E-07	1.404012E-06	1.292973E-06	0	0	1.63145E-06	0	7.348931E-07	0	0	7.269083E-07	7.771118E-07						12	5	5	27.9	13.8	13.8	60.886	0	36.604	56914000	12	Q9NZN3;Q9H223	Q9NZN3	EH domain-containing protein 3	EHD3
0	0	0	0	0	9.613721E-07	6.413642E-06	6.450608E-06	3.812575E-06	2.885025E-06	5.396429E-06	1.169463E-05	0	0	1.906597E-05	7.449619E-05	0.0001182644	5.034772E-05	4.65407E-05	0.000105268	0.0001305243						8	7	7	16.4	14.6	14.6	53.498	0	61.308	1109300000	22	Q9NZP8;H0YFL7;F5GWF3;F5H2Z5;F5H7C8;F5H6S5	Q9NZP8	Complement C1r subcomponent-like protein	C1RL
2.418595E-05	0.0003184273	0.0002370868	0.000203796	4.909118E-05	0.0004720949	0	4.635753E-05	7.787532E-05	0	0	0	1.681002E-05	0	0	0	0	0	0	0	0						5	5	5	46.6	46.6	46.6	15.892	0	43.54	190060000	16	Q9NZT1	Q9NZT1	Calmodulin-like protein 5	CALML5
3.830141E-05	1.364131E-05	3.327644E-05	1.196397E-05	9.721173E-05	1.555548E-05	0	0	0	8.496158E-07	0	0	0	0	0	0	0	0	0	0	0						4	4	4	19.3	19.3	19.3	27.893	0	27.78	33113000	5	Q9P0L0;E5RK64;O95292	Q9P0L0	Vesicle-associated membrane protein-associated protein A	VAPA
8.251301E-06	8.142822E-06	1.331042E-05	3.856734E-06	3.698052E-05	2.786874E-06	0	6.92604E-07	0	0	0	0	0	0	0	0	0	0	0	0	0						2	2	2	7.9	7.9	7.9	26.595	0.0052192	11.388	13103000	5	Q9P126	Q9P126	C-type lectin domain family 1 member B	CLEC1B
2.607404E-05	2.431458E-05	4.446949E-06	0	2.589431E-05	3.558649E-05	0	5.275247E-06	2.962124E-06	7.359232E-06	0	1.944165E-05	0	0	0	0	0	0	0	0	0						2	2	2	37.5	37.5	37.5	8.0061	0.0011173	12.694	14599000	2	Q9UBI6	Q9UBI6	Guanine nucleotide-binding protein G(I)/G(S)/G(O) subunit gamma-12	GNG12
9.869175E-05	0.0001480903	6.197817E-05	0	2.560841E-05	0	0	0	0	0	0	0	0	0	0	0	0	0	0	0	0				Contaminants		2	2	2	22.2	22.2	22.2	12.911	0.0011312	13.021	19471000	2	Q9UBU3	Q9UBU3	Appetite-regulating hormone;Ghrelin-27;Ghrelin-28;Obestatin	GHRL
0	0	1.159432E-06	0	0	5.174439E-07	7.433572E-06	1.604925E-05	5.572363E-06	1.489592E-05	6.299263E-06	1.046982E-05	0	0	0	0	0	0	0	0	0				Contaminants		3	3	3	7.1	7.1	7.1	52.657	0	64.476	109930000	8	Q9UEW3;C9JKT8	Q9UEW3;C9JKT8	Macrophage receptor MARCO	MARCO
5.971128E-05	6.160745E-05	0.0001323746	0.0001298082	0.0002255097	0.0001022876	0	0	5.595738E-07	0	0	0	0	0	9.705366E-07	0	0	0	0	0	0				Contaminants		7	7	7	38.9	38.9	38.9	28.466	0	52.197	108750000	19	Q9UFN0;Q9BS92	Q9UFN0	Protein NipSnap homolog 3A	NIPSNAP3A
0	0	0	0	0	0	0	0	0	0	0	0	0	3.613282E-06	2.883897E-06	7.543879E-06	7.142266E-06	9.147147E-06	4.627325E-06	7.801665E-06	8.771921E-06						2	2	2	7.6	7.6	7.6	42.054	0.0011481	13.457	69850000	6	Q9UGM5;C9JC68;E9PG08	Q9UGM5;C9JC68;E9PG08	Fetuin-B	FETUB
0	9.658437E-06	5.770773E-05	4.180646E-05	4.594108E-05	2.605899E-05	0.000567913	0.0003790321	0.000336326	0.0003004611	0.0006473942	0.0005728907	1.154435E-05	0	3.757374E-05	5.175743E-06	3.801312E-06	3.113049E-06	1.886119E-05	3.396905E-05	4.175813E-05						19	19	19	54.1	54.1	54.1	56.639	0	323.31	4553700000	127	Q9UHG3;F8W8W4;C9K055;C9JM55;C9JGT6	Q9UHG3	Prenylcysteine oxidase 1	PCYOX1
9.752517E-06	1.775992E-05	1.435979E-05	3.867075E-06	2.282451E-05	3.010156E-06	0	0	0	0	0	0	0	0	0	0	0	0	0	0	0						2	2	2	11	11	11	38.782	0	17.047	15646000	5	Q9UIB8	Q9UIB8	SLAM family member 5	CD84
1.307402E-05	8.070279E-06	1.612401E-05	5.545639E-06	9.6347E-06	5.045913E-06	0	0	0	0	0	0	2.737792E-05	0	0	0	0	0	0	0	0						3	3	3	8.1	8.1	8.1	48.207	0.0012107	16.573	18861000	5	Q9UJU6;F8WBG8;F2Z2V3;F8WB73;F8WCK3;F2Z3E3;F8WC20;F8WBB2;F8WFE1;H0Y5J4;B4DDD6	Q9UJU6;F8WBG8	Drebrin-like protein	DBNL
1.314366E-05	0	7.465292E-06	2.765672E-06	2.273539E-05	5.709696E-06	0	0	1.113687E-06	0	4.745625E-07	0	0	0	0	0	0	0	0	0	0						3	3	3	18.7	18.7	18.7	24.347	0	18.22	8346800	3	Q9UL25	Q9UL25	Ras-related protein Rab-21	RAB21
1.591104E-05	7.078304E-06	1.27151E-05	1.693873E-05	9.370869E-06	1.365666E-05	0.0001086967	4.699309E-05	3.708366E-05	3.922098E-05	0.0001014115	6.916124E-05	2.421139E-05	2.703084E-05	1.710497E-05	3.271998E-05	2.060191E-05	2.298224E-05	4.372632E-05	3.794621E-05	3.745681E-05						21	21	21	19.5	19.5	19.5	147.46	0	323.31	2323700000	110	Q9ULI3;H7C4M4;H7C4K2	Q9ULI3	Protein HEG homolog 1	HEG1
7.931578E-05	7.246793E-05	0.000144475	2.794363E-05	0.0001229949	2.984797E-05	0	2.175001E-06	1.604026E-06	3.006333E-06	0	0	0	0	0	0	0	0	0	0	0						9	9	9	19.6	19.6	19.6	53.248	0	69.902	111710000	17	Q9ULV4;B4E3S0;F8W1H8;F8VUX3;F8VSA4;F8VRE9;F8VTT6;F8VVB7;H0YHL7;F8VV53	Q9ULV4;B4E3S0	Coronin-1C;Coronin	CORO1C
0	0	0	0	0	0	0	0	0	0	0	0	0	0	0	6.396784E-06	3.729781E-06	5.366809E-06	1.626473E-06	4.935179E-06	5.823137E-06						3	3	3	8.2	8.2	8.2	55.051	0	20.117	64502000	5	Q9UNW1	Q9UNW1	Multiple inositol polyphosphate phosphatase 1	MINPP1
0	6.875494E-07	0	0	0	0	0	0	0	0	0	0	3.493267E-05	4.665851E-05	3.348282E-05	1.688275E-05	1.106943E-05	1.486935E-05	2.860071E-05	5.866755E-06	1.637205E-05						5	5	5	17	17	17	35.694	0	29.432	174090000	9	Q9Y240;V9H0X6;M0R081	Q9Y240;V9H0X6;M0R081	C-type lectin domain family 11 member A	CLEC11A
3.751571E-05	1.314989E-05	5.420801E-05	2.454636E-05	7.346426E-05	3.971194E-05	0	0	0	0	0	0	0	0	0	0	0	0	0	0	0						6	6	6	13.3	13.3	13.3	61.148	0	39.318	70401000	12	Q9Y251;D6RAQ1;D6RHG4	Q9Y251	Heparanase;Heparanase 8 kDa subunit;Heparanase 50 kDa subunit	HPSE
0.0001751183	0.0001319747	7.344055E-05	5.060329E-06	0.0003343247	3.453997E-05	0	0	0	0	0	0	2.629982E-05	1.314423E-05	2.099365E-05	5.535717E-06	6.598491E-06	7.719891E-06	0	1.427099E-05	1.035134E-05						8	8	8	43.8	43.8	43.8	30.658	0	64.694	194930000	25	Q9Y277;E5RJN6;E5RHZ6;E5RHE1;E5RFP6;E5RK27;E5RFL1	Q9Y277;E5RJN6;E5RHZ6;E5RHE1;E5RFP6	Voltage-dependent anion-selective channel protein 3	VDAC3
0.0007637429	0.0009739561	0.001612789	0.0005075536	0.001728405	0.000376387	9.305347E-05	9.251635E-05	8.762E-05	9.954894E-05	6.099801E-05	9.618884E-05	5.812034E-05	4.041139E-05	4.1084E-05	8.212634E-06	9.489515E-06	1.230755E-05	2.501494E-05	2.933722E-05	2.676027E-05						125	125	125	65.5	65.5	65.5	269.76	0	323.31	15446000000	923	Q9Y490;Q9Y4G6;A0A1C7CYV7;A0A1B0GVU7;H0YMT1	Q9Y490	Talin-1	TLN1
0	0	0	0	0	0	0	0	0	0	0	0	0	0	0	5.682253E-06	1.006718E-05	1.692757E-05	9.350733E-06	1.147145E-05	2.334797E-05						4	4	4	9.8	9.8	9.8	53.637	0	22.647	176540000	4	Q9Y5C1	Q9Y5C1	Angiopoietin-related protein 3	ANGPTL3
0	0	0	0	0	0	0	0	7.535573E-07	0	1.095913E-06	0	0	7.022079E-06	5.463021E-06	3.068853E-05	1.915671E-05	4.721485E-05	3.332066E-05	3.576889E-05	3.373808E-05						2	2	2	5.6	5.6	5.6	35.213	0.0031679	11.626	245160000	11	Q9Y5Y7	Q9Y5Y7	Lymphatic vessel endothelial hyaluronic acid receptor 1	LYVE1
0.0002039238	0.0001503602	0.0001787348	7.463057E-05	0.0003632403	0.0002031923	1.167844E-05	1.381102E-05	1.380957E-05	9.616928E-06	2.024656E-05	6.697971E-06	1.378794E-05	4.757411E-06	1.022036E-05	0	0	0	5.655757E-06	8.874692E-06	8.070545E-06						9	9	9	37.1	37.1	37.1	32.583	0	57.26	324560000	27	Q9Y624;A0A087WY82	Q9Y624;A0A087WY82	Junctional adhesion molecule A	F11R
0.0002993508	0.0003313994	0.0001864499	0.0001087919	0.0005083476	0.0002757186	4.176652E-05	3.417365E-05	2.30671E-05	1.41596E-05	3.723985E-05	5.779535E-05	0	0	0	0	0	1.646257E-06	2.103667E-06	3.671256E-06	3.039766E-06						10	10	9	50.2	50.2	47	28.772	0	102.08	497660000	42	Q9Y696;A6PVS0;O15247;Q96NY7	Q9Y696	Chloride intracellular channel protein 4	CLIC4
0	1.883247E-07	2.411461E-05	5.195774E-06	9.633818E-05	8.750406E-05	0.0003176631	0.000164158	0.000975913	0.001148342	0.0006213801	0.0004822133	2.033146E-06	6.917322E-07	0	0	0	0	0	0	0						109	109	109	43	43	43	572.01	0	323.31	45924000000	636	Q9Y6R7;A0A087WXI2;A0A087WUZ2	Q9Y6R7;A0A087WXI2	IgGFc-binding protein	FCGBP
0	0	7.897459E-07	0	0	1.805302E-06	3.576607E-05	5.551474E-05	2.767088E-05	2.640159E-05	5.380958E-05	5.25542E-05	0.0002244754	0.000144137	0.0002453328	0	0	4.309304E-05	2.25002E-05	1.534441E-05	2.188961E-05						4	4	4	15.9	15.9	15.9	30.705	0	32.801	595760000	19	Q9Y6Z7	Q9Y6Z7	Collectin-10	COLEC10
