# Supplementary material for: Mass-Spectrometry Based Proteome Comparison of Extracellular Vesicle Isolation Methods: Comparison of ME-kit, Size-Exclusion Chromatography, and High-Speed Centrifugation
Source: Biomedicines. 2020 Jul 25;8(8):246. doi: 10.3390/biomedicines8080246 (PMC7459681; doi:10.3390/biomedicines8080246)
Supplement: Supplementary file 1 [file biomedicines-08-00246-s001.zip › Table S2 - EV_and_contamination_markers.ods]

## Sheet: Protein_lists
Non-EV proteins	Serum albumin	Lipoproteins	Total Evs	Small Evs	Large Evs
Itgam	ALB	APOD	ACTA1	EHD4	HSP90B1
Mfge8		APOC1	EZR	ANXA11	IMMT
Hspa8		APOL1	MSN	ADAM10	ACTN4
Actb		APOA1	HSPA8	SDCBP	ACTN1
Gnai2		APOE	HSPA1A	CD81	MVP
Anxa2		APOA2	HSPA1B	TSG101	EEF2
H2-Ab1		APOH	FLOT1
Cd9		APOB	HLA-A
Hsp90ab1		APOA4	HLA-DRA
CD63		APOC4	ANXA2
DPP4		APOF	TUBA1A
EPS8L3		APOA5	GAPDH
BAIAP2L1		APOM	HSC90
MUC13		APOC3	CD63
PTGFRN		LPA	CD9
LDHA			EHD4
PGK1			ANXA11
HLA-DRA			ADAM10
ACTB			SDCBP
KRT1			TSG101
GAPDH			CD81
TUBB4B			ACTN4
HLA-A			HSP90B1
ENO1			IMMT
HSP90AA1			ACTN1
CKB			MVP
KRT10			EEF2
PKM
EPCAM
DPEP1
DPP4
KRT9
EPS8
STX3
STXBP2
MEP1A
GPA33
Cd86
Cd40
Cd40lg
Itgb2
Icam1
Anpep
Rps6ka1
Anxa6
Cdc25c
Actg1
Actb
Cd86
Icam1
Itgb2
Hspd1
Hspa8
Hspa8
Hspa8
Hspd1
Lamp2
Cd9
Pdcd6ip
Itgb2
Hsp90ab1
Tubb5
Anxa7
Tsg101
Gdi2
Eef1a1
Eif4a2
Anxa1
Anxa5
Anxa4
Lgals3
Sdcbp
Ywhah
Ywhaz
Ywhag
Prdx1
Rab11b
Rab7
Rap1b
Cfl1
H3f3a
H3f3b
Hist1h2bf
Hist1h2bj
Hist1h2bl
Hist1h2bn
Hist2h2aa1
Hist2h2aa2
Hist4h4
Pfn1
CD81
CD63
HLA-B
HLA-DRA
HLA-DRB5
HLA-DRB1
HLA-DQB1
PTPRC
ITGA4
GNAI2
HSP90AA1
HSPA8
CLTC
TUBA1A
TUBB
TUBA1B
MSN
PKM
ENO1
GAPDH
ALDOA
ATP1A1
EEF1A1
MCAM
MLANA
ANXA2
ACLY
ENO1
LDHB
GSTP1
PGAM1
TPI1
GAPDH
MDH1
AKR1B1
HSPA8
HSPA1A
HSPA1B
ACTG1
ACTB
CAPZB
RDX
MSN
EZR
SDCBP
KRT10
ANXA5
ANXA6
EEF2
IGSF8
STXBP1
CTNND1
PDCD6IP
GDI2
GNB1
GNA11
PPP1CA
TSNAXIP1
YWHAE
RAN
SEPT2
WDR1
STXBP2
Stx8
Vti1a
Vti1b
Rab7
Rab11a
Rab11b
Lamp1
Lamp2
Cd9
Cd63
Cd74
Ctss
Capg
Cfl1
Myl6
Myh9
Msn
Sdcbp
Gnai2
Rab8b
Eif4a2
Eif3f
Cap1
S100a10
Anxa2
Pdcd6ip
Rhog
Ywhaz
Ywhab
Hist1h2bp
Ywhae
Hspa8
Hsp90aa1
Gapdh
Pkm
Pgam1
Aldoa
Eno1
Pgk1
Cstb
Iqgap1
Clic4
Atp1a3
Lgals3
Cd81
Fcer1g
Anpep
Cd14
Itgb2
Itgam
Basp1
Mfge8
Slc16a1
Ezr
Lcp1
Anxa2
Lpl
CAPN7
DDAH1
Hist1h3f
Rps15a
Ppia
Rpl23a
Rpl12
Vcp
Rpl13
Rab5a
Hist1h3c
Hist1h3d
Hist1h3b
Hist1h3e
Hist1h3h
Hist1h3i
Hist2h3b
Hist1h4c
Hist1h4d
Hist1h4f
Hist1h4i
Hist1h4j
Hist1h4k
Hist1h4n
Hist1h2ac
Hist1h2ad
Hist1h2ae
Hist1h2ag
Hist1h2an
Hist1h2ap
Hist1h2ab
Hist1h2bf
Hist1h2bj
Hist1h2bl
Hist1h2bm
Hist1h2bn
Hist1h2ai
Hist2h2aa2
Rpl17
PGLS
SAMM50
Hist4h4
Phf8
Hist1h4a
Hist1h4b
CLU
CLIC4
CLIC1
Aldoart1
CHMP2B
ULK3
Hist1h3a
Gm5138
TPP1
Krt77
Eno1b
Gm13991
Gm5537
Gm5561
Rps2-ps13
RNF11
Rps27a-ps2
CNP
Rpl27-ps3
Rps13-ps1
VPS4A
ARFIP1
CHMP2A
SMPDL3B
Gm7053
Gm12164
COL6A1
PACSIN3
CR1
EHD4
EHD3
HEBP1
VPS28
DCXR
RHCG
CHMP5
VTA1
RAB14
GPRC5B
CAB39
RAB8B
TM7SF3
MXRA8
LAMTOR1
MOB1A
UEVLD
GPRC5C
GNG12
BAIAP2L1
ACE
CHMP1B
SLC44A2
DDT
DEFA1
DEFA3
CPNE5
TMBIM1
DNAH8
DPEP1
DPP4
MMRN2
TTYH3
SLC44A4
RAB1B
RAB33B
EEF1A1
RBP5
EGF
CYSTM1
EIF5A
ABHD14B
ENO1
ENO3
ENPEP
STOM
MOB1B
ARRDC1
EPS8
MVB12A
SNX18
FABP3
CHMP4B
MITD1
ALB
S100A16
FGA
CPNE8
BROX
GLIPR2
FN1
ALDOA
ALDOB
AKR1B1
ATP6V1C2
FTL
FUS
GAA
FTLP3
GAPDH
AMBP
GGT1
GLB1
GLG1
GNA11
GNAI1
GNAI2
GNAI3
GNAS
GNB1
GNB2
GNG7
SFN
GPI
GSTA1
GSTA2
ANPEP
GSTA3
GSTM3
GSTP1
GUSB
HIST1H2AD
ANXA2
HLA-A
ANXA3
ANXA4
ANXA5
ANXA6
ANXA7
ANXA11
PEF1
HPGD
HRAS
HSPA1A
HSPA1B
HSPA5
HSPA6
HSPA8
APCS
HSP90AA1
HSP90AB1
HSPD1
IDH1
APOD
APRT
AQP1
AQP2
KNG1
KRAS
ARF1
ARF3
ARF4
LAMP1
ARF5
ARF6
LDHA
LDHB
LGALS3BP
RHOA
LRP2
MAN1A1
ARL3
MDH1
RAB8A
MIF
MME
ASAH1
MSN
MUC1
MYH9
ASS1
ACLY
NAGLU
NONO
NPM1
NRAS
P2RX4
P4HB
PEBP1
FXYD2
SERPINA5
PFN1
PFN2
PGAM1
PGK1
ABCB1
SERPINA1
PIGR
PIK3C2B
PKD1
PKM
ACP2
PLSCR1
PODXL
CTSA
PPIA
ACPP
PSAP
PSMB3
PTBP1
PTPRJ
RAB1A
RAB2A
RAB3B
RAB5A
RAB5B
RAB13
RAB27B
RAB5C
RAC1
RALB
RAP1B
RBM3
ACTA2
RDX
RNASE2
ACTB
S100A6
S100A11
S100P
SDCBP
BHMT
SLC1A1
SLC2A5
SLC12A1
SLC12A3
SNCG
SNRPD1
SOD1
SRI
BST2
TF
THBS1
THY1
TMPRSS2
TPI1
ACTC1
TSG101
C3
ACTG1
TUBB2A
UBE2N
UMOD
UPK2
ACTG2
EZR
VTN
EIF4H
YWHAB
YWHAE
YWHAG
YWHAZ
CA2
CA4
NPHS2
RAB7A
Actb
Actc1
Actg1
Avil
Alb
Aldoa
Anxa11
Anxa3
Anxa5
Anxa6
Anxa7
Anxa8
Apoe
Rplp0
Arf1
Serpinc1
Atp1a1
PSCA
Bub1b
Capg
Capza1
Capza2
Capzb
Casp6
Casp8
Cct2
Cct3
Cct4
Cct6a
Cct7
Cct8
CUBN
Cd37
Cd63
Cfl1
Coro1a
Col6a2
Cox7a2
Cpa3
Cpne6
Cs
Csnk2a1
Csnk2a2
Csnk2b
Ddx3x
Eef1a1
Eef1a2
Eef2
Eif3a
Eno1
Eno2
Fbln1
Fth1
Ftl1
Ftl2
Fv4
CALB1
Gapdh
Gnai2
Gnai3
Gnb1
Gnb2l1
Gpi1
Grik1
Pdia3
Hspa5
Hist1h1d
H1f0
H2-D1
H2-K1
H2-L
H2-Q7
Hist2h3c1
H3f3a
H3f3b
Hba-a1
Hbb
Hbb-b1
Hbb-b2
Hist2h2aa1
H2afx
Hnrnpk
Hspa8
Hsp90ab1
Hsp90aa1
Icam1
Kpnb1
Itga6
Itgb1
Itih2
Itih3
Krt10
Krt15
Krt6a
Krt6b
Rpsa
Anpep
Rps2
BBOX1
Lyn
Cma1
Slc3a2
Msn
Mug1
CALR
Ncl
Npm1
Ddr2
P4hb
Pdcd6ip
Pfn1
Pgk1
Phf2
Pkm
Pklr
Lcp1
Ppp1ca
Psma3
Psmc3
Psme3
Rab12
Rab5b
Rab5c
Rac1
Rac2
Ran
Rdx
Rpl18
Rpl21
Rpl22
Rpl27
Rpl29
Rpl30
Rpl6
Rpl7
Sub1
Rps12
Rps14
Rps16
Rps17
Rps18
Rps19
Rps24
Rps3a1
Rps4x
Rps5
Rps6
Rps7
Rps8
Srsf2
Srsf3
Slc7a5
Snrnp70
Snrpe
Spn
Ssb
Stip1
Tagln2
Tcp1
RAB11A
Psmd2
NAPA
Tjp2
Tln1
Tpi1
Tpm1
Hsp90b1
Plscr1
Trf
Tfrc
Rpl13a
Tuba1a
Tuba1b
Tuba1c
Tubb3
Tubb4a
Tubb5
Ezr
Vtn
Wdr1
Ywhae
Ywhag
Ywhah
Ywhaq
Ywhaz
Zfp35
Banf1
Cdc6
PROM1
FCGBP
Adgre5
Psma4
Psma5
Serinc3
Rpl8
Rps3
Rpl7a
Rps11
Rps26
CPNE3
MGAM
Iqgap1
Adamts8
Fbxw4
Hist1h1c
Hist1h1e
H2afz
Ppp2r1a
GPRC5A
Tspan14
Sdcbp
Nap1l1
Cntn6
Copg2
Rpl36
Ywhab
Apom
Eif3d
Sfn
Rplp1
RAB11B
Arpc3
Trip4
Hist1h1b
Krt71
Tpm3
Actn4
VAMP3
SLC9A3R1
ITM2B
NAPSA
VPS4B
RAB3D
SERPINA3
PRDX6
Eif3f
Rps23
Actr2
CD9
Naa16
Rps10
Rpl14
Nop56
Rps20
Arpc5
Rpl4
Tubb6
Trap1
Nmb
Rps13
Rpl24
IST1
Hist1h4h
Cpne3
PDCD6IP
PDCD6
ARPC4
CD59
TSPAN1
CD63
PDZK1IP1
CD81
NUTF2
Actr3
FLOT1
HRSP12
Rps25
ACY1
Rpl18a
CDC42
BAIAP2
Rps27a
Asb15
OLFM4
Spock2
Hist2h3c2
Hist2h4
Hist1h3g
Ehd4
MASP2
Acly
RAB10
EHD1
LMAN2
YWHAQ
RAB35
DSTN
UPK1A
Sri
Rap1a
Fdps
Krt5
CFL1
Cse1l
RRAS2
SEC31A
Clic1
PTGR1
RAB21
Zcchc6
Rap1b
Gemin5
Coq6
Tubb4b
Fam129b
Gsn
Cnot3
Cchcr1
CD37
CD63
CD81
CD82
HLA-DMB
GCNT2
ICAM1
CD86
LAMP1
LAMP2
TFRC
CD53
HLA-DRB5
CD247
CD247
CD63
CD2
ITGB2
CXCR4
HLA-E
HLA-DRB5
ERBB2
ACTB
ACTG1
CD63
CD81
A2M
ACP1
ACTA1
ACTA2
ACTB
ACTC1
ACTG1
ACTG2
ACTN4
ACTN1
ACTN2
ADAM10
AHCY
ALB
ALDH1A1
ALDOA
SLC25A4
SLC25A5
SLC25A6
ANXA1
ANXA2
ANXA2P2
ANXA4
ANXA5
ANXA11
APOA1
ARF1
ARF3
ARF4
ARF5
ARHGDIA
ARVCF
ATP1A1
ATP1A2
ATP1A3
ATP1B1
ATP5A1
ATP5B
ATP5I
ATP5O
B2M
CALM1
CALM2
CALM3
CANX
CAPZA1
CD9
CD44
CD59
CDH1
CFL1
CFL2
CKB
CLTC
COX4I1
COX5B
CLDN3
CSPG4
CSRP1
CST3
CTNNA1
CTNNB1
NQO1
DYNC1H1
DPP4
EEF1A1
EEF1A2
EEF2
EFNB1
CTTN
ENO1
EPHB4
F5
FASN
FKBP1A
FLNA
FLNB
G6PD
GAPDH
GDI2
GNAI2
GNAI3
GPI
PDIA3
GSN
GSTP1
HADHA
HNRNPA2B1
HNRNPH2
HSPA1A
HSPA1B
HSPA1L
HSPA2
HSPA4
HSPA5
HSPA6
HSPA7
HSPA8
HSPA9
HSP90AA1
HSP90AA4P
HSP90AA2P
HSP90AB1
HSP90AB3P
HSPD1
HSPE1
HSPG2
IDH1
ITGA6
ITGA2
ITGAV
ITGB1
ITGB4
JUP
CD82
KPNB1
KRT1
KRT2
KRT5
KRT8
KRT9
KRT10
KRT13
KRT14
KRT15
KRT16
KRT18
KRT19
LAMP1
LDHA
LDHB
LGALS4
LYZ
EPCAM
MARCKS
RAB8A
MFGE8
MIF
MMP7
MSN
MYH9
MYH10
MYL6
MYO1C
MYO1D
NME1
NME2
P4HB
PEBP1
PRDX1
PCBP1
CHMP1A
SERPINF1
PFN1
PGK1
PHB
SERPINA1
PKM
PPIA
PPIB
PRKAR2A
PRKDC
PSMA2
PTGFRN
QSOX1
PYGB
RAB2A
RAB5A
RAB5B
RAB6A
RAB5C
RAC1
RALA
RALB
RAN
RAP1A
RAP1B
RDX
RPL6
RPL8
RPLP1
RPLP2
RPN1
RPS3
RPS7
RPS13
RPS14
RPS15A
RPS18
RPS20
RPS21
RPS27A
RRAS
S100A6
S100A10
S100A11
S100P
SDC1
SDC4
SDCBP
SLC1A5
SLC2A1
SLC3A2
SLC12A2
SLC16A1
SOD1
SPTBN1
SSBP1
SSR4
TBCA
TCEB1
TFRC
THBS1
TKT
TSPAN8
TPI1
TPM1
HSP90B1
TUBA4A
TUBB2A
TUFM
TXN
UBA52
UBB
UBC
UBA1
UBE2N
UBE2V2
UGDH
UQCRC2
VCP
VIL1
EZR
YWHAB
YWHAE
YWHAG
YWHAH
YWHAZ
TUBA1A
RAB7A
SLC7A5
HIST1H4I
HIST1H4A
HIST1H4D
HIST1H4F
HIST1H4K
HIST1H4J
HIST1H4C
HIST1H4H
HIST1H4B
HIST1H4E
HIST1H4L
HIST2H4A
TAGLN2
RUVBL1
VAMP8
RAB11A
SNAP23
IQGAP1
KRT75
RAB11B
VAMP3
SLC9A3R1
TJP2
ROCK2
PRDX6
IST1
PDCD6IP
PDCD6
ARPC3
ACTR3
LRPPRC
TRAP1
FLOT1
TUBA1B
TUBB4A
TUBB4B
GNB2L1
HYOU1
AGR2
CCT2
ATP5L
CCT8
SLC12A7
IQGAP2
RAB10
PRDX3
TMED2
YWHAQ
GCN1L1
RAB35
PHB2
RRAS2
CLSTN1
CYFIP1
SLC44A1
CORO1C
MTCH2
QPCT
PRDX5
CLIC4
SND1
CHMP2A
SMPDL3B
EHD4
F11R
LIMA1
RAB6B
KRT20
VPS35
GNG12
TOMM22
AKR1B10
S100A14
DIP2B
RAP2C
FAM129B
MARCKSL1
AHNAK
VPS37B
TUBA4B
ARPC5L
RAB1B
RAB33B
EPPK1
REG4
CYSTM1
TUBA1C
TNKS1BP1
DCD
HIST4H4
CHMP4B
MITD1
MYL6B
S100A16
BRI3BP
BROX
AGR3
EEF1A1P5
KRT24
TUBB
MIF-AS1
ACTBL2
TUBB2B
KRT77
AGRN
RAB15
HSP90AB2P
POTEKP
LOC442497
HIST2H4B
RAP1BL
POTEI
POTEF
SDCBP
PKM
GAPDH
VPS28
ARF4
FLOT1
HIST4H4
CFL1
ANXA4
RAP2B
MYH14
SDCBP2
RPL12
HLA-A
PPIA
RPS16
RPS27A
FLOT2
RPS18
ACTG1
ENO1
S100A14
ARF1
ARF3
PDCD6IP
RPL10AP6
RPL10A
CCT2
ANXA2
ACTB
HLA-C
MYL6
CCT7
RPS3
GOLGA7
TUBB
KRT1
MVB12A
RAP1B
RAP1BL
MFGE8
ARRDC1
RAB1A
TCP1
VPS37B
YWHAZ
TUBB4B
RPS8
UBA52
ITGA2
RAB7A
CLTC
RAP2A
UBC
PTGFRN
HLA-B
HIST1H2AB
HIST1H2AE
HIST3H2A
RAB10
EDIL3
ARF5
IGH
VPS25
IGKC
RAP2C
ITGA6
PFN1
GNB2L1
CCT6A
IGHG1
RAB1B
KRT2
RHOA
ITGB4
CCT3
GPA33
TUBA1B
TOLLIP
HIST1H2AJ
HIST1H2AK
RAB5A
HSPA8
HIST2H2AC
TUBB2B
MYH9
RAB8A
PDCD6
IGHV4-31
IGSF8
IGHM
FASN
RAB5C
TUBB4A
RAB35
HRAS
KRAS
DERA
KRT10
CBR1
SETD4
LFNG
YWHAH
EIF4A1
IGKV2-24
EEF2
LGALS3BP
RAP1A
TSG101
LGALS4
KRT6A
RALA
DPEP1
KRT6C
KRT8
PGK1
LIN7C
IGK
MVB12B
RAB13
RAN
RPS15A
PCNA
EIF4A2
IFITM3
TSPAN6
H2AFJ
KRT6B
KRT9
YWHAE
CCT4
EPCAM
TF
VAMP1
IGKV3-20
IGKV1-5
RPLP0
CRYZ
RPS4X
CD55
RAB11B
KRT5
LSR
RHOC
RAB11A
RAB14
HSP90AB1
EHD1
CLIC1
AGRN
GNAI3
METRNL
TUBA1A
RUVBL2
UBB
ANXA11
LGALS3
CCT5
RALB
RPLP2
GNB1
THBS1
ACTA1
ACAA2
RANP1
DIP2B
RAC1
HSPG2
RPS4Y1
MINK1
YWHAG
PLEKHB2
SLC3A2
TUBA3C
TUBA3D
RRAS
RAB4B
KRT14
PDXK
RPLP0P6
ESD
AHCY
ATP1A1
GNAS
PCSK9
HLA-H
CLDN7
FCGBP
CDC42
TAGLN2
EFNB1
HSPA2
WDR1
ADAM10
TUBA3E
RAB8B
CD9
IGHG2
SFN
ITGAV
RAB15
TUBA4A
PPP2R1A
ENO3
UGDH
ACTBL2
CD81
ARF6
CHMP4B
TUBB3
PSMD3
EEF1A2
LDHA
NRAS
EPHA2
TUBA1C
EEF1A1
KRT13
ACTC1
F11R
MYL6B
ATP6AP2
SPTBN1
KRT4
IGHG3
TUBA8
YWHAQ
RAB43
LIN7A
TFRC
PSMC6
PRDX2
CBR3
RPS4Y2
RHOG
EHD4
CLU
VPS37C
F7
CTNND1
KRT79
VPS36
SPTAN1
TNIK
HSP90AA1
GSTP1
PLSCR3
PSMD11
MUC13
MOB1B
ITGB1
CAND1
BROX
CD44
HSPA6
BSG
IFITM2
ANXA6
GNB2
CEMIP
TSPAN14
BAIAP2
MAP4K4
EEF1G
NCALD
EPHB2
COPB1
POTEF
IFITM1
RPSAP58
RPSA
LRSAM1
YWHAB
NEDD4L
CDH17
NCSTN
PLEC
LDHB
ADSL
TUBB8
KRT16
KRT75
ACOT7
RPSAP15
SLC44A1
HSPA1L
MAN1A1
ATP1A2
ITGA3
HPCAL1
POTEKP
PRSS23
TUBB6
BUB3
MIF
ATP5B
EIF3L
PYGB
RAC3
DIP2C
HLA-E
POTEE
KRT19
TTYH3
ALDH16A1
RAB5B
CD46
KRT17
BAIAP2L1
GNA13
TSTA3
MYH10
LRP4
CEACAM5
CLDN3
HSPA1A
HSPA1B
IGSF3
SNRNP200
VCP
KRT28
MYH11
AP2A1
PLXNB2
IGHG4
GNB4
KRT7
RRAS2
ATP1A3
TSPAN8
GARS
ASNS
CYFIP1
NEDD4
NARS
ENO2
DYNC1H1
KRT27
GNB3
SLC29A1
KRT76
KRT15
KRT3
CAD
PSME3
SLC2A1
GPRC5A
GMDS
KPNB1
IQGAP1
PLXNA1
CLDN4
EPHB3
TSPAN15
SLC12A2
SLC1A5
VPS35
ATP4A
EPHB1
KRT77
FAT1
EGFR
TUBB7P
CLTCL1
TNPO3
SERINC5
DIP2A
COPB2
PTPRF
COL12A1
EPHA5
KRT25
ACTR3
EIF3I
ACE
MYADM
SERINC1
UBA1
HEPH
PPP2R1B
LAMA5
HSD17B4
DMBT1
AP2A2
MYOF
TSPAN1
NOTCH1
HSPD1
SORT1
FASLG
TNFSF10
CD63
CEACAM5
HLA-E
Lamp1
H2-M3
HSPA8
HLA-E
MLANA
CD63
FSCN1
TUBB4A
HSPA8
HSP90AA1
DSP
FN1
MYH9
ITGA3
CNTLN
MAP7
ACTN4
HSP90AB1
EZR
MSN
ANXA6
HSPA1A
PKM
EDIL3
KIF15
ENO1
PLVAP
ACTB
CNP
HLA-E
GAPDH
ANXA1
ANXA2
ANXA5
ACTA1
ACTA1
Acta1
Pdia2
PDIA2
L1CAM
L1CAM
Pdcd6ip
Serpina1a
Gapdh
Cd9
Calr
Trf
Gpnmb
Egfr
Tgfb1
Hspb2
Actb
Alb
Cct2
Cct6a
Dpysl2
Eno1
Hspa8
Rpsa
Mela
Pcna
Pgk1
Pkm
Ran
Tubb5
Sdcbp
Eif3i
Eef1b2
Cenpp
Mtap
Arrdc2
Mvp
Nans
Phgdh
Vcp
Psma2
Gstp1
Aprt
Fth1
HSPA8
TGFB1
EGFR
A2m
Cp
Ces1c
Gapdh
Hspa8
Ppia
Ywhaz
Pkm
Tubb5
Slc1a3
Slc3a2
Cltc
Tuba1a
Anxa6
Ubb
Gnat3
Actg1
Gsn
Pdcd6ip
Tsg101
Flot1
Grin1
Gria2
Gria3
CD63
SELP
LAMP2
SFN
HSPA8
Plp1
Cnp
Pdcd6ip
Actb
Actg1
Acta2
Aldoa
Apoe
Arf2
Atp1a1
Car2
Cd81
Cfl1
Ckb
Dpysl2
Eef1a1
Eef1a2
Eef2
Eno1
Gapdh
Gpd1
Gdi1
Gdi2
Gna13
Gnb2
Gng12
Hspa5
Gstp1
Hspa8
Hspa1l
Hspa1b
Hspa2
Hsp90ab1
Hsp90aa1
Fabp5
Krt10
Krt13
Krt14
Krt15
Krt16
Krt17
Krt18
Krt19
Krt1
Krt84
Krt2
Krt4
Krt6a
Krt8
Mbp
Marcksl1
Mog
Mdh1
Nme1
Nme2
Prdx1
Pgk1
Pgk2
Pkm
Taldo1
Prdx2
Tkt
Tpi1
Tuba1a
Tuba3a
Tuba4a
Tuba3b
Tubb4a
Tubb5
Dpysl3
Ywhae
Ywhag
Ywhah
Ywhaq
Ywhaz
Pebp1
Ubd
H2afz
Tuba8
Ywhab
Gltp
Krt71
Sirt2
Cltc
Tubb6
Hist1h4h
Rab1b
Hist3h2ba
Ube2n
Hist2h3c2
Hist2h4
Hist1h3g
Atp1a2
Gm4735
Rap1a
Krt5
Qdpr
Igsf8
Arhgdia
Hspa1a
Tubb4b
Gsn
Atp1a3
Hist1h3f
Ppia
Vcp
Hist1h3c
Hist1h3d
Hist1h3b
Hist1h3e
Hist1h3h
Hist1h3i
Hist2h3b
Hist1h4c
Hist1h4d
Hist1h4f
Hist1h4i
Hist1h4j
Hist1h4k
Hist1h4n
Hist1h2ac
Hist1h2ad
Hist1h2ae
Hist1h2ag
Hist1h2an
Hist1h2ap
Hist1h2ab
Hist2h2ac
Hist1h2bf
Hist1h2bj
Hist1h2bl
Hist1h2bn
Hist1h2ai
Hist4h4
Hist1h4a
Hist1h4b
Hist1h3a
Krt77
Eno1b
Hist1h2ao
Gm2574
Hist1h4m
Gm3272
Gm12537
Gm20899
Gm10359
Gm12033
ACTB
ALDH3B1
ANXA1
ANXA2
CALM1
CALM2
CALM3
CAPS
CD59
CFL1
CLIC1
STOM
GAPDH
GDI2
GNB2
GSTP1
HSPA1A
HSPA1B
MIF
MSN
MUC1
MUC4
MYL6
PKM
PPIA
RDX
SERPINB3
TKT
UBB
UBC
EZR
YWHAZ
TAGLN2
PROM1
SLC9A3R1
TSPAN1
BASP1
CIB1
SLC34A2
SLC6A14
Actb
GPRC5C
EPS8L2
Actb
TUBA1C
MUC16
ACTB
YWHAZ
ACTB
TSG101
CD63
CHST1
Tsg101
Cd63
Cd63
Tsg101
Pdcd6ip
Itgb1
Cd81
Icam1
Mfge8
Asgr1
Apoe
Acly
Adh1
Alb
Aldoa
Aldob
Atp1a1
C4a
Calm1
Calm3
Cat
Cbs
Comt
Cyp2d3
Cyp4a2
Eno1
Fbp1
Fgb
Gapdh
Gstm1
Hmgcs2
Hspa8
Hsd3b5
Hspa1a
Ldha
Mdh1
Myh11
Nras
Pah
Pgk1
Pklr
Sdc4
Slc10a1
Slc2a1
Eef1a2
Tcp1
Hist1h2aa
Hist1h2ba
Clu
Tsc2
Ugt2b
Cyp2a1
Cyp2a2
Gnas
Kpnb1
Cth
Hspa1l
Vars
Slc16a1
Pigr
Cyp2d2
Kng2
Pc
Rgn
Hsd11b1
Bsg
Dpp4
Tst
Acadl
Acsl1
Ephx1
Fth1
Lamp1
Slc2a2
Adk
Irs1
P4hb
Rab12
Rab3a
Ywhaz
Rpn1
Hspa5
Hba1
Gckr
Fn1
Anxa5
Mep1a
Ass1
Myh9l1
Akr7a3
Canx
Tubb5
Arg1
Rpsa
F2
Cfl1
Cyp2c11
[truncated: 44,879 more rows]
