# Supplementary material for: Mass-Spectrometry Based Proteome Comparison of Extracellular Vesicle Isolation Methods: Comparison of ME-kit, Size-Exclusion Chromatography, and High-Speed Centrifugation
Source: Biomedicines. 2020 Jul 25;8(8):246. doi: 10.3390/biomedicines8080246 (PMC7459681; doi:10.3390/biomedicines8080246)
Supplement: Supplementary file 1 [file biomedicines-08-00246-s001.zip › Table S3 - NTA_data.ods]

## Sheet: Summary_statistics
mode	mode	mode	mean	mean	mean	concentration	concentration	concentration
Cent.	SEC	PAP	Cent.	SEC	PAP	Cent.	SEC	PAP
153	84	93	175	108	115	4.97E+09	5.85E+11	5.32E+10
157	84	90	189	111	128	2.83E+09	2.27E+11	6.94E+10
146	72	89	144	100	125	3.27E+09	1.23E+12	6.93E+10

## Sheet: Size_distribution
particle_size_nm	Cent_1	Cent_2	Cent_3	SEC_1	SEC_2	SEC_3	PAP_1	PAP_2	PAP_3	Cent_mean	SEC_mean	PAP_mean
5	0	0	21.3	0	293.54	0	36.09	0	107.68	7.1	97.84666667	47.92333333
15	0	0	71227.32	0.42	520857.2	130.35	104698.5	0	157873.2	23742.44	173662.6567	87523.9
25	3.4	67.39	1142469.73	87261.7	11100152.89	1143744.82	2958372.29	132.81	3094192.92	380846.84	4110386.47	2017566.007
35	96968.36	3147.79	5181808.55	41968138.68	65420149.92	202182561.3	20352384.26	93363.38	22565828.61	1760641.567	103190283.3	14337192.08
45	1623918.38	25262.25	10987060.94	1554001150	453038788.4	6211787373	108279165.3	7176279.65	108626388.3	4212080.523	2739609104	74693944.41
55	5079908.48	207164.27	37784334.74	21022100000	13239682523	54979700000	739833051	220189808	477923390.7	14357135.83	29747160841	479315416.6
65	53966616.08	13391651.33	127547891.4	64900000000	16711500000	1.95E+11	3194300000	2155900000	2185318723	64968719.6	92090500000	2511839574
75	368035374.1	78387687.76	204803420.2	82090000000	27849000000	1.80E+11	6003900000	6977000000	7501000000	217075494	96546333333	6827300000
85	1045466722	192720555.1	562577976.3	70000000000	32910000000	2.02E+11	7936400000	9949000000	8989000000	600255084.6	1.02E+11	8958133333
95	1442290307	406055642.6	954582116.4	41310000000	23170000000	1.05E+11	6176000000	8526000000	7053000000	934309355.3	56410000000	7251666667
105	1290438245	549537572.9	724524550.3	33784500000	17516500000	88210000000	5051000000	7113100000	5977000000	854833456.2	46503666667	6047033333
115	1157609359	435779804.2	746559280.7	38928388377	16313000000	86290000000	4215400000	5177000000	6723000000	779982814.7	47177129459	5371800000
125	1151402030	341631548.3	956700000	26364253971	15846000000	82313000000	4976400180	4469000000	5802000000	816577859.4	41507751324	5082466727
135	983120107.7	377756209.8	1042700000	15677669198	14171000000	42360000000	3268200000	4014000000	4743000000	801192105.8	24069556399	4008400000
145	1077908183	430371044.5	744600000	19341000000	11715400000	36506000000	1793809056	3570000000	4511700000	750959742.6	22520800000	3291836352
155	574137795.5	451600000	490200000	21325000000	6118900000	27990300000	1507533615	3340300000	3525600000	505312598.5	18478066667	2791144538
165	431747244	439101966.9	396971006.1	22169000000	4432000000	16726701066	942397046.1	2628500000	1927900000	422606739	14442567022	1832932349
175	386091957.9	295148276	409667233.8	17856567630	6667900000	15010420077	1214951880	1683200000	1252600000	363635822.6	13178295902	1383583960
185	317121292	200027319.5	433729806.4	10155928497	5755100000	13623345578	674150641	1153300000	945861124.4	316959472.6	9844791358	924437255.1
195	273942032.7	199865806.5	379303578.4	7190945585	3264400000	17134664593	814514326.7	941415490.9	708243237.7	284370472.5	9196670059	821391018.4
205	152996285.8	241692301.3	335273365.8	6699858996	1839895296	11446300000	717150366.4	673000004.8	544831539.6	243320651	6662018097	644993970.3
215	76684340.62	252893315.9	286193378.3	7376335739	1056256222	6996200000	419268345.7	577500000	556377638.7	205257011.6	5142930654	517715328.1
225	56036880.2	236889579.2	176876742.8	2645981398	824611747.3	4890614257	284298622.1	599202494.6	545493919.1	156601067.4	2787069134	476331678.6
235	72437259.52	159198866.4	131632540.4	1279575592	850478923.7	2510282083	349818579.7	529455825.8	421504235	121089555.5	1546778866	433592880.2
245	109037493.3	84118897.85	125488071.9	2258920466	674070592.3	3410901730	333530541	441669117.5	472255161.1	106214821	2114630929	415818273.2
255	72918828.36	56267482.5	122397614.4	3642701391	549082891.7	5423674024	192673352	362821724.7	531027055.6	83861308.41	3205152769	362174044.1
265	45903945.62	99051345.5	93496850.22	2844900717	562336516.9	3418618078	121197646.3	269223144.5	381460000.1	79484047.11	2275285104	257293597
275	35440490.56	139792352.4	69237144.33	1652604213	503450671.4	1538812512	104341607.7	249588922.5	207580167.6	81489995.77	1231622465	187170232.6
285	36972345.06	49411838.3	61027997.32	1150311561	327023997.7	1782786028	134726015.7	303262022.1	193128290.6	49137393.56	1086707196	210372109.5
295	53381816.06	26354438.23	52207859.59	962400391.7	281755377.4	1909146538	100769672.1	257535159.9	243521086.7	43981371.29	1051100769	200608639.6
305	50351327.98	26405669.61	39990425.54	983600000	261003976.1	754925887.1	61686893.43	216324407.8	257880371	38915807.71	666509954.4	178630557.4
315	35458785.08	29716666.41	30439046.56	1285000000	287564533.4	841203464.9	98706538.65	201828146.4	303751641	31871499.35	804589332.8	201428775.3
325	35381304.54	31322790.33	28584267.48	1143200029	323728797.4	1158534778	334189171	195987584.9	379318549.3	31762787.45	875154534.8	303165101.7
335	52197840	35374186.89	39781845.22	730528897	392908245.5	1541946712	322333956.6	178897485.8	361915820.5	42451290.7	888461284.8	287715754.3
345	55774362.38	34878023.31	47840237.61	655901588	333271198.2	1856224671	176887926.1	147428832.8	253438499.4	46164207.77	948465819.1	192585086.1
355	50753450.8	21901252.79	26339118.1	569181373	130532650.9	1861863903	127346280.7	120240930	160457193.9	32997940.56	853859309	136014801.5
365	53351470.76	13117436.93	11750849.48	398216735.5	82965989.29	1424497387	102729069.1	118063560.1	118353453.1	26073252.39	635226703.9	113048694.1
375	50402497.24	7996785.87	6839313.21	272733984.1	94801344.24	836749834	83431248.44	137978344.5	104371669.7	21746198.77	401428387.4	108593754.2
385	49327563.56	12258540.24	4180026	201740867.6	111354773.5	396292578.2	57495392.67	143674238.1	105770487.3	21922043.27	236462739.8	102313372.7
395	45493890.34	39566759.59	3236689.36	195901955.4	86544663.7	164288438.8	36190082.22	126865683.2	126332555	29432446.43	148911686	96462773.48
405	26289330.84	33482796.74	3449264.01	274312782.8	55372148.75	84826015.28	27662055.34	106899299.4	135703087.1	21073797.2	138170315.6	90088147.29
415	24718496.74	5714676.55	4264511.76	501071460.8	41896933.46	73061483.31	27809659.86	80219893.54	100358964.8	11565895.02	205343292.5	69462839.39
425	35884031.98	239667.74	5277605.1	734777583.7	39460764.18	94796889.25	25353024.81	74156744.55	58987358.74	13800434.94	289678412.4	52832376.03
435	18727704.28	78587.53	6185678.26	524911303.7	39126826.22	870580545.1	15101565.15	86068741.12	33176565.53	8330656.69	478206225	44782290.6
445	8999409.74	316881.24	6797596.35	176607684.3	37374681.93	2184130328	8493292.11	97840229.67	19642115.96	5371295.777	799370898.1	41991879.25
455	5546085.66	842825.03	6999573.86	55929146.75	35342711.7	1302325523	7989550.47	100950380.9	12848712.77	4462828.183	464532460.5	40596214.71
465	2846928.82	1532311.57	6708617.93	25778586.02	35836788.1	386538434.7	10252108.24	101911917.5	9044108.88	3695952.773	149384602.9	40402711.52
475	1189534.74	2442892.54	5921236.44	12001915.59	36171489.7	200217309.8	15640466.93	109010656.9	7037353.28	3184554.573	82796905.03	43896159.04
485	938185.1	3647679.4	4798344.48	5007369.59	28749373.4	195444864.4	23569245.17	110747126.7	7647495.65	3128069.66	76400535.8	47321289.16
495	3933821.7	4625426.11	3652575.49	1905468.7	17052522.9	181751999.4	31018425.97	102102400.9	13481341.19	4070607.767	66903330.33	48867389.34
505	11222960.98	4820379.66	2806667.4	666405.3	9954114.66	156992722.1	34232224.21	94671341.31	24165069.22	6283336.013	55871080.69	51022878.25
515	13792840.34	4251398.65	2430020.18	216389.1	7507667.27	126420986.5	32840474.31	87408747.89	29410803	6824753.057	44715014.29	49886675.07
525	9004434.42	3327398.84	2479596.02	65758.07	6519638.4	96141703.37	30294741.77	74960089.74	23969621.7	4937143.093	34242366.61	43074817.74
535	14411820.26	2439516.71	2763795.17	18799.87	5671996.96	70252444.86	29654846.57	58712236.32	21586511.8	6538377.38	25314413.9	36651198.23
545	35324837.44	1769848.33	3059373.91	5069.24	4761473.78	49765543.99	29449010.51	42483490.62	26840198.7	13384686.56	18177362.34	32924233.28
555	41804895.86	1330588.22	3210845.38	1289.44	3834884.86	34514796.89	25522644.85	29269342.79	28195113.21	15448776.49	12783657.06	27662366.95
565	21800089.58	1066714.1	3171688.52	308.97	2964070.89	23402919.56	17347217.91	20264658.27	21285475.16	8679497.4	8789099.807	19632450.45
575	5173204.4	917221.4	2980979.45	69.59	2202602.89	15500506.43	8957826.3	14502820.76	12011681.73	3023801.75	5901059.637	11824109.6
585	586631	830970.6	2708062.42	14.7	1578124.9	10000077.73	3559525.52	10781093.72	5398366.19	1375221.34	3859405.777	6579661.81
595	33360.28	763477.7	2408010.04	9.43	1096050.02	6237213.03	1211067.63	7994506.45	2143214.2	1068282.673	2444424.16	3782929.427
605	991.48	675054.3	2105544.12	1016.36	752061.25	3708985.81	457168.43	5746846.31	857806.62	927196.6333	1487354.473	2353940.453
615	15.84	541253.4	1800498.26	67316.07	564433.03	2088379.15	245090.66	4093944.88	404416.92	780589.1667	906709.4167	1581150.82
625	0	370672.8	1482843.1	1884847.4	663377.3	1104141.2	171270.29	3251263.64	238071.03	617838.6333	1217455.3	1220201.653
635	0	205153.7	1149464.62	22500000	1461915.3	544337.8	132138.32	3652801.37	161149.03	451539.44	8168751.033	1315362.907
645	0	87477.73	815977.02	116000000	3694780.5	248887.7	105455.73	7139813.08	113693.73	301151.5833	39981222.73	2452987.513
655	0	27637.48	515582.48	265000000	7787767.01	105147.2	85105.19	18672389.58	79472.2	181073.32	90964304.74	6278988.99
665	0	6277.55	282551.48	270000000	12747554.08	40952.84	68403.6	38302148.67	54006.48	96276.34333	94262835.64	12808186.25
675	0	1002.87	131765.12	123000000	16430025.48	14692.32	53998.27	46810170.76	35462.6	44255.99667	46481572.6	15633210.54
685	0	111.03	52435.92	25000000	17219218.73	4856.99	41337.78	31498126.53	22465.6	17515.65	14074691.91	10520643.3
695	0	8.44	28979.39	2252819.4	15612516.26	1482.72	30362.69	11852937.1	13734.6	9662.61	5955606.127	3965678.13
705	0	0.44	158162.58	88511.91	12908311.11	504.32	21227.64	2845099.91	8114.63	52721.00667	4332442.447	958147.3933
715	0	0	890125.24	1487.4	10405629.84	3603.61	14061.83	570891.16	4644.4	296708.4133	3470240.283	196532.4633
725	0	0	2195384.29	10.48	8599234.46	76093.34	8821.55	113717.95	2584.4	731794.7633	2891779.427	41707.96667
735	0	0	2337216.95	0	7690046.14	895256.49	5264.4	19918.6	1405.43	779072.3167	2861767.543	8862.81
745	0	0	1093708.13	0	7627361.97	5743882.11	3019.7	2693.81	752.15	364569.3767	4457081.36	2155.22
755	0	0	229995.46	0	8467384.98	20300000.27	1693.06	270.25	399.76	76665.15333	9589128.417	787.69
765	0	0	22685.91	0	10401015.71	40000000	948.08	20.01	213.29	7561.97	16800338.57	393.7933333
775	0	0	1534.32	0	13700741.57	44500000	541.7	1.1	115.57	511.44	19400247.19	219.4566667
785	0	0	448.42	0	18600543.33	28300000	320.17	0	64.23	149.4733333	15633514.44	128.1333333
795	0	0	331.74	0	24300398.81	10400000	196.05	0	36.84	110.58	11566799.6	77.63
805	0	0	256.3	0	28900292.88	2255914.7	123.35	0	21.83	85.43333333	10385402.53	48.39333333
815	0	0	197.41	0	29300214.99	290686.5	78.83	0	13.32	65.80333333	9863633.83	30.71666667
825	0	0	151.61	0	23700157.63	22589.23	50.68	0	8.32	50.53666667	7907582.287	19.66666667
835	0	0	116.05	0	14500115.39	1072.36	32.57	0	5.28	38.68333333	4833729.25	12.61666667
845	0	0	88.54	0	6343844.1	31.49	20.83	0	3.32	29.51333333	2114625.197	8.05
855	0	0	67.33	0	1900450.86	0.58	13.28	0	2.16	22.44333333	633483.8133	5.146666667
865	0	0	51.03	0	375919.9	0	8.41	0	1.41	17.01	125306.6333	3.273333333
875	0	0	38.55	0	47687.07	0	5.3	0	0.92	12.85	15895.69	2.073333333
885	0	0	29.04	0	3808.35	0	3.33	0	0.6	9.68	1269.45	1.31
895	0	0	21.8	0	202.08	0	2.08	0	0.39	7.266666667	67.36	0.823333333
905	0	0	16.32	0	17.73	0	1.29	0	0.26	5.44	5.91	0.516666667
915	0	0	12.18	0	8.78	0	0.8	0	0.17	4.06	2.926666667	0.323333333
925	0	0	9.06	0	6.3	0	0.49	0	0.11	3.02	2.1	0.2
935	0	0	6.72	0	4.51	0	0.3	0	0	2.24	1.503333333	0.1
945	0	0	4.98	0	3.22	0	0.19	0	0	1.66	1.073333333	0.063333333
955	0	0	3.67	0	2.29	0	0.11	0	0	1.223333333	0.763333333	0.036666667
965	0	0	2.7	0	1.63	0	0	0	0	0.9	0.543333333	0
975	0	0	1.98	0	1.16	0	0	0	0	0.66	0.386666667	0
985	0	0	1.45	0	0.82	0	0	0	0	0.483333333	0.273333333	0
995	0	0	1.06	0	0.58	0	0	0	0	0.353333333	0.193333333	0
1005	0	0	0.77	0	0.41	0	0	0	0	0.256666667	0.136666667	0
1015	0	0	0.56	0	0.29	0	0	0	0	0.186666667	0.096666667	0
1025	0	0	0.41	0	0.2	0	0	0	0	0.136666667	0.066666667	0
1035	0	0	0.29	0	0.14	0	0	0	0	0.096666667	0.046666667	0
1045	0	0	0.21	0	0	0	0	0	0	0.07	0	0
1055	0	0	0.15	0	0	0	0	0	0	0.05	0	0
1065	0	0	0.11	0	0	0	0	0	0	0.036666667	0	0
1075	0	0	0	0	0	0	0	0	0	0	0	0
1085	0	0	0	0	0	0	0	0	0	0	0	0
1095	0	0	0	0	0	0	0	0	0	0	0	0
1105	0	0	0	0	0	0	0	0	0	0	0	0
1115	0	0	0	0	0	0	0	0	0	0	0	0
1125	0	0	0	0	0	0	0	0	0	0	0	0
1135	0	0	0	0	0	0	0	0	0	0	0	0
1145	0	0	0	0	0	0	0	0	0	0	0	0
1155	0	0	0	0	0	0	0	0	0	0	0	0
1165	0	0	0	0	0	0	0	0	0	0	0	0
1175	0	0	0	0	0	0	0	0	0	0	0	0
1185	0	0	0	0	0	0	0	0	0	0	0	0
1195	0	0	0	0	0	0	0	0	0	0	0	0
1205	0	0	0	0	0	0	0	0	0	0	0	0
1215	0	0	0	0	0	0	0	0	0	0	0	0
1225	0	0	0	0	0	0	0	0	0	0	0	0
1235	0	0	0	0	0	0	0	0	0	0	0	0
1245	0	0	0	0	0	0	0	0	0	0	0	0
1255	0	0	0	0	0	0	0	0	0	0	0	0
1265	0	0	0	0	0	0	0	0	0	0	0	0
1275	0	0	0	0	0	0	0	0	0	0	0	0
1285	0	0	0	0	0	0	0	0	0	0	0	0
1295	0	0	0	0	0	0	0	0	0	0	0	0
1305	0	0	0	0	0	0	0	0	0	0	0	0
1315	0	0	0	0	0	0	0	0	0	0	0	0
1325	0	0	0	0	0	0	0	0	0	0	0	0
1335	0	0	0	0	0	0	0	0	0	0	0	0
1345	0	0	0	0	0	0	0	0	0	0	0	0
1355	0	0	0	0	0	0	0	0	0	0	0	0
1365	0	0	0	0	0	0	0	0	0	0	0	0
1375	0	0	0	0	0	0	0	0	0	0	0	0
1385	0	0	0	0	0	0	0	0	0	0	0	0
1395	0	0	0	0	0	0	0	0	0	0	0	0
1405	0	0	0	0	0	0	0	0	0	0	0	0
1415	0	0	0	0	0	0	0	0	0	0	0	0
1425	0	0	0	0	0	0	0	0	0	0	0	0
1435	0	0	0	0	0	0	0	0	0	0	0	0
1445	0	0	0	0	0	0	0	0	0	0	0	0
1455	0	0	0	0	0	0	0	0	0	0	0	0
1465	0	0	0	0	0	0	0	0	0	0	0	0
1475	0	0	0	0	0	0	0	0	0	0	0	0
1485	0	0	0	0	0	0	0	0	0	0	0	0
1495	0	0	0	0	0	0	0	0	0	0	0	0
1505	0	0	0	0	0	0	0	0	0	0	0	0
1515	0	0	0	0	0	0	0	0	0	0	0	0
1525	0	0	0	0	0	0	0	0	0	0	0	0
1535	0	0	0	0	0	0	0	0	0	0	0	0
1545	0	0	0	0	0	0	0	0	0	0	0	0
1555	0	0	0	0	0	0	0	0	0	0	0	0
1565	0	0	0	0	0	0	0	0	0	0	0	0
1575	0	0	0	0	0	0	0	0	0	0	0	0
1585	0	0	0	0	0	0	0	0	0	0	0	0
1595	0	0	0	0	0	0	0	0	0	0	0	0
1605	0	0	0	0	0	0	0	0	0	0	0	0
1615	0	0	0	0	0	0	0	0	0	0	0	0
1625	0	0	0	0	0	0	0	0	0	0	0	0
1635	0	0	0	0	0	0	0	0	0	0	0	0
1645	0	0	0	0	0	0	0	0	0	0	0	0
1655	0	0	0	0	0	0	0	0	0	0	0	0
1665	0	0	0	0	0	0	0	0	0	0	0	0
1675	0	0	0	0	0	0	0	0	0	0	0	0
1685	0	0	0	0	0	0	0	0	0	0	0	0
1695	0	0	0	0	0	0	0	0	0	0	0	0
1705	0	0	0	0	0	0	0	0	0	0	0	0
1715	0	0	0	0	0	0	0	0	0	0	0	0
1725	0	0	0	0	0	0	0	0	0	0	0	0
1735	0	0	0	0	0	0	0	0	0	0	0	0
1745	0	0	0	0	0	0	0	0	0	0	0	0
1755	0	0	0	0	0	0	0	0	0	0	0	0
1765	0	0	0	0	0	0	0	0	0	0	0	0
1775	0	0	0	0	0	0	0	0	0	0	0	0
1785	0	0	0	0	0	0	0	0	0	0	0	0
1795	0	0	0	0	0	0	0	0	0	0	0	0
1805	0	0	0	0	0	0	0	0	0	0	0	0
1815	0	0	0	0	0	0	0	0	0	0	0	0
1825	0	0	0	0	0	0	0	0	0	0	0	0
1835	0	0	0	0	0	0	0	0	0	0	0	0
1845	0	0	0	0	0	0	0	0	0	0	0	0
1855	0	0	0	0	0	0	0	0	0	0	0	0
1865	0	0	0	0	0	0	0	0	0	0	0	0
1875	0	0	0	0	0	0	0	0	0	0	0	0
1885	0	0	0	0	0	0	0	0	0	0	0	0
1895	0	0	0	0	0	0	0	0	0	0	0	0
1905	0	0	0	0	0	0	0	0	0	0	0	0
1915	0	0	0	0	0	0	0	0	0	0	0	0
1925	0	0	0	0	0	0	0	0	0	0	0	0
1935	0	0	0	0	0	0	0	0	0	0	0	0
1945	0	0	0	0	0	0	0	0	0	0	0	0
1955	0	0	0	0	0	0	0	0	0	0	0	0
1965	0	0	0	0	0	0	0	0	0	0	0	0
1975	0	0	0	0	0	0	0	0	0	0	0	0
1985	0	0	0	0	0	0	0	0	0	0	0	0
1995	0	0	0	0	0	0	0	0	0	0	0	0
2005	0	0	0	0	0	0	0	0	0	0	0	0
2015	0	0	0	0	0	0	0	0	0	0	0	0
2025	0	0	0	0	0	0	0	0	0	0	0	0
2035	0	0	0	0	0	0	0	0	0	0	0	0
2045	0	0	0	0	0	0	0	0	0	0	0	0
2055	0	0	0	0	0	0	0	0	0	0	0	0
2065	0	0	0	0	0	0	0	0	0	0	0	0
2075	0	0	0	0	0	0	0	0	0	0	0	0
2085	0	0	0	0	0	0	0	0	0	0	0	0
2095	0	0	0	0	0	0	0	0	0	0	0	0
2105	0	0	0	0	0	0	0	0	0	0	0	0
2115	0	0	0	0	0	0	0	0	0	0	0	0
2125	0	0	0	0	0	0	0	0	0	0	0	0
2135	0	0	0	0	0	0	0	0	0	0	0	0
2145	0	0	0	0	0	0	0	0	0	0	0	0
2155	0	0	0	0	0	0	0	0	0	0	0	0
2165	0	0	0	0	0	0	0	0	0	0	0	0
2175	0	0	0	0	0	0	0	0	0	0	0	0
2185	0	0	0	0	0	0	0	0	0	0	0	0
2195	0	0	0	0	0	0	0	0	0	0	0	0
2205	0	0	0	0	0	0	0	0	0	0	0	0
2215	0	0	0	0	0	0	0	0	0	0	0	0
2225	0	0	0	0	0	0	0	0	0	0	0	0
2235	0	0	0	0	0	0	0	0	0	0	0	0
2245	0	0	0	0	0	0	0	0	0	0	0	0
2255	0	0	0	0	0	0	0	0	0	0	0	0
2265	0	0	0	0	0	0	0	0	0	0	0	0
2275	0	0	0	0	0	0	0	0	0	0	0	0
2285	0	0	0	0	0	0	0	0	0	0	0	0
2295	0	0	0	0	0	0	0	0	0	0	0	0
2305	0	0	0	0	0	0	0	0	0	0	0	0
2315	0	0	0	0	0	0	0	0	0	0	0	0
2325	0	0	0	0	0	0	0	0	0	0	0	0
2335	0	0	0	0	0	0	0	0	0	0	0	0
2345	0	0	0	0	0	0	0	0	0	0	0	0
2355	0	0	0	0	0	0	0	0	0	0	0	0
2365	0	0	0	0	0	0	0	0	0	0	0	0
2375	0	0	0	0	0	0	0	0	0	0	0	0
2385	0	0	0	0	0	0	0	0	0	0	0	0
2395	0	0	0	0	0	0	0	0	0	0	0	0
2405	0	0	0	0	0	0	0	0	0	0	0	0
2415	0	0	0	0	0	0	0	0	0	0	0	0
2425	0	0	0	0	0	0	0	0	0	0	0	0
2435	0	0	0	0	0	0	0	0	0	0	0	0
2445	0	0	0	0	0	0	0	0	0	0	0	0
2455	0	0	0	0	0	0	0	0	0	0	0	0
2465	0	0	0	0	0	0	0	0	0	0	0	0
2475	0	0	0	0	0	0	0	0	0	0	0	0
2485	0	0	0	0	0	0	0	0	0	0	0	0
2495	0	0	0	0	0	0	0	0	0	0	0	0
2505	0	0	0	0	0	0	0	0	0	0	0	0
2515	0	0	0	0	0	0	0	0	0	0	0	0
2525	0	0	0	0	0	0	0	0	0	0	0	0
2535	0	0	0	0	0	0	0	0	0	0	0	0
2545	0	0	0	0	0	0	0	0	0	0	0	0
2555	0	0	0	0	0	0	0	0	0	0	0	0
2565	0	0	0	0	0	0	0	0	0	0	0	0
2575	0	0	0	0	0	0	0	0	0	0	0	0
2585	0	0	0	0	0	0	0	0	0	0	0	0
2595	0	0	0	0	0	0	0	0	0	0	0	0
2605	0	0	0	0	0	0	0	0	0	0	0	0
2615	0	0	0	0	0	0	0	0	0	0	0	0
2625	0	0	0	0	0	0	0	0	0	0	0	0
2635	0	0	0	0	0	0	0	0	0	0	0	0
2645	0	0	0	0	0	0	0	0	0	0	0	0
2655	0	0	0	0	0	0	0	0	0	0	0	0
2665	0	0	0	0	0	0	0	0	0	0	0	0
2675	0	0	0	0	0	0	0	0	0	0	0	0
2685	0	0	0	0	0	0	0	0	0	0	0	0
2695	0	0	0	0	0	0	0	0	0	0	0	0
2705	0	0	0	0	0	0	0	0	0	0	0	0
2715	0	0	0	0	0	0	0	0	0	0	0	0
2725	0	0	0	0	0	0	0	0	0	0	0	0
2735	0	0	0	0	0	0	0	0	0	0	0	0
2745	0	0	0	0	0	0	0	0	0	0	0	0
2755	0	0	0	0	0	0	0	0	0	0	0	0
2765	0	0	0	0	0	0	0	0	0	0	0	0
2775	0	0	0	0	0	0	0	0	0	0	0	0
2785	0	0	0	0	0	0	0	0	0	0	0	0
2795	0	0	0	0	0	0	0	0	0	0	0	0
2805	0	0	0	0	0	0	0	0	0	0	0	0
2815	0	0	0	0	0	0	0	0	0	0	0	0
2825	0	0	0	0	0	0	0	0	0	0	0	0
2835	0	0	0	0	0	0	0	0	0	0	0	0
2845	0	0	0	0	0	0	0	0	0	0	0	0
2855	0	0	0	0	0	0	0	0	0	0	0	0
2865	0	0	0	0	0	0	0	0	0	0	0	0
2875	0	0	0	0	0	0	0	0	0	0	0	0
2885	0	0	0	0	0	0	0	0	0	0	0	0
2895	0	0	0	0	0	0	0	0	0	0	0	0
2905	0	0	0	0	0	0	0	0	0	0	0	0
2915	0	0	0	0	0	0	0	0	0	0	0	0
2925	0	0	0	0	0	0	0	0	0	0	0	0
2935	0	0	0	0	0	0	0	0	0	0	0	0
2945	0	0	0	0	0	0	0	0	0	0	0	0
2955	0	0	0	0	0	0	0	0	0	0	0	0
2965	0	0	0	0	0	0	0	0	0	0	0	0
2975	0	0	0	0	0	0	0	0	0	0	0	0
2985	0	0	0	0	0	0	0	0	0	0	0	0
2995	0	0	0	0	0	0	0	0	0	0	0	0
3005	0	0	0	0	0	0	0	0	0	0	0	0
3015	0	0	0	0	0	0	0	0	0	0	0	0
3025	0	0	0	0	0	0	0	0	0	0	0	0
3035	0	0	0	0	0	0	0	0	0	0	0	0
3045	0	0	0	0	0	0	0	0	0	0	0	0
3055	0	0	0	0	0	0	0	0	0	0	0	0
3065	0	0	0	0	0	0	0	0	0	0	0	0
3075	0	0	0	0	0	0	0	0	0	0	0	0
3085	0	0	0	0	0	0	0	0	0	0	0	0
3095	0	0	0	0	0	0	0	0	0	0	0	0
3105	0	0	0	0	0	0	0	0	0	0	0	0
3115	0	0	0	0	0	0	0	0	0	0	0	0
3125	0	0	0	0	0	0	0	0	0	0	0	0
3135	0	0	0	0	0	0	0	0	0	0	0	0
3145	0	0	0	0	0	0	0	0	0	0	0	0
3155	0	0	0	0	0	0	0	0	0	0	0	0
3165	0	0	0	0	0	0	0	0	0	0	0	0
3175	0	0	0	0	0	0	0	0	0	0	0	0
3185	0	0	0	0	0	0	0	0	0	0	0	0
3195	0	0	0	0	0	0	0	0	0	0	0	0
3205	0	0	0	0	0	0	0	0	0	0	0	0
3215	0	0	0	0	0	0	0	0	0	0	0	0
3225	0	0	0	0	0	0	0	0	0	0	0	0
3235	0	0	0	0	0	0	0	0	0	0	0	0
3245	0	0	0	0	0	0	0	0	0	0	0	0
3255	0	0	0	0	0	0	0	0	0	0	0	0
3265	0	0	0	0	0	0	0	0	0	0	0	0
3275	0	0	0	0	0	0	0	0	0	0	0	0
3285	0	0	0	0	0	0	0	0	0	0	0	0
3295	0	0	0	0	0	0	0	0	0	0	0	0
3305	0	0	0	0	0	0	0	0	0	0	0	0
3315	0	0	0	0	0	0	0	0	0	0	0	0
3325	0	0	0	0	0	0	0	0	0	0	0	0
3335	0	0	0	0	0	0	0	0	0	0	0	0
3345	0	0	0	0	0	0	0	0	0	0	0	0
3355	0	0	0	0	0	0	0	0	0	0	0	0
3365	0	0	0	0	0	0	0	0	0	0	0	0
3375	0	0	0	0	0	0	0	0	0	0	0	0
3385	0	0	0	0	0	0	0	0	0	0	0	0
3395	0	0	0	0	0	0	0	0	0	0	0	0
3405	0	0	0	0	0	0	0	0	0	0	0	0
3415	0	0	0	0	0	0	0	0	0	0	0	0
3425	0	0	0	0	0	0	0	0	0	0	0	0
3435	0	0	0	0	0	0	0	0	0	0	0	0
3445	0	0	0	0	0	0	0	0	0	0	0	0
3455	0	0	0	0	0	0	0	0	0	0	0	0
3465	0	0	0	0	0	0	0	0	0	0	0	0
3475	0	0	0	0	0	0	0	0	0	0	0	0
3485	0	0	0	0	0	0	0	0	0	0	0	0
3495	0	0	0	0	0	0	0	0	0	0	0	0
3505	0	0	0	0	0	0	0	0	0	0	0	0
3515	0	0	0	0	0	0	0	0	0	0	0	0
3525	0	0	0	0	0	0	0	0	0	0	0	0
3535	0	0	0	0	0	0	0	0	0	0	0	0
3545	0	0	0	0	0	0	0	0	0	0	0	0
3555	0	0	0	0	0	0	0	0	0	0	0	0
3565	0	0	0	0	0	0	0	0	0	0	0	0
3575	0	0	0	0	0	0	0	0	0	0	0	0
3585	0	0	0	0	0	0	0	0	0	0	0	0
3595	0	0	0	0	0	0	0	0	0	0	0	0
3605	0	0	0	0	0	0	0	0	0	0	0	0
3615	0	0	0	0	0	0	0	0	0	0	0	0
3625	0	0	0	0	0	0	0	0	0	0	0	0
3635	0	0	0	0	0	0	0	0	0	0	0	0
3645	0	0	0	0	0	0	0	0	0	0	0	0
3655	0	0	0	0	0	0	0	0	0	0	0	0
3665	0	0	0	0	0	0	0	0	0	0	0	0
3675	0	0	0	0	0	0	0	0	0	0	0	0
3685	0	0	0	0	0	0	0	0	0	0	0	0
3695	0	0	0	0	0	0	0	0	0	0	0	0
3705	0	0	0	0	0	0	0	0	0	0	0	0
3715	0	0	0	0	0	0	0	0	0	0	0	0
3725	0	0	0	0	0	0	0	0	0	0	0	0
3735	0	0	0	0	0	0	0	0	0	0	0	0
3745	0	0	0	0	0	0	0	0	0	0	0	0
3755	0	0	0	0	0	0	0	0	0	0	0	0
3765	0	0	0	0	0	0	0	0	0	0	0	0
3775	0	0	0	0	0	0	0	0	0	0	0	0
3785	0	0	0	0	0	0	0	0	0	0	0	0
3795	0	0	0	0	0	0	0	0	0	0	0	0
3805	0	0	0	0	0	0	0	0	0	0	0	0
3815	0	0	0	0	0	0	0	0	0	0	0	0
3825	0	0	0	0	0	0	0	0	0	0	0	0
3835	0	0	0	0	0	0	0	0	0	0	0	0
3845	0	0	0	0	0	0	0	0	0	0	0	0
3855	0	0	0	0	0	0	0	0	0	0	0	0
3865	0	0	0	0	0	0	0	0	0	0	0	0
3875	0	0	0	0	0	0	0	0	0	0	0	0
3885	0	0	0	0	0	0	0	0	0	0	0	0
3895	0	0	0	0	0	0	0	0	0	0	0	0
3905	0	0	0	0	0	0	0	0	0	0	0	0
3915	0	0	0	0	0	0	0	0	0	0	0	0
3925	0	0	0	0	0	0	0	0	0	0	0	0
3935	0	0	0	0	0	0	0	0	0	0	0	0
3945	0	0	0	0	0	0	0	0	0	0	0	0
3955	0	0	0	0	0	0	0	0	0	0	0	0
3965	0	0	0	0	0	0	0	0	0	0	0	0
3975	0	0	0	0	0	0	0	0	0	0	0	0
3985	0	0	0	0	0	0	0	0	0	0	0	0
3995	0	0	0	0	0	0	0	0	0	0	0	0
